# Supplementary material for: Evolutionary dynamics and transmission patterns of Newcastle disease virus in China through Bayesian phylogeographical analysis
Source: PLoS One. 2020 Sep 29;15(9):e0239809. doi: 10.1371/journal.pone.0239809 (PMC7523974; doi:10.1371/journal.pone.0239809)
Supplement: S1 Table — (XLSX) [file pone.0239809.s007.xlsx]

## Sheet: Table S1
S1 Table: NDV epidemic data in China between 2006 and 2019 collected from Official Veterinary Bulletin
Numebr of outbreaks, cases and deaths of NDV in China between 2006 and 2019						The number of NDV outbreaks in different provinces of China between 2006 and 2019
Years	Number of outbreaks	Number of cases	Number of deaths			Province	2006	2007	2008	2009	2010	2011	2012	2013	2014	2015	2016	2017	2018	Total number of outbreaks
2006	1047	1195655	481655			Guangxi	284	253	192	124	226	162	31	18	12	12	1	1	0	767
2007	895	646049	317569			Jiangxi	84	75	63	41	49	115	100	84	67	53	33	1	2	602
2008	748	596896	262843			Guangdong	209	164	131	81	17	0	0	0	0	0	0	0	0	419
2009	511	299602	138856			Yunnan	94	55	39	47	56	22	36	20	8	13	20	7	2	393
2010	557	164577	104473			Guizhou	104	89	67	55	43	23	8	1	1	1	0	0	1	333
2011	438	41427	25707			Fujian	76	107	76	50	23	0	0	0	0	0	0	0	1	258
2012	253	102122	50000			Hubei	33	21	29	19	50	64	32	7	1	0	2	0	0	167
2013	143	21362	12937			Hunan	40	32	32	25	20	17	0	0	0	0	0	0	1	126
2014	95	14029	6459			Shaanxi	13	11	12	12	19	30	23	0	0	1	3	0	2	126
2015	84	13959	5950			Xinjiang	18	17	41	28	22	0	0	0	0	0	0	0	0	77
2016	75	9670	3413			Henan	23	14	11	0	16	0	0	0	0	2	11	0	0	70
2017	13	1556	915			Ningxia	20	16	21	8	0	1	1	1	0	0	2	0	0	46
2018	15	17327	7584			Zhejiang	18	13	4	0	6	1	2	1	1	0	0	0	0	49
2019	5	2670	1177			Heilongjiang	11	6	8	7	3	0	10	0	0	0	0	0	4	44
						Anhui	3	12	12	10	7	0	0	0	0	0	0	0	0	39
						Gansu	9	3	5	3	0	2	6	2	4	2	2	1	0	9
						Beijing	3	1	1	0	0	1	2	0	0	0	1	0	0	10
						Tianjin	2	2	2	0	2	0	2	0	0	0	0	0	0	10
						Shanxi	2	0	0	0	0	0	0	8	0	0	0	0	0	6
						Hebei	1	3	0	0	0	1	0	0	0	0	0	0	1	1
						Jiangsu	0	0	0	0	0	0	0	1	0	0	0	0	0	2
						Tibet	0	0	0	0	0	0	0	0	1	0	0	1	0	2
						Qinghai	0	0	2	0	0	0	0	0	0	0	0	0	0	1
						Liaoning	0	1	0	0	0	0	0	0	0	0	0	0	0	1
						Hainan	0	0	0	0	0	0	0	0	1	0	0	0	0	0
						Shandong	0	0	0	0	0	0	0	0	0	0	0	0	0	0
						InnerMongolia	0	0	0	0	0	0	0	0	0	0	0	0	0	0
						Jilin	0	0	0	0	0	0	0	0	0	0	0	0	0	0
						Shanghai	0	0	0	0	0	0	0	0	0	0	0	0	0	0
						Chongqing	0	0	0	0	0	0	0	0	0	0	0	0	0	0
						Sichuan	0	0	0	0	0	0	0	0	0	0	0	0	0	0
