# Supplementary material for: Evolutionary dynamics and transmission patterns of Newcastle disease virus in China through Bayesian phylogeographical analysis
Source: PLoS One. 2020 Sep 29;15(9):e0239809. doi: 10.1371/journal.pone.0239809 (PMC7523974; doi:10.1371/journal.pone.0239809)
Supplement: S3 Table — (XLSX) [file pone.0239809.s009.xlsx]

## Sheet: Live poultry trade
	Anhui	Beijing	Fujian	Guangdong	Guangxi	Guizhou	Hebei	Heilongjiang	Henan	Jiangsu	Jilin	Liaoning	Shaanxi	Shandong	Shanghai	Sichuan	Tianjin	Xinjiang	Zhejiang
Anhui	0	0.000675219	0.00178031	0.00363331	0.00131848	0.00108872	0.00344732	0.000818603	0.00709215	0.0206108	0.000648089	0.0011969	0.00202104	0.00591506	0.0018228	0.00247048	0.000475889	0.000290252	0.00513094
Beijing	0.000581231	0	0.000204713	0.000464252	0.000215552	0.000185697	0.00267052	0.000339057	0.00143966	0.000778997	0.000294794	0.000652928	0.000359755	0.00203369	0.000166991	0.000491162	0.00108481	6.66e-05	0.000405678
Fujian	0.00121346	0.000162096	0	0.00197059	0.000583144	0.000386684	0.000735473	0.000242203	0.00117809	0.00169702	0.000186343	0.000328464	0.000383925	0.00121846	0.000431017	0.000698899	0.000109963	8.97e-05	0.00147215
Guangdong	0.00435855	0.000646978	0.00346822	0	0.00601604	0.00300607	0.00300161	0.000975163	0.00516162	0.00473711	0.000742765	0.00128905	0.00182458	0.00410407	0.00117842	0.00419353	0.000453612	0.000418568	0.00354019
Guangxi	0.00159612	0.000303138	0.00103571	0.00607104	0	0.003219	0.00139316	0.000471734	0.00233504	0.00180063	0.000357719	0.00061663	0.00107313	0.0018234	0.000444353	0.00321934	0.000212384	0.000248959	0.00127756
Guizhou	0.000210216	4.17e-05	0.00010954	0.000483846	0.000513424	0	0.000201244	6.15e-05	0.000340866	0.000235581	4.68e-05	8.12e-05	0.000195002	0.000241927	5.51e-05	0.000702726	2.81e-05	3.55e-05	0.00015435
Hebei	0.00309796	0.00278795	0.000969684	0.00224858	0.00103419	0.000936629	0	0.00121376	0.0103468	0.0039341	0.0010136	0.00206327	0.00210288	0.00974535	0.000822818	0.00254526	0.00139659	0.000318996	0.00198517
Heilongjiang	0.000401287	0.000193086	0.000174193	0.000398492	0.000191024	0.000156176	0.000662095	0	0.000715098	0.000518634	0.00174306	0.00119578	0.000226932	0.000874543	0.000121111	0.00038792	0.000123281	6.42e-05	0.000301888
Henan	0.00562884	0.00132738	0.00137179	0.00341498	0.00153089	0.00140113	0.00913804	0.00115778	0	0.00659262	0.000932745	0.00177547	0.00445618	0.00925366	0.00113188	0.00401101	0.000929831	0.000403183	0.00304557
Jiangsu	0.0200957	0.000882346	0.00242752	0.00385018	0.00145024	0.0011896	0.00426834	0.00103154	0.00809887	0	0.000820326	0.00152655	0.00203911	0.00896254	0.00333608	0.00269637	0.00058718	0.000334291	0.00997808
Jilin	0.00109936	0.000580925	0.000463756	0.00105031	0.000501252	0.000411492	0.00191328	0.00603165	0.00199355	0.0014272	0	0.00521203	0.000617221	0.00252019	0.000329716	0.00102994	0.000364228	0.000166087	0.000819086
Liaoning	0.00179144	0.00113529	0.000721279	0.00160833	0.000762392	0.000629778	0.00343643	0.00365103	0.00334825	0.00234341	0.00459883	0	0.000993666	0.00450191	0.000531648	0.00159501	0.000684341	0.000247385	0.00131333
Shaanxi	0.000315684	6.53e-05	8.8e-05	0.000237575	0.000138464	0.00015775	0.00036551	7.23e-05	0.000877	0.000326671	5.68e-05	0.000103699	0	0.000389651	6.36e-05	0.000518058	4.27e-05	3.71e-05	0.000169006
Shandong	0.0102537	0.00409546	0.00309888	0.00593056	0.00261102	0.00217199	0.0187986	0.00309258	0.0202113	0.0159348	0.00257542	0.00521401	0.00432433	0	0.00301645	0.0057751	0.0023154	0.000746157	0.00709217
Shanghai	0.000942504	0.000100308	0.000326971	0.000507934	0.000189793	0.00014764	0.00047343	0.000127746	0.000737404	0.00176919	0.000100503	0.000183664	0.000210448	0.000899746	0	0.000321777	6.72e-05	4.16e-05	0.00187459
Sichuan	0.0017194	0.000397114	0.00071364	0.00243296	0.00185084	0.00253299	0.00197121	0.00055075	0.00351728	0.00192472	0.000422571	0.000741672	0.00230831	0.00231864	0.000433116	0	0.000265967	0.000341754	0.00114856
Tianjin	0.000303786	0.000804471	0.000102986	0.000241384	0.000111993	9.28e-05	0.00099206	0.000160537	0.000747869	0.000384439	0.000137066	0.00029187	0.000174606	0.000852642	8.3e-05	0.000243948	0	3.34e-05	0.000202065
Xinjiang	9.18e-05	2.45e-05	4.16e-05	0.000110375	6.51e-05	5.81e-05	0.000112289	4.14e-05	0.000160697	0.000108458	3.1e-05	5.23e-05	7.51e-05	0.000136162	2.54e-05	0.000155333	1.65e-05	0	6.62e-05
Zhejiang	0.00236762	0.000217466	0.000996634	0.00136177	0.000486973	0.000368869	0.00101934	0.00028417	0.00177069	0.00472232	0.000222812	0.000404896	0.000499275	0.00188787	0.00167292	0.000761507	0.000146064	9.66e-05	0

## Sheet: Relative humiduty
	Anhui	Beijing	Fujian	Guangdong	Guangxi	Guizhou	Hebei	Heilongjiang	Henan	Jiangsu	Jilin	Liaoning	Shaanxi	Shandong	Shanghai	Sichuan	Tianjin	Xinjiang	Zhejiang
Anhui	0	2.61233	1.13977	1.49867	1.51319	1.26942	1.30436	4.81332	1.00739	0.140992	4.14858	2.97164	2.14589	1.40447	0.361098	0.586571	2.57877	3.07104	0.293398
Beijing	2.61233	0	3.66803	3.90547	3.74778	2.57061	1.33119	3.73574	1.62539	2.58207	3.07314	1.88197	1.11075	1.22636	2.86494	2.99517	0.0683572	1.97645	2.88804
Fujian	1.13977	3.66803	0	0.471256	1.02787	2.03721	2.40257	5.78401	2.09769	1.2224	5.11526	3.94095	3.07484	2.45174	1.01651	0.865767	3.62966	4.04116	0.877926
Guangdong	1.49867	3.90547	0.471256	0	0.983722	2.32176	2.68249	6.26515	2.37707	1.59756	5.59127	4.4075	3.49584	2.69938	1.42955	1.13183	3.86661	4.50562	1.26153
Guangxi	1.51319	3.74778	1.02787	0.983722	0	1.71917	2.55225	5.89315	2.24453	1.5589	5.17513	4.02072	2.98803	2.56189	1.4023	0.961725	3.71034	4.11807	1.29005
Guizhou	1.26942	2.57061	2.03721	2.32176	1.71917	0	1.49427	4.2122	1.29944	1.18149	3.47946	2.37742	1.32557	1.58664	1.26621	1.2478	2.54526	2.47233	1.33558
Hebei	1.30436	1.33119	2.40257	2.68249	2.55225	1.49427	0	4.14237	0.314657	1.27332	3.48207	2.29217	1.48366	0.274893	1.57396	1.7099	1.30614	2.38691	1.58712
Heilongjiang	4.81332	3.73574	5.78401	6.26515	5.89315	4.2122	4.14237	0	4.34397	4.68299	0.745537	1.87893	2.92994	4.35052	4.81267	5.15588	3.78355	1.78491	4.98089
Henan	1.00739	1.62539	2.09769	2.37707	2.24453	1.29944	0.314657	4.34397	0	0.983061	3.67672	2.48655	1.63678	0.436882	1.28624	1.39604	1.5969	2.58226	1.28546
Jiangsu	0.140992	2.58207	1.2224	1.59756	1.5589	1.18149	1.27332	4.68299	0.983061	0	4.01366	2.84167	2.02149	1.38619	0.321143	0.651081	2.5485	2.94263	0.348221
Jilin	4.14858	3.07314	5.11526	5.59127	5.17513	3.47946	3.48207	0.745537	3.67672	4.01366	0	1.19581	2.21759	3.67927	4.137	4.46839	3.11759	1.10933	4.30877
Liaoning	2.97164	1.88197	3.94095	4.4075	4.02072	2.37742	2.29217	1.87893	2.48655	2.84167	1.19581	0	1.0874	2.48992	2.97989	3.28255	1.92869	0.110585	3.13549
Shaanxi	2.14589	1.11075	3.07484	3.49584	2.98803	1.32557	1.48366	2.92994	1.63678	2.02149	2.21759	1.0874	0	1.62876	2.16347	2.3336	1.14977	1.17221	2.28844
Shandong	1.40447	1.22636	2.45174	2.69938	2.56189	1.58664	0.274893	4.35052	0.436882	1.38619	3.67927	2.48992	1.62876	0	1.67502	1.77267	1.19271	2.5864	1.67471
Shanghai	0.361098	2.86494	1.01651	1.42955	1.4023	1.26621	1.57396	4.81267	1.28624	0.321143	4.137	2.97989	2.16347	1.67502	0	0.611828	2.82847	3.0837	0.237815
Sichuan	0.586571	2.99517	0.865767	1.13183	0.961725	1.2478	1.7099	5.15588	1.39604	0.651081	4.46839	3.28255	2.3336	1.77267	0.611828	0	2.96229	3.37959	0.434145
Tianjin	2.57877	0.0683572	3.62966	3.86661	3.71034	2.54526	1.30614	3.78355	1.5969	2.5485	3.11759	1.92869	1.14977	1.19271	2.82847	2.96229	0	2.0249	2.8527
Xinjiang	3.07104	1.97645	4.04116	4.50562	4.11807	2.47233	2.38691	1.78491	2.58226	2.94263	1.10933	0.110585	1.17221	2.5864	3.0837	3.37959	2.0249	0	3.23638
Zhejiang	0.293398	2.88804	0.877926	1.26153	1.29005	1.33558	1.58712	4.98089	1.28546	0.348221	4.30877	3.13549	2.28844	1.67471	0.237815	0.434145	2.8527	3.23638	0

## Sheet: Average temperature
	Anhui	Beijing	Fujian	Guangdong	Guangxi	Guizhou	Hebei	Heilongjiang	Henan	Jiangsu	Jilin	Liaoning	Shaanxi	Shandong	Shanghai	Sichuan	Tianjin	Xinjiang	Zhejiang
Anhui	0	2.61233	1.13977	1.49867	1.51319	1.26942	1.30436	4.81332	1.00739	0.140992	4.14858	2.97164	2.14589	1.40447	0.361098	0.586571	2.57877	3.07104	0.293398
Beijing	2.61233	0	3.66803	3.90547	3.74778	2.57061	1.33119	3.73574	1.62539	2.58207	3.07314	1.88197	1.11075	1.22636	2.86494	2.99517	0.0683572	1.97645	2.88804
Fujian	1.13977	3.66803	0	0.471256	1.02787	2.03721	2.40257	5.78401	2.09769	1.2224	5.11526	3.94095	3.07484	2.45174	1.01651	0.865767	3.62966	4.04116	0.877926
Guangdong	1.49867	3.90547	0.471256	0	0.983722	2.32176	2.68249	6.26515	2.37707	1.59756	5.59127	4.4075	3.49584	2.69938	1.42955	1.13183	3.86661	4.50562	1.26153
Guangxi	1.51319	3.74778	1.02787	0.983722	0	1.71917	2.55225	5.89315	2.24453	1.5589	5.17513	4.02072	2.98803	2.56189	1.4023	0.961725	3.71034	4.11807	1.29005
Guizhou	1.26942	2.57061	2.03721	2.32176	1.71917	0	1.49427	4.2122	1.29944	1.18149	3.47946	2.37742	1.32557	1.58664	1.26621	1.2478	2.54526	2.47233	1.33558
Hebei	1.30436	1.33119	2.40257	2.68249	2.55225	1.49427	0	4.14237	0.314657	1.27332	3.48207	2.29217	1.48366	0.274893	1.57396	1.7099	1.30614	2.38691	1.58712
Heilongjiang	4.81332	3.73574	5.78401	6.26515	5.89315	4.2122	4.14237	0	4.34397	4.68299	0.745537	1.87893	2.92994	4.35052	4.81267	5.15588	3.78355	1.78491	4.98089
Henan	1.00739	1.62539	2.09769	2.37707	2.24453	1.29944	0.314657	4.34397	0	0.983061	3.67672	2.48655	1.63678	0.436882	1.28624	1.39604	1.5969	2.58226	1.28546
Jiangsu	0.140992	2.58207	1.2224	1.59756	1.5589	1.18149	1.27332	4.68299	0.983061	0	4.01366	2.84167	2.02149	1.38619	0.321143	0.651081	2.5485	2.94263	0.348221
Jilin	4.14858	3.07314	5.11526	5.59127	5.17513	3.47946	3.48207	0.745537	3.67672	4.01366	0	1.19581	2.21759	3.67927	4.137	4.46839	3.11759	1.10933	4.30877
Liaoning	2.97164	1.88197	3.94095	4.4075	4.02072	2.37742	2.29217	1.87893	2.48655	2.84167	1.19581	0	1.0874	2.48992	2.97989	3.28255	1.92869	0.110585	3.13549
Shaanxi	2.14589	1.11075	3.07484	3.49584	2.98803	1.32557	1.48366	2.92994	1.63678	2.02149	2.21759	1.0874	0	1.62876	2.16347	2.3336	1.14977	1.17221	2.28844
Shandong	1.40447	1.22636	2.45174	2.69938	2.56189	1.58664	0.274893	4.35052	0.436882	1.38619	3.67927	2.48992	1.62876	0	1.67502	1.77267	1.19271	2.5864	1.67471
Shanghai	0.361098	2.86494	1.01651	1.42955	1.4023	1.26621	1.57396	4.81267	1.28624	0.321143	4.137	2.97989	2.16347	1.67502	0	0.611828	2.82847	3.0837	0.237815
Sichuan	0.586571	2.99517	0.865767	1.13183	0.961725	1.2478	1.7099	5.15588	1.39604	0.651081	4.46839	3.28255	2.3336	1.77267	0.611828	0	2.96229	3.37959	0.434145
Tianjin	2.57877	0.0683572	3.62966	3.86661	3.71034	2.54526	1.30614	3.78355	1.5969	2.5485	3.11759	1.92869	1.14977	1.19271	2.82847	2.96229	0	2.0249	2.8527
Xinjiang	3.07104	1.97645	4.04116	4.50562	4.11807	2.47233	2.38691	1.78491	2.58226	2.94263	1.10933	0.110585	1.17221	2.5864	3.0837	3.37959	2.0249	0	3.23638
Zhejiang	0.293398	2.88804	0.877926	1.26153	1.29005	1.33558	1.58712	4.98089	1.28546	0.348221	4.30877	3.13549	2.28844	1.67471	0.237815	0.434145	2.8527	3.23638	0

## Sheet: Annual output of poultry
	Anhui	Beijing	Fujian	Guangdong	Guangxi	Guizhou	Hebei	Heilongjiang	Henan	Jiangsu	Jilin	Liaoning	Shaanxi	Shandong	Shanghai	Sichuan	Tianjin	Xinjiang	Zhejiang
Anhui	0	4.29898	2.21413	1.35264	0.798174	5.08663	0.539139	2.95415	0.559369	0.444752	1.07045	0.240449	5.90954	2.29856	6.4714	0.333483	5.17339	5.56002	2.61853
Beijing	4.29898	0	2.66222	5.45338	4.397	1.84822	4.04348	1.65026	4.80529	4.59962	3.30467	4.47461	1.99433	6.49074	2.3372	4.06532	1.55667	1.89134	1.76118
Fujian	2.21413	2.66222	0	3.53587	2.24902	3.0705	2.13352	1.06409	2.73579	2.62447	1.57198	2.36325	3.88407	4.46893	4.67477	2.00352	3.16022	3.49425	1.3289
Guangdong	1.35264	5.45338	3.53587	0	1.79797	6.39435	1.48354	4.23953	0.923628	0.945016	2.20358	1.25552	7.1717	1.06247	7.6007	1.57934	6.44915	6.83739	3.83518
Guangxi	0.798174	4.397	2.24902	1.79797	0	4.98781	1.27177	2.97282	1.01775	1.05651	1.49753	0.797162	5.89303	2.6017	6.55673	0.848994	5.16628	5.56148	2.66417
Guizhou	5.08663	1.84822	3.0705	6.39435	4.98781	0	4.97246	2.24111	5.58641	5.46837	4.26475	5.2249	1.23301	7.3665	2.7007	4.87398	0.656638	0.944937	2.67066
Hebei	0.539139	4.04348	2.13352	1.48354	1.27177	4.97246	0	2.80275	0.91312	0.684876	0.769406	0.698869	5.7178	2.48525	6.19779	0.494619	4.9989	5.3734	2.44605
Heilongjiang	2.95415	1.65026	1.06409	4.23953	2.97282	2.24111	2.80275	0	3.48527	3.32381	2.09291	3.12147	2.9758	5.23997	3.71216	2.71941	2.28418	2.64919	0.756214
Henan	0.559369	4.80529	2.73579	0.923628	1.01775	5.58641	0.91312	3.48527	0	0.355595	1.57217	0.39184	6.43219	1.78722	6.99532	0.856713	5.6806	6.07541	3.12263
Jiangsu	0.444752	4.59962	2.62447	0.945016	1.05651	5.46837	0.684876	3.32381	0.355595	0	1.35047	0.431244	6.27082	1.92892	6.76661	0.689652	5.53702	5.93035	2.94348
Jilin	1.07045	3.30467	1.57198	2.20358	1.49753	4.26475	0.769406	2.09291	1.57217	1.35047	0	1.26135	4.98383	3.22287	5.46397	0.861155	4.2794	4.65629	1.72105
Liaoning	0.240449	4.47461	2.36325	1.25552	0.797162	5.2249	0.698869	3.12147	0.39184	0.431244	1.26135	0	6.07063	2.15557	6.65895	0.540949	5.32457	5.7138	2.7832
Shaanxi	5.90954	1.99433	3.88407	7.1717	5.89303	1.23301	5.7178	2.9758	6.43219	6.27082	4.98383	6.07063	0	8.1818	1.68909	5.67125	0.918241	0.610768	3.39177
Shandong	2.29856	6.49074	4.46893	1.06247	2.6017	7.3665	2.48525	5.23997	1.78722	1.92892	3.22287	2.15557	8.1818	0	8.64526	2.54799	7.43977	7.82787	4.85603
Shanghai	6.4714	2.3372	4.67477	7.6007	6.55673	2.7007	6.19779	3.71216	6.99532	6.76661	5.46397	6.65895	1.68909	8.64526	0	6.22195	2.23979	2.08844	3.9803
Sichuan	0.333483	4.06532	2.00352	1.57934	0.848994	4.87398	0.494619	2.71941	0.856713	0.689652	0.861155	0.540949	5.67125	2.54799	6.22195	0	4.95392	5.32837	2.39386
Tianjin	5.17339	1.55667	3.16022	6.44915	5.16628	0.656638	4.9989	2.28418	5.6806	5.53702	4.2794	5.32457	0.918241	7.43977	2.23979	4.95392	0	0.564428	2.70383
Xinjiang	5.56002	1.89134	3.49425	6.83739	5.56148	0.944937	5.3734	2.64919	6.07541	5.93035	4.65629	5.7138	0.610768	7.82787	2.08844	5.32837	0.564428	0	3.11907
Zhejiang	2.61853	1.76118	1.3289	3.83518	2.66417	2.67066	2.44605	0.756214	3.12263	2.94348	1.72105	2.7832	3.39177	4.85603	3.9803	2.39386	2.70383	3.11907	0

## Sheet: Layer population of small scale
	Anhui	Beijing	Fujian	Guangdong	Guangxi	Guizhou	Hebei	Heilongjiang	Henan	Jiangsu	Jilin	Liaoning	Shaanxi	Shandong	Shanghai	Sichuan	Tianjin	Xinjiang	Zhejiang
Anhui	0	6.32488	4.11436	3.87556	4.72553	3.95498	3.09169	1.65781	2.53834	2.19871	2.02709	1.74578	1.08776	2.63251	8.37115	2.25159	5.60346	5.64092	3.69433
Beijing	6.32488	0	3.31094	5.9004	5.29226	5.30459	7.93736	5.66744	8.14681	6.53083	5.69518	7.09079	6.45098	7.49476	5.30606	8.18201	1.31613	6.7834	3.15349
Fujian	4.11436	3.31094	0	2.84221	2.3267	2.45951	6.44881	4.13862	6.30909	5.03165	3.97922	5.32109	4.21494	6.00687	5.75844	5.58098	3.2511	4.35151	1.67698
Guangdong	3.87556	5.9004	2.84221	0	1.93548	1.66005	6.49179	4.62425	5.98831	5.42169	4.34914	5.20531	4.02016	6.23249	7.09817	4.39863	5.74618	4.36533	3.59053
Guangxi	4.72553	5.29226	2.3267	1.93548	0	2.31705	7.36063	5.27296	6.92929	6.14024	4.93444	6.08907	4.85363	6.93653	6.64735	5.52444	5.24549	4.25176	3.4445
Guizhou	3.95498	5.30459	2.45951	1.66005	2.31705	0	6.58673	4.53735	6.0908	5.28932	4.28549	5.29532	4.10427	6.15023	6.7426	4.69945	5.26295	4.50518	3.29745
Hebei	3.09169	7.93736	6.44881	6.49179	7.36063	6.58673	0	2.58307	1.50553	2.12065	3.17007	1.62561	2.69599	1.42276	10.3416	3.42375	7.0507	7.28129	5.69357
Heilongjiang	1.65781	5.66744	4.13862	4.62425	5.27296	4.53735	2.58307	0	2.51762	1.4603	1.40355	1.48883	1.46082	2.07374	8.13147	3.21146	4.79737	5.92219	3.26456
Henan	2.53834	8.14681	6.30909	5.98831	6.92929	6.0908	1.50553	2.51762	0	1.99798	3.09029	1.26276	2.21051	1.26651	10.2943	2.3558	7.27012	7.07687	5.62041
Jiangsu	2.19871	6.53083	5.03165	5.42169	6.14024	5.28932	2.12065	1.4603	1.99798	0	2.46439	1.6394	1.88158	1.56636	9.05402	3.19701	5.67487	6.44054	4.27214
Jilin	2.02709	5.69518	3.97922	4.34914	4.93444	4.28549	3.17007	1.40355	3.09029	2.46439	0	1.98996	1.75859	2.68072	7.92842	3.26982	4.91774	5.55326	3.02774
Liaoning	1.74578	7.09079	5.32109	5.20531	6.08907	5.29532	1.62561	1.48883	1.26276	1.6394	1.98996	0	1.46117	1.36414	9.24392	2.43784	6.2225	6.45422	4.55943
Shaanxi	1.08776	6.45098	4.21494	4.02016	4.85363	4.10427	2.69599	1.46082	2.21051	1.88158	1.75859	1.46117	0	2.31263	8.61103	1.9966	5.73295	5.16149	3.71908
Shandong	2.63251	7.49476	6.00687	6.23249	6.93653	6.15023	1.42276	2.07374	1.26651	1.56636	2.68072	1.36414	2.31263	0	9.86328	3.16502	6.58527	7.04769	5.1646
Shanghai	8.37115	5.30606	5.75844	7.09817	6.64735	6.7426	10.3416	8.13147	10.2943	9.05402	7.92842	9.24392	8.61103	9.86328	0	9.79519	5.54343	8.17695	5.78028
Sichuan	2.25159	8.18201	5.58098	4.39863	5.52444	4.69945	3.42375	3.21146	2.3558	3.19701	3.26982	2.43784	1.9966	3.16502	9.79519	0	7.50218	5.86391	5.32136
Tianjin	5.60346	1.31613	3.2511	5.74618	5.24549	5.26295	7.0507	4.79737	7.27012	5.67487	4.91774	6.2225	5.73295	6.58527	5.54343	7.50218	0	6.85783	2.72676
Xinjiang	5.64092	6.7834	4.35151	4.36533	4.25176	4.50518	7.28129	5.92219	7.07687	6.44054	5.55326	6.45422	5.16149	7.04769	8.17695	5.86391	6.85783	0	4.8346
Zhejiang	3.69433	3.15349	1.67698	3.59053	3.4445	3.29745	5.69357	3.26456	5.62041	4.27214	3.02774	4.55943	3.71908	5.1646	5.78028	5.32136	2.72676	4.8346	0

## Sheet: Broilerpopulation of smallscale
	Anhui	Beijing	Fujian	Guangdong	Guangxi	Guizhou	Hebei	Heilongjiang	Henan	Jiangsu	Jilin	Liaoning	Shaanxi	Shandong	Shanghai	Sichuan	Tianjin	Xinjiang	Zhejiang
Anhui	0	8.44655	1.71687	1.76783	1.78586	3.92131	2.93676	2.21572	1.31584	1.5793	2.08492	2.91805	4.99024	2.97534	5.20501	2.53861	8.96016	2.34198	1.64405
Beijing	8.44655	0	7.36834	9.91468	10.1762	9.09762	5.88022	6.50561	7.56303	7.07736	6.76174	6.24305	8.10024	6.92857	4.33402	10.5514	1.28837	7.56943	7.1772
Fujian	1.71687	7.36834	0	3.39294	3.16578	3.13923	2.6549	1.66378	1.99642	1.8161	2.36018	3.01208	3.73148	3.54151	3.99275	3.28411	7.74424	1.2448	1.13923
Guangdong	1.76783	9.91468	3.39294	0	1.23223	4.98312	4.26039	3.74475	2.63243	3.01372	3.27538	3.99213	6.19802	3.72608	6.68327	2.49592	10.4927	3.81611	3.19692
Guangxi	1.78586	10.1762	3.16578	1.23223	0	4.26382	4.5316	3.78428	2.84442	3.2781	3.68856	4.41556	5.80587	4.31086	6.72706	1.55261	10.6671	3.42477	3.18722
Guizhou	3.92131	9.09762	3.13923	4.98312	4.26382	0	5.02389	4.2096	4.45159	4.49928	5.00854	5.51568	3.99493	6.05645	5.79123	3.77824	9.21132	2.91436	3.84163
Hebei	2.93676	5.88022	2.6549	4.26039	4.5316	5.02389	0	1.42208	1.90693	1.64287	1.18001	0.932998	5.71197	1.77237	3.40312	5.29291	6.512	3.16808	2.20272
Heilongjiang	2.21572	6.50561	1.66378	3.74475	3.78428	4.2096	1.42208	0	1.70108	1.48185	1.44452	1.63414	4.78075	2.49489	3.23513	4.29159	6.97346	2.01424	1.22683
Henan	1.31584	7.56303	1.99642	2.63243	2.84442	4.45159	1.90693	1.70108	0	0.751679	1.08511	1.95704	5.64339	1.86122	4.66137	3.71157	8.18357	2.77439	1.6893
Jiangsu	1.5793	7.07736	1.8161	3.01372	3.2781	4.49928	1.64287	1.48185	0.751679	0	0.881693	1.78648	5.32314	1.90104	4.33276	4.0045	7.68276	2.69781	1.56697
Jilin	2.08492	6.76174	2.36018	3.27538	3.68856	5.00854	1.18001	1.44452	1.08511	0.881693	0	1.02861	5.59426	1.24911	4.09037	4.53664	7.42187	3.06937	1.79575
Liaoning	2.91805	6.24305	3.01208	3.99213	4.41556	5.51568	0.932998	1.63414	1.95704	1.78648	1.02861	0	5.99013	1.27171	3.70563	5.29865	6.93272	3.48276	2.37038
Shaanxi	4.99024	8.10024	3.73148	6.19802	5.80587	3.99493	5.71197	4.78075	5.64339	5.32314	5.59426	5.99013	0	6.65857	5.11441	5.33012	8.17566	3.51498	4.31846
Shandong	2.97534	6.92857	3.54151	3.72608	4.31086	6.05645	1.77237	2.49489	1.86122	1.90104	1.24911	1.27171	6.65857	0	4.72387	5.36704	7.73555	4.212	2.91243
Shanghai	5.20501	4.33402	3.99275	6.68327	6.72706	5.79123	3.40312	3.23513	4.66137	4.33276	4.09037	3.70563	5.11441	4.72387	0	6.93455	4.62007	3.8919	3.7725
Sichuan	2.53861	10.5514	3.28411	2.49592	1.55261	3.77824	5.29291	4.29159	3.71157	4.0045	4.53664	5.29865	5.33012	5.36704	6.93455	0	10.9084	3.38357	3.50995
Tianjin	8.96016	1.28837	7.74424	10.4927	10.6671	9.21132	6.512	6.97346	8.18357	7.68276	7.42187	6.93272	8.17566	7.73555	4.62007	10.9084	0	7.83141	7.61826
Xinjiang	2.34198	7.56943	1.2448	3.81611	3.42477	2.91436	3.16808	2.01424	2.77439	2.69781	3.06937	3.48276	3.51498	4.212	3.8919	3.38357	7.83141	0	1.62175
Zhejiang	1.64405	7.1772	1.13923	3.19692	3.18722	3.84163	2.20272	1.22683	1.6893	1.56697	1.79575	2.37038	4.31846	2.91243	3.7725	3.50995	7.61826	1.62175	0

## Sheet: Layerpopulation of medium scale
	Anhui	Beijing	Fujian	Guangdong	Guangxi	Guizhou	Hebei	Heilongjiang	Henan	Jiangsu	Jilin	Liaoning	Shaanxi	Shandong	Shanghai	Sichuan	Tianjin	Xinjiang	Zhejiang
Anhui	0	3.90183	3.7439	4.47297	7.21322	4.89415	5.80495	3.01131	5.0401	3.08638	3.20335	4.06813	2.32598	6.01527	6.75174	1.97904	3.63961	5.37056	2.95862
Beijing	3.90183	0	0.990603	2.30413	5.47898	4.37508	6.7553	3.65123	7.32856	5.56065	3.76993	6.19712	3.04999	7.09458	3.81146	3.95718	1.32337	5.03492	1.88179
Fujian	3.7439	0.990603	0	2.5353	5.86122	4.60415	6.50696	3.47884	6.99297	5.23156	3.41477	5.86115	3.14136	6.83286	4.18368	3.57968	1.57727	5.09429	1.54837
Guangdong	4.47297	2.30413	2.5353	0	3.60262	2.80605	8.39575	5.18656	8.85586	6.90727	5.29138	7.7225	3.62379	8.71347	3.06984	5.21503	2.7918	4.64647	2.88628
Guangxi	7.21322	5.47898	5.86122	3.60262	0	3.47243	11.5441	8.27066	11.876	9.97681	8.5382	10.8212	6.38799	11.577	3.74896	8.29875	5.98587	6.18121	6.19272
Guizhou	4.89415	4.37508	4.60415	2.80605	3.47243	0	9.05445	6.1154	9.50623	7.73027	6.24402	8.63309	3.81522	8.95283	5.17127	6.32761	4.45863	4.43562	4.25978
Hebei	5.80495	6.7553	6.50696	8.39575	11.5441	9.05445	0	3.46215	3.57703	3.79161	3.50286	3.49786	5.43927	0.65918	10.5305	4.8447	6.09682	7.38041	5.74098
Heilongjiang	3.01131	3.65123	3.47884	5.18656	8.27066	6.1154	3.46215	0	4.26027	2.80831	1.52482	3.30208	2.51698	3.72725	7.30094	2.37329	3.17827	5.58673	2.65676
Henan	5.0401	7.32856	6.99297	8.85586	11.876	9.50623	3.57703	4.26027	0	2.20913	4.31924	1.52662	6.08395	3.69444	10.7629	3.93103	7.00142	8.07072	6.4393
Jiangsu	3.08638	5.56065	5.23156	6.90727	9.97681	7.73027	3.79161	2.80831	2.20913	0	2.88917	1.16834	4.29774	4.09057	8.89529	1.92149	5.15284	7.22437	4.51164
Jilin	3.20335	3.76993	3.41477	5.29138	8.5382	6.24402	3.50286	1.52482	4.31924	2.88917	0	3.42239	2.87839	3.80328	7.42566	2.39692	3.32696	6.0148	2.55775
Liaoning	4.06813	6.19712	5.86115	7.7225	10.8212	8.63309	3.49786	3.30208	1.52662	1.16834	3.42239	0	5.1271	3.69932	9.54796	2.76918	5.77182	7.8392	5.27367
Shaanxi	2.32598	3.04999	3.14136	3.62379	6.38799	3.81522	5.43927	2.51698	6.08395	4.29774	2.87839	5.1271	0	5.62984	6.24787	3.28763	2.58291	4.31046	1.99388
Shandong	6.01527	7.09458	6.83286	8.71347	11.577	8.95283	0.65918	3.72725	3.69444	4.09057	3.80328	3.69932	5.62984	0	11.0901	5.20348	6.51483	7.87602	6.0664
Shanghai	6.75174	3.81146	4.18368	3.06984	3.74896	5.17127	10.5305	7.30094	10.7629	8.89529	7.42566	9.54796	6.24787	11.0901	0	7.10286	4.65323	6.38367	5.25581
Sichuan	1.97904	3.95718	3.57968	5.21503	8.29875	6.32761	4.8447	2.37329	3.93103	1.92149	2.39692	2.76918	3.28763	5.20348	7.10286	0	3.72218	6.24838	3.01108
Tianjin	3.63961	1.32337	1.57727	2.7918	5.98587	4.45863	6.09682	3.17827	7.00142	5.15284	3.32696	5.77182	2.58291	6.51483	4.65323	3.72218	0	4.65218	1.73118
Xinjiang	5.37056	5.03492	5.09429	4.64647	6.18121	4.43562	7.38041	5.58673	8.07072	7.22437	6.0148	7.8392	4.31046	7.87602	6.38367	6.24838	4.65218	0	4.91643
Zhejiang	2.95862	1.88179	1.54837	2.88628	6.19272	4.25978	5.74098	2.65676	6.4393	4.51164	2.55775	5.27367	1.99388	6.0664	5.25581	3.01108	1.73118	4.91643	0

## Sheet: Broilerpopulation of medium
	Anhui	Beijing	Fujian	Guangdong	Guangxi	Guizhou	Hebei	Heilongjiang	Henan	Jiangsu	Jilin	Liaoning	Shaanxi	Shandong	Shanghai	Sichuan	Tianjin	Xinjiang	Zhejiang
Anhui	0	3.2638	3.70965	2.03798	1.82726	6.78122	1.85516	2.28777	0.495657	1.85426	2.08584	2.34175	7.39463	3.31287	5.51555	1.93913	3.37948	4.3557	2.09853
Beijing	3.2638	0	2.35258	4.34345	2.77014	5.68212	3.65134	1.75815	3.2553	3.73286	3.54286	4.52724	6.59903	5.73031	2.75163	2.64756	2.76029	2.96985	2.87329
Fujian	3.70965	2.35258	0	5.29432	3.00636	3.84379	4.02198	1.79607	3.70153	4.06819	4.45575	5.21539	4.79386	6.72232	2.52983	2.23473	2.05116	1.21408	2.908
Guangdong	2.03798	4.34345	5.29432	0	2.80669	8.49234	2.0162	3.75791	2.06044	2.2045	1.59279	1.39859	9.05647	1.6256	6.88753	3.77283	4.62281	6.02264	3.05622
Guangxi	1.82726	2.77014	3.00636	2.80669	0	5.8887	1.54893	1.65815	1.76259	1.49066	1.86603	2.513	6.64886	4.0643	4.74795	1.87026	2.20793	3.59079	0.936759
Guizhou	6.78122	5.68212	3.84379	8.49234	5.8887	0	6.90313	5.01729	6.70636	6.7659	7.49589	8.09101	2.51621	9.69314	4.30492	4.97915	4.51369	2.96345	5.73156
Hebei	1.85516	3.65134	4.02198	2.0162	1.54893	6.90313	0	2.62397	1.79084	0.716724	1.1188	1.35926	7.42089	3.00434	5.7983	2.79398	2.99309	4.59523	1.46877
Heilongjiang	2.28777	1.75815	1.79607	3.75791	1.65815	5.01729	2.62397	0	2.28504	2.67468	2.94826	3.73411	5.79158	5.13802	3.4891	1.38776	2.01917	2.35092	1.78964
Henan	0.495657	3.2553	3.70153	2.06044	1.76259	6.70636	1.79084	2.28504	0	1.79166	2.05177	2.35057	7.37738	3.31649	5.51902	1.87122	3.36498	4.34678	2.04801
Jiangsu	1.85426	3.73286	4.06819	2.2045	1.49066	6.7659	0.716724	2.67468	1.79166	0	1.21247	1.39248	7.28685	3.07417	5.81344	2.66754	2.8707	4.55813	1.30576
Jilin	2.08584	3.54286	4.45575	1.59279	1.86603	7.49589	1.1188	2.94826	2.05177	1.21247	0	1.15673	8.05465	2.58891	5.90251	3.20204	3.40921	5.07652	1.89302
Liaoning	2.34175	4.52724	5.21539	1.39859	2.513	8.09101	1.35926	3.73411	2.35057	1.39248	1.15673	0	8.55519	1.8673	6.86384	3.769	4.07291	5.79511	2.5253
Shaanxi	7.39463	6.59903	4.79386	9.05647	6.64886	2.51621	7.42089	5.79158	7.37738	7.28685	8.05465	8.55519	0	10.1366	5.36563	5.80798	5.23903	3.88008	6.3805
Shandong	3.31287	5.73031	6.72232	1.6256	4.0643	9.69314	3.00434	5.13802	3.31649	3.07417	2.58891	1.8673	10.1366	0	8.2674	5.06502	5.80431	7.34312	4.22065
Shanghai	5.51555	2.75163	2.52983	6.88753	4.74795	4.30492	5.7983	3.4891	5.51902	5.81344	5.90251	6.86384	5.36563	8.2674	0	4.13044	3.57237	2.4687	4.66045
Sichuan	1.93913	2.64756	2.23473	3.77283	1.87026	4.97915	2.79398	1.38776	1.87122	2.66754	3.20204	3.769	5.80798	5.06502	4.13044	0	2.37026	2.74926	1.96838
Tianjin	3.37948	2.76029	2.05116	4.62281	2.20793	4.51369	2.99309	2.01917	3.36498	2.8707	3.40921	4.07291	5.23903	5.80431	3.57237	2.37026	0	2.35464	1.68574
Xinjiang	4.3557	2.96985	1.21408	6.02264	3.59079	2.96345	4.59523	2.35092	4.34678	4.55813	5.07652	5.79511	3.88008	7.34312	2.4687	2.74926	2.35464	0	3.45538
Zhejiang	2.09853	2.87329	2.908	3.05622	0.936759	5.73156	1.46877	1.78964	2.04801	1.30576	1.89302	2.5253	6.3805	4.22065	4.66045	1.96838	1.68574	3.45538	0

## Sheet: Layerpopulation of large scale
	Anhui	Beijing	Fujian	Guangdong	Guangxi	Guizhou	Hebei	Heilongjiang	Henan	Jiangsu	Jilin	Liaoning	Shaanxi	Shandong	Shanghai	Sichuan	Tianjin	Xinjiang	Zhejiang
Anhui	0	4.63842	2.29279	2.90391	6.30551	3.74441	4.65496	2.94115	6.17155	4.12306	4.37576	5.06194	4.68796	6.15228	4.99246	3.7306	4.52829	4.77627	2.62648
Beijing	4.63842	0	2.8517	3.06153	7.83466	6.4158	3.72763	3.40616	4.72609	4.43128	3.10624	4.56233	7.68591	4.77679	4.62957	4.77652	4.37411	7.91019	3.8996
Fujian	2.29279	2.8517	0	1.3498	6.25553	4.0737	3.65981	1.86824	5.23242	3.57515	2.78893	4.26708	5.23282	5.29151	4.11597	3.02961	3.50058	5.59226	1.78293
Guangdong	2.90391	3.06153	1.3498	0	6.24545	4.10078	3.7197	1.27498	5.22041	3.6348	2.53929	4.09204	5.15704	5.35864	4.06247	2.39049	3.78621	5.42301	1.82955
Guangxi	6.30551	7.83466	6.25553	6.24545	0	3.83537	9.64695	5.42634	10.9969	9.01789	8.11941	9.84996	3.73844	11.0619	4.27422	7.62516	4.7367	5.1915	4.81194
Guizhou	3.74441	6.4158	4.0737	4.10078	3.83537	0	7.02507	3.83852	8.34038	5.98413	5.72306	6.96186	2.1377	8.40213	4.80957	4.75177	4.78092	3.57513	2.91944
Hebei	4.65496	3.72763	3.65981	3.7197	9.64695	7.02507	0	4.69801	2.28542	2.01609	2.642	1.97244	8.25088	2.26111	7.30112	3.41817	6.56553	8.05042	5.08386
Heilongjiang	2.94115	3.40616	1.86824	1.27498	5.42634	3.83852	4.69801	0	6.26183	4.66116	3.61019	5.20466	4.72729	6.35279	3.0961	3.32772	3.01922	5.04106	1.41563
Henan	6.17155	4.72609	5.23242	5.22041	10.9969	8.34038	2.28542	6.26183	0	2.65368	3.51123	1.72787	9.73845	0.747954	8.77225	4.69004	8.23233	9.54737	6.69359
Jiangsu	4.12306	4.43128	3.57515	3.6348	9.01789	5.98413	2.01609	4.66116	2.65368	0	2.66376	1.49667	7.4339	2.66061	7.40207	2.8686	6.8282	7.24442	4.78823
Jilin	4.37576	3.10624	2.78893	2.53929	8.11941	5.72306	2.642	3.61019	3.51123	2.66376	0	2.60231	6.99659	3.72164	6.02024	2.55309	5.40559	7.06445	3.90045
Liaoning	5.06194	4.56233	4.26708	4.09204	9.84996	6.96186	1.97244	5.20466	1.72787	1.49667	2.60231	0	8.26578	2.01142	7.92502	3.16856	7.4524	8.09147	5.53973
Shaanxi	4.68796	7.68591	5.23282	5.15704	3.73844	2.1377	8.25088	4.72729	9.73845	7.4339	6.99659	8.26578	0	9.85054	5.23258	5.67061	5.32237	3.3133	3.86909
Shandong	6.15228	4.77679	5.29151	5.35864	11.0619	8.40213	2.26111	6.35279	0.747954	2.66061	3.72164	2.01142	9.85054	0	8.85293	4.88108	8.21824	9.52125	6.76849
Shanghai	4.99246	4.62957	4.11597	4.06247	4.27422	4.80957	7.30112	3.0961	8.77225	7.40207	6.02024	7.92502	5.23258	8.85293	0	6.2298	2.31698	6.12863	3.10553
Sichuan	3.7306	4.77652	3.02961	2.39049	7.62516	4.75177	3.41817	3.32772	4.69004	2.8686	2.55309	3.16856	5.67061	4.88108	6.2298	0	5.73097	5.70352	3.57327
Tianjin	4.52829	4.37411	3.50058	3.78621	4.7367	4.78092	6.56553	3.01922	8.23233	6.8282	5.40559	7.4524	5.32237	8.21824	2.31698	5.73097	0	5.86229	2.90338
Xinjiang	4.77627	7.91019	5.59226	5.42301	5.1915	3.57513	8.05042	5.04106	9.54737	7.24442	7.06445	8.09147	3.3133	9.52125	6.12863	5.70352	5.86229	0	4.56663
Zhejiang	2.62648	3.8996	1.78293	1.82955	4.81194	2.91944	5.08386	1.41563	6.69359	4.78823	3.90045	5.53973	3.86909	6.76849	3.10553	3.57327	2.90338	4.56663	0

## Sheet: Broilerpopulation of largescale
	Anhui	Beijing	Fujian	Guangdong	Guangxi	Guizhou	Hebei	Heilongjiang	Henan	Jiangsu	Jilin	Liaoning	Shaanxi	Shandong	Shanghai	Sichuan	Tianjin	Xinjiang	Zhejiang
Anhui	0	4.05345	3.32191	2.67125	2.06104	8.55669	2.2588	4.74465	1.65192	1.02657	2.07478	1.30064	7.00169	3.46071	5.38893	4.19608	4.29185	7.90548	3.28831
Beijing	4.05345	0	4.14808	4.73749	3.20368	6.77362	4.2292	3.63784	4.96116	4.54598	3.42939	5.04306	6.29526	6.77152	1.96784	4.2401	3.96354	6.47164	2.58202
Fujian	3.32191	4.14808	0	5.04581	2.73129	6.58271	2.64049	4.19564	4.54571	3.67518	2.40347	4.14241	5.20859	6.29645	4.43845	2.54064	3.3633	5.95202	3.25717
Guangdong	2.67125	4.73749	5.04581	0	4.28741	10.5751	4.55342	6.39459	1.61906	3.12047	4.26164	3.15469	9.06885	2.78014	5.8068	6.26881	6.39202	9.77386	5.07156
Guangxi	2.06104	3.20368	2.73129	4.28741	0	6.75622	1.94053	3.64051	3.58845	2.38341	1.16868	2.80124	5.40229	5.29316	4.43763	2.78018	2.50684	6.34289	1.89208
Guizhou	8.55669	6.77362	6.58271	10.5751	6.75622	0	7.05116	5.30012	10.113	8.69363	6.91111	9.12532	4.01877	11.7561	6.54982	5.33495	5.09198	3.10103	6.02565
Hebei	2.2588	4.2292	2.64049	4.55342	1.94053	7.05116	0	3.34288	3.62352	1.9827	1.70722	2.65181	5.18388	4.96675	5.30961	3.32591	3.66147	6.14788	3.23899
Heilongjiang	4.74465	3.63784	4.19564	6.39459	3.64051	5.30012	3.34288	0	6.03299	4.64103	3.7725	5.35819	4.28596	7.41673	4.33503	4.35422	4.15673	4.5323	3.68282
Henan	1.65192	4.96116	4.54571	1.61906	3.58845	10.113	3.62352	6.03299	0	1.94736	3.48885	1.87951	8.44508	2.26081	6.2535	5.63088	5.81532	9.31832	4.6711
Jiangsu	1.02657	4.54598	3.67518	3.12047	2.38341	8.69363	1.9827	4.64103	1.94736	0	2.25117	1.30525	6.83458	3.34286	5.92111	4.49043	4.63944	7.79265	3.86898
Jilin	2.07478	3.42939	2.40347	4.26164	1.16868	6.91111	1.70722	3.7725	3.48885	2.25117	0	2.79518	5.38978	5.29604	4.5873	2.50024	2.901	6.22863	2.32544
Liaoning	1.30064	5.04306	4.14241	3.15469	2.80124	9.12532	2.65181	5.35819	1.87951	1.30525	2.79518	0	7.60214	2.96111	6.43037	4.74514	4.91592	8.46155	3.99415
Shaanxi	7.00169	6.29526	5.20859	9.06885	5.40229	4.01877	5.18388	4.28596	8.44508	6.83458	5.38978	7.60214	0	9.89076	6.36713	4.55649	4.5655	3.0525	5.69731
Shandong	3.46071	6.77152	6.29645	2.78014	5.29316	11.7561	4.96675	7.41673	2.26081	3.34286	5.29604	2.96111	9.89076	0	8.04119	7.43594	7.48303	10.8411	6.45678
Shanghai	5.38893	1.96784	4.43845	5.8068	4.43763	6.54982	5.30961	4.33503	6.2535	5.92111	4.5873	6.43037	6.36713	8.04119	0	4.7035	4.67486	6.30324	3.69192
Sichuan	4.19608	4.2401	2.54064	6.26881	2.78018	5.33495	3.32591	4.35422	5.63088	4.49043	2.50024	4.74514	4.55649	7.43594	4.7035	0	2.33897	5.07858	2.7305
Tianjin	4.29185	3.96354	3.3633	6.39202	2.50684	5.09198	3.66147	4.15673	5.81532	4.63944	2.901	4.91592	4.5655	7.48303	4.67486	2.33897	0	5.28988	2.22072
Xinjiang	7.90548	6.47164	5.95202	9.77386	6.34289	3.10103	6.14788	4.5323	9.31832	7.79265	6.22863	8.46155	3.0525	10.8411	6.30324	5.07858	5.28988	0	6.25416
Zhejiang	3.28831	2.58202	3.25717	5.07156	1.89208	6.02565	3.23899	3.68282	4.6711	3.86898	2.32544	3.99415	5.69731	6.45678	3.69192	2.7305	2.22072	6.25416	0
