# Supplementary material for: Evolutionary dynamics and transmission patterns of Newcastle disease virus in China through Bayesian phylogeographical analysis
Source: PLoS One. 2020 Sep 29;15(9):e0239809. doi: 10.1371/journal.pone.0239809 (PMC7523974; doi:10.1371/journal.pone.0239809)
Supplement: S4 Table — (XLSX) [file pone.0239809.s010.xlsx]

## Sheet: Summary of F and HN genes
S4 Table: Summary of F nucleotide sequence data of NDV by collected location, host and year from 1986 to 2015 China. Note: “/” represent the data is not available.
Location	Genotype						Year	Genotype						Host	Genotype
	F-VI	FVII-subsample 1	FVII-subsample 2	FVII-subsample 3	HN-VII			F-VI	FVII-subsample 1	FVII-subsample 2	FVII-subsample 3	HN-VII			F-VI	FVII-subsample 1	FVII-subsample 2	FVII-subsample 3	HN-VII
Anhui	3	5	4	5	5		1986	4	6	7	6	3		Chicken	8	111	115	113	95
Beijing	3	5	5	5	4		1991	4	7	8	7	4		Duck	1	25	26	30	18
Fujian	/	2	1	2	2		1992	15	6	5	6	3		Ostrich	1	/	/	/	/
Guangdong	14	14	15	14	6		1994	8	13	11	14	14		Guinea Fowl	/	3	3	3	/
Guangxi	1	14	15	15	14		1996	11	7	5	7	15		Goose	/	17	18	18	9
Guizhou	1	12	12	12	5		1997	3	6	7	6	4		Hawk	/	1	2	2	3
Hebei	/	8	7	8	7		1998	1	5	7	5	4		Heron	/	1	1	1	/
Heilongjiang	4	15	15	15	15		1999	2	25	20	25	15		Ibis	1	1	1	1	1
Hubei	1	/	/	/	/		2000	8	14	15	14	4		Sparrow	/	1	1	/	1
Henan	/	9	8	9	4		2001	2	32	30	32	21		Owl	/	1	/	/	1
Inner Mongolia	1	/	/	/	/		2002	1	16	12	16	13		Penguin	/	1	1	1	1
Jiangsu	11	15	15	15	17		2003	1	3	6	3	9		Pheasant	/	1	1	1	/
Jiangxi	2	2	1	2	/		2004	1	12	12	12	9		Pigeon	59	4	3	3	2
Jilin	4	15	15	15	4		2005	/	11	10	11	4		Quail	/	1	1	1	/
Liaoning	1	10	10	10	6		2006	/	4	4	4	1		Rooster	/	1	1	1	/
Ningxia	/	2	2	2	/		2007	1	5	6	5	5		Teal	/	1	1	1	/
Shaanxi	4	3	3	3	8		2008	1	2	3	2	2		Wild bird	/	1	2	2	1
Shandong	9	14	15	14	21		2009	1	2	1	2	/		White-breasted waterhen	1	/	/	/	/
Shanghai	6	12	12	12	1		2010	3	1	2	1	2		Woodpecker	1	/	/	/	/
Sichuan	1	4	4	4	2		2011	1	/	/	/	/		Total	72	171	177	178	132
Tianjin	/	6	6	6	6		2012	1	/	/	/	/
Tibet	/	3	2	3	/		2013	1	/	/	/	/
Xinjiang	2	2	1	2	3		2014	1	/	/	/	/
Yunnan	1	1	1	1	/		2015	1	/	/	/	/
Zhejiang	3	4	2	4	2		Total	72	177	171	178	132
Total	72	177	171	178	132

## Sheet: VI-F 
Accession Number
AF458016
AF458020
AF458021
DQ417113
AF458018
AF458019
AF458015
AF458017
AF458014
JX244789
KJ607164
KJ607163
HM063423
FJ480826
KU373026
GQ281085
GQ281086
GQ281087
GQ281088
EF589137
FJ766526
FJ766531
FJ766527
FJ766530
HM625835
HM776583
JQ290284
KC853020
JX486551
KJ525672
KJ782376
JX486550
KX761865
JX486552
JX486553
JX486554
JQ979176
JQ268609
JX486555
JX486556
JQ993431
KJ600777
KJ808820
KT163264
JX486557
KP861633
KM374058
KM374057
KM374061
KJ600779
KT381596
KJ600780
KJ600778
KT381603
KT381601
KT381602
KJ808819
KT163262
KM374059
KM374056
KJ525674
KF828884
KJ607166
KJ607165
KT381604
KT381595
KT381606
KR014815
KX247376
KU527559
KU527560
KX065188

## Sheet: VII-F-subsample 1
Accession Number
KU933951
KU933950
KU933948
KU200248
KU200246
KU200244
KU175233
KU175232
KU175231
KU175230
KU140419
KT889365
KT381594
KT381593
KR869091
KP742770
KP064020
KP001163
KM977903
KM885168
KM885167
KM408752
KJ825878
KJ825877
KJ607169
KJ528559
KJ525702
KJ525681
KJ525677
KJ525676
KJ450980
KJ450977
KJ184598
KJ184597
KJ184594
KJ184586
KJ184580
KJ136261
KJ136260
KJ136259
KJ136258
KF771883
KF055273
KC853019
KC542914
KC542911
KC542910
KC542909
KC542906
KC542903
KC542902
KC542901
KC542900
KC542899
KC542898
KC542897
KC542896
KC542895
KC542894
KC542893
KC542892
KC461214
KC292519
KC292517
KC292514
JX840453
JX482550
JX244792
JX244790
JX193076
JX193075
JX193074
JQ894778
JQ013875
JQ013874
JQ013868
JQ013866
JQ013859
JQ013856
HQ917080
HQ717357
HQ317395
HM188399
GU166154
GU124591
GQ245819
GQ245815
GQ245812
GQ245808
GQ245801
GQ245799
GQ245796
GQ245791
GQ245790
FJ872531
FJ754273
FJ754272
FJ754271
FJ608351
FJ608350
FJ608349
FJ608348
FJ608346
FJ608345
FJ608343
FJ608339
FJ608338
FJ608337
FJ608336
FJ608335
FJ608334
FJ480824
FJ480820
FJ480818
FJ480813
FJ480812
FJ480810
FJ480809
FJ480806
FJ480804
FJ480803
FJ480802
FJ480801
FJ480799
FJ480798
FJ480797
FJ480796
FJ480792
FJ480791
FJ480789
FJ480787
FJ480783
FJ480782
FJ240168
FJ217666
FJ217665
FJ011442
EU702438
EU375480
EU258662
EU258661
EU258658
EU258656
EU258654
EU258653
EU258643
EU258642
EU258640
EU258639
EU258637
EF592507
EF592502
EF592500
EF589134
EF589133
EF589132
EF589131
EF579732
EF521889
EF211810
EF175145
DQ659677
DQ485261
DQ485260
DQ485256
DQ485230
DQ485229
DQ417111
DQ363536
DQ363534
DQ227248
DQ080015
DQ067447
AF458013
AF456438
AF456437
AF162714

## Sheet: VII-F-subsample 2
Accession Number
JX193074
KU175233
KU175230
KU175231
KU175232
AF458010
KJ184577
KJ136260
KU933949
KU200253
KJ136259
KC542911
KC542910
KC542906
KJ184597
KJ184576
KU933950
KU933948
KJ450980
KJ184581
JQ015296
KJ825877
HQ717357
JX193076
FJ608346
JN400897
FJ608350
KC542903
FJ608348
KC542899
FJ608335
KC542909
FJ480820
FJ480782
EF592503
EF592505
FJ480774
EF592501
FJ480780
DQ485271
EU258640
FJ480789
EF589132
DQ485274
KC750149
EU258661
EU258662
KJ525682
KJ525710
DQ486859
KT381593
KT381594
EU258653
EU258654
EU258656
EU258658
GU124591
GQ245796
JQ013858
HQ317395
JQ013863
GQ245802
GQ245801
HM188401
KF208470
KP742770
KU933951
GQ245799
GQ245808
FJ480805
FJ480807
FJ480803
JN631747
KC542892
KC542893
JX244790
FJ608339
KC542914
FJ608338
FJ608349
KC292517
KC292514
KJ450979
FJ608351
KC542900
KC542901
FJ480812
KC542898
FJ480809
FJ480810
HQ917080
DQ485260
KU200246
KU200248
FJ480822
KJ528559
DQ659677
KJ607169
DQ363537
EF589131
EF589134
DQ485229
FJ480798
KJ782375
DQ067447
JX193075
DQ485256
DQ485258
GQ245790
KC461214
JQ894778
JX519467
KJ525706
FJ011442
FJ480813
FJ480818
FJ480799
FJ011448
GQ245781
DQ417110
EF579734
GU166154
GQ245783
KC853019
FJ480790
EF579731
KJ525685
FJ480797
FJ480796
DQ227249
DQ228922
EF589133
DQ368683
DQ485261
EU258637
DQ485231
KU200252
EF128054
EF128055
KM977903
FJ480791
KC542902
FJ480783
EF592502
KP001163
KT889365
KC542897
DQ485269
EU258639
EU702438
FJ217665
FJ217666
KU200249
EU258642
EU258643
KU200250
FJ608334
DQ363536
FJ480806
AF456438
DQ227253
FJ754272
FJ754273
FJ608345
FJ608336
KC542895
EF540729
FJ480824
DQ080015
FJ872531
KM885167

## Sheet: VII-F-subsample 3
Accession Number
KJ525675
FJ608337
JX193074
KU175233
KU175230
KU175231
FJ754271
JX193076
HQ717357
KJ825877
KC292519
KJ184579
KJ136260
KJ136261
KU933949
KC542910
KC542911
KC542906
KJ184597
KF771883
KJ825878
KJ184583
KJ525686
KU933948
KU933950
KJ184595
KJ525707
KJ525670
KP064014
KJ525713
JQ013878
JQ013856
KJ184598
KJ450980
GQ245796
FJ480820
EF592501
FJ480782
FJ480787
EF592503
EF592509
EF592500
FJ608346
JQ013863
FJ608350
KC542903
FJ608348
GQ245807
KJ450977
FJ608335
KC542896
KP742770
KU933951
KC750156
HQ317395
GQ245815
HM748947
GQ245811
GQ245813
GQ245799
GQ245819
FJ608338
FJ608339
KC542894
KC542914
JN618349
GQ245808
KC542892
KC542893
FJ480800
FJ480803
FJ480807
DQ485271
EU258640
EF589132
DQ485274
KC750149
EU258661
EU258662
KJ525681
DQ486859
KT381593
KT381594
KJ525677
KJ525682
KJ525710
GU124591
EU258653
EU258654
EU258656
EU258658
AF458013
HQ917080
KC292514
KC292517
FJ608349
KC542900
KC542901
FJ608351
FJ480812
KC542898
FJ480809
FJ480810
EF589131
EF589134
AF456437
KJ782375
DQ485256
DQ485258
KU200247
KU200246
KU200245
KU200244
DQ659677
KM408752
KJ607169
FJ480822
DQ485260
JQ894778
KC461214
JX519467
EF579731
GQ245789
KC750154
FJ480813
FJ480818
KJ525706
FJ480799
EF211813
GU166154
FJ011442
KC853019
FJ480776
FJ480796
FJ480797
GQ245790
KC542902
FJ480777
FJ480778
EF521889
EF592502
KP001163
FJ480798
DQ485229
DQ485261
EU258637
DQ485230
DQ485231
KU200252
FJ480804
FJ480801
FJ480802
EF589133
DQ363530
KM977903
EF175145
FJ608334
DQ363536
EU258642
KU200250
AF456438
HM188393
FJ608336
KC542895
FJ754272
FJ754273
EU597811
AF456436
FJ480824
HM188394
DQ080015
FJ872531
KC542897
DQ485269
EU258639
FJ217666
EU702438
FJ217665

## Sheet: VII-HN 
Accession Number
DQ485268
DQ485265
JX193075
DQ234587
KC542898
KC542900
KC542901
KJ528559
DQ659677
KJ607169
DQ485229
KC542902
GU573806
GU573794
GU573801
GU573795
FJ754271
GU573802
GQ245839
HM748950
KJ600785
KJ184633
DQ234581
KC853019
FJ240169
EF579735
FJ011445
KU140419
FJ011444
FJ011447
JX519467
KC020305
KC461214
KC020306
KC020307
KC020308
KC020310
GQ245845
FJ608354
FJ608356
KC542897
FJ217668
FJ217669
DQ234588
DQ234590
DQ228935
DQ368684
DQ234592
EF540730
DQ485270
DQ228933
JN653340
DQ234582
DQ228925
KM977903
FJ754273
JN618348
KC020312
FJ754272
FJ872531
JN599167
FJ608352
FJ608355
FJ608363
KC542895
FJ608364
FJ608369
FJ608367
KJ184608
KU933954
KU933952
KP064025
KP064027
JQ013847
KJ184603
KC542912
JX683722
KJ184613
JX840450
JX840451
JQ015296
JQ013850
KJ184626
KJ184627
KT002185
KJ184617
KJ184604
KU933953
KJ184616
KC542906
KC542910
KC542911
GU573797
GU573793
GU573800
GU573803
GU573799
GU573792
GU573805
GU124592
KC542908
KC542903
JN400897
KC542896
KC542899
EU044821
EU044822
EU044823
EU044825
EU044824
KC542909
DQ486859
GQ245851
GQ245860
HQ317395
GQ245856
GQ245854
GQ245852
KU933955
KJ184634
KP742770
JX244772
FJ608353
KC542894
KC542914
FJ608357
JN618349
KC542892
HQ717357
JX193076
DQ485272
DQ485231
