# Supplementary material for: Evolutionary dynamics and transmission patterns of Newcastle disease virus in China through Bayesian phylogeographical analysis
Source: PLoS One. 2020 Sep 29;15(9):e0239809. doi: 10.1371/journal.pone.0239809 (PMC7523974; doi:10.1371/journal.pone.0239809)
Supplement: S1 Dataset — (ZIP) [file pone.0239809.s013.zip]

Archive with 5 entries (5 files):
- S1 Dataset/F gene_genotype VI.fasta
- S1 Dataset/F gene_genotype VII-1.fas
- S1 Dataset/F gene_genotype VII-2.fas
- S1 Dataset/F gene_genotype VII-3.fas
- S1 Dataset/HN gene_genotype VII.fasta
