# Supplementary material for: Evolutionary dynamics and transmission patterns of Newcastle disease virus in China through Bayesian phylogeographical analysis
Source: PLoS One. 2020 Sep 29;15(9):e0239809. doi: 10.1371/journal.pone.0239809 (PMC7523974; doi:10.1371/journal.pone.0239809)
Supplement: S1 Dataset — (ZIP) [file pone.0239809.s013.zip › S1 Dataset/F gene_genotype VI.fasta]

>AF458021
ATGGGTTCCAAACCTTCTACCAGGATCCCAGTACCTCCGATGCTGATCACCCGAATCATGTTGATATTGAGCTGTATCTGTCAGACGAGCTCTCTTGATGGCAGGCCTCTCGCAGCTGCAGGGATTGTGGTAACAGGAGATAAAGCAGTCAATATATACACCTCATCCCAGACAGGGTCGATCATAGTCAAGCTGCTCCCAAATATGCCCAAGGATAAAGAGGCGTGTGCAAAAGCCCCATTAGAGGCATACAACAGAACACTGACCACTTTACTCACCCCACTCGGTGATTCCATCCGCAAGATACAAGGGTCCGTGTCGACATCAGGAGGAAGGAGACGGAAACGCTTTATAGGTGCCATTATCGGTAGTGTGGCCCTCGGGGTCGCAACAGCAGCACAGACAACAGCAGCCGCAGCTCTAATACAAGCCAACCAGAATGCCGCCAACATCCTCCGGCTTAAGGAGAGCATTGCTGCAACCAATGAGGCTGTGCATGAGGTTACTGAAGGATTATCGCAACTAGCAGTGGCAGTTGGGAAGATGCAGCAGTTTGTTAATGACCAATTTAACAATACGGCGCGAGAATTAGACTGTATCAAAATTACACAACAGATCGGTGTAGAACTCAACCTATACCTAACTGAATTGACTACAGTGTTCGGGCCGCAAATTACTTCCCCTGCCCTAACTCAGCTGACTATCCAGGCACTTTATAATTTAGCTGGTGGCAACATGGATTACTTGTTGACTAAGTTAGGTGTAGGGAACAATCAACTCAGCTCATTAATTGGTAGCGGCTTGATCACTGGCAACCCTATTCTGTACGACTCACAGACTCAACTCTTAGCCATCCAGGTAAATTTACCCTCAGTCGGGAACCTTAATAGTATGCGTGCTACCTACTTGGGGACTTTGTCTGTAAGCACATCCAAAGGATTCGCCTCAGCACTTGTCCCAAGGGTAGTAACACAAGTTGGCTCCGTGATAGAAGAACTTGACACTTCATATTGTATAGAATCAGATCTGGATTTATATTGTACAAGAATAGTGACATTCCCCATGTCTCCAGGTATTTACTCCTGTCTGAGCGGCAATACATCAGCTTGCATGTATTCAAAGACTGAAGGCGCACTCACCACGCCATATATGGCCCTCAAAGGCTCGGTTATTGCCAATTGCAAAATAACGACATGTAGATGTGCAGACCCCCCAGGTATCATATCGCAAAATTATGGAGAAGCTGTATCTCTGATAGATAGACATTCATGCAATGTCTTATCATTAGACGGGATAACTCTGAGGCTCAGTGGGGAATTTGATGCATCTTACCAAAAGAATATCTCAATACTAGATTCTCAAGTTATCGTGACAGGCAACCTTGATATATCAACCGAGCTTGGAAACGTCAACAACTCAATAAGTAATGCCCTGGACAGGTTAGTGGAAAGTAACAGAAAACTAGACGAAGTCAATGTCAAACTAACCAGCACATCTGCTCTCATTACCTATATTGTTCTAACTACCATATCTCTTGTTTCCGGTGCACTTAGCCTGGTTTTAGTATGCTACCTGATGTACAAACAAAAGGCACAACAAAAGACCTTACTATGGCTTGGGAATAACACCCTTGATCAGATGAGAGCCACTACAA--------
>EF589137
ATGGGCTCCAGATCTTCTACCAGGATCACAGCACCTCCGATGCTGATCACCCAAATCACGTTGATATTGAGCTGTATCTGTCTGACAAGTTCTCTTGATGGCAGGCCTCTTGCAGCTGCGGGGATTGTGGTAACAGGTGATAAAGCAATCAATATATACACCGCATCTCAGACGGGGGCAATCATAGTCAAGTTGCTCCCAAATATGCCCAAGGATAAAGAAGCGTGTGCAAAAGCCCCCTTAGAAGCATACAACAGAACACTGACCACTTTACTCACCCCACTTGGTGATTCCATCCGCAGGATACAAGGGTCTGTGTCTACATCAGGGGGAAGGAGACAGAAACGCTTCATAGGTGCCATTATCGGTAGTGTAGCTCTTGGGGCCGCAACAGCGGCACAGATCACAGCAGCTGCAGCCCTAATACAAGCCAACCAGAATGCCGCCAACATCCTCCGGCTTAAGGAAAGCATTGCTGCAACCAATGAAGCTGTACATGAGGTTACCGACGGATTATCGCAACTAGCAGTAGCAGTTGGGAAGATGCAGCAGTTTGTTAATGACCAATTTAATAATACGGCGCGAGAATTGGATTGTATAAAAATCACACAACAAATCGGTGTAGAACTCAACTTATACCTAACTGAATTGACTACGGTGTTCGGGCCACAAATCACTTCCCCAGCTCTAACTCAGCTGACTATCCAGGCACTTTATAATTTAGCTGGTGGCAACATGGATTACTTGTTGACTAAGTTAGGTGTGGGGAACAATCAACTCAGCTCATTAATTGGTAGCGGCTTGATCACCGGCAACCCTATATTGTATGACTCACAGACTCAACTCTTGGGCATACAGGTAAATTTACCCTCAGTCGGGAACCTTAATAATATGCGTGCCACCTACTTGGAGACCTTATCTGTAAGCACAACCAAAGGATTTGCCTCAGCACTTGTCCCGAAGGTAGTAACACAAGTCGGCTCCGTGACAGAAGAACTTGACACCTCATACTGTATAGAGTCCGATCTGGATTTATATTGTACAAGAATAGTGACATTTCCCATGTCTCCAGGTATCTATTCCTGTCTGAGCGGCAATACATCAGCTTGCATGTATTCAAAGACTGAGGGCGCACTCACTACGCCATATATGGCCCTCAAAGGTTCAGTTATTGCCAATTGCAAAATAACGACATGTAGATGTGCAGACCCCCCAGGTATCATATCGCAAAATTATGGAGAAGCTGTATCTCTAATAGATAGACATTCATGCAATGTTTTATCATTAGATGGGATAACTCTGAGGCTCAGTGGGGAATTTGATGCAACTTATCAAAAGAATGTCTCAATACTAGATTCTCAAGTCATCGTGACAGGCAACCTTGATATATCAACTGAGCTTGGAAATGTTAACAATTCAATAAGTAATGCCCTGGATAGGTTAGCAGAAAGTAACTGCAAACTAAACAAAGTCAATGTCAGACTAACCAGCACACCTGCTCTCATTACCTATATCGTTCTAACTATCGTATCTCTTATTTCCGGTGCACTTAGCCTGGTTTTATCATGCTACCTGATGTATAAACAAAAGGCACAACAAAAGACTTTACTATGGCTTGGGAATAACACCCTCGATCAGATGAGAGCCACTACAAAAATGTGA
>KC853020
ATGGGCTCCAAACCTTCCACCAGAATAACAGCACCTCCGATGCTGATCACCCAAATCACGTTGATATTGAGCTGTATCTGTCTGACAAGTTCTCTTGATGGCAGGCCTCTTGCAGCTGCGGGGATTGTGGTAACAGGTGATAAAGCAATCAATATATACACCACATCTCAGACGGGGGCAATCATAGTCAAGTTGCTCCCAAATATGCCCAAGGATAAAGAGGCGTGTGCAAAAGCCCCCTTAGAAGCATACAACAGAACACTGACCACTTTACTCTCCCCACTTGGTGATTCCATCCGCAGGATACAAGGGTCTGTGTCTACATCAGAGGGAAGGAGACAGAAACGCTTTATAGGTGCCATTATCGGTAGTGTAGCTCTTGGGGTCGCAACAGCGGCACAGATCACAGCAGCTGCAGCCCTAATACAAGCCAACCAGAATGCTGCCAATATCCTCCGGCTTAAGGAAAGCATTGCTGCAACCAATGAAGCTGTGCATGAGGTTACCGACGGATTATCGCAACTAGCAGTGGCAGTTGGGAAGATGCAGCAGTTTGTTAATGACCAATTTAATAATACGGCGCGAGAATTGGATTGTATAAAAATCACACAACAAATCGGTGTAGAACTCAATTTATACCTAACTGAATTGACTACGGTGTTCGGGCCACAAATCACTTCCCCCGCTCTAACTCAGCTGACTATCCAGGCACTTTATAATTTAGCTGGTGGCAACATGGATTACTTGTTGACTAAGTTAGGTGTAGGGAACAATCAACTCAGCTCATTAATTGGTAGCGGCTTGATCACCGGCAACCCTATATTGTATGACTCACAGACTCAACTCTTGGGCATACAGGTAAATTTACCCTCAGTCGGGAACCTTAATAATATGCGTGCCACCTACTTGGAGACCTTATCTGTAAGCACAACCAAAGGATTTGCCTCAGCACTTGTCCCGAAGGTAGTAACGCAAGTCGGCTCCGTGATAGAAGAGCTTGACACCTCATACTGTATAGAGTCTGATCTGGATTTATATTGTACAAGAATAGTGACATTCCCCATGTCTCCAGGTATCTATTCCTGTCTGAGCGGCAATACATCAGCTTGCATGTATTCAAAGACTGAGGGCGCACTCACTACGCCATACATGGCCCTCAAAGGTTCAGTTATTGCCAATTGCAAAATAACGACATGTAGATGTGCAGACCCCCCAGGTATCATATCACAAAATTATGGAGAGGCTGTATCTCTAATAGATAGACATTCATGCAATGTTTTATCATTAGATGGGATAACTCTGAGGCTCAGTGGGGAATTTGATGCAACTTATCAAAAGAATGTCTCAATACTAGATTCTCAAGTCATCGTGACAGGCAACCTTGATATATCAGCTGAGCTTGGAAATGTTAACAATTCAATAAGTAATGCCCTGGATAGGTTAGCAGAAAGTAACAGAAAACTAAACAAAGTCAATGTCAGACTAACCAGCACACCTGCTCTCATTACCTATATCGTTCTAACTATCATATCTCTTATTTCCGGTGCACTTAGCCTGGTTTTATCATGCTACCTGATGTATAAACAAAAGGCACAACAAAAGACTTTACTATGGCTTGGGAATAACACCCTCGATCAGATGAGAGCCACTACAAGAACATGA
>KU373026
ATGGGCTCCAAACCTTCCACCAGAATAACAGCACCTCCGATGCTGATCACCCAAATCACGTTGATATTGAGCTGTATCTGTCTGACAAGTTCTCTTGATGGCAGGCCTCTTGCAGCTGCGGGGATTGTGGTAACAGGTGATAAAGCAATCAATATATACACCACATCTCAGACGGGGGCAATCATAGTCAAGTTGCTCCCAAATATGCCCAAGGATAAAGAGGCGTGTGCAAAAGCCCCCTTAGAAGCATACAACAGAACACTGACCACTTTACTCTCCCCACTTGGTGATTCCATCCGCAGGATACAAGGGTCTGTGTCTACATCAGAGGGAAGGAGACAGAAACGCTTCATAGGTGCCATTATCGGTAGTGTAGCTCTTGGGGTCGCAACAGCGGCACAGATCACAGCAGCTGCAGCCCTAATACAAGCCAACCAGAATGCTGCCAATATCCTCCGGCTTAAGGAAAGCATTGCTGCAACCAATGAAGCTGTGCATGAGGTTACCGACGGATTATCGCAACTAGCAGTGGCAGTTGGGAAGATGCAGCAGTTTGTTAATGACCAATTTAATAATACGGCGCGAGAATTGGATTGTATAAAAATCACACAACAAATCGGTGTAGAACTCAATTTATACCTAACTGAATTGACTACGGTGTTCGGGCCACAAATCACTTCCCCCGCTCTAACTCAGCTGACTATCCAGGCACTTTATAATTTAGCTGGTGGCAACATGGATTACTTGTTGACTAAGTTAGGTGTAGGGAACAATCAACTCAGCTCATTAATCGGTAGCGGCTTGATCACCGGCAACCCTATATTGTATGACTCACAGACTCAACTCTTGGGCATACAGGTAAATTTACCCTCAGTCGGGAACCTTAATAATATGCGTGCCACCTACTTGGAGACCTTATCTGTAAGCACAACCAAAGGATTTGCCTCAGCACTTGTCCCGAAGGTAGTAACGCAAGTCGGCTCCGTGATAGAAGAGCTTGACACCTCATACTGTATAGAGTCTGATCTGGATTTATATTGTACAAGAATAGTGACATTCCCCATGTCTCCAGGTATCTATTCCTGTCTGAGCGGCAATACATCAGCTTGCATGTATTCAAAGACTGAGGGCGCACTCACTACGCCATACATGGCCCTCAAAGGTTCAGTTATTGCCAATTGCAAAATAACGACATGTAGATGTGCAGACCCCCCAGGTATCATATCACAAAATTATGGAGAGGCTGTATCTCTAATAGATAGACATTCATGCAATGTTTTATCATTAGATGGGATAACTCTGAGGCTCAGTGGGGAATTTGATGCAACTTATCAAAAGAATGTCTCAATACTAGATTCTCAAGTCATCGTGACAGGCAACCTTGATATATCAGCTGAGCTTGGAAATGTTAACAATTCAATAAGTAATGCCCTGGATAGGTTAGCAGAAAGTAACAGAAAACTAAACAAAGTCAATGTCAGACTAACCAGCACACCTGCTCTCATTACCTATATCGTTCTAACTATCATATCTCTTATTTCCGGTGCACTTAGCCTGGTTTTATCATGCTACCTGATGTATAAACAAAAGGCACAACAAAAGACTTTACTATGGCTTGGGAATAACACCCTCGATCAGATGAGAGCCACTACAAGAACATGA
>AF458014
ATGGGCTCCAAACCTTCTACCAAGATCCCAGTACCTCTGATGCTGATCACTCGGATTATGCTGATATTGAGCTGTATCTGTCTGACGAGCTCCCTTGACGGCAGGCCTCTTGCAGCTGCAGGTATTGTAGTAACAGGAGATAAGGCAGTCAATATATACACCTCGTCTCAGACAGGGTCAATCATAGTCAAGTTGCTCCCGAATATGCCCAAGGATAAAGAGGCGTGTGCAAAAGTCCCATTAGAGGCATATAACAGAACACTGACTACTTTGCTCACTCCTCTTGGCGATTCCATCCGCAAGATCCAAGGGTCTGTGTCCACGTCTGGAGGAAGGAGACGGAAACGCTTTATAGGTGCCGTTATTGGCAGTGTAGCTCTTGGGGTTGCAACAGCGGCACAGATAACAGCAGCTGCAGCCCTAATACAAGCCAACCAGAATGCCGCCAATATCCTCCGGCTAAAGGAGAGCATTGCTGCAACCAATGAAGCTGTGCATGAAGTCACCGACGGATTATCACAACTATCAGTGGCGGTTGGGAAGATGCAGCAGTTTGTCAATGACCAGTTTAATAATACGGCGCGAGAACTGGACTGTATAAAAATTACACAACAGGTCGGTGTAGAACTCAACCTATACCTAACTGAATTGACCACAGTATTCGGGCCGCAGATCACCTCCCCTGCGTTAACTCAGCTGACCGTCCAGGCACTTTATAATTTGGCTGGTGGCAATATGGATTACTTATTAACTAAGTTAGGTATAGGGAACAACCAACTCAGCTCATTAATTGGTAGCGGCCTGATCACTGGCTACCCTATTCTGTACGACTCACAGACTCAACTCTTGGGCATACAGGTAAATTTACCCTCAGTCGGGAACCTTAATAATATGCGTGCCACCTACTTGGAGACTTTATCTGTAAGCACAACCAAAGGATTTGCCTCAGCACTTGTCCCGAAGGTAGTAACACAAGTCGGCTCTGTGATAGAAGAACTTGACACCTCATACTGTATAGAGTCCGATCTGGATTTATATTGTACAAGAATAGTGACATTCCCCATGTCTCCAGGTATTTACTCCTGTCTGAGCGGCAATACATCAGCTTGCATGTATTCAAAGACTGAAGGCGCACTCACTACGCCATATATGGCCCTCAAAGGTTCGGTTATTGCCAATTGCAAAATAACGACATGTGGATGTGCAGACCCCCCAGGTATCATATCGCAAAATTATGGAGAAGCTGTATCTCTGATAGATAGACATTCATGCAATGTCTTATCATTAGACGGGATAACGCTGAGGCTCAGTGGGGAGTTTGATGCAACTTATCAAAAGAATATCTCAATACTAGATTCTCAAGTCATCGTGACAGGCAACCTTGATATATCAACCGAGCTTGGGAATGTCAACAATTCAATAAGTAGTGCTCTGGACAGGTTAGCAGAGAGTAACAGCAAATTAGACAAAGTCAATGTCAAACTAACCAGCACATCTGCTCTCATTACCTATATCGTTCTAACTATCATATCTCTTGTTTCCGGTGTACTTAGCCTGGTTTTAGCATGCTACCTGATGTACAAGCAGAAGGCACAACAAAAGACTTTACTATGGCTTGGGAATAACACCCTCGATCAGATGAGAGCCACTACAA--------
>AF458019
ATGGGCTCCAAACCTTCTACCAGGACCCCAATACCTCCGATGCTGATCACTCGAATCATGTTGATATTGAGTTGTATCTGTCTAACGAGCTCCCTTGATGGCAGGCCTCTTGCAGCTGCGGGAATCGTGGTAACAGGAGATAAAGCAGTCAATATATACACCTCATCTCAGACAGGGTCAATCATAGTCAAGTTGCTCCCAAATATGCCCAAGGATAAAGAAGCGTGTGCAAAAGCCCCGTTAGAAGCATACAACAGAACACTGACCACTTTACTCACCCCACTTGGTGATTCCATCCGCAGGATACAAGGGACTGTGTCTACATCAGGAGGGAGGAGACAGAAACGCTTTGTAGGTGCTATTATCGGTAGTGTGGCTCTCGGGGTCGCAACAGCGGCACAGATAACAGCAGCTGCAGCCCTAATACAAGCCAACCAGAATGCCGCCAACATCCTCCGGCTTAAGGAGAGCATTGCTGCAACTAATGAAGCTGTGCATGAGGTCACCGACGGATTATCGCAACTAGCAGTGGCAGTTGGGAAGATGCAGCAGTTTGTTAATGACCAATTTAATAATACGGCGCGAGAATTGGACTGTATAAAAATTACACAACAAGTCGGTGTAGAACTCAACCTATACCTAACTGAATTGACTACAGTGTTCGGGCCACAAATCACTTCCCCTGCCTTAACCCAGCTGACTATCCAGGCACTTTATAGCTTAGCCGGTGGCAACATGGATTACTTGTTGACTAAGTTAGGTGTAGGGAACAATCAACTCAGCTCATTAATTGGGAGCGGCTTGATCACCGGCAACCCTATTCTGTACGACTCACAGACTTAACTCTTGGGCATACAGGTAAATTTACCCTCAGTCGGGAACCTTAATAATATGCGTGCCACCTACTTGGAGACTTTATCTGTAAGCACAACCAAAGGATTTGCCTCAGCACTTGTCCCGAAGGTAGTAACACAAGTCGGCTCTGTGATAGAAGAACTTGACACCTCATACTGTATAGAGTCCGATCTGGATTTATATTGTACAAGAATAGTGACATTCCCCATGTCTCCAGGTATTTACTCCTGTCTGAGCGGCAATACATCAGCTTGCATGTATTCAAAGACTGAAGGCGCACTCACTACGCCATATATGGCCCTCAAAGGTTCGGTTATTGCCAATTGCAAAATAACGACATGTAGATGTGCAGACCCCCCAGGTATCATATCGCAAAATTATGGAGAAGCTGTATCTCTGATAGATAGACATTCATGCAATGTCTTATCATTAGACGGGATAACGCTGAGGCTCAGTGGGGAGTTTGATGCAACTTATCAAAAGAATATCTCAATACTAGATTCTCAAGTCATCGTGACAGGCAACCTTGATATATCAACCGAGCTTGGGAATGTCAACAATTCAATAAGTAGTGCTCTGGACAGGTTAGCAGAGAGTAACAGCAAATTAGACAAAGTCAATGTCAAACTAACCAGCACATCTGCTCTCATTACCTATATCGTTCTAACTATCATATCTCTTGTTTCCGGTGTACTTAGCCTGGTTTTAGCATGCTACCTGATGTACAAGCAGAAGGCACAACAAAAGACTTTACTATGGCTTGGGAATAACACCCTCGATCAGATGAGAGCCACTACAA--------
>AF458020
ATGGGCTCCAAACCTTCTACCAGGACCCCAATACCTCCGATGCTGATCACTCGAATCATGTTGATATTGAGTTGTATCTGTCTAACGAGCTCCCTTGATGGCAGGCCTCTTGCAGCTGCGGGAATCGTGGTAACAGGAGATAAAGCAGTCAATATATACACCTCATCTCAGACAGGGTCAATCATAGTCAAGTTGCTCCCAAATATGCCCAAGGATAAAGAAGCGTGTGCAAAAGCCCCGTTAGAAGCATACAACAGAACACTGACCACTTTACTCACCCCACTTGGTGATTCCATCCGCAGGATACAAGGGTCTGTGTCTACATCAGGAGGGAGGAGACAGAAACGCTTTGTAGGTGCTATTATCGGTAGTGTGGCTCTCGGGGTCGCAACAGCGGCACAGATAACAGCAGCTGCAGCCCTAATACAAGCCAACCAGAATGCCGCCAACATCCTCCGGCTTAAGGAGAGCATTGCTGCAACTAATGAAGCTGTGCATGAGGTCACCGACGGATTATCGCAACTAGCAGTGGCAGTTGGGAAGATGCAGCAGTTTGTTAATGACCAATTTAATAATACGGCGCGAGAATTGGACTGTATAAAAATTACACAACAAGTCGGTGTAGAACTCAACCTATACCTAACTGAATTGACTACAGTGTTCGGGCCACAAATCACTTCCCCTGCCTTAACCCAGCTGACTATCCAGGCACTTTATAGCTTAGCCGGTGGCAACATGGATTACTTGTTGACTAAGTTAGGTGTAGGGAACAATCAACTCAGCTCATTAATTGGGAGCGGCTTGATCACCGGCAACCCTATTCTGTACGACTCACAGACTCAACTCTTGGGCATACAGGTAAATTTACCCTCAGTCGGGAACCTTAATAATATGCGTGCCACCTACTTGGAGACTTTATCTGTAAGCACAACCAAAGGATTTGCCTCAGCACTTGTCCCGAAGGTAGTAACACAAGTCGGCTCTGTGATAGAAGAACTTGACACCTCATACTGTATAGAGTCCGATCTGGATTTATATTGTACAAGAATAGTGACATTCCCCATGTCTCCAGGTATTTACTCCTGTCTGAGCGGCAATACATCAGCTTGCATGTATTCAAAGACTGAAGGCGCACTCACTACGCCATATATGGCCCTCAAAGGTTCGGTTATTGCCAATTGCAAAATAACGACATGTAGATGTGCAGACCCCCCAGGTATCATATCGCAAAATTATGGAGAAGCTGTATCTCTGATAGATAGACATTCATGCAATGTCTTATCATTAGACGGGATAACGCTGAGGCTCAGTGGGGAGTTTGATGCAACTTATCAAAAGAATATCTCAATACTAGATTCTCAAGTCATCGTGACAGGCAACCTTGATATATCAACCGAGCTTGGGAATGTCAACAATTCAATAAGTAGTGCTCTGGACAGGTTAGCAGAGAGTAACAGCAAATTAGACAAAGTCAATGTCAAACTAACCAGCACATCTGCTTTCATTACCTATATCGTTCTAACTATCATATCTCTTGTTTCCGGTGTACTTAGCCTGGTTTTAGCATGCTACCTGATGTACAAGCAGAAGGCACAACAAAAGACTTTACTATGGCTTGGGAATAACACCCTCGATCAGATGAGAGCCACTACAA--------
>AF458017
ATGGGCTCCAAACCTTCTACCAGGATCTCAGTACCTCCGATGCTAATCACCAGAATCACGTTGATATTGAGCTGTATCTGTCTGACTAGCTCTCTTGACGGCAGGCCTCTCGCAGCTGCGGGGATTGTGGTAACAGGAGATAAAGCAGTCAATATATACACCTCATCTCAGACGGGGTCAATCATAATCAAGTTGCTCCCAAATATGCCCAAGGATAAAGAGGCGTGTGCAAAAGCCCCGTTAGAAGCATACAACAGAACACTGACCACTTTACTCTCCCCACTTGGTGATTCCATCCGCAGGATTCAAGGGTCTGTGTCTACATCAGGAGGAAGGAGACAGAAACGCTTTATAGGTGCCATTATCGGTAGTGTAGCTCTTGGGGTCGCAACAGCGGCACAGATAACAGCAGCTGCAGCCTTAATACAAGCCAACCAAAATGCTGCCAACATCCTCCGGCTTAAGGAGAGCATTGCTGCGACCAATGAAGCTGTGCATGAGGTCACCGACGGATTATCACAACTAGCAGTGGCGGTTGGGAAGATGCAGCAGTTTGTTAATGACCAATTTAATAATACAGTGCGAGAATTGGACTGCATAAAAATTACACAACAAGTCGGTGTAGAACTCAATCCATACCTAACTGAATTGACTACAGTGTTCGGGCCGCAAATCACTTCCCCTGCCCTCACTCAGCTGACTATCCAGGCACTTTATAATTTAGCTGGTGGCAACATGGATTACTTGTTGACCAAGTTAGGTGTAGGGAACAATCAACTCAGCTCATTAATTGGTAGTGGCTTGATCACCGGTAACCCTATATTGTACGACTCACAGACTCAACTCTTGGGTATACAGGTAAATTTACCCTCAGTCGGGAACCTTAATAATATGCGTGCCACCTACTTGGAGACTTTATCTGTAAGCACAACCAAAGGGTTTGCCTCAGCACTTGTCCCAAAGGTAGTAACACAAGTCGGCTCCGTGATAGAAGAACTTGACACCTCATACTGTATAGAGTCCGATTTGGATTTATATTGTACAAGAATAGTGACATTCCCCATGTCTCCAGGTATTTATTCTTGTCTGAGCGGCAATACATCAGCTTGCATGTATTCAAAGACTGAAGGCGCACTCACTACGCCATATATGGCCCTCAAAGGCTCAGTTATTGCCAATTGCAAAATAACGACATGTAGATGTGCGGACCCCCCAGGTATCATATCGCAAAATTATGGAGAAGCTGTATCTCTGATAGATAGACATTCATGCAATGTCTTATCATTAGACGGGATAACTCTGAGGCTCAGTGGGGAATTTGATGCAACTTATCAAAAGAATATCTCGATACTAGATTCTCAAGTCATTGTGACAGGCAACCTTGATATATCAACCGAGTTTGGAAATGTCAATAATTCAATAAGTAATGCCCTGGACAGGTTAGCGGAAAGTAACAGCAAACTAGACAAAGTCAATGTCAAACTAACCAGCACGTCTGCTCTCATTACCTATATCGTCCTAACTGTCATATCTCTTGTTTCCGGTGCACTTAGCCTGGTTTTAGCATGCTACCTGATGTACAAACAAAAGGCACAACAAAAGACTTTACTATGGCTTGGGAATAACACCCTTGATCAGATGAGAGCCACTACAA--------
>AF458018
ATGGGCTCCAAACCTTCTACCAGGATCTCAGTACCTCCGATGCTAATCACCAGAATCACGTTGATATTGAGCTGTATCTGTCTGACTAGCTCTCTTGACGGCAGGCCTCTCGCAGCTGCGGGGATTGTGGTAACAGGAGATAAAGCAGTCAATATATACACCTCATCTCAGACGGGGTCAATCATAATCAAGTTGCTCCCAAATATGCCCAAGGATAAAGAGGCGTGTGCAAAAGCCCCGTTAGAAGCATACAACAGAACACTGACCACTTTACTCTCCCCACTTGGTGATTCCATCCGCAGGATTCAAGGGTCTGTGTCTACATCAGGAGGAAGGAGACAGAAACGCTTTATAGGTGCCATTATCGGTAGTGTAGCTCTTGGGGTCGCAACAGCGGCACAGATAACAGCAGCTGCAGCCTTAATACAAGCCAACCAAAATGCTGCCAACATCCTCCGGCTTAAGGAGAGCATTGCTGCGACCAATGAAGCTGTGCATGAGGTCACCGACGGATTATCACAACTAGCAGTGGCGGTTGGGAAGATGCAGCAGTTTGTTAATGACCAATTTAATAATACAGCGCGAGAATTGGACTGCATAAAAATTACACAACAAGTCGGTGTAGAACTCAATCTATACCTAACTGAATTGACTACAGTGTTCGGGCCGCAAATCACTTCCCCTGCCCTCACTCAGCTGACTATCCAGGCACTTTATAATTTAGCTGGTGGCAACATGGATTACTTGTTGACCAAGTTAGGTGTAGGGAACAATCAGCTCAGCTCATTAATTGGTAGTGGCTTGATCACCGGTAACCCTATTCTGTACGACTCACAGACTCAACTCTTGGGTATACAGGTAAATTTACCCTCAGTCGGGAACCTTAATAATATGCGTGCCACCTACTTGGAGACTTTATCTGTAAGCACAACCAAAGGGTTTGCCTCAGCACTTGTCCCAAAGGTAGTAACACAAGTCGGCTCCGTGATAGAAGAACTTGACACCTCATACTGTATAGAGTCCGATTTGGATTTATATTGTACAAGAATAGTGACATTCCCCATGTCTCCGGGTATTTATTCTTGTCTGAGCGGCAATACATCAGCTTGCATGTATTCAAAGACTGAAGGCGCACTCACTACGCCATATATGGCCCTCAAAGGCTCAGTTATTGCCAATTGCAAAATAACGACATGTAGATGTGCGGACCCCCCAGGTATCATATCGCAAAATTATGGAGAAGCTGTATCTCTGATAGATAGACATTCATGCAGTGTCTTATCATTAGACGGGATAACTCTGAGGCTCAGTGGGGAATTTGATGCAACTTATCAAAAGAATATCTCGATACTAGATTCTCAAGTCATTGTGACAGGCAACCTTGATATATCAACCGAGTTTGGAAATGTCAATAATTCAATAAGTAATGCCCTGGACAGGTTAGCGGAAAGTAACAGCAAACTAGACAAAGTCAATGTCAAACTAACCAGCACGTCTGCTCTCATTACCTATATCGTCCTAACTGTCACATCTCTTGTTTCCGGTGCACTTAGCCTGGTTTTAGCATGCTACCTGATGTACAAACAAAAGGCACAACAAAAGACTTTACTATGGCTTGGGAATAACACCCTTGATCAGATGAGAGCCACTACAA--------
>AF458015
ATGGGCTCCAAACCTTCTACCAGGATCTCAGTACCTCCGATGCTAATCACCCAAATCACGTTGATATTGAGCTGTATCTGTTTGACTAGCTCTCTTGACGGCAGGCCTCTTGCAGCTGCGGGGATTGTGGTAACAGGAGATAAAGCAGTCAATATATACACCTCATCTCAGACGGGGTCAATCATAATCAAGTTGCTCCCAAATATGCCCAAGGATAAAGAGGCGTGTGCAAAAGCCCCGTTAGAAGCATACAACAGAACACTGACCACTTTACTCTCCCCACTTGGTGATTCCATCCGCAGGATACAAGGGTCTGTGTCTACATCAGGAGGAAGGAGACAGAAACGCTTTATAGGTGCCATTATCGGTAGTGTAGCTCTTGGGGTCGCAACAGCGGCACAGATAACAGCAGCTGCAGCCTTAATACAAGCCAACCAAAATGCCGCCAACATCCTCCGGCTTAAGGAGAGCATTGCTGCGACCAATGAAGCTGTGCATGAGGTCACCGACGGATTATCACAACTAGCAGTGGCAGTTGGGAAGATGCAGCAATTTGTTAATGACCAATTTAATAATACGGCGCGAGAATTGGACTGTATAAAAATTACACAACAAGTCGGTGTGGAACTCAATCTATATCTAACTGAATTGACTACAGTGTTCGGGCCGCAAATCACCTCCCCTGCCCTCACTCAGCTGACTATCCAGGCACTTTATAATTTAGCTGGTGGCAACATGGATTACTTGCTGACCAAGTTAGGTGTAGGGAACAATCAACTCAGCTCATTAATTGGTAGCGGCTTGATCACCGGCAACCCTATTCTGTACGACTCACAGACTCAACTCTTGGGTATACAGGTAAATTTACCCTCAGTCGGGAACCTTAATAATATGCGTGCCACTTACTTAGAGGCTTTATCTGTAAGCACAACCAAAGGGTTTGCCTCAGCACTTGTCCCAAAGGTAGTAACACAAGTCGGCTCCGTGATAGAAGAACTTGACACCTCATACTGTATAGAGTCCGATTTGGATTTATATTGTACAAGAATAGTGACATTCCCCATGTCTCCAGGTATTTATTCCTGTCTGAGCGGCAATACATCAGCTTGCATGTATTCAAAGACTGAAGGCGCACTCACTACGCCATATATGGCTCTCAAAGGCTCAGTTATTGCCAATTGCAAAATAACGACATGTAGATGTGCGGACCCCCCAGGTATCATATCGCAAAATTATGGAGAAGCTGTATCTCTGATAGATAGACATTCATGCAATGTCTTATCATTAGACGGGATAACTCTGAGGCTCAGTGGGGAATTTGATGCAACTTATCAAAAGAATATCTCGATACTAGATTCTCAAGTCATCGTGACAGGCAACCTTGATATATCAACCGAGCTTGGAAATGTCAATAATTCGATAAGTAATGCTCTGGACAGGTTAGCGGAGAGTAACAGCAAACTAGACAAAGTCAATGTCAAACTAACCAGCACGTCTGCTCTCATCACCTATATCGTCCTAACTGTCATATCTCTTGTTTCCGGTGCACTTAGCCTGGTTTTAGCATGCTACCTGATGTACAAACAAAAGGCACAACAAAAGACTTTACTATGGCTTGGGAATAACACCCTTGATCAGATGAGAGCCACTACAA--------
>AF458016
ATGGGCTCCAAACCTTCTACCAGGATCTCAGTACCTCCGATGCTAATCACCCAAATCACGTTGATATTGAGCTGTATCTGTTTGACTAGCTCTCTTGACGGCAGGCCTCTTGCAGCTGCGGGGATTGTGGTAACAGGAGATAAAGCAGTCAATATATACACCTCATCTCAGACGGGGTCAATCATAATCAAGTTGCTCCCAAATATGCCCAAGGATAAAGAGGCGTGTGCAAAAGCCCCGTTAGAAGCATACAACAGAACACTGACCACTTTACTCTCCCCACTTGGTGATTCCATCCGCAGGATACAAGGGTCTGTGTCTACATCAGGAGGAAGGAGACAGAAACGCTTTATAGGTGCCATTATCGGTAGTGTAGCTCTTGGGGTCGCAACAGCGGCACAGATAACAGCAGCTGCAGCCTTAATACAAGCCAACCAAAATGCCGCCAACATCCTCCGGCTTAAGGAGAGCATTGCTGCGACCAATGAAGCTGTGCATGAGGTCACCGACGGATTATCACAACTAGCAGTGGCAGTTGGGAAGATGCAGCAATTTGTTAATGACCAATTTAATAATACGGCGCGAGAATTGGACTGTATAAAAATTACACAACAAGTCGGTGTGGAACTCAATCTATATCTAACTGAATTGACTACAGTGTTCGGGCCGCAAATCACCTCCCCTGCCCTCACTCAGCTGACTATCCAGGCACTTTATAATTTAGCTGGTGGCAACATGGATTACTTGTTGACCAAGTTAGGTGTAGGGAACAATCAACTCAGCTCATTAATTGGTAGCGGCTTGATCACCGGCAACCCTATTCTGTACGACTCACAGACTCAACTCTTGGGTATACAGGTAAATTTACCCTCAGTCGGGAACCTTAATAATATGCGTACCACCTACTTGGAGACTTTATCTGTAAGCACAACCAAAGGGTTTGCCTCAGCACTTGTCCCAAAGGTAGTAACACAAGTCGGCTCCGTGATAGAAGAACTTGACACCTCATACTGTATAGAGTCCGATTTGGATTTATATTGTACAAGAATAGTGACATTCCCCATGTCTCCAGGTATTTATTCTTGTCTGAGCGGCAATACATCAGCTTGCATGTATTCAAAGACTGAAGGCGCACTCACTACGCCATATATGGCCCTCAAAGGCTCAGTTATTGCCAATTGCAAAATAACGACATGTAGATGTGCGGACCCCCCAGGTATCATATCGCAAAATTATGGAGAAGCTGTATCTCTGATAGATAGACATTCATGCAATGTCTTATCATTAGACGGGATAACTCTGAGGCTCAGTGGGGAATTTGATGCAACTTATCAAAAGAATATCTCGATACTAGATTCTCAAGTCATTGTGACAGGCAACCTTGATATATCAACCGAGCTTGGAAATGTCAATAATTCAATAAGTAATGCCCTGGACAGGTTAGCGGAAAGTAACAGCAAACTAGACAAAGTCAATGTCAAACTAACCAGCACGTCTGCTCTCATTACCTATATCGTCCTAACTGTCATATCTCTTGTTTCCGGTGCACTTAGCCTGGTTTTAGCATGCTACCTGATGTACAAACAAAAGGCACAACAAAAGACTTTACTATGGCTTGGGAATAACACCCTTGATCAGATGAGAGCCACTACAA--------
>KJ607164
ATGGGCTCCAAACCTTCCACCAGGATCCCAGTACCTCCGATGCTGATCACCCGAATCATACTGATGTTGAGCTGCATCTGCCCGACAGGCTCTCTTGACGGCAGGCCTCTTGCAGCTGCAGGGATTGTGGTAACAGGAGACAAAGCAATCAACATATACACCTCATCTCAGACAGGGTCAATCATAGTCAAGTTGCTCCCGAATATGCCCAAGGACAAAGAGGCATGTGCAAAAGCCCCTCTAGAAGCATACAACAGAACACTGACCACTTTACTCACCCCCCTAGGTGATTCCATCCGCAGGATACAAGGGTCTGTGTCCACATCAGGGGAAAAGAGGCAGAAACGGTTTATAGGTGCCATTATCGGCAGTGTAGCTCTTGGGGTCGCGACATCGGCACAGATAACAGCAGCTGCGGCCCTAATACAAGCCAATCAGAATGCCGCCAATATTCTCCGGCTTAAGGAGAGCATTGCTGCAACTAATGAAGCTGTGCATGAGGTCACCGATGGATTATCGCAACTAGCAGTGGCAGTTGGGAAGATGCAGCAGTTTGTTAATGACCAATTTAATAATACGGCGCGAGAATTGGACTGCATAAAAATTACACAACAAGTCGGTGTAGAACTCAACCTATACCTAACTGAACTGACTACAGTATTCGGGCCACAAATCACTTCCCCTGCCCTAACTCAGCTGACTGTCCAAGCACTTTATAATTTAGCTGGTGGCAATATGGACTACTTGTTGACTAAATTAGGTATAGGGAACAATCATCTCAGCTCATTAATTGGTAGTGGCTTGATCACAGGCAACCCTATACTGTATGACTCACAGACTCAACTCTTGGGCATCCAGGTAAATTTACCCTCAGTCGGGAACCTTAACAACATGCGTGCCACCTACTTGGAGACTTTATCCGTAAGCACAACCAAAGGGTTTGCCTCAGCACTTGTCCCGAAGGTGGTGACACAGGTCGGCTCCGTGATAGAAGAACTCGACACCTCATACTGCATAGAGACTGATCTGGATTTATATTGTACAAAAATAGTGACATTCCCCATGTCTCCGGGTATTTATTCCTGTCTGAGCGGCAATACGTCAGCCTGCATGTATTCAAAGACTGAAGGCGCGCTCACTACGCCATATATGGCCCTCAAAGGCTCAATTATTGCCAATTGCAAAATAACAACATGCAGGTGTGCAGACCCCCCAGGTATCATATCGCAAAACTATGGAGAAGCTGTATCTCTAATAGATAGACATTCATGCAATGTCTTATCATTAGACGGGATAACTCTGAGGCTCAGTGGGGAGTTTGATGCAACTTATCAAAAGAATATCTCAATACTAGATTCTCAAGTCATTGTGACAGGCAATCTTGATATATCAACCGAGCTTGGAAATGTCAACAATTCAATAAGCAATGCCCTGGACAGATTAGCAGAGAGCAATGGCAAACTAGACAAGGTCAATGTCAGACTAATCAACACATCTGCTCTCATTACCTATATCGTTCTAACCGTCATATCCCTTGTTTCCAGTGCACTTGGTTTGATTTTAGGATGCTACCTGATGTACAAACAAAAGGCACAACAAAAGACCTTACTATGGCTTGGGAACAACACCCTCGATCAGATGAGAGCCACTACAAGAACATGA
>KT381596
--GGGCTCCAAACCTTCCACCAGGATCCCAGTACCTCCGATGCTGATCACCCGAATCATGCTGATATTGAGCTGCATCTGCCCGACGGGCTCTCTTGACGGCAGGCCTCTTGCAGCTGCAGGGATTGTGGTAACAGGAGATAAAGCGATCAATATATACACCTCATCTCAGACAGGGTCAATCATAGTCAAGTTGCTCCCGAATATGCCCAAGGACAAAGAGGCATGTGCAAAAGCCCCTCTAGAAGCATACAACAGAACACTGACCACTTTACTCACCCCCCTAGGTGATTCCATCCGCAGGATACAAGGGTCTGTGTCCGCATCAGGGGAAAAGAGGCAGAAACGGTTTATAGGTGCCATTATCGGCAGTGTAGCTCTTGGGGTCGCGACATCGGCACAGATAACAGCAGCTGCGGCCCTAATACAAGCCAATCAGAATGCCGCCAATATTCTCCGGCTTAAGGAGAGCATTGCTGCAACTAATGAAGCTGTGCATGAGGTCACCGATGGATTATCGCAACTAGCAGTGGCAGTTGGGAAGATGCAGCAGTTTGTTAATGACCAATTTAATAATACGGCGCGAGAATTGGACTGCATAAAAATTACACAACAAGTCGGTGTAGAACTCAACCTATACCTAACTGAACTGACTACAGTGTTCGGGCCACAAATCACTTCCCCTGCCCTAACTCAGCTGACTATCCAAGCACTTTATAATTTAGCTGGTGGCAATATGGATTACTTGTTGACTAAATTAGGTATAGGGAACAATCATCTCAGCTCATTAATTGGTAGTGGCTTGATCACAGGCAACCCTATACTGTATGACTCACAGACTCAACTCTTGGGCATCCAGGTAAATTTACCCTCAGTCGGGAACCTTAACAACATGCGTGCCACCTACTTGGAGACTTTATCCGTAAGTACAACCAAAGGGTTTGCCTCAGCACTTGTCCCGAAGGTGGTGACACAAGTCGGCTCCGTGATAGAAGAACTCGACACCTCATACTGCATAGAGACTGATCTGGATTTATATTGTACAAAAATAGTGACATTCCCCATGTCTCCAGGTATTTATTCCTGTCTGAGCGGCAATACATCAGCCTGCATGTATTCAAAGACTGAAGGCGCGCTCACTACGCCATATATGGCCCTCAAAGGCTCAATTATTGCCAATTGCAAAATAACAACATGCAGGTGTGCAGACCCCCCAGGTATCATATCGCAAAATTATGGAGAAGCTGTATCTTTAATAGATAGACATTCATGCAATGTCTTATCATTAGACGGGATAACTCTGAGGCTCAGTGGGGAGTTTGATGCAACTTATCAAAAGAATATCTCAATATTAGATTCTCAAGTCATTGTGACAGGCAATCTTGATATATCAACCGAGCTTGGAAATGTCAACAATTCGATAAGCAATGCCCTGGACAGATTAGCAGAGAGTAATGGCAAACTAGACAAGGTCAATGTCAGACTAATCAACACATCTGCTCTCATTACCTATATCGTTCTAACTGTCATATCCCTTGTTTTCAGTGCACTTGGTTTGATTTTAGGATGCTACCTGATGTACAAACAAAAGGCACAACAAAAGACCTTACTATGGCTTGGGAACAACACCCTCGATCAGATGAGAGCCACTACAAGAACATGA
>DQ417113
ATGGGCTCCAAACCTTCTACCAGGATCCCAGTACCTCCGATGCTGATCACCCGAATCATGCTGATATTGAGCTGCATCTGCCCGACGGGCTCTCTTGACGGCAGGCCTCTTGCAGCTGCAGGGATTGTGGTAACAGGAGATAAAGCAATCAATATATACACCTCATCTCAGACAGGGTCAATCATAGTCAAGTTGCTCCCGAATATGCCCAAGGACAAAGAGGCATGTGCAAAAGCCCCTCTAGAAGCATACAACAGAACACTGACCACTTTACTCACCCCCCTAGGTGATTCCATCCGCAGGATACAAGGGTCTGTGTCCACATCAGGGGAAAAGAGGCAGAAACGGTTTATAGGTGCCATTATCGGCAGTGTAGCTCTTGGGGTCGCGACATCGGCACAGATAACAGCAGCTGCGGCCCTAATACAAGCCAATCAGAATGCCGCCAATATTCTCCGGCTTAAAGAGAGCATTGCTGCAACTAATGAAGCTGTGCATGAGGTCACCGATGGATTATCGCAACTAGCAGTGGCAGTTGGGAAGATGCAGCAGTTTGTTAATGACCAATTTAATAATACGGCGCGAGAATTGGACTGCGTAAAAATTACACAACAGGTCGGTGTAGAACTCAACCTATACCTAACTGAACTGACTACAGTGTTCGGGCCACAAATCACTTCCCCTGCCCTAACTCAGCTGACTATCCAAGCACTTTATAATTTAGCTGGTGGCAATATGGATTACTTGTTGACTAAATTAGGTATAGGGAACAATCATCTCAGCTCATTAATTGGTAGTGGCTTGATCACAGGCAACCCTATACTGTATGACTCACAGACTCAACTCTTGGGCATCCAGGTAAATTTACCCTCAGTCGGGAACCTTAACAACATGCGTGCCACCTACTTGGAGACTTTATCCGTAAGCACAACCAAAGGGTTTGCCTCAGCACTTGTCCCGAAGGTGGTGACACAAGTCGGCTCCGTGATAGAAGAACTCGACACCTCATACTGCATAGAGACTGATCTGGATTTATATTGTACAAAAATAGTGACATTCCCCATGTCTCCAGGTATTTATTCCTGTCTGAGCGGCAATACATCAGCCTGCATGTATTCAAAGACTGAAGGCGCGCTCACTACGCCATATATGGCCCTCAAAGGCTCAATTATTGCCAATTGCAAAATAACAACATGCAGGTGTGCAGACCCCCCAGGTATCATATCGCAAAACTATGGAGAAGCTGTATCTTTAATAGATAGACATTCATGCAATGTCTTGTCATTAGACGGGATAACTCTGAGGCTCAGTGGGGAGTTTGATGCAACTTATCAAAAGAATATCTCAATACTAGATTCTCAAGTCATTGTGACAGGCAATCTTGATATATCAACCGAGCTTGGAAATGTCAACAATTCAATAAGCAATGCCCTGGACAGATTAGCAGAGAGTAATGGCAAACTAGACAAGGTCAATGTCAGACTAATCAACACATCTGCTCTCATTACCTATATCGTTCTAACCGTCATATCCCTTGTTTTCAGTGCACTTGGTTTGATTTTAGGATGCTACCTGATGTACAAACAAAAGGCACAACAAAAGACCTTACTATGGCTTGGGAACAACACCCTCGATCAGATGAGAGCCACTACAAAAATGTGA
>KJ808820
ATGGGCTCCAAACCTTCCACCAGGATCCCAGTACCTCCGATGCTGATCACCCGAATCATGCTGATATTGAGCTGCATCTGCCCGACGGGCTCTCTTGACGGCAGGCCTCTTGCAGCTGCAGGGATTGTGGTAACAGGAGATAAAGCAATCAATATATACACCTCATCTCAGACAGGGTCAATCATAGTCAAGTTGCTCCCGAATATGCCCAAGGACAAAGAGGCATGTGCAAAAGCCCCTCTAGAAGCATACAACAGAACACTGACCACTTTACTCACCCCCCTAGGTGATTCCATCCGCAGGATACAAGGGTCTGTGTCCACATCAGGGGAAAAGAGGCAGAAACGGTTTATAGGTGCCATTATCGGCAGTGTAGCTCTTGGGGTCGCGACATCGGCACAGATAACAGCAGCTGCGGCCCTAATACAAGCCAATCAGAATGCCGCCAATATTCTCCGGCTTAAAGAGAGCATTGCTGCAACTAATGAAGCTGTGCATGAGGTCACCGATGGATTATCGCAACTAGCAGTGGCAGTTGGGAAGATGCAGCAGTTTGTTAATGACCAATTTAATAATACGGCGCGAGAATTGGACTGCATAAAAATTACACAACAAGTCGGTGTAGAACTCAACCTATACCTAACTGAACTGACTACAGTGTTCGGGCCACAAATCACTTCCCCTGCCCTAACTCAGCTGACTATCCAAGCACTTTATAATTTAGCTGGTGGCAATATGGATTACTTGTTGACTAAATTAGGTATAGGGAACAATCATCTCAGCTCATTAATTGGTAGTGGCTTGATCACAGGCAACCCTATACTGTATGACTCACAGACTCAACTCTTGGGCATCCAGGTAAATTTACCCTCAGTCGGGAACCTTAACAACATGCGTGCCACCTACTTGGAGACTTTATCCGTAAGCACAACCAAAGGGTTTGCCTCAGCACTTGTCCCGAAGGTGGTGACACAAGTCGGCTCCGTGATAGAAGAACTCGACACCTCATACTGCATAGAGACTGATCTGGATTTATATTGTACAAAAATAGTGACATTCCCCATGTCTCCAGGTATTTATTCCTGTCTGAGCGGCAATACATCAGCCTGCATGTATTCAAAGACTGAAGGCGCGCTCACTACGCCATATATGGCCCTCAAAGGCTCAATTATTGCCAATTGCAAAATAACAACATGCAGGTGTGCAGACCCCCCAGGTATCATATCGCAAAACTATGGAGAAGCTGTATCTTTAATAGATAGACATTCATGCAATGTCTTGTCATTAGACGGGATAACTCTGAGGCTCAGTGGGGAGTTTGATGCAACTTATCAAAAGAATATCTCAATACTAGATTCTCAAGTCATTGTGACAGGCAATCTTGATATATCAACCGAGCTTGGAAATGTCAACAATTCAATAAGCAATGCCCTGGACAGATTAGCAGAGAGTAATGGCAAACTAGACAAGGTCAATGTCAGACTAATCAACACATCTGCTCTCATTACCTATATCGTTCTAACCGTCATATCCCTTGTTTTCAGTGCACTTGGTTTGATTTTAGGATGCTACCTGATGTACAAACAAAAGGCACAACAAAAGACCTTACTATGGCTTGGGAACAACACCCTCGATCAGATGAGAGCCACTACAAGAACATGA
>JQ290284
ATGGGCTCCAAACCTTCCACCGGGATCCCAGTACCTCCGATGCTGATCACCCGGATCATGCTGATATTGAGCTGCATCTGCCCGACGGGCTCTCTTGACGGCAGGCCTCTTGCAGCTGCAGGGATTGTGGTAACAGGAGATAAAGCAATCAATATATACACCTCATCTCAGACAGGGTCAATCATAGTCAAGTTGCTCCCGAATATGCCCAAGGACAAAGAGGCATGTGCAAAAGCCCCTCTAGAAGCATACAACAGAACACTGACCACTTTACTCACCCCCCTAGGTGATTCCATCCGCAGGATACAAGGGTCTGTGTCCACATCAGGGGAAAAGAGGCAGAAACGGTTTATAGGTGCCATTATCGGCAGCGTAGCTCTTGGGGTCGCGACATCGGCACAGATAACAGCAGCTGCGGCCCTAATACAAGCCAATCAGAATGCCGCCAATATTCTCCGGCTTAAGGAGAGCATTGCTGCAACTAATGAAGCTGTGCGTGAGGTCACCGATGGATTATCGCAACTAGCAGTGGCAGTTGGGAAGATGCAGCAGTTTGTTAACGACCAATTTAATAATACGGCGCGAGAATTGGACTGCATAAAAATTACACAACAAGTCGGTGTAGAACTCAACCTATACCTAACTGAACTGACTACAGTGTTCGGGCCACAAATCACTTCCCCTGCCCTAACTCAGCTGACTATCCAAGCACTTTATAATTTAGCTGGTGGCAATATGGATTACTTGTTGACTAAATTAGGTATAGGGAACAATCATCTCAGCTCATTAATTGGTAGTGGCTTGATCACAGGCAACCCTATACTGTATGACTCACAGACTCGACTCTTGGGCATCCAGGTAAATTTACCCTCAGTCGGGAACCTTAACAACATGCGTGCCACCTACTTGGAGACTTTATCCGTAAGCACAACCAAAGGGTATGCCTCAGCACTTGTCCCGAAGGTGGTGACACAAGTCGGCTCCGTGATAGAAGAACTCGACACCTCATACTGCATAGAGACCGATCTGGATTTATATTGTACAAAAATAGTGACATTCCCCATGTCTCCAGGTATTTATTCCTGTCTGAGCGGCAATACATCAGCCTGCATGTATTCAAAGACTGAAGGCGCGCTCACTACGCCATATATGGCCCTCAAAGGCTCAATTATTGCCAATTGCAAAATAACAACATGCAGGTGTGCAGACCCCCCAGGTATCATATCGCAAAACTATGGAGAAGCTGTATCTTTAATAGATAGACATTCATGCAATGTCTTATCATTAGACGGGATAACTCTGAGGCTCAGTGGGGAGTTTGATGCAACTTATCAAAAGAATATCTCAATACTAGATTCTCAAGTCATTGTGACAGGCAATCTTGATATATCAACCGAGCTTGGAAATGTCAACAATTCAATAAGCAATGCCCTGGACAGATTAGCAGAGAGTAATGGCAAACTAGACAAGGTCAATGTCGGACTAATCAACACATCTGCTCTCATTACCTATATCGTTCTAACCGTCATATCCCTTGTTTTCAGTGCACTTGGTTTGATTTTAGGATGCTACCTGATGTACAAGCAAAAGGCACAACAAAAGACCTTACTATGGCTTGGGAACAACACCCTCGATCAGATGAGAGCCACTACAAGAACATGA
>FJ480826
ATGGGCTCCAAACCTTCCACCGGGATCCCAGTACCTCCGATGCTGATCACCCGAATCATGCTGATATTGAGCTGCATCTGCCCGACGGGCTCTCTTGACGGCAGGCCTCTTGCAGCTGCAGGGATTGTGGTAACAGGAGATAAAGCAATCAATATATACACCTCATCTCAGACAGGGTCAATCATAGTCAAGTTGCTCCCGAATATGCCCAAGGACAAAGAGGCATGTGCAAAAGCCCCTCTAGAAGCATACAACAGAACACTGACCACTTTACTCACCCCCCTAGGTGATTCCATCCGCAGGATACAAGGGTCTGTGTCCACATCAGGGGAAAAGAGGCAGAAACGGTTTATAGGTGCCATTATCGGCAGTGTAGCTCTTGGGGTCGCGACATCGGCACAGATAACAGCAGCTGCGGCCCTAATACAAGCCAATCAGAATGCCGCCAATATTCTCCGGCTTAAGGAGAGCATTGCTGCAACTAATGAAGCTGTGCATGAGGTCACCGATGGATTATCGCAACTAGCAGTGGCAGTTGGGAAGATGCAGCAGTTTGTTAACGACCAATTTAATAATACGGCGCGAGAATTGGACTGCATAAAAATTACACAACAAGTCGGTGTAGAACTCAACCTATACCTAACTGAACTGACTACAGTGTTCGGGCCACAAATCACTTCCCCTGCCCTAACTCAGCTGACTATCCAAGCACTTTATAATTTAGCTGGTGGCAATATGGATTACTTGTTGACTAAATTAGGTATAGGGAACAATCATCTCAGCTCATTAATTGGTAGTGGCTTGACCACAGGCAACCCTATACTGTATGACTCACAGACTCAACTCTTGGGCATCCAGGTAAATTTACCCTCAGTCGGGAACCTTAACAACATGCGTGCCACCTACTTGGAGACTTTATCCGTAAGCACAACCAAAGGGTATGCCTCAGCACTTGTCCCGAAGGTGGTGACACAAGTCGGCTCCGTGATAGAAGAACTCGACACCTCATACTGCATAGAGACTGATCTGGATTTATACTGTACAAAAATAGTGACATTCCCCATGTCTCCAGGTATTTATTCCTGTCTGAGCGGCAATACATCAGCCTGCATGTATTCAAAGACTGAAGGCGCGCTCACTACGCCATATATGGCCCTCAAAGGCTCAATTATTGCCAATTGCAAAATAACAACATGCAGGTGTGCAGACCCCCCAGGTACCATATCGCAAAACTATGGAGAAGCTGTATCTTTAATAGATAGACATTCATGCAATGTCTTATCATTAGACGGGATAACTCTGAGGCTCAGTGGGGAGTTTGATGCAACTTATCAAAAGAATATCTCAATACTAGATTCTCAAGTCATTGTGACAGGCAATCTTGATATATCAACCGAGCTTGGAAATGTCAACAATTCAATAAGCAATGCCCTGGACAGGTTAGCAGAGAGTAATGGCAAACTAGACAAGGTCAATGTCGGACTAATCAACACATCTGCTCTCATTACCTATATCGTTCTAACCGTCATATCCCTTGTTTTCAGTGCACTTGGTTTGATTTTAGGATGCTACCTGATGTACAAGCAAAAGGCACAACAAAAGACCTTACTATGGCTTGGGAACAACACCCTCGATCAGATGAGAGCCACTACAAGAACATGA
>KJ607163
ATGGGCTCCAAACCTTCCACCGGGATCCCAGTACCTCCGATGCTGATCACCCGAATCATGCTGATATTGAGCTGCATCTGCCCGACGGGCTCTCTTGACGGCAGGCCTCTTGCAGCTGCAGGGATTGTGGTAACAGGAGATAAAGCAATCAATATATACACCTCATCTCAGACAGGGTCAATCATAGTCAAGTTGCTCCCGAATATGCCCAAGGACAAAGAGGCATGTGCAAAAGCCCCTCTAGAAGCATACAACAGAACACTGACCACTTTACTCACCCCCCTAGGTGATTCCATCCGCAGGATACAAGGGTCTGTGTCCACATCAGGGGAAAAGAGGCAGAAACGGTTTATAGGTGCCATTATCGGCAGTGTAGCTCTTGGGGTCGCGACATCGGCACAGATAACAGCAGCTGCGGCCCTAATACAAGCCAATCAGAATGCCGCCAATATTCTCCGGCTTAAGGAGAGCATTGCTGCAACTAATGAAGCTGTGCATGAGGTCACCGATGGATTATCGCAACTAGCAGTGGCAGTTGGGAAGATGCAGCAGTTTGTTAACGACCAATTTAATAATACGGCGCGAGAATTGGACTGCATAAAAATTACACAACAAGTCGGTGTAGAACTCAACCTATACCTAACTGAACTGACTACAGTGTTCGGGCCACAAATCACTTCCCCTGCCCTAACTCAGCTGACTATCCAAGCACTTTATAATTTAGCTGGTGGCAATATGGATTACTTGTTGACTAAATTAGGTATAGGGAACAATCATCTCAGCTCATTAATTGGTAGTGGCTTGATCACAGGCAACCCTATACTGTATGACTCACAGACTCAACTCTTGGGCATCCAGGTAAATTTACCCTCAGTCGGGAACCTTAACAACATGCGTGCCACCTACTTGGAGACTTTATCCGTAAGCACAACCAAAGGGTATGCCTCAGCACTTGTCCCGAAGGTGGTGACACAAGTCGGCTCCGTGATAGAAGAACTCGACACCTCATACTGCATAGAGACTGATCTGGATTTATATTGTACAAAAATAGTGACATTCCCCATGTCTCCAGGTATTTATTCCTGTCTGAGCGGCAATACATCAGCCTGCATGTATTCAAAGACTGAAGGCGCGCTCACTACGCCATATATGGCCCTCAAAGGCTCAATTATTGCCAATTGCAAAATAACAACATGCAGGTGTGCAGACCCCCCAGGTATCATATCGCAAAACTATGGAGAAGCTGTATCTTTAATAGATAGACATTCATGCAATGTCTTATCATTAGACGGGATAACTCTGAGGCTCAGTGGGGAGTTTGATGCAACTTATCAAAAGAATATCTCAATACTAGATTCTCAAGTCATTGTGACAGGCAATCTTGATATATCAACCGAGCTTGGAAATGTCAACAATTCAATAAGCAATGCCCTGGACAGATTAGCAGAGAGTAATGGCAAACTAGACAAGGTCAATGTCGGACTAATCAACACATCTGCTCTCATTACCTATATCGTTCTAACCGTCATATCCCTTGTTTTCAGTGCACTTGGTTTGATTTTAGGATGCTACCTGATGTACAAGCAAAAGGCACAACAAAAGACCTTACTATGGCTTGTGAACAACACCCTCGATCAGATGAGAGCCACTACAAGAACATGA
>KM374056
ATGGACTCCAAACCCCACATCAGGACCCCGGCACCTCCGACGCTGATCACTCGAATCACTCTGGTACTGAGCTGCATCCGCTCGACGAGCTCTCTTGATGGCAGGCCACTTGCGGCTGCGGGGATTGTGGTAACAGGAGATAAAGCAATCAATATATACACCTCATCTCAGACAGGGTCAATCATAGTCAAGTTGCTCCCGAATATGCCCAAGGACAAAGAGGCATGTGCGAAAGCCCCACTAGAGGCATACAACAGAACACTGACCACTTTACTCACCCCCCTCGGTGATTCCATCCGCAGGATACAAGGATCTGTGTCCGCATCAGGAGGAAGGAGGCAGAAGCGCTTCATAGGTGCCATTATAGGCAGTGTAGCTCTTGGGGTTGCGACATCGGCACAGATAACAGCAGCTGCGGCCCTAATACAAGCTAACCAGAATGCCGCCAACATCCTCCGGCTTAAGGAGAGCATCGCTGCGACCAATGAAGCTGTGCATGAGGTCACCGACGGATTATCGCAACTAGCAGTGGCAATTGGGAAGATGCAACAGTTCGTAAACGACCAATTTAATAATACAGCGCGGGAATTGGACTGTATAAAAATTTCACAACAAGTCGGTATAGAACTCAACTTATACCTAACTGAACTGACTACAGTGTTCGGGCCACAAATCACTTCCCCTGCCCTAACTCAGCTGACCATTCAAGCGCTTTATAATTTAGCTGGCGGTAACATGGATTACCTATTGACTAAATTAGGTATAGGGAACAATCATCTCAGCTCATTAATAGGCAGCGGCTTGATCACAGGCAACCCTATACTGTATGACTCACAGACTCAACTCTTGGGCATCCAGGTAAATTTACCCTCGGTCGGGAACCTTAATAATATGCGTGCCACCTACCTGGAAACTTTATCTGTAAGCACAACCAAAGGGTTTGCCTCAGCACTTGTCCCGAAGGTAGTGACACAAGTCGGCTCTGTGATAGAAGAACTTGACACCTCATACTGTATAGAATCTGATCTGGATTTATACTGTACAAGGATAGTAACATTCCCTATGTCTCCAGGAATTTATTCTTGTCTGAGTGGTAATACATCAGCTTGCATGTACTCAAAGACTGAAGGCGCACTCAATACGCCATACATGGCCCTCAAAGGCTCAGTCATTGCTAATTGCAAAATAACAACCTGCAGATGTGCAGACCCCCCAGGTATCATATCGCAAAACTATGGAGAAGCTGTATCTCTTATAGATAGACATTCATGCAATGTCTTATCATTAGATGGGATAACCCTGAGGCTCAGTGGGGAGTTTGATGCAACTTATCAAAAGAATATCTCAATACTAGATTCTCAAGTCATCGTGACAGGCAACCTTGATATATCAACCGAGCTTGGAAATGTCAACAATTCAATAAGCAATGCCCTGGACAGGTTAGCAGAGAGTAACAGCAAACTAGACAAAGTCAATGTCAAATTAACCAGCACATCTGCTCTCATTACCTATATCATCCTAACCATCATATCTCTCGTTTTCGGTGCATTTAGCTTGGTTTTAGCATGCTATCTAATGTACAAACAAAAGGCACAACAAAAGACTTTACTGTGGCTTGGGAACAATACCCTCGATCAGATGAGAGCCACTACAAGAACATGA
>KT381601
ATGGACTCCAAACCCCACATCGGGATCCCGGCACCTCCGACGCTGATCACTCGAATCACTCTGGTACTGAGCTGCATCTGCTCGACGAGCTCTCTTGATGGCAGGCCACTTGCAGCTGCGGGGATTGTGGTAACAGGAGATAAAGCAATCAATATATACACCTCATCTCAGACAGGGTCAATCATAGTCAAGTTGCTCCCGAATATGCCCAAGGACAAAGAGGCATGTGCGAAAGCCCCACTGGAAGCATACAACAGAACACTGACCACTTTACTCACCCCCCTCGGTGATTCCATCCGCAGGATACAAGGATCTGTGTCCACATCAGGAGGAAGGAGGCAGAAGCGCTTCATAGGTGCCATTATAGGCAGTGTAGCTCTTGGGGTTGCGACATCGGCACAGATAACAGCAGCTGCGGCCCTAATACAAGCTAACCAGAATGCCGCCAACATCCTCCGGCTTAAGGAGAGCATTCCTGCGAACAATGAAGCTGTGCATGAGGTCACTGACGGATTATCACAACTAGCAGTGGCAATTGGGAAGATGCAACAGTTTGTAAACGACCAATTTAATAATACAGCGCGGGAATTGGACTGTATAAAAATTTCACAACAAGTCGGTATAGAACTCAACTTATACCTAACTGAACTGACTACAGTGTTCGGGCCACAAATCACTTCCCCTGCCCTAACTCAGCTGACCATCCAAGCGCTTTATAATTTAGCTGGCGGTAACATGGATTACCTATTGACTAAATTAGGTATAGGGAACAATCATCTCAGCTCATTAATAGGCAGTGGCTTGATCACAGGCAACCCTATACTGTATGACTCACAGACTCAACTCTTGGGCATCCAGGTAAATTTACCCTCAGTCGGGAACCTTAATAATATGCGTGCCACCTACCTGGAAACTTTATCTGTAAGCACAACCAAAGGGTTTGCCTCAGCACTTGTCCCGAAGGTGGTGACACAAGTCGGCTCTGTGATAGAAGAACTTGACACCTCATACTGTATAGAATCTGATCTGGATTTATACTGTACAAGGATAGTGACATTCCCTATTTCTCCAGGAATTTCTTCTTGTCTGAGCGGTAATACATCAGCTTGCATGTACTCAAAGACTGAAGGCGCACTCAATACGCCATACATGGCCCTCAAAGGCTCAGTCATTGCCAATTGCAAAATAACAACCTGCAGATGTGCAGACCCCCCAGGTATCATATCGCAAAACTATGGAGAAGCTGTATCTCTTATAGATAGACATTCATGCAGTGTCTTATCATTAGATGGGATAACCCTGAGGCTCAGTGGGGAGTTTGATGCAACTTATCAAAAGAATATCTCAATACTAGATTCTCAAGTCATCGTGACAGGCAACCTTGATATATCAACCGAGCTTGGAAATGTCAACAATTCAATAAGCAGTGCCCTGGACAGGTTAGCAGAGAGTAACAACAAACTAGACAAAGTCAATGTCAAATTAACCAGCACATCTGCTCTCATTACCTATATCATCCTAACCATCATATCTCTTGTTTTCGGTGCACTTAGCTTGGTTTTAGCATGCTATCTAATGTACAAACAAAAGGCACAACAAAAGACTTTACTGTGGCTTGGGAACAATACCCTCGATCAGATGAGAGCCACTACAAGAACATGA
>KT381602
ATGGACTCCAAACCCCACATCAGGATCCCGGCACCTCCGACGCTGATCACTCGAATCACTCTGGTACTGAGCTGCATCTGCTCGACGAGCTCTCTTGATGGCAGGCCACTTGCAGCTGCGGGGATTGTGGTAACAGGAGATAAAGCAATCAATATATACACCTCATCTCAGACAGGGTCAATCATAGTCAAGTTGCTCCCGAATATGCCCAAGGACAAAGAGGCATGTGCGAAAGCCCCACTGGAAGCATACAACAGAACACTGACCACTTTACTCACCCCCCTCGGTGATTCCATCCGCAGGATACAAGGATCTGTGTCCACATCAGGAGGAAGGAGGCAGAAGCGCTTCATAGGTGCCATTATAGGCAGTGTAGCTCTTGGGGTTGCGACATCGGCACAGATAACAGCAGCTGCGGCCCTAATACAAGCTAACCAGAATGCCGCCAACATCCTCCGGCTTAAGGAGAGCATCGCTGCGACCAATGAAGCTGTGCATGAGGTCACTGACGGATTATCACAACTAGCAGTGGCAATTGGGAAGATGCAACAGTTTGTAAACGACCAATTTAATAATACAGCGCGGGAATTGGACTGTATAAAAATTTCACAACAAGTCGGTATAGAACTCAACTTATACCTAACTGAACTGACTACAGTGTTCGGGCCACAAATCACTTCCCCTGCCCTAACTCAGCTGACCATCCAAGCGCTTTATAATTTAGCTGGCGGTAACATGGATTACCTATTGACTAAATTAGGTATAGGGAACAATCATCTCAGCTCATTAATAGGCAGTGGCTTGATCACAGGCAACCCTATACTGTATGACTCACAGACTCAACTCTTGGGCATCCAGGTAAATTTACCCTCAGTCGGGAACCTTAATAATATGCGTGCCACCTACCTGGAAACTTTATCTGTAAGCACAACCAAAGGGTTTGCCTCAGCACTTGTCCCGAAGGTGGTGACACAAGTCGGCTCTGTGATAGAAGAACTTGACACCTCATACTGTATAGAATCTGATCTGGATTTATACTGTACAAGGATAGTGACATTCCCTATTTCTCCAGGAATTTCTTCTTGTCTGAGCGGTAATACATCAGCTTGCATGTACTCAAAGACTGAAGGCGCACTCAATACGCCATACATGGCCCTCAAAGGCTCAGTCATTGCCAATTGCAAAATAACAACCTGCAGATGTGCAGACCCCCCAGGTATCATATCGCAAAACTATGGAGAAGCTGTATCTCTTATAGATAGACATTCATGCAGTGTCTTATCATTAGATGGGATAACCCTGAGGCTCAGTGGGGAGTTTGATGCAACTTATCAAAAGAATATCTCAATACTAGATTCTCAAGTCATCGTGACAGGCAACCTTGATATATCAACCGAGCTTGGAAATGTCAACAATTCAATAAGCAGTGCCCTGGACAGGTTAGCAGAGAGTAACAACAAACTAGACAAAGTCAATGTCAAATTAACCAGCACATCTGCTCTCATTACCTATATCATCCTAACCATCATATCTCTTGTTTTCGGTGCACTTAGCTTGGTTTTAGCATGCTATCTAATGTACAAACAAAAGGCACAACAAAAGACTTTACTGTGGCTTGGGAACAATACCCTCGATCAGATGAGAGCCACCACAAGAACATGA
>KT381603
ATGGACTCCAAACCCCACATCGGGATCCCGGCACCTCCGACGCTGATCACTCGAATCACTCTGGTACTGAGCTGCATCTGCTCGACGAGCTCTCTTGATGGCAGGCCACTTGCAGCTGCGGGGATTGTGGTAACAGGAGATAAAGCAATCAATATATACACCTCATCTCAGACAGGGTCAATCATAGTCAAGTTGCTCCCGAATATGCCCAAGGACAAAGAGGCATGTGCGAAAGCCCCACTGGAAGCATACAACAGAACACTGACCACTTTACTCACCCCCCTCGGTGATTCCATCCGCAGGATACAAGGATCTGTGTCCACATCAGGAGGAAGGAGGCAGAAGCGCTTCATAGGTGCCATTATAGGCAGTGTAGCTCTTGGGGTTGCGACATCGGCACAGATAACAGCAGCTGCGGCCCTAATACAAGCTAACCAGAATGCCGCCAACATCCTCCGGCTTAAGGAGAGCATCGCTGCGACCAATGAAGCTGTGCATGAGGTCACTGACGGATTATCACAACTAGCAGTGGCAATTGGGAAGATGCAACAGTTTGTAAACGACCAATTTAATAATACAGCGCGGGAATTGGACTGTATAAAAATTTCACAACAAGTCGGTATAGAACTCAACTTATACCTAACTGAACTGACTACAGTGTTCGGGCCACAAATCACTTCCCCTGCCCTAACTCAGCTGACCATCCAAGCGCTTTATAATTTAGCTGGCGGTAACATGGATTACCTATTGACTAAATTAGGTATAGGGAACAATCATCTCAGCTCATTAATAGGCAGTGGCTTGATCACAGGCAACCCTATACTGTATGACTCACAGACTCAACTCTTGGGCATCCAGGTAAATTTACCCTCAGTCGGGAACCTTAATAATATGCGTGCCACCTACCTGGAAACTTTATCTGTAAGCACAACCAAAGGGTTTGCCTCAGCACTTGTCCCGAAGGTGGTGACACAAGTCGGCTCTGTGATAGAAGAACTTGACACCTCATACTGTATAGAATCTGATCTGGATTTATACTGTACAAGGATAGTGACATTCCCTATTTCTCCAGGAATTTCTTCTTGTCTGAGCGGTAATACATCAGCTTGCATGTACTCAAAGACTGAAGGCGCACTCAATACGCCATACATGGCCCTCAAAGGCTCAGTCATTGCCAATTGCAAAATAACAACCTGCAGATGTGCAGACCCCCCAGGTATCATATCGCAAAACTATGGAGAAGCTGTATCTCTTATAGATAGACATTCATGCAGTGTCTTATCATTAGATGGGATAACCCTGAGGCTCAGTGGGGAGTTTGATGCAATTTATCAAAAGAATATCTCAATACTAGATTCTCAAGTCATCGTGACAGGCAACCTTGATATATCAACCGAGCTTGGAAATGTCAACAATTCAATAAGCAGTGCCCTGGACAGGTTAGCAGAGAGTAACAACAAACTAGACAAAGTCAATGTCAAATTAACCAGCACATCTGCTCTCATTACCTATATCATCCTAACCATCATATCTCTTGTTTTCGGTGCACTTAGCTTGGTTTTAGCATGCTATCTAATGTACAAACAAAAGGCACAACAAAAGACTTTACTGTGGCTTGGGAACAATACCCTCGATCAGATGAGAGCCACTACAAGAACATGA
>KT381604
ATGGACTCCAAACCCCACATCGGGATCCCGGCACCTCCGACGCTGATCACTCGAATCACTCTGGTACTGAGCTGCATCTGCTCGACGAGCTCTCTTGATGGCAGGCCACTTGCAGCTGCGGGGATTGTGGTAACAGGAGATAAAGCAATCAATATATACACCTCATCTCAGACAGGGTCAATCATAGTCAAGTTGCTCCCGAATATGCCCAAGGACAAAGAGGCATGTGCGAAAGCCCCACTGGAAGCATACAACAGAACACTGACCACTTTACTCACCCCCCTCGGTGATTCCATCCGCAGGATACAAGGATCTGTGTCCACATCAGGAGGAAGGAGGCAGAAGCGCTTCATAGGTGCCATTATAGGCAGTGTAGCTCTTGGGGTTGCGACATCGGCACAGATAACAGCAGCTGCGGCCCTAATACAAGCTAACCAGAATGCCGCCAACATCCTCCGGCTTAAGGAGAGCATCGCTGCGACCAATGAAGCTGTGCATGAGGTCACTGACGGATTATCACAACTAGCAGTGGCAATTGGGAAGATGCAACAGTTTGTAAACGACCAATTTAATAATACAGCGCGGGAATTGGACTGTATAAAAATTTCACAACAAGTCGGTATAGAACTCAACTTATACCTAACTGAACTGACTACAGTGTTCGGGCCACAAATCACTTCCCCTGCCCTAACTCAGCTGACCATCCAAGCGCTTTATAATTTAGCTGGCGGTAACATGGATTACCTATTGACTAAATTAGGTATAGGGAACAATCATCTCAGCTCATTAATAGGCAGTGGCTTGATCACAGGCAACCCTATACTGTATGACTCACAGACTCAACTCTTGGGCATCCAGGTAAATTTACCCTCAGTCGGGAACCTTAATAATATGCGTGCCACCTACCTGGAAACTTTATCTGTAAGCACAACCAAAGGGTTTGCCTCAGCACTTGTCCCGAAGGTGGTGACACAAGTCGGCTCTGTGATAGAAGAACTTGACACCTCATACTGTATAGAATCTGATCTGGATTTATACTGTACAAGGATAGTGACATTCCCTATTTCTCCAGGAATTTCTTCTTGTCTGAGCGGTAATACATCAGCTTGCATGTACTCAAAGACTGAAGGCGCACTCAATACGCCATACATGGCCCTCAAAGGCTCAGTCATTGCCAATTGCAAAATAACAACCTGCAGATGTGCAGACCCCCCAGGTATCATATCGCAAAACTATGGAGAAGCTGTATCTCTTATAGATAGACATTCATGCAGTGTCTTATCATTAGATGGGATAACCCTGAGGCTCAGTGGGGAGTTTGATGCAACTTATCAAAAGAATATCTCAATACTAGATTCTCAAGTCATCGTGACAGGCAACCTTGATATATCAACCGAGCTTGGAAATGTCAACAATTCAATAAGCAGTGCCCTGGACAGGTTAGCAGAGAGTAACAACAAACTAGACAAAGTCAATGTCAAATTAACCAGCACATCTGCTCTCATTACCTATATCATCCTAACCATCATATCTCTTGTTTTCGGTGCACTTAGCTTGGTTTTAGCATGCTATCTAATGTACAAACAAAAGGCACAACAAAAGACTTTACTGTGGCTTGGGAACAATACCCTCGATCAGATGAGAGCCACTACAAGAACATGA
>JQ979176
ATGGACTCCAAACCCCACATCAGGATCCCGGCACCTCCGACGCTGATCACTCGAATCACTCTGGTACTGAGCTGCATCTGCTCGACGAGCTCTCTTGATGGCAGGCCACTTGCAGCTGCGGGGATTGTGGTAACAGGAGATAAAGCAATCAATATATACACCTCATCTCAGACAGGGTCAATCATAGTCAAGTTGCTCCCGAATATGCCCAAGGACAAAGAGGCATGTGCGAAAGCCCCACTAGAGGCATACAACAGAACACTGACCACTTTACTCACCCCCCTCGGTGATTCCATCCGCAGGATACAAGGATCTGTGTCCACATCAGGAGGAAGGAGGCAGAAGCGCTTCATAGGTGCCATTATAGGCAGTGTAGCTCTTGGGGTCGCGACATCGGCACAGATAACAGCAGCTGCGGCCCTAATACAAGCTAACCAGAATGCCGCCAACATCCTCCGGCTTAAGGAGAGCATCGCTGCGACCAATGAAGCTGTGCATGAGGTCACCGACGGATTATCGCAACTAGCAGTGGCAATTGGGAAGATGCAACAGTTTGTAAACGACCAATTTAATAATACAGCGCGGGAATGGGACTGTATAAAAATTTCACAACAAGTCGGTATAGAACTCAACTTATACCTAACTGAACTGACTACAGTGTTCGGGCCACAAATCACTTCCCCTGCCCTAACTCAGCTGACCATCCAAGCGCTTTATAATTTAGCTGGCGGTAACATGGATTACCTATTGACTAAATTAGGTATAGGGAACAATCATCTCAGCTCATTAATAGGCAGTGGCTTGATCACAGGCAACCCTATACTGTATGACTCACAGACTCAACTCTTGGGCATCCAGGTAAATTTACCCTCAGTCGGGAACCTTAATAATATGCGTGCCACCTACCTGGAAACTTTATCTGTAAGCACAACCAAAGGGTTTGCCTCAGCACTTGTCCCGAAGGTAGTGACACAAGTCGGCTCTGTGATAGAAGAACTTGACACCTCATACTGTATAGAATCTGATCTGGATTTATACTGTACAAGGATAGTGACATTCCCTATGTCTCCAGGAATTTATTCTTGTCTGAGCGGTAATACATCAGCTTGCATGTACTCAAAGACTGAAGGCGCACTCAATACGCCATACATGGCCCTCAAAGGCTCAGTCATTGCCAATTGCAAAATAACAACCTGCAGATGTGCAGACCCCCCAGGTATCATATCGCAGAACTATGGAGAAGCTGTATCTCTTATAGATAGACATTCATGCAATGTCTTATCATTAGATGGGATAACCCTGAGGCTCAGTGGGGAGTTTGATGCAACTTATCAAAAGAATATCTCAATACTAGATTCTCAAGTCATCGTGACAGGCAACCTTGATATATCAACCGAGCTTGGAAATGTCAACAATTCAATAAGCAATGCCCTGGACAGGTTAGCAGAGAGTAACAGCAAACTAGACAAAGTCAATGTCAAATTAACCAGCACATCTGCTCTCATTACCTATATCATCCTAACCATCATATCTCTTGTTTTCGGTGCACTTAGCTTGGTTTTAGCATGCTATCTAATGTACAAACAAAAGGCACAACAAAAGACTTTACTGTGGCTTGGGAACAATACCCTCGATCAGATGAGAGCCACTACAAGAACATGA
>KJ600778
ATGGACTCCAAACCCCACATCAGGATCCCGGCACCTCCGACGCTGATCACTCAAATCACTCTGGTACTGAGCTGCATCTGCTCGACGAGCTCTCTTGATGGCAGGCCACTTGCAGCTGCGGGGATTGTGGTAACAGGAGATAAAGCAATCAATATATACACCTCATCTCAGACAGGGTCAATCATAGTCAAGTTGCTCCCGAATATGCCCAAGGACAAAGAGGCATGTGCGAAAGCCCCACTAGAGGCATACAACAGAACACTGACCACTTTACTCACCCCCCTCGGTGATTCCATCCGCAGGATACAAGGATCTGTGTCCACATCAGGAGGAAGGAGGCAGAAGCGCTTCATAGGTGCCATTATAGGCAGTGTAGCTCTTGGGGTTGCGACATCGGCACAGATAACAGCAGCTGCGGCCCTAATACAAGCTAACCAGAATGCCGCCAACATCCTCCGGCTTAAGGAGAGCATCGCTGCGACCAATGAAGCTGTGCATGAGGTCACCGACGGATTATCGCAACTAGCAGTGGCAATTGGGAAGATGCAACAGTTTGTAAACGACCAATTTAATAATACAGCGCGGGAATTGGACTGTATAAAAATTTCACAACAAGTCGGTATAGAACTCAACTTATACCTAACTGAACTGACTACAGTGTTCGGGCCACAAATCACTTCCCCTGCCCTAACTCAGCTGACCATCCAAGCGCTTTATAATTTAGCTGGCGGTAACATGGATTACCTATTGACTAAATTAGGTATAGGGAACAATCATCTCAGCTCATTAATAGGCAGTGGCTTGATCACAGGCAACCCTATACTGTATGACTCACAGACTCAACTCTTGGGCATCCAGGTAAATTTACCCTCAGTCGGGAACCTTAATAATATGCGTGCCACCTACCTGGAAACTTTATCTGTAAGCACAACCAAAGGGTTTGCCTCAGCACTTGTCCCGAAGGTAGTGACACAAGTCGGCTCTGTGATAGAAGAACTTGACACCTCATACTGTATAGAATCTGATCTGGATTTATACTGTACAAGGATAGTGACATTCCCTATGTCTCCAGGAATTTATTCTTGTCTGAGCGGTAATACATCAGCTTGCATGTACTCAAAGACTGAAGGCGCACTCAATACGCCATACATGGCCCTCAAAGGCTCAGTCATTGCCAATTGCAAAATAACAACCTGCAGATGTGCAGACCCCCCAGGTATCATATCGCAAAACTATGGAGAAGCTGTATCTCTTATAGATAGACATTCATGCAATGTCTTATCATTAGATGGGATAACCCTGAGGCTCAGTGGGGAGTTTGATGCAACTTATCAAAAGAATATCTCAATACTAGATTCTCAAGTCATCGTGACAGGCAACCTTGATATATCAACCGAGCTTGGAAATGTCAACAATTCAATAAGCAATGCCCTGGACAGGTTAGCAGAGAGTAACAGCAAACTAGACAAAGTCAATGTCAAATTAACCAGCACATCTGCTCTCATTACCTATATCATCCTAACCATCATATCTCTTGTTTTCGGTGCACTTAGCTTGGTTTTAGCATGCTATCTAATGTACAAACAAAAGGCACAACAAAAGACTTTACTGTGGCTTGGGAACAATACCCTCGATCAGATGAGAGCCACTACAAGAACATGA
>KJ600780
ATGGACTCCAAACCCCACATCAGGATCCCGGCACCTCCGACGCTGATCACTCAAATCACTCTGGTACTGAGCTGCATCTGCTCGACGAGCTCTCTTGATGGCAGGCCACTTGCAGCTGCGGGGATTGTGGTAACAGGAGATAAAGCAATCAATATATACACCTCATCTCAGACAGGGTCAATCATAGTCAAGTTGCTCCCGAATATGCCCAAGGACAAAGAGGCATGTGCGAAAGCCCCACTAGAGGCATACAACAGAACACTGACCACTTTACTCACCCCCCTCGGTGATTCCATCCGCAGGATACAAGGATCTGTGTCCACATCAGGAGGAAGGAGGCAGAAGCGCTTCATAGGTGCCATTATAGGCAGTGTAGCTCTTGGGGTTGCGACATCGGCACAGATAACAGCAGCTGCGGCCCTAATACAAGCTAACCAGAATGCCGCCAACATCCTCCGGCTTAAGGAGAGCATCGCTGCGACCAATGAAGCTGTGCATGAGGTCACCGACGGATTATCGCAACTAGCAGTGGCAATTGGGAAGATGCAACAGTTTGTAAACGACCAATTTAATAATACAGCGCGGGAATTGGACTGTATAAAAATTTCACAACAAGTCGGTATAGAACTCAACTTATACCTAACTGAACTGACTACAGTGTTCGGGCCACAAATCACTTCCCCTGCCCTAACTCAGCTGACCATCCAAGCGCTTTATAATTTAGCTGGCGGTAACATGGATTACCTATTGACTAAATTAGGTATAGGGAACAATCATCTCAGCTCATTAATAGGCAGTGGCTTGATCACAGGCAACCCTATACTGTATGACTCACAGACTCAACTCTTGGGCATCCAGGTAAATTTACCCTCAGTCGGGAACCTTAATAATATGCGTGCCACCTACCTGGAAACTTTATCTGTAAGCACAACCAAAGGGTTTGCCTCAGCACTTGTCCCGAAGGTAGTGACACAAGTCGGCTCTGTGATAGAAGAACTTGACACCTCATACTGTATAGAATCTGATCTGGATTTATACTGTACAAGGATAGTGACATTCCCTATGTCTCCAGGAATTTATTCTTGTCTGAGCGGTAATACATCAGCTTGCATGTACTCAAAGACTGAAGGCGCACTCAATACGCCATACATGGCCCTCAAAGGCTCAGTCATTGCCAATTGCAAAATAACAACCTGCAGATGTGCAGACCCCCCAGGTATCATATCGCAAAACTATGGAGAAGCTGTATCTCTTATAGATAGACATTCATGCAATGTCTTATCATTAGATGGGATAACCCTGAGGCTCAGTGGGGAGTTTGATGCAACTTATCAAAAGAATATCTCAATACTAGATTCTCAAGTCATCGTGACAGGCAACCTTGATATATCAACCGAGCTTGGAAATGTCAACAATTCAATAAGCAATGCCCTGGACAGGTTAGCAGAGAGTAACAGCAAACTAGACAAAGTCAATGTCAAATTAACCAGCACATCTGCTCTCATTACCTATATCATCCTAACCATCATATCTCTTGTTTTCGGTGCACTTAGCTTGGTTTTAGCATGCTATCTAATGTACAAACAAAAGGCACAACAAAAGACTTTACTGTGGCTTGGGAACAATACCCTCGATCAGATGAGAGCCACTACAAGAACATGA
>KJ600779
ATGGACTCCAAACCCCACATCAGGATCCCGGCACCTCCGACGCTGATCACTCAAATCACTCTGGTACTGAGCTGCATCTGCTCGACGAGCTCTCTTGATGGCAGGCCACTTGCAGCTGCGGGGATTGTGGTAACAGGAGATAAAGCAATCAATATATACACCTCATCTCAGACAGGGTCAATCATAGTCAAGTTGCTCCCGAATATGCCCAAGGACAAAGAGGCATGTGCGAAAGCCCCACTAGAGGCATACAACAGAACACTGACCACTTTACTCACCCCCCTCGGTGATTCCATCCGCAGGATACAAGGATCTGTGTCCACATCAGGAGGAAGGAGGCAGAAGCGCTTCATAGGTGCCATTATAGGCAGTGTAGCTCTTGGGGTTGCGACATCGGCACAGATAACAGCAGCTGCGGCCCTAATACAAGCTAACCAGAATGCCGCCAACATCCTCCGGCTTAAGGAGAGCATCGCTGCGACCAATGAAGCTGTGCATGAGGTCACCGACGGATTATCGCAACTAGCAGTGGCAATTGGGAAGATGCAACAGTTTGTAAACGACCAATTTAATAATACAGCGCGGGAATTGGACTGTATAAAAATTTCACAACAAGTCGGTATAGAACTCAACTTATACCTAACTGAACTGACTACAGTGTTCGGGCCACAAATCACTTCCCCTGCCCTAACTCAGCTGACCATCCAAGCGCTTTATAATTTAGCTGGCGGTAACATGGATTACCTATTGACTAAATTAGGTATAGGGAACAATCATCTCAGCTCATTAATAGGCAGTGGCTTGATCACAGGCAACCCTATACTGTATGACTCACAGACTCAACTCTTGGGCATCCAGGTAAATTTACCCTCAGTCGGGAACCTTAATAATATGCGTGCCACCTACCTGGAAACTTTATCTGTAAGCACAACCAAAGGGTTTGCCTCAGCACTCGTCCCGAAGGTAGTGACACAAGTCGGCTCTGTGATAGAAGAACTTGACACCTCATACTGTATAGAATCTGATCTGGATTTATACTGTACAAGGATAGTGACATTCCCTATGTCTCCAGGAATTTATTCTTGTCTGAGCGGTAATACATCAGCTTGCATGTACTCAAAGACTGAAGGCGCACTCAATACGCCATACATGGCCCTCAAAGGCTCAGTCATTGCCAATTGCAAAATAACAACCTGCAGATGTGCAGACCCCCCAGGTATCATATCGCAAAACTATGGAGAAGCTGTATCTCTTATAGATAGACATTCATGCAATGTCTTATCATTAGATGGGATAACCCTGAGGCTCAGTGGGGAGTTTGATGCAACTTATCAAAAGAATATCTCAATACTAGATTCTCAAGTCATCGTGACAGGCAACCTTGATATATCAACCGAGCTTGGAAATGTCAACAATTCAATAAGCAATGCCCTGGACAGGTTAGCAGAGAGTAACAGCAAACTAGACAAAGTCAATGTCAAATTAACCAGCACATCTGCTCTCATTACCTATATCATCCTAACCATCATATCTCTTGTTTTCGGTGCACTTAGCTTGGTTTTAGCATGCTATCTAATGTACAAACAAAAGGCACAACAAAAGACTTTACTGTGGCTTGGGAACAATACCCTCGATCAGATGAGAGCCACTACAAGAACATGA
>KT163262
ATGGACTCCAAACCCCACATCAGGATCCCGGCACCTCCGACGCTGATCACTCAAATCACTCTGGTACTGAGCTGCATCTGCTCGACGAGCTCTCTTGATGGCAGGCCACTTGCAGCTGCGGGGATTGTGGTAACAGGAGATAAAGCAATCAATATATACACCTCATCTCAGACAGGGTCAATCATAGTCAAGTTGCTCCCGAATATGCCCAAGGACAAAGAGGCATGTGCGAAAGCCCCACTAGAGGCATACAACAGAACACTGACCACTTTACTCACCCCCCTCGGTGATTCCATCCGCAGGATACAAGGATCTGTGTCCACATCAGGAGGAAGGAGGCAGAAGCGCTTCATAGGTGCCATTATAGGCAGTGTAGCTCTTGGGGTTGCGACATCGGCACAGATAACAGCAGCTGCGGCCCTAATACAAGCTAACCAGAATGCCGCCAACATCCTCCGGCTTAAGGAGAGCATCGCTGCGACCAATGAAGCTGTGCATGAGGTCACCGACGGATTATCGCAACTAGCAGTGGCAATTGGGAAGATGCAACAGTTTGTAAACGACCAATTTAATAATACAGCGCGGGAATTGGACTGTATAAAAATTTCACAACAAGTCGGTATAGAACTCAACTTATACCTAACTGAACTGACTACAGTGTTCGGGCCACAAATCACTTCCCCTGCCCTAACTCAGCTGACCATCCAAGCGCTTTATAATTTAGCTGGCGGTAACATGGATTACCTATTGACTAAATTAGGTATAGGGAACAATCATCTCAGCTCATTAATAGGCAGTGGCTTGATCACAGGCAACCCTATACTGTATGACTCACAGACTCAACTCTTGGGCATCCAGGTAAATTTACCCTCAGTCGGGAACCTTAATAATATGCGTGCCACCTACCTGGAAACTTTATCTGTAAGCACAACCAAAGGGTTTGCCTCAGCACTCGTCCCGAAGGTAGTGACACAAGTCGGCTCTGTGATAGAAGAACTTGACACCTCATACTGTATAGAATCTGATCTGGATTTATACTGTACAAGGATAGTGACATTCCCTATGTCTCCAGGAATTTATTCTTGTCTGAGCGGTAATACATCAGCTTGCATGTACTCAAAGACTGAAGGCGCACTCAATACGCCATACATGGCCCTCAAAGGCTCAGTCATTGCCAATTGCAAAATAACAACCTGCAGATGTGCAGACCCCCCAGGTATCATATCGCAAAACTATGGAGAAGCTGTATCTCTTATAGATAGACATTCATGCAATGTCTTATCATTAGATGGGATAACCCTGAGGCTCAGTGGGGAGTTTGATGCAACTTATCAAAAGAATATCTCAATACTAGATTCTCAAGTCATCGTGACAGGCAACCTTGATATATCAACCGAGCTTGGAAATGTCAACAATTCAATAAGCAATGCCCTGGACAGGTTAGCAGAGAGTAACAGCAAACTAGACAAAGTCAATGTCAAATTAACCAGCACATCTGCTCTCATTACCTATATCATCCTAACCATCATATCTCTTGTTTTCGGTGCACTTAGCTTGGTTTTAGCATGCTATCTAATGTACAAACAAAAGGCACAACAAAAGACTTTACTGTGGCTTGGGAACAATACCCTCGATCAGATGAGAGCCACTACAAGAACATGA
>KM374057
ATGGACTCCAAACCCCACATCAGGATCCCGGCACCTCCGACGCTGATCACTCGAATCACTCTGGTACTGAGCTGCATCTGCTCGACGAGCTCTCTTGATGGCAGGCCACTTGCAGCTGCGGGGATTGTGGTAACAGGAGATAAAGCAATCAATATATACACTTCATCTCAGACAGGGTCAATCATAGTCAAGTTGCTCCCGAATATGCCTAAGGACAAAGAGGCATGTGCGAAAGCCCCACTAGAGGCATACAACAGAACACTGACCACTTTACTCACCCCCCTCGGTGATTCCATCCGCAGGATACAAGGATCTGTGTCCACATCAGGAGGAAGGAGGCAGAAGCGCTTCATAGGTGCCATTATAGGCAGTGTAGCTCTTGGGGTTGCAACATCGGCACAGATAACAGCAGCTGCGGCCCTAATACAAGCTAACCAGAATGCCGCCAACATCCTCCGGCTTAAGGAGAGCATCGCTGCGACCAATGAAGCTGTGCATGAGGTCACCGACGGATTATCACAACTAGCAGTGGCAATTGGGAAGATGCAACAGTTTGTAAACGACCAATTTAATAATACAGCGCGGGAATTGGACTGTATAAAAATTTCACAACAAGTCGGTATAGAACTCAACTTATACCTAACTGAACTGACTACAGTGTTCGGGCCACAAATCACTTCCCCTGCCCTAACTCAGCTGACCATCCAAGCGCTTTATAATTTAGCTGGCGGTAACATGGATTACCTATTGACTAAATTAGGTATAGGGAACAATCATCTCAGCTCATTAATAGGCAGTGGCTTGATCACAGGCAACCCTATACTGTATGACTCACAGACTCAACTCTTGGGCATCCAGGTAAATTTACCCTCAGTCGGGAACCTTAATAATATGCGTGCCACCTATCTGGAAACTTTATCTGTAAGCACAACCAAAGGGTTTGCCTCAGCACTTGTCCCGAAGGTAGTGACACAAGTCGGCTCTGTGATAGAAGAACTTGACACCTCATACTGTATAGAATCTGATCTGGATTTATACTGTACAAGGATAGTGACATTCCCTATGTCTCCAGGAATTTATTCTTGTCTGAGCGGTAATACATCAGCTTGCATGTACTCAAAGACTGAAGGCGCACTCAATACGCCATACATGGCCCTCAAAGGCTCAGTCATTGCTAATTGCAAAATAACAACCTGCAGATGTGCAGACCCCCCAGGTATCATATCGCAAAACTATGGAGAAGCTGTATCTCTTATAGATAGACATTCATGCAATGTCTTATCATTAGATGGGATAACCCTGAGGCTCAGTGGGGAGTTTGATGCAACTTATCAAAAGAATATCTCAATACTAGATTCTCAAGTCATCGTGACAGGCAACCTTGATATATCAACCGAGCTTGGAAATGTCAACAATTCAATAAGCAATGCCCTGGACAGGTTAGCAGAGAGTAACAGCAAACTAGACAAAGTCAATGTCAAATTAACCAGCACATCTGCTCTCATTACCTATATCATCCTAACCATCATATCTCTTGTTTTCGGTGCACTTAGCTTGGTTTTAGCATGCTATCTAATGTACAAACAAAAGGCACAACAAAAGACTTTACTGTGGCTTGGGAACAATACCCTCGATCAGATGAGAGCCGCCACAAGAACATGA
>KM374058
ATGGACTCCAAACCCCACATCAGGATCCCGGCACCTCCGACGCTGATCACTCGAATCACTCTGGTACTGAGCTGCATCTGCTCGACGAGCTCTCTTGATGGCAGGCCACTTGCAGCTGCGGGGATTGTGGTAACAGGAGATAAAGCAATCAATATATACACTTCATCTCAGACAGGGTCAATCATAGTCAAGTTGCTCCCGAATATGCCCAAGGACAAAGAGGCATGTGCGAAAGCCCCACTAGAGGCATACAACAGAACACTGACCACTTTACTCACCCCCCTCGGTGATTCCATCCGCAGGATACAAGGATCTGTGTCCACATCAGGAGGAAGGAGGCAGAAGCGCTTCATAGGTGCCATTATAGGCAGTGTAGCTCTCGGGGTTGCGACATCGGCACAGATAACAGCAGCTGCGGCCCTAATACAAGCTAACCAGAATGCCGCCAACATCCTCCGGCTTAAGGAGAGCATCGCTGCGACCAATGAAGCTGTGCATGAGGTCACCGACGGATTATCACAACTAGCAGTGGCAATTGGGAAGATGCAACAGTTTGTAAACGACCAATTTAATAATACAGCGCGGGAATTGGACTGTATAAAAATTTCACAACAAGTCGGTATAGAACTCAACTTATACCTAACTGAACTGACTACAGTGTTCGGGCCACAAATCACTTCCCCTGCCCTAACTCAGCTGACCATCCAAGCGCTTTATAATTTAGCTGGCGGTAACATGGATTACCTATTGACTAAATTAGGTATAGGGAACAATCATCTCAGCTCATTAATAGGCAGTGGCTTGATCACAGGCAACCCTATACTGTATGACTCACAGACTCAACTCTTGGGCATCCAGGTAAATTTACCCTCAGTCGGGAACCTTAATAATATGCGTGCCACCTATCTGGAAACTTTATCTGTAAGCACAACCAAAGGGTTTGCCTCAGCACTTGTCCCGAAGGTAGTGACACAAGTCGGCTCTGTGATAGAAGAACTTGACACCTCATACTGTATAGAATCTGATCTGGATTTATACTGTACAAGGATAGTGACATTCCCTATGTCTCCAGGAATTTATTCTTGTCTGAGCGGTAATACATCAGCTTGCATGTACTCAAAGACTGAAGGCGCACTCAATACGCCATACATGGCCCTCAAAGGCTCAGTCATTGCTAATTGCAAAATAACAACCTGCAGATGTGCAGACCCCCCAGGTATCATATCGCAAAACTATGGAGAAGCTGTATCTCTTATAGATAGACATTCATGCAATGTCTTATCATTAGATGGGATAACCCTGAGGCTCAGTGGGGAGTTTGATGCAACTTATCAAAAGAATATCTCAATACTAGATTCTCAAGTCATCGTGACAGGCAACCTTGATATATCAACCGAGCTTGGAAATGTCAACAATTCAATAAGCAATGCCCTGGACAGGTTAGCAGAGAGTAACAGCAAACTAGACAAAGTCAATGTCGAATTAACCAGCACATCTGCTCTCATTACCTATATCATCCTAACCATCATATCTCTTGTTTTCGGTGCACTTAGCTTGGTTTTAGCATGCTATCTAATGTACAAACAAAAGGCACAACAAAAGACTTTACTGTGGCTTGGGAACAATACCCTCGATCAGATGAGAGCCACCACAAGAACATGA
>KF828884
ATGGGCTCCAAACCCCACATCAGGATCCCGGCACTTCTGGCGCTGATCACTCGAATCACTCTGGTACTGAGATGCATCTGCTCGACAAGCTCTCTTGATGGCAGGCCACTTGCAGCTGCGGGGATTGTGGTAACAGGAGATAAAGCAATCAATATATACACCTCGTCTCAGACAGGGTCAATCATAGTCAAGTTGCTCCCAAATATGCCCAAGGACAAAGAGGCATGTGCGAAAGCCCCACTAGAGGCATACAACAGAACACTGACCACTTTACTCACCCCCCTTGGTGATTCCATCCGCAGGATACAAGGATCTGTGTCCACATCAGGAGGAAGGAGGCAGAAGCGCTTCATAGGTGCCATTATAGGCAGTGTAGCTCTTGGGGTCGCGACATCGGCACAGATAACAGCGGCTGCGGCCCTAATACAAGCTAATCAGAATGCCGCCAACATCCTCCGGCTTAAGGAGAGCATCGCTGCGACCAATGAAGCTGTGCATGAGGTCACCGACGGATTATCGCAACTAGCAGTGGCAATTGGGAAGATGCAACAGTTTGTAAACGACCAATTTAATAATACAGCGCGAGAATTGGACTGTATAAAAATTTCACAACAAGTCGGTATAGAACTCAACTTATACCTAACTGAACTGACTACAGTGTTCGGGCCACAAATCACTTCCCCTGCCCTAACTCAGCTAACCATCCAAGCGCTTTATAATTTAGCTGGCGGTAACATGGATTACCTATTGACTAAATTAGGTATAGGGAACAATCATCTCAGCTCATTAATAGGCAGTGGCTTGATCACAGGCAACCCTATACTGTATGACTCACAGACTCAACTCTTGGGCATCCAGGTAAATTTACCCTCAGTCGGGAACCTCAATAATATGCGTGCCACCTACCTGGAAACTTTATCTGTAAGCACAACCAAAGGGTTTGCCTCAGTACTTGTCCCGAAAGTAGTGACACAAGTCGGCTCTGTGATAGAAGAACTTGACACCTCATACTGTATAGAATCTGATCTGGATCTATACTGTACAAGGATAGTGACATTCCCTATGTCTCCAGGAATTTATTCTTGTCTGAGCGGTAATACATCAGCTTGCATGTACTCAAAGACTGAGGGAGCACTCAATACGCCATACATGGCCCTCAGAGGCTCAGTCATTGCCAATTGCAAAATAACAACCTGCAGATGTGCAGACCCCCCAGGTATCATATCGCAAAACTATGGAGAAGCTGTATCTCTGATAGATAGACATTCATGCAATGTCTTATCATTAGATGGGATAACCCTGAGGCTCAGTGGGGAGTTTGATGCAACTTATCAAAAGAATATCTCAATACTAGATTCTCAAGTCATCGTGACAGGCAACCTTGATATATCAACCGAGCTTGGAAATGTCAACAATTCAATAAGCAATGCCCTGGACAGGTTAGCAGAGAGTAATAGCAAACTAGACAAAGTCAATGTCAAATTAACCAGCACATCTGCTCTCATTACCTACATCATCCTAACCATCATATCTCTTGTTTTCGGTGCACTTAGCTTGGTTTTAGCATGCTATCTAATGTACAAACAAAAGGCACAGCAAAAGACTTTACTGTGGCTTGGGAACAATACCCTCGATCAGATGAGAGCCACTACAAGAACATGA
>KU527559
ATGGGCTCCAAACCTTCTACCAGGATCCCAGCACCTCTGACGCTGATCACTCGAATCACTCTGGTACTGAGCTGCATCTGCTCGACGAGCTCTCTTGATGGCAGGCCACTTGCAGCTGCGGGGATTGTGGTAACAGGAGATAAAGCAATCAATATATACACCTCATCTCAGACAGGGTCAATCATAGTCAAGTTGCTCCCAAATATGCCCAAGGACAAAGAGGCATGTGCGAAAGCCCCACTAGAGGCATACAACAGAACACTGACCACTTTACTCACCCCCCTTGGTGATTCCATCCGCAGGATACAAGGATCTGTGTCCACATCAGGAGGAAGGAGGCAGAAGCGCTTCATAGGTGCCATTATAGGCAGTGTAGCTCTTGGGGTTGCGACATCGGCACAGATAACAGCGGCTGCGGCCCTAATACAAGCTAACCAGAATGCCGCCAACATCCTCCGGCTTAAGGAGAGCATCGCTGCGACCAATGAAGCTGTGCATGAGGTCACCGACGGATTATCGCAACTAGCAGTGGCAATTGGGAAGATGCAACAGTTTGTAAACGACCAATTTAATAATACAGCGCGAGAATTGGACTGTATAAAAATTTCACAACAAGTCGGTATAGAACTCAACTTATACCTAACTGAACTGACTACAGTGTTCGGGCCGCAAATCACTTCCCCTGCCCTAACTCAGCTAACCATCCAAGCGCTTTATAATTTAGCTGGCGGTAGCATGGATTACCTATTGACTAAATTAGGTATAGGGAACAATCATCTCAGCTCATTAATAGGCAGTGGCTTGATCACAGGCAACCCTATACTGTATGACTCACAGACTCAACTCTTGGGCATCCAGGTGAATTTACCCTCAGTCGGGAACCTTAATAATATGCGTGCCACCTACCTGGAAACTTTATCTGTAAGCACAACCAAAGGGTTTGCCTCAGCACTTGTCCCGAAGGTAGTGACACAAGTCGGCTCTGTGATAGAAGAACTTGACACCTCATACTGTATAGAATCTGATCTGGATCTATACTGTACAAGGATAGTGACATTCCCTATGTCTCCAGGAATTTATTCTTGTCTGAGCGGTAATACATCAGCTTGCATGTACTCAAAGACTGAAGGCGCACTCAATACGCCATACATGGCCCTCAAAGGCTCAGTCATTGCCAATTGCAAAATAACAACCTGCAGATGTGCAGACCCCCCAGGTATCATATCGCAAAACTATGGAGAAGCTGTATCTCTGATAGATAGACATTCATGCAATGTCTTATCATTAGATGGGATAACCCTGAGGCTCAGTGGGGAGTTTGATGCAACTTATCAAAAGAATATCTCAATACTAGATTCTCAAGTCATCGTGACAGGCAACCTTGATATATCAACCGAGCTTGGAAATGTCAACAATTCAATAAGCAATGCCCTGGACAGGTTAGCAGAGAGTAATAGCAAACTAGACAAAGTCAATGTCAAATTAACCAGCACATCTGCTCTCATTACCTATATCATCCTAACCATCATATCTCTTGTTTTCGGTGCACTTAGCCTGGTCCTAGCATGCTATCTAATGTACAAACAAAAGGCACAGCAAAAGACCTTACTGTGGCTTGGGAACAATACCCTCGATCAGATGAGAGCCACTACAAGAACATGA
>KJ607166
ATGGGCTCCAAACCCCACATCAGGATCCCGGCACCTCTGACGCTGATCACTCGAATCACTCTGGTACTGAGCTGCATCTGCTCGACGAGCTCTCTTGATGGCAGGCCACTTGCAGCTGCGGGGATTGTGGTAACAGGAGATAAAGCAATCAATATATACACTTCGTCTCAGACAGGGTCAATCATAGTCAAGTTGCTCCCAAATATGCCCAAGGACAAAGAGGCATGTGCGAAAGCCCCACTAGAGGCATACAACAGAACACTGACCACTTTACTCACCCCCCTTGGTGATTCCATCCGCAGGATACAAGGGTCTGTGTCCACATCAGGAGGAAGGAGGCAGAAGCGCTTCATAGGTGCCATTATAGGCAGTGTAGCTCTTGGGGTTGCGACATCGGCACAGATAACAGCGGCTGCGGCCCTAATACAAGCTAACCAGAATGCCGCCAACATCCTCCGGCTTAAGGAGAGCATCGCTGCGACCAATGAAGCTGTGCATGAGGTCACTGACGGATTATCGCAACTAGCAGTGGCAATTGGGAAGATGCAACAGTTTGTAAACGACCAATTTAATAATACAGCGCGAGAATTGGACTGTATAAAAATTTCACAACAAGTCGGTATAGAACTCAACTTATACCTAACTGAACTGACTACAGTGTTCGGGCCACAAATCACTTCCCCTGCCCTAACTCAGCTAACCATCCAAGCACTTTATAATTTAGCTGGCGGTAACATGGATTACCTTTTGACTAAATTAGGTATAGGGAACAATCATCTCAGCTCATTAATAGGCAGTGGCTTGATCACAGGCAACCCTATACTGTATGACTCACAGACTCAACTCTTGGGCATCCAGGTAAATTTACCCTCAGTCGGGAACCTTAATAATATGCGTGCCACCTATCTGGAAACTTTATCTGTAAGCACAACCAAAGGGTTTGCCTCAGCACTTGTCCCGAAGGTAGTGACACAAGTCGGCTCTGTGATAGAAGAACTTGACACCTCATACTGTATAGAATCTGATCTGGATCTATACTGTACAAGGATAGTGACATTCCCTATGTCCCCAGGAATTTATTCTTGTCTGAGCGGTAATACATCAGCTTGCATGTACTCAAAGACTGAAGGCGCACTCAATACGCCATACATGGCCCTCAAAGGCTCAGTCATTGCCAATTGCAAAATAACAACCTGCAGATGTGCAGACCCCCCAGGTATCATATCGCAAAACTATGGAGAAGCTGTATCTCTGATAGATAGACATTCATGCAATGTCTTATCATTAGATGGGATAACCCTGAGGCTCAGTGGGGAGTTTGATGCAACTTATCAAAAGAATATCTCAATACTAGATTCTCAAGTCATCGTGACAGGCAACCTTGATATATCAACCGAGCTTGGAAATGTCAACAATTCAATAAGCAATGCCCTGGATAGGTTAGCAGAGAGTAATAGCAAACTAGACAAAGTCAATGTCAAATTAACCAGCACATCTGCTCTCATTACCTATATCATCCTAACCATCATATCTCTTATTTCCGGTGCACTTAGCTTGGTTTTAGCATGCTATCTAATGTACAAACAAAAGGCACAGCAAAAGACTTTACTGTGGCTTGGGAACAATACCCTCGATCAGATGAGAGCCACTACAAGAACATGA
>KU527560
ATGGGCTCCAAACCCCACACCAGGATCCCGGCACCTCTGACGCTGATCACTCGAATCACTCTGGTACTGAGCTGCATCTGCTCGACGAGCTCTCTTGACGGCAGGCCACTTGCAGCTGCGGGGATTGTGGTAACAGGAGATAAAGCAATCAATATATACACCTCATCTCAAACAGGGTCAATCATAGTCAAGTTGCTCCCAAATATGCCCAAGGACAAAGAGGCATGTGCGAAGGCCCCACTAGAGGCATACAACAGAACACTGACCACTTTACTCACCCCCCTTGGTGATTCCATCCGCAGGATACAAGGATCTGTATCCACATCGGGAGGAAGGAGGCAGAAGCGCTTCATAGGTGCCATTATAGGCAGTGTAGCTCTTGGGGTTGCGACATCGGCACAAATAACAGCGGCTGCGGCCCTAATACAAGCTAACCAGAATGCCGCCAACATCCTCCGGCTTAAGGAGAGCATCGCTGCGACCAATGAAGCTGTGCATGAGGTCACCGACGGATTATCGCAACTAGCAGTGGCAATTGGGAAGATGCAACAGTTTGTAAACGACCAATTTAATAATACAGCGCGAGAATTGGACTGTATAAAAATTTCACAACAAGTCGGTATAGAACTAAACTTATACCTAACTGAACTGACTACAGTGTTCGGGCCACAAATCACTTCCCCTGCCCTAACTCAGCTAACCATCCAAGCGCTTTATAATTTAGCTGGCGGTAACATGGATTACCTATTGACTAAATTAGGTATAGGGAACAATCATCTCAGCTCATTAATAGGCAGTGGCTTGATCACAGGCAACCCTATACTGTATGACTCACAGACTCAACTCTTGGGCATCCAGGTAAATTTACCCTCAGTCGGGAACCTTAATAATATGCGTGCCACCTACCTGGAAACTTTATCTGTAAGCACAACCAAAGGGTTTGCCTCAGCACTTGTCCCGAAGGTAGTGACACAAGTCGGCTCTGTGATAGAAGAACTTGACACCTCATACTGTATAGAATCTGATCTGGATCTATACTGTACAAGGATAGTGACATTCCCTATGTCTCCAGGAATTTATTCTTGTCTGAGCGGTAATACATCAGCTTGCATGTACTCAAAGACTGAAGGCGCACTCAATACGCCATACATGGCCCTCAAAGGCTCAGTCATTGCCAATTGCAAAATAACAACCTGCAGATGTGCAGACCCCCCAGGTATCATATCGCAGAACTATGGAGAAGCTGTATCTCTGATAGATAGACATTCATGCAATGTCTTATCATTAGATGGGATAACCCTGAGGCTCAGTGGGGAGTTTGATGCAACTTATCAAAAGAATATCTCAATACTAGATTCTCAAGTCATCGTGACAGGCAACCTTGATATATCAGCTGAGCTTGGAAATGTCAACAATTCAATAAGCAATGCCCTGGACAGGTTAGCAGAGAGTAATAGCAAACTAGACAAAGTCAATGTCAAATTAACCAGCACATCTGCTCTCATTACCTATATCATCCTAACCATCATATCTCTTGTTTTCGGTGCACTTAGCTTGGTTTTAGCATGCTATCTAATGTACAAACAAAAGGCACAGCAAAAGACTTTACTGTGGCTTGGGAACAATACCCTCGATCAGATGAGAGCCACTACGAGAACATGA
>KJ607165
ATGGGCTCCAAACCCCACATCAGGATCCCGGCACCTCTGACGTTGATCACTCGAATCACTCTGGTACTGAGCTGCATCTGCTCGACAAGCTCTCTTGATGGCAGGCCACTTGCAGCTGCGGGGATTGTGGTAACAGGAGATAAAGCAATCAATATATACACCTCGTCTCAGACAGGGTCAATCATAGTCAAGTTGCTCCCAAATATGCCCAAGGACAAAGAGGCATGTGCGAAAGCCCCACTAGAGGCATACAACAGAACACTGACCACTTTACTCACCCCCCTTGGTGATTCCATCCGCAGGATACAAGGATCTGTGTCCACATCAGGAGGAAGGAGGCAGAAGCGCTTCATAGGTGCCATTATAGGCAGTGTAGCTCTTGGGGTTGCGACATCGGCACAGATAACAGCGGCTGCGGCCCTAATACAAGCTAACCAGAATGCCGCCAACATCCTCCGGCTTAAGGAGAGCATCGCTGCGACCAATGAAGCTGTGCATGAGGTCACCGACGGATTATCGCAACTAGCAGTGGCAATTGGGAAGATGCAACAGTTTGTAAACGACCAATTTAATAATACAGCGCGAGAATTGGACTGTATAAAAATTTCACAACAAGTCGGTATAGAACTCAACTTATACCTAACTGAACTGACTACAGTGTTCGGGCCACAAATCACTTCCCCTGCCCTAACTCAGCTAACCATCCAAGCGCTTTATAATTTAGCTGGCGGTAACATGGATTACCTATTGACTAAATTAGGTATAGGGAACAATCATCTCAGCTCATTAATAGGCAGTGGCTTGATCACAGGCAACCCTATACTGTATGACTCACAGACTCAACTCTTGGGCATCCAGGTAAATTTACCCTCAATCGGGTACCTCAATAATATGCGTGCCACCTACCTGGAAACTTTATCTGTAAGCACAACCAAAGGGTTTGCCTCAGCACTTGTCCCGAAGGTAGTGACACAAGTCGGCTCTGTGATAGAAGAACTTGACACCTCATACTGTATAGAATCTGATCTGGATCTATACTGTACAAGGATAGTGACATTCCCTATGTCTCCAGGAATTTATTCTTGTCTGAGCGGTAATACATCAGCTTGCATGTACTCAAAGACTGAAGGCGCACTCAATACACCATACATGGCCCTCAAAGGCTCAGTCATTGCCAATTGCAAAATAACAACCTGCAGATGTGCAGACCCCCCAGGTATCATATCGCAAAACTATGGAGAAGCTGTATCTCTGATAGATAGACATTCATGCAATGTCTTATCATTAGATGGGATAACCCTGAGGCTCAGTGGGGAGTTTGATGCAACTTATCAAAAGAATATCTCAATACTAGATTCTCAAGTCATCGTGACAGGCAACCTTGATATATCAACCGAGCTTGGAAATGTCAACAATTCAATAAGCAATGCCCTGGACAGGTTAGCAGAGAGTAATAGCAAACTAGACAAAGTCAATGTCAAATTAACCAGCACATCTGCTCTCATTACCTATATCATCCTAACCATCATATCTCTTGTTTTCGGTGCACTTAGCTTGGTTTTAGCATGCTATCTAATGTACAAACAAAAGGCACAGCAAAAGACTTTACTGTGGCTTGGGAACAATACCCTCGATCAGATGAGGGCCACTACAAGAACATGA
>KJ808819
ATGGGCTCCAAACCCCACATCAGGATCCCGGCACCTCTGACGCTGATCACTCGAATCACTCTGGTACTGAGCTGCATCTGCTCGACGAGCTCTCTTGATGGCAGGCCACTTGCAGCTGCGGGGATTGTGGTAACAGGAGATAAAGCAATCAATATATACTCCTCATCTCAGACAGGGTCAATCATAGTCAAGTTGCTCCCAAATATGCCCAAGGACAAAGAGGCATGTGCGAAAGCCCCACTAGAGGCATACAACAGAACACTGACCACTTTACTCACCCCCCTTGGTGATTCCATCCGCAGGATACAAGGATCTGTGTCCACATCAGGAGGAAGGAGGCAGAAGCGCTTCATAGGTGCCATTATAGGCAGTGTAGCTCTTGGGGTTGCGACATCGGCACAGATAACAGCGGCTGCGGCCCTAATACAAGCTAACCAGAATGCCGCCAACATCCTCCGGCTTAAGGAGAGCATCGCTGCGACCAATGAAGCTGTGCATGAGGTCACCGACGGATTATCGCAACTAGCAGTGGCAATTGGGAAGATGCAACAGTTTGTAAACGACCAATTTAATAATACAGCGCGAGAATTGGACTGTATAAAAATTTCACAACAAGTCGGTATAGAACTCAACTTATACCTAACTGAACTGACTACAGTGTTCGGGCCACAAATCACTTCCCCTGCCCTAACTCAGCTAACCATCCAAGCGCTTTATAATTTAGCTGGCGGTAACATGGATTACCTATTGACTAAATTAGGTATAGGGAACAATCATCTCAGCTCATTAATAGGCAGTGGCTTGATCACAGGCAACCCTATACTGTATGACTCACAGACTCAACTCTTGGGCATCCAGGTAAATTTACCCTCAGTCGGGAACCTTAATAATATGCGTGCCACCTACCTGGAAACTTTATCTGTAAGCACAACCAAAGGGTTTGCCTCAGCACTTGTCCCGAAGGTAGTGACACAAGTCGGTTCTGTGATAGAAGAACTTGACACCTCATACTGTATAGAATCTGATCTGGATCTATACTGTACAAGGATAGTGACATTCCCTATGTCTCCAGGAATTTATTCTTGTCTGAGCGGTAATACATCAGCTTGCATGTACTCAAAGACTGAAGGCGCACTCAATACGCCATACATGGCCCTTAAAGGCTCAGTCATTGCCAATTGCAAAATAACAACCTGCAGATGTGCAGACCCCCCAGGTATTATATCGCAAAACTATGGAGAAGCTGTATCTCTGATAGATAGACATTCATGCAGTGTCTTATCATTAGATGGGATAACCCTGAGGCTCAGTGGGGAGTTTGATGCAACTTATCAAAAGAATATCTCAATACTAGATTCTCAAGTCATCGTGACAGGCAACCTTGATATATCAACCGAGCTTGGAAATGTCAACAATTCAATAAGCAATGCCCTGGACAGGTTAGCAGAGAGTAATAGCAAACTAGACAAAGTCAATGTCAAATTAACCAGCACATCTGCTCTCATTACCTATATCATCCTAACCATCATATCTCTTGTTTTCGGTGCACTTAGCTTGGTTTTAGCATGCTATCTAATGTACAAACAAAAGGCACAGCAGAAGACCCTACTGTGGCTTGGGAACAATACCCTCGATCAGATGAGAGCCACTACAAGAACATGA
>KM374061
ATGGGTTCCAAACCCCACATCAGGATCCCGGCACCTCTGACGCTGATCACTCGAATCACTCTGGTACTGAGCTGCATCTGCTCGACGAGCTCTCTTGATGGCAGGCCACTTGCAGCTGCGGGGATTGTGGTAACAGGAGATAAAGCAATCAATATATACACCTCATCTCAGACAGGGTCAATCATAGTCAAGTTGCTCCCAAATATGCCCAAGGACAAAGAGGCATGTGCGAAAGCCCCAATAGAGGCATACAACAGAACACTGACCACTTTACTCACCCCCCTTGGTGATTCCATCCGCAGGATACAAGGATCTGTGTCCACATCAGGAGAAAGGAGGCAGAAGCGCTTCATAGGTGCCATTATAGGCAGTGTAGCTCTTGGGGTTGCGACATCGGCACAGATAACAGCGGCTGCGGCCCTAATACAAGCTAACCAGAATGCCGCCAACATCCTCCGGCTTAAGGAGAGCATCGCTGCGACCAATGAAGCTGTGCATGAGGTCACCGACGGATTATCGCAACTAGCAGTGGCAATTGGGAAGATGCAACAGTTTGTAAACGACCAATTTAATAATACAGCGCGAGAATTGGACTGTATAAAAATTTCACAACAAGTCGGTATAGAACTCAACTTATACCTAACTGAACTGACTACAGTGTTCGGGCCACAAATCACTTCCCCTGCCCTAACTCAGCTAACCATCCAAGCGCTTTATAATTTAGCTGGCGGTAACATGGATTACCTATTGACTAAATTAGGTATAGGGAACAATCATCTCAGCTCATTAATAGGCAGTGGCTTGATCACAGGCAACCCTATACTGTATGACTCACAGACTCAACTCTTGGGCATCCAGGTAAATTTACCCTCAGTCGGGAACCTTAATAATATGCGTGCCACCTACCTGGAAACTTTATCTGTAAGCACAACCAAAGGGTTTGCCTCAGCACTTGTCCCGAAGGTAGTGACACAAGTCGGTTCTGTGATAGAAGAACTTGACACCTCATACTGTATAGAATCTGATCTGGATCTATACTGTACAAGGATAGTGACATTCCCTATGTCTCCAGGAATTTATTCTTGTCTGAGCGGTAATACATCAGCTTGCATGTACTCAAAGACTGAAGGCGCACTCAATACGCCATACATGGCCCTCAAAGGCTCAGTCATTGCCAATTGCAAAATAACAACCTGCAGATGTGCAGACCCCCCAGGTATTATATCGCAAAACTATGGAGAAGCTGTATCTCTGATAGATAGACATTCATGCAGTGTCTTATCATTAGATGGGATAACCCTGAGGCTCAGTGGGGAGTTTGATGCAACTTATCAAAAGAATATCTCAATACTAGATTCTCAAGTCATCGTGACAGGCAACCTTGATATATCAACCGAGCTTGGAAATGTCAACAATTCAATAAGCAATGCCCTGGACAGGTTAGCAGAGAGTAATAGCAAACTAGACAAAGTCAATGTCAAATTAACCAGCACATCTGCTCTCATTACCTATATCATCCTAACCATCATATCTCTTGTTTTCGGTGCACTTAGCTTGGTTTTAGCATGCTATCTAATGTACAAACAAAAGGCACAGCAGAAGACCCTACTGTGGCTTGGGAACAATACCCTCGATCAGATGAGAGCCACTACAAGAACATGA
>JQ993431
ATGGGCTCCAAACCCCACATCAGGATCCCGGCACCTCCGACGCTGATCACTCGAATCACTCTGGTACTGAGCTGCATCTGCTCGACAAGCTCTCTTGATGGCAGGCCACTTGCAGCTGCGGGGATTGTGGTAACAGGAGATAAAGCAATCAATATATACACCTCGTCTCAGACAGGGTCAATCATAGTCAAGTTGCTCCCAAATATGCCCAAGGACAAAGAGGCATGTGCGAAAGCCCCACTAGAGGCATACAACAGAACACTGACCACTTTACTCACCCCCCTTGGTGATTCCATCCGCAGGATACAAGGATCTGTGTCCACATCAGGAGGAAGGAGGCAGAAGCGCTTCATAGGTGCCATTATAGGCAGTGTAGCTCTTGGGGTTGCGACATCGGCACAGATAACAGCGGCTGCGGCCCTAATACAAGCTAACCAGAATGCCGCCAACATCCTCCGGCTTAAGGAGAGCATCGCTGCGACCAATGAAGCTGTGCATGAGGTCACCGACGGATTATCGCAACTAGCAGTGGCAATTGGGAAGATGCAACAGTTTGTAAACGACCAATTTAATAATACAGCGCGAGAATTGGACTGTATAAAAATTTCACAACAAGTCGGTATAGAACTCAACTTATACCTAACTGAACTGACTACAGTGTTCGGGCCACAAATCACTTCCCCTGCCCTAACTCAGCTAACCATCCAAGCGCTTTATAATTTAGCTGGCGGTAACATGGATTACCTATTGACTAAATTAGGTATAGGGAACAATCATCTCAGCTCATTAATAGGCAGTGGCTTGATCACAGGCAACCCTATACTGTATGACTCACAGACTCAACTCTTGGGCATCCAGGTAAATTTACCCTCAGTCGGGAACCTTAATAATATGCGTGCCACCTACCTGGAAACTTTATCTGTAAGCACAACCAAAGGGTTTGCCTCAGCACTTGTCCCGAAGGTAGTGACACAAGTCGGCTCTGTGATAGAAGAACTTGACACCTCATACTGTATAGAATCTGATCTGGATCTGTACTGTACAAGGATAGTGACATTCCCTATGTCTCCAGGAATTTATTCTTGTCTGAGCGGTAATACATCAGCTTGCATGTACTCAAAGACTGAAGGCGCACTCAATACGCCATACATGGCCCTCAAAGGCTCAGTCATTGCCAATTGCAAAATAACAACCTGCAGATGTGCAGACCCCCCAGGTATCATATCGCAAAACTATGGAGAAGCTGTATCTCTGATAGATAGACATTCATGCAATGTCTTATCATTAGACGGGATAACCTTGAGGCTCAGTGGGGAGTTTGATGCAACTTATCAAAAGAATATCTCAATACTAGATTCTCAAGTCATCGTGACAGGCAACCTTGATATATCAACCGAGCTTGGAAATGTCAACAATTCAATAAGCAATGCCCTGGACAGGTTAGCAGAGAGTAATAGCAAACTAGACAAAGTCAATGTCAAATTAACCAGCACATCTACTCTCATTACCTATATCATCCTAACCATCATATCTCTTGTTTTCGGTGCACTTAGCTTGGTTTTAGCATGCTATCTAATGTACAAACAAAAGGCACAGCAAAAGACTTTACTGTGGCTTGGGAACAATACCCTCGATCAGATGAGAGCCACTACAAGAACATGA
>KJ782376
ATGGGCTCCAAACCCCACATCAGGATCCCGGCACCTCTGACGCTGATCACTCGAATCACTCTGGTACTGAGCTGCATCTGCTCGACGAGCTCTCTTGATGGCAGGCCACTTGCAGCTGCGGGGATTGTGGTAACAGGAGATAAAGCAATCAATATATACACCTCATCTCAGACAGGGTCAATCATAGTCAAGTTGCTCCCAAACATGCCCAAGGACAAAGAGGCATGTGCGAAAGCCCCACTAGAGGCATACAACAGAACACTGACCACTTTACTCACCCCCCTTGGTGATTCCATCCGCAGGATACAAGGATCTGTGTCCACATCAGGAGGAAGGAGGCAGAAGCGCTTCATAGGTGCCATTATAGGCAGTGTAGCTCTTGGGGTTGCGACATCGGCACAGATAACAGCGGCTGCGGCCCTAATACAAGCCAACCAGAATGCCGCCAACATCCTCCGGCTCAAGGAGAGCATCGCTGCGACCAATGAAGCTGTGCATGAGGTCACCGACGGATTATCGCAACTAGCAGTGGCAATTGGGAAGATGCAACAGTTTGTAAACGACCAATTTAACAATACAGCGCGAGAATTGGACTGTATAAAAATTTCACAACAAGTCGGTATAGAACTCAACTTATACCTAACTGAACTGACTACAGTGTTCGGGCCACAAATCACTTCCCCTGCCCTAACTCAGCTAACCATCCAAGCGCTTTATAATTTAGCTGGCGGTAACATGGATTACCTATTGACTAAATTAGGTATAGGGAACAATCATCTCAGCTCATTAATAGGCAGTGGCTTGATCACAGGCAACCCCATACTGTATGACTCACAGACTCAACTCTTGGGCATCCAGGTAAATTTACCCTCAGTCGGGAACCTTAATAATATGCGTGCCACCTACCTGGAAACTTTATCTGTAAGCACAACCAAAGGGTTTGCCTCAGCACTTGTCCCGAAGGTAGTGACACAAGTCGGCTCTGTGATAGAAGAACTTGACACCTCATACTGTATAGAATCTGATCTGGATCTATACTGTACAAGGATAGTGACATTCCCTATGTCTCCAGGAATTTATTCTTGTCTGAGCGGTAATACATCAGCTTGCATGTACTCAAAGACTGAAGGCGCACTCAATACGCCATACATGGTCCTCAAAGGCTCAGTCATTGCCAATTGCAAAATAACAACCTGCAGATGTGCAGACCCCCCAGGTATCATATCGCAAAACTATGGAGAAGCTGTATCTCTGATAGATAGACATTCATGCAATGTCTTATCATTAGATGGGATAACCCTGAGGCTCAGTGGGGAGTTTGATGCAACTTATCAAAAGAATATCTCAATACTAGATTCTCAAGTCATCGTGACAGGCAACCTTGATATATCAACCGAGCTTGGAAATGTCAACAATTCAATAAGCAATGCCCTGGACAGGTTAGCAGAGAGTAATAGCAAACTAGACAAAGTCAATGTCAAATTAACCAGCACATCTGCTCTCATTACCTATATCATCCTAACCATCATATCTCTTGTTTTCGGTGCACTTAGCTTGGTTTTAGCATGCTATCTAATGTACAAACAAAAGGCACAGCAAAAGACTTTACTGTGGCTTGGGAACAATACCCTCGATCAGATGAGAGCCACTACAAGAACATGA
>JX486552
ATGGGCTCCAAACCCCACATCAGGATCCCGGCACCTCTGACGCTGATCACTCGAATCACTCTGGTACTGAGCTGCATCTGCTCGACGAGCTCTCTTGATGGCAGGCCACTTGCAGCTGCGGGGATTGTGGTAACAGGAGATAAAGCAATCAATATATACACCTCATCTCAGACAGGGTCAATCATAGTCAAGTTGCTCCCAAATATGCCCAAGGACAAAGAGGCATGTGCGAAAGCCCCACTAGAGGCATACAACAGAACACTGACCACTTTACTCACCCCCCTTGGTGATTCCATCCGCAGGATACAAGGATCTGTGTCCACATCAGGAGGAAGGAGGCAGAAGCGCTTCATAGGTGCCATTATAGGCAGTGTAGCTCTTGGGGTTGCGACATCGGCACAGATAACAGCGGCTGCGGCCCTAATACAAGCTAACCAGAATGCCGCCAACATCCTCCGGCTTAAGGAGAGCATCGCTGCGACCAATGAAGCTGTGCATGAGGTCACCGACGGATTATCGCAACTAGCAGTGGCAATTGGGAAGATGCAACAGTTTGTAAACGACCAATTTAATAATACAGCGCGAGAATTGGACTGTATAAAAATTTCACAACAAGTCGGTATAGAACTCAACTTATACCTAACTGAACTGACTACAGTGTTCGGGCCACAAATCACTTCCCCTGCCCTAACTCAGCTAACCATCCAAGCGCTTTATAATTTAGCTGGCGGTAACATGGATTACCTATTGACTAAATTAGGTATAGGGAACAATCATCTCAGCTCATTAATAGGCAGTGGCTTGATCACAGGCAACCCTATACTGTATGACTCACAGACTCAACTCTTGGGCATCCAGGTAAATTTACCCTCAGTCGGGAACCTTAATAATATGCGTGCCACCTACCTGGAAACTTTATCTGTAAGCACAACCAAAGGGTTTGCCTCAGCACTTGTCCCGAAGGTAGTGACACAAGTCGGCTCTGTGATAGAAGAACTTGACACCTCATACTGTATAGAATCTGATCTGGATCTATACTGTACAAGGATAGTGACATTCCCTATGTCTCCAGGAATTTATTCTTGTCTGAGCGGTAATACATCAGCTTGCATGTACTCAAAGACTGAAGGCGCACTCAATACGCCATACATGGCCCTCAAAGGCTCAGTCATTGCCAATTGTAAAATAACAACCTGCAGATGTGCAGACCCCCCAGGTATCATATCGCAAAACTATGGAGAAGCTGTATCTCTGATAGATAGACATTCATGCAATGTCTTATCATTAGATGGGATAACCCTGAGGCTCAGTGGGGAGTTTGATGCAACTTATCAAAAGAATATCTCAATACTAGATTCTCAAGTCATCGTGACAGGCAACCTTGATATATCAACTGAGCTTGGAAATGTCAACAATTCAATAAGCAATGCCCTGGACAGGTTAGCAGAGAGTAATAGCAAACTAGACAAAGTCAATGTCAAATTAACCAGCACATCTGCTCTCATTACCTATATCATCCTAACCATCATATCTCTTGTTTTCGGTGCACTTAGCTTGGTTTTAGCATGCTATCTAATGTACAAACAAAAGGCACAGCAAAAGACTTTACTGTGGCTTGGGAACAATACCCTCGATCAGATGAGAGCCACTACAAGAACATGA
>KP861633
ATGGGCTCCAAACCCCACATCAGGATCCCGGCACCTCTGACGCTGATCACTCGAATCACTCTGGTACTGAGCTGCATCTGCTCGACGAGCTCTCTTGATGGCAGGCCACTTGCAGCTGCGGGGATTGTGGTAACAGGAGATAAAGCAATCAATATATACACCTCATCTCAGACAGGGTCAATCATAGTCAAGTTGCTCCCAAATATGCCCAAGGACAAAGAGGCATGTGCGAAAGCCCCACTAGAGGCATACAACAGAACACTGACCACTTTACTCACCCCCCTTGGTGATTCCATCCGCAGGATACAAGGATCTGTGTCCACATCAGGAGGAAGGAGGCAGAAGCGCTTCATAGGTGCCATTATAGGCAGTGTAGCTCTTGGGGTTGCGACATCGGCACAGATAACAGCGGCTGCGGCCCTAATACAAGCTAACCAGAATGCCGCCAACATCCTCCGGCTTAAGGAGAGCATCGCTGCGACCAATGAAGCTGTGCATGAGGTCACCGACGGATTATCGCAACTAGCAGTGGCAATTGGGAAGATGCAACAGTTTGTAAACGACCAATTTAATAATACAGCGCGAGAATTGGACTGTATAAAAATTTCACAACAAGTCGGTATAGAACTCAACTTATACCTAACTGAACTGACTACAGTGTTCGGGCCACAAATCACTTCCCCCGCCCTAACTCAGCTAACCATCCAAGCGCTTTATAATTTAGCTGGCGGTAACATGGATTACCTATTGACTAAATTAGGTATAGGGAACAATCATCTCAGCTCATTAATAGGCAGTGGCTTGATCACAGGCAACCCTATACTGTATGACTCACAGACTCAACTCTTGGGCATCCAGGTAAATTTACCCTCAGTCGGGAACCTTAATAATATGCGTGCCACCTACCTGGAAACTTTATCTGTAAGCACAACCAAAGGGTTTGCCTCAGCACTTGTCCCGAAGGTAGTGACACAAGTCGGCTCTGTGATAGAAGAACTTGACACCTCATACTGTATAGAATCTGATCTGGATCTATACTGTACAAGGATAGTGACATTCCCTATGTCTCCAGGAATTTATTCTTGTCTGAGCGGTAATACATCAGCTTGCATGTACTCAAAGACTGAAGGTGCACTCAATACGCCATACATGGCCCTCAAAGGCTCAGTCATTGCCAATTGCAAAATAACAACCTGCAGATGTGCAGACCCCCCAGGTATCATATCGCAAAACTATGGAGAAGCTGTATCTCTGATAGATAGACACTCATGCAATGTCTTATCATTAGATGGGATAACCCTGAGGCTCAGTGGGGAGTTTGATGCAACTTATCAAAAGAATATCTCAATACTAGATTCTCAAGTCATCGTGACAGGCAACCTTGATATATCAACCGAGCTTGGAAATGTCAACAATTCAATAAGCAATGCCCTGGACAGGTTAGCAGAGAGTAATAGCAAACTAGACAAAGTCAATGTCAAATTAACCAGCACATCTGCTCTCATTACCTATATCATCCTAACCATCATATCTCTTGTTTTCGGTGCACTTAGCTTGGTTTTAGCATGCTATCTAATGTACAAACAAAAGGCACAGCAAAAGACCCTACTGTGGCTTGGGAACAATACCCTCGATCAGATGAGAGCCACTACAAGAACATGA
>JX486551
ATGGGCTCTAAACCCCATACCAGGATCCCAGCACCTCTGATGCTGATCGCCCGAATTACTCTGGTACTGAGCTGCATCCGCCTGACGAGCTCTCTTGATGGCAGGCCACTTGCAGCTGCAGGGATTGTGGTAACAGGAGATAAAGCAATCAATATATACACCTCATCTCAGACAGGGTCAATCATAGTCAAGTTGCTCCCGAATATGCCCAAGGACAAAGAGGCATGTGCGAAGGCCCCATTAGAGGCATACAACAGAACACTGACCACTTTACTCACCCCCCTTGGTGATTCCATCCGCAGGATACAAGGATCTGTGTCCACATCAGGAGGAAGGAGGCAGAAGCGCTTTATAGGTGCCATTATAGGCAGTGTAGCTCTTGGGGTTGCGACATCGGCACAGATAACAGCGGCTGCGGCCCTAATACAAGCCAACCGGAATGCCGCCAACATCCTCCGGCTTAAGGAGAGCATTGCTGCAACCAATGAAGCTGTGCATGAGGTCACTGACGGATTATCACAACTAGCAGTGGCAGTTGGGAAGATGCAACAGTTTGTCAATGACCAATTTAATAATACAGCGCGAGAATTGGACTGTATAAAAATTACACAACAAGTCGGCGTAGAACTCAACCTATACCTAACTGAACTGACTACAGTGTTCGGGCCACAAATCACTTCCCCTGCCCTAACTCAGCTGACCATCCAAGCGCTTTATAATTTAGCTGGCGGCAACATGGATTACTTATTGACTAAGTTAGGTATAGGGAACAATCATCTCAGCTCATTAATAGGCAGTGGCTTGATCACAGGTAATCCTATACTGTATGACTCACAGACTCAACTCTTGGGCATCCAAGTAAATTTACCCTCAGTAGGGAACCTTAATAATATGCGTGCCACCTACCTGGAGACTTTATCTGTAAGTACAGCCAAAGGATTTGCCTCAGCACTTGTCCCGAAGGTAGTGACGCAAGTCGGCTCTGTGATAGAAGAACTCGACACCTCATACTGTATAGAGTCTGATCTGGATTTATACTGTACAAGGATAGTGACATTTCCCATGTCTCCAGGTATTTATTCTTGTCTGAGCGGCAATACATCAGCCTGCATGTATTCAAAGACTGAAGGCGCACTCAATACGCCATACATGGCCCTCAAAGGCTCAGTCATTGCCAATTGCAAAATAACAACTTGCAGGTGTGCAGACCCCCCGGGTATCATATCGCAAAACTATGGGGAAGCTGTATCTCTGATAGATAAGCATTCATGCAATGTCTTATCATTAGATGGGGTAACTCTGAGGCTCAGTGGGGAGTTTGATGCAACTTATCAAAAGAATGTCTCAATACTAGATTCTCAAGTCATCGTGACAGGCAACCTTGATATATCAACCGAGCTTGGAAATGTCAACAATTCAATAAGCAATGCCCTGGACAGGTTAGCAGAGAGTAACAGCAAACTAGACAAAGTCAATGTCAAATTAACCAGCACATCTGCTCTCGTTACCTATATCGTTCTAACCATCATATCTCTTGTTTTCGGTGCACTTAGCTTGGTTCTAGCATGCTACCTGATGTACAAACAAAAGGCACAACAAAAGACCTTACTGTGGCTTGGGAACAACACCCTCGATCAGATGAGAGCCACTACAAGAACATGA
>KX247376
ATGGGCTCTAAACCCCACACCAGGATCCCAGCACCTCTGATGCTGATCGCCCGAATTACTCTGGTACTGAGCTGCATCCGCATGACGAGCTCTCTTGATGGCAGGCCACTTGCAGCTGCAGGGATTGTGGTAACAGGAGATAAAGCAATCAATATATACACCTCATCTCAGACAGGGTCAATCATAGTCAAGTTGCTCCCGAATATGCCCAAGGACAAAGAGGCATGTGCGAAGGCCCCGTTAGAGGCATACAACAGAACACTGACCACTTTACTCACCCCCCTTGGTGATTCCATCCGCAGGATACAAGGATCTGTGTCCACATCAGGAGGAAGGAGGCAGAAGCGCTTTATAGGTGCCATTATAGGCAGTGTAGCTCTTGGGGTTGCGACATCGGCACAGATAACAGCGGCTGCGGCCCTAATACAAGCCAACCAGAATGCCGCCAACATCCTCCGGCTTAAGGAGAGCATTGCTGCAACCAATGAAGCTGTGCATGAGGTCACTGACGGATTATCGCAACTAGCAGTGGCAGTTGGGAAGATGCAACAGTTTGTCAATGACCAATTTAATAATACAGCGCGAGAATTGGACTGTATAAAAATTACACAGCAAGTCGGCGTAGAACTCAACCTATACCTAACTGAACTGACTACAGTGTTCGGGCCACAAATCACTTCCCCTGCCCTAACTCAGCTGACCATCCAAGCGCTTTATAATTTAGCTGGCGGCAACATGGATTACTTATTGACTAAGTCAGGTATAGGGAACAATCATCTCAGCTCATTAATAGGCAGTGGCTTGATCACAGGTAATCCTATACTGTATGACTCACAGACTCAACTCTTGGGCATCCAAGTAAATTTACCCTCAGTAGGGAACCTTAATAATATGCGTGCCACCTACCTGGAGACTTTATCTGTAAGTACAGCCAAAGGATTTGCCTCAGCACTTGTCCCGAAGGTAGTGACGCAAGTCGGCTCTGTGATAGAAGAACTCGACACCTCATACTGTATAGAGTCTGATCTGGATTTATACTGTACAAGGGTAGTGACATTTCCCATGTCTCCAGGTATTTATTCTTGTCTGAGCGGCAATACATCAGCCTGCATGTATTCAAAGACTGAAGGCGCACTCAATACGCCATACATGGCCCTCAAAGGCTCAGTCATTGCCAATTGCAAAATAACAACTTGCAGGTGTGCAGACCCCCCGGGTATCATATCGCAAAACTATGGGGAAGCTGTATCTCTGATAGATAAGCATTCATGCAATATCTTATCATTAGATGGGGTAACTCTGAGGCTCAGTGGGGAGTTTGATGCAACTTATCAAAAGAATGTCTCAATACTAGATTCTCAAGTCATCGTGACAGGCAACCTTGGTATATCAACCGAGCTTGGAAATGTCAACAATTCAATAAGCAATGCCCTGGACAGGTTAGCAGAGAGTAACAGCAAACTAGACAAAGTCAATGTCAAATTAACCAGCACATCTGCTCTCGTTACCTATATCGTTCTAACCATCATATCTCTTGTTTTCGGTGCACTTAGCTTGGTTCTAGCATGCTACCTGATGTACAAACAAAAGGCACAACAAAAGACCTTACTGTGGCTTGGGAACAACACCCTCGATCAGATGAGAGCCACTACAAGAACATGA
>JQ268609
ATGGACTCTAAACCCCACACCGGGATTCCAGCACCTCCGATGCTGGTCACCCGAATCACTCTGGTACTGAGCTGCATCCGCCTGACTAGCTCTCTTGATGGCAGGCCACTTGCAGCTGCGGGGATTGTGGTAACAGGGGACAAAGCAATCAATATATACACCTCATCTCAGACAGGGTCAATCATAGTCAAGTTGCTCCCGAATATGCCCAAGGACAAAGAGGCATGTGCGAAAGCCCCGCTAGAGGCATACAACAGAACACTGACCACTTTGCTCACCCCCCTTGGTGACTCCATCCGCAGGATACAAGGATCTGTGTCCACATCAGGAGGAAGGAGGCAGAAGCGCTTTATAGGTGCCATTATAGGCAGTGTAGCTCTTGGGGTTGCGACATCGGCACAGATAACAGCGGCTGCGGCCCTAATACAGGCCAACCAGAATGCTGCCAACATCCTCCGGCTTAAGGAGAGCATCGCTGCAACCAATGAAGCTGTGCATGAGGTCACTGACGGATTATCGCAACTAGCAGTGGCAGTTGGGAAGATGCAACAGTTTGTCAATGACCAATTTAATAATACAGCGCGAGAATTGGACTGTATAAAAATTACACAACAAGTCGGCATAGAACTCAACCTATACCTAACTGAACTGACTACAGTGTTCGGACCACAAATCACTTCCCCTGCCTTAACTCAGCTGACCATCCAAGCGCTTTATAATTTAGCTGGCGGCAACATGGATTACTTATTGACTAAATTAGGTATAGGGAACAATCAGCTCAGCTCATTAATAGGCAGCGGCTTGATCACAGGCAACCCTATACTGTATGACTCACAGACTCAACTCTTGGGCATCCAGGTAAATTTACCCTCAGTTGGGAACCTTAATAATATGCGTGCCACCTACCTGGAAACTTTATCTGTAAGCACAACCAAAGGATTCGCCTCAGCACTTGTCCCGAAGGTAGTGACACAAGTTGGCTCTGTGATAGAAGAACTCGACACCTCGTACTGTATAGAGTCTGATCTGGATTTGTACTGTACAAGGATAGTGACATTCCCCATGTCTCCGGGTATTTATTCTTGTCTGAGCGGCAATACATCAGCCTGTATGTATTCAAAGACTGAAGGCGCACTCAATACGCCATACATGGCCCTCAAAGGCTCAGTCATTGCCAATTGCAAAATAACAACTTGCAGGTGTGCAGACCCCCCGGGTATCATATCGCAAAACTATGGAGAAGCTGTATCTCTGATAGATAGACATTCATGCAATGTCTTATCATTAGATGGGGTAACTCTAAGGCTCAGTGGGGAGTTTGATGCAACTTATCAAAAGAATATCTCAATACTAGATTCTCAAGTCATCGTGACAGGCAATCTTGATATATCAACCGAGCTTGGGAATGTCAACAATTCAATAAGCAATGCCCTGGACAGGTTAGCAGAAAGTAACAGCAAACTAGACAAAGTCAATGTCAAATTAACCAGCACATCTGCTCTCATTACCTATATCGTTCTAACCATCATATCTCTTTTTTTCGGTGCACTTAGCTTGGTTTTAGCATGCTACCTGATGTACAAACAAAAGGCACAACAAAAGACCTTACTGTGGCTTGGGAACAACACCCTCGATCAGATGAGAGCCACTACAAGAACATGA
>JX486555
ATGGACTCTAAACCCCACACCGGGATTCCAGCACCTCCGATGCTGGTCACCCGAATCACTCTGGTACTGAGCTGCATCCGCCTGACTAGCTCTCTTGATGGCAGGCCACTTGCAGCTGCGGGGATTGTGGTAACAGGGGACAAAGCAATCAATATATACACCTCATCTCAGACAGGGTCAATCATAGTCAAGTTGCTCCCGAATATGCCCAAGGACAAAGAGGCATGTGCGAAAGCCCCGCTAGAGGCATACAACAGAACACTGACCACTTTACTCACCCCCCTTGGTGACTCCATCCGCAGGATACAAGGATCTGTGTCCACATCAGGAGGAAGGAGGCAGAAGCGCTTTATAGGTGCCATTATAGGCAGTGTAGCTCTTGGGGTTGCGACATCGGCACAGATAACAGCGGCTGCGGCCCTAATACAAGCCAACCAGAATGCCGCCAACATCCTCCGGCTTAAGGAGAGCATCGCTGCAACCAATGAAGCTGTGCATGAGGTCACTGACGGATTATCGCAACTAGCAGTGGCAGTTGGGAAGATGCAACAGTTTGTCAATGACCAATTTAATAATACAGCGCGAGAATTGGACTGTATAAAAATTACACAACAAGTCGGCGTAGAACTCAACCTATACCTAACTGAACTGACTACAGTGTTCGGACCACAAATCACTTCCCCTGCCTTAACTCAGCTGACCATCCAAGCGCTTTATAATTTAGCTGGCGGCAACATGGATTACTTATTGACTAAATTAGGTATAGGGAACAATCAGCTCAGCTCATTAATAGGCAGCGGCTTGATCACAGGCAACCCTATACTGTATGACTCACAGACTCAACTCTTGGGCATCCAGGTAAATTTACCCTCAGTCGGGAACCTTAATAATATGCGTGCCACCTACCTGGAGACTTTATCTGTAAGCACAACCAAAGGATTCGCCTCAGCACTTGTCCCGAAGGTAGTGACACAAGTTGGCTCTGTGATAGAAGAACTCGACACCTCGTACTGTATAGAGTCTGATCTGGATTTATACTGTACAAGGATAGTGACATTCCCCATGTCTCCAGGTATCTATTCTTGTCTGAGCGGCAATACATCAGCCTGTATGTATTCAAAGACTGAAGGCGCACTCAATACGCCATACATGGCCCTCAAAGGCTCAGTCATTGCCAATTGCAAAATAACAACTTGCAGGTGTGCAGACCCCCCGGGTATCATATCGCAAAACTATGGAGAAGCTGTATCTCTGATAGATAGACATTCATGCAATGTCTTATCATTAGATGGGGTAACTCTAAGGCTCAGTGGGGAGTTTGATGCAACTTATCAAAAGAATATCTCAATACTAGATTCTCAAGTCATCGTGACAGGCAATCTTGATATATCAACCGAGCTTGGGAATGTCAACAATTCAATAAGCAATGCCCTGGACAGGTTAGCAGAAAGTAACAGCAAACTAGACAAAGTCAATGTCAAATTAACCAGCACATCTGCTCTCGTTACCTATATCGTTCTAACCATCATATCTCTTTTTTTCGGTGCACTTAGCTTGGTTTTAGCATGCTACCTGATGTACAAACAAAAGGCACAACAAAAGACCTTACTGTGGCTTGGGAACAACACCCTCGATCAGATGAGAGCCACTACAAGAACATGA
>JX486556
ATGGACTCTAAACCCCACACCGGGATTCCAGCACCTCCGATGCTGGTCACCCGAATCACTCTGGTACTGAGCTGCATCCGCCTGACTAGCTCTCTTGATGGCAGGCCACTTGCAGCTGCGGGGATTGTGGTAACAGGGGACAAAGCAATCAATATATACACCTCATCTCAGACAGGGTCAATCATAGTCAAGTTGCTCCCGAATATGCCCAAGGACAAAGAGGCATGTGCGAAAGCCCCGCTAGAGGCATACAACAGAACACTGACCACTTTACTCACCCCCCTTGGTGACTCCATCCGCAGGATACAAGGATCTGTGTCCACATCAGGAGGAAGGAGGCAGAAGCGCTTTATAGGTGCCATTATAGGCAGTGTAGCTCTTGGGGTTGCGACATCGGCACAGATAACAGCGGCTGCGGCCCTAATACAAGCCAACCAGAATGCCGCCAACATCCTCCGGCTTAAGGAGAGCATCGCTGCAACCAATGAAGCTGTGCATGAGGTCACTGACGGATTATCGCAACTAGCAGTGGCAGTTGGGAAGATGCAACAGTTTGTCAATGACCAATTTAATAATACAGCGCGAGAATTGGACTGTATAAAAATTACACAACAAGTCGGCGTAGAACTCAACCTATACCTAACTGAACTGACTACAGTGTTCGGACCACAAATCACTTCCCCTGCCTTAACTCAGCTGACCATCCAAGCGCTTTATAATTTAGCTGGCGGCAACATGGATTACTTATTGACTAAATTAGGTATAGGGAACAATCAGCTCAGCTCATTAATAGGCAGCGGCTTGATCACAGGCAACCCTATACTGTATGACTCACAGACTCAACTCTTGGGCATCCAGGTAAATTTACCCTCAGTCGGGAACCTTAATAATATGCGTGCCACCTACCTGGAGACTTTATCTGTAAGCACAACCAAAGGATTCGCCTCAGCACTTGTCCCGAAGGTAGTGACACAAGTTGGCTCTGTGATAGAAGAACTCGACACCTCGTACTGTATAGAGTCTGATCTGGATTTATACTGTACAAGGATAGTGACATTCCCCATGTCTCCAGGTATCTATTCTTGTCTGAGCGGCAATACATCAGCCTGTATGTATTCAAAGACTGAAGGCGCACTCAATACGCCATACATGGCCCTCAAAGGCTCAGTCATTGCCAATTGCAAAATAACAACTTGCAGGTGTGCAGACCCCCCGGGTATCATATCGCAAAACTATGGAGAAGCTGTATCTCTGATAGATAGACATTCATGCAATGTCTTATCATTAGATGGGGTAACTCTAAGGCTCAGTGGGGAGTTTGATGCAACTTATCAAAAGAATATCTCAATACTAGATTCTCAAGTCATCGTGACAGGCAATCTTGATATATCAACCGAGCTTGGGAATGTCAACAATTCAATAAGCAATGCCCTGGACAGGTTAGCAGAAAGTAACAGCAAACTAGACAAAGTCAATGTCAAATTAACCAGCACATCTGCTCTCGTTACCTATATCGTTCTAACCATCATATCTCTTTTTTTCGGTGCACTTAGCTTGGTTTTAGCATGCTACCTGATGTACAAACAAAAGGCACAACAAAAGACCTTACTGTGGCTTGGGAACAACACCCTCGATCAGATGAGAGCCACTACAAGAACATGA
>FJ766526
ATGGACTCCAAACCCCACACCAGGATTCCAGCACCTCTGATGCTGGTCACCCGAATCACTCTGGTACTGAGCTGCATCCGCCTGACTAGCTCTCTTGACGGCAGGCCACTTGCAGCTGCGGGGATCGTGGTAACAGGGGACAAAGCAATCAATATATACACCTCATCTCAGACAGGGTCAATCATAGTCAAGTTGCTCCCGAATATGCCCAAGGACAAAGAGGCATGTGCGAAAGCCCCGTTAGAGGCATACAACAGAACACTGACCACTTTACTCACCCCCCTTGGTGACTCCATCCGCAGGATACAAGGATCTGTGTCCACATCAGGAGGAAGGAGGCAGAAGCGCTTTATAGGTGCCATTATAGGCAGTGTAGCTCTTGGGGTTGCGACATCGGCACAGATAACAGCGGCTGCGGCCCTAATACAAGCCAACCAGAATGCCGCCAACATCCTCCGGCTTAAGGAGAGCATCGCTGCAACCAATGAAGCTGTGCATGAGGTCACTGACGGATTATCGCAACTAGCAGTGGCAGTTGGGAAGATGCAACAGTTTGTCAATGACCAATTTAATAATACAGCGCGAGAATTGGACTGTATAAAAATTACACAACAAGTCGGCATAGAACTCAACCTATACCTAACTGAACTGACTACAGTGTTCGGGCCACAAATCACTTCCCCTGCCTTAACTCAGCTGACCATCCAAGCGCTTTATAATTTAGCTGGCGGCAACATGGATTACTTATTGACTAAATTAGGTATAGGGAACAATCAGCTCAGCTCATTAATAGGCAGCGGCTTGATCACAGGCAACCCTATACTGTATGACTCACAGACTCAACTCTTGGGCATCCAGGTAAATTTACCCTCAGTCGGGAACCTTAATAATATGCGTGCCACCTACCTGGAGACTTTATCTGTAAGCACAACCAAAGGATTCGCCTCAGCACTTGTCCCGAAGGTAGTGACACAAGTTGGCTCTGTGATAGAAGAACTCGACACCTCGTACTGTATAGAGTCTGATCTGGATTTATACTGTACAAGGATAGTGACATTCCCCATGTCTCCAGGTATTTATTCTTGTCTGAGCGGCAATACATCAGCCTGCATGTATTCAAAGACTGAAGGCGCACTCAATACGCCATACATGGCCCTCAAAGGCTCAGTCATTGCCAATTGCAAAATAACAACTTGCAGGTGTGCAGACCCCCCGGGTATCATATCGCAAAACTATGGAGAAGCTGTATCTCTGATAGATAGACATTCATGCAATGTCTTATCATTAGATGGGGTAACTCTAAGGCTCAGTGGGGAGTTTGATGCAACTTATCAAAAGAATATCTCAATACTAGATTCTCAAGTCATCGTGACAGGCAATCTTGATATATCAACCGAGCTTGGGAATGTCAACAATTCAATAAGCAATGCCCTGGACAGGTTAGCAGAAAGTAACAGCAAACTAGACAAAGTCAATGTCAAATTAACCAGCACATCTGCTCTCATTACCTATATCGTTCTAACCATCATATCTCTTTTTTTCGGTGCACTTAGCTTGGTTTTAGCATGCTACCTGATGTACAAACAAAAGGCACAACAAAAGACCTTACTGTGGCTTGGGAACAACACCCTCGATCAGATGAGAGCCACTACAAGAACATGA
>GQ281086
ATGGACTCCAAACCCCACACCAGGATTCCAGCACCTCTGATGCTGGTCACCCGAATCACTCTGGTACTGAGCTGCATCCGCCTGACTAGCTCTCTTGACGGCAGGCCACTTGCAGCTGCGGGGATCGTGGTAACAGGGGACAAAGCAATCAATATATACACCTCATCTCAGACAGGGTCAATCATAGTCAAGTTGCTCCCGAATATGCCCAAGGACAAAGAGGCATGTGCGAAAGCCCCGTTAGAGGCATACAACAGAACACTGACCACTTTACTCACCCCCCTTGGTGACTCCATCCGCAGGATACAAGGATCTGTGTCCACATCAGGAGGAAGGAGGCAGAAGCGCTTTATAGGTGCCATTATAGGCAGTGTAGCTCTTGGGGTTGCGACATCGGCACAGATAACAGCGGCTGCGGCCCTAATACAAGCCAACCAGAATGCCGCCAACATCCTCCGGCTTAAGGAGAGCATCGCTGCAACCAATGAAGCTGTGCATGAGGTCACTGACGGATTATCGCAACTAGCAGTGGCAGTTGGGAAGATGCAACAGTTTGTCAATGACCAATTTAATAATACAGCGCGAGAATTGGACTGTATAAAAATTACACAACAAGTCGGCATAGAACTCAACCTATACCTAACTGAACTGACTACAGTGTTCGGGCCACAAATCACTTCCCCTGCCTTAACTCAGCTGACCATCCAAGCGCTTTATAATTTAGCTGGCGGCAACATGGATTACTTATTGACTAAATTAGGTATAGGGAACAATCAGCTCAGCTCATTAATAGGCAGCGGCTTGATCACAGGCAACCCTATACTGTATGACTCACAGACTCAACTCTTGGGCATCCAGGTAAATTTACCCTCAGTCGGGAACCTTAATAATATGCGTGCCACCTACCTGGAGACTTTATCTGTAAGCACAACCAAAGGATTCGCCTCAGCACTTGTCCCGAAGGTAGTGACACAAGTTGGCTCTGTGATAGAAGAACTCGACACCTCGTACTGTATAGAGTCTGATCTGGATTTATACTGTACAAGGATAGTGACATTCCCCATGTCTCCAGGTATTTATTCTTGTCTGAGCGGCAATACATCAGCCTGCATGTATTCAAAGACTGAAGGCGCACTCAATACGCCATACATGGCCCTCAAAGGCTCAGTCATTGCCAATTGCAAAATAACAACTTGCAGGTGTGCAGACCCCCCGGGTATCATATCGCAAAACTATGGAGAAGCTGTATCTCTGATAGATAGACATTCATGCAATGTCTTATCATTAGATGGGGTAACTCTAAGGCTCAGTGGGGAGTTTGATGCAACTTATCAAAAGAATATCTCAATACTAGATTCTCAAGTCATCGTGACAGGCAATCTTGATATATCAACCGAGCTTGGGAATGTCAACAATTCAATAAGCAATGCCCTGGACAGGTTAGCAGAAAGTAACAGCAAACTAGACAAAGTCAATGTCAAATTAACCAGCACATCTGCTCTCATTACCTATATCGTTCTAACCATCATATCTCTTTTTTTCGGTGCACTTAGCTTGGTTTTAGCATGCTACCTGATGTACAAACAAAAGGCACAACAAAAGACCTTACTGTGGCTTGGGAACAACACCCTCGATCAGATGAGAGCCACTACAAGAACATGA
>KJ600777
ATGGACTCTAAACCCCACACCGGGATTCCAGCACCTCTGATGCTGGTCACCCGAATCACTCTGGTACTGAGCTGCATCCGCCTGACTAGCTCTCTTGACGGCAGGCCACTTGCAGCTGCGGGGATTGTGGTAACAGGGGACAAAGCAATCAATATATACACCTCATCTCAGACAGGGTCAATCATAGTCAAGTTGCTCCCGAATATGCCCAAGGACAAAGAGGCATGTGCGAAAGCCCCGCTAGAGGCATACAACAGAACACTGACCACTTTACTCACCCCCCTTGGTGACTCCATCCGCAGGATACAAGGATCTGTGTCCACATCAGGAGGAAGGAGGCAGAAGCGCTTTATAGGTGCCATTATAGGCAGTGTAGCTCTTGGGGTTGCGACATCGGCACAGATAACAGCGGCTGCGGCCCTAATACAAGCCAACCAGAATGCCGCCAACATCCTCCGGCTTAAGGAGAGCATCGCTGCAACCAATGAAGCTGTGCATGAGGTCACTGACGGATTATCGCAACTAGCAGTGGCAGTTGGGAAGATGCAACAGTTTGTCAATGACCAATTTAATAATACAGCGCGAGAGTTGGACTGTATAAAAATTACACAACAAGTCGGCATAGAACTCAACCTATACCTAACTGAACTGACTACAGTGTTCGGGCCACAAATCACTTCCCCTGCCTTAACTCAGCTGACCATCCAAGCGCTTTATAATTTAGCTGGCGGCAACATGGATTACTTGTTGACTAAATTAGGTATAGGGAACAATCAGCTCAGCTCATTAATAGGCAGCGGCTTGATCACAGGCAACCCTATACTGTATGACTCACAGACTCAACTCTTGGGCATCCAGGTAAATTTACCCTCAGTCGGGAACCTTAATAATATGCGTGCCACCTACCTGGAGACTTTATCTGTAAGCACAACCAAAGGATTCGCCTCAGCACTTGTCCCGAAGGTAGTGACACAAGTTGGCTCTGTGATAGAAGAACTCGACACCTCGTACTGTATAGAGTCTGATCTGGATTTATACTGTACAAGGATAGTGACATTCCCCATGTCTCCAGGTATTTATTCTTGTCTGAGCGGCAATACATCAGCCTGCATGTATTCAAAGACTGAAGGCGCACTCAATACGCCATACATGGCCCTCAAAGGCTCAGTCATTGCCAATTGCAAAATAACAACTTGCAGGTGTGCAGACCCCCCGGGTATCATATCGCAAAACTATGGAGAAGCTGTATCTCTGATAGATAGACATTCATGCAATGTCTTATCATTAGATGGGGTAACTCTAAGGCTCAGTGGGGAGTTTGATGCAACTTATCAAAAGAATATCTCAATACTAGATTCTCAAGTCATCGTGACAGGCAATCTTGATATATCAACCGAGCTTGGGAATGTCAACAATTCAATAAGCAATGCCCTGGACAGGTTAGCAGAAAGTAACAGCAAACTAGACAAAGTCAATGTCAAATTAACCAGCACATCTGCTCTCGTTACCTATATCGTTCTAACCATCATATCTCTTTTTTTCGGTGCACTTAGCTTGGTTTTAGCATGTTACCTGATGTACAAACAAAAGGCACAACAAAAGACCTTACTGTGGCTTGGGAACAACACCCTCGATCAGATGAGAGCCACTACAAGAACATGA
>KT163264
ATGGACTCTAAACCCCACACCGGGATTCCAGCACCTCTGATGCTGGTCACCCGAATCACTCTGGTACTGAGCTGCATCCGCCTGACTAGCTCTCTTGACGGCAGGCCACTTGCAGCTGCGGGGATTGTGGTAACAGGGGACAAAGCAATCAATATATACACCTCATCTCAGACAGGGTCAATCATAGTCAAGTTGCTCCCGAATATGCCCAAGGACAAAGAGGCATGTGCGAAAGCCCCGCTAGAGGCATACAACAGAACACTGACCACTTTACTCACCCCCCTTGGTGACTCCATCCGCAGGATACAAGGATCTGTGTCCACATCAGGAGGAAGGAGGCAGAAGCGCTTTATAGGTGCCATTATAGGCAGTGTAGCTCTTGGGGTTGCGACATCGGCACAGATAACAGCGGCTGCGGCCCTAATACAAGCCAACCAGAATGCCGCCAACATCCTCCGGCTTAAGGAGAGCATCGCTGCAACCAATGAAGCTGTGCATGAGGTCACTGACGGATTATCGCAACTAGCAGTGGCAGTTGGGAAGATGCAACAGTTTGTCAATGACCAATTTAATAATACAGCGCGAGAGTTGGACTGTATAAAAATTACACAACAAGTCGGCATAGAACTCAACCTATACCTAACTGAACTGACTACAGTGTTCGGGCCACAAATCACTTCCCCTGCCTTAACTCAGCTGACCATCCAAGCGCTTTATAATTTAGCTGGCGGCAACATGGATTACTTGTTGACTAAATTAGGTATAGGGAACAATCAGCTCAGCTCATTAATAGGCAGCGGCTTGATCACAGGCAACCCTATACTGTATGACTCACAGACTCAACTCTTGGGCATCCAGGTAAATTTACCCTCAGTCGGGAACCTTAATAATATGCGTGCCACCTACCTGGAGACTTTATCTGTAAGCACAACCAAAGGATTCGCCTCAGCACTTGTCCCGAAGGTAGTGACACAAGTTGGCTCTGTGATAGAAGAACTCGACACCTCGTACTGTATAGAGTCTGATCTGGATTTATACTGTACAAGGATAGTGACATTCCCCATGTCTCCAGGTATTTATTCTTGTCTGAGCGGCAATACATCAGCCTGCATGTATTCAAAGACTGAAGGCGCACTCAATACGCCATACATGGCCCTCAAAGGCTCAGTCATTGCCAATTGCAAAATAACAACTTGCAGGTGTGCAGACCCCCCGGGTATCATATCGCAAAACTATGGAGAAGCTGTATCTCTGATAGATAGACATTCATGCAATGTCTTATCATTAGATGGGGTAACTCTAAGGCTCAGTGGGGAGTTTGATGCAACTTATCAAAAGAATATCTCAATACTAGATTCTCAAGTCATCGTGACAGGCAATCTTGATATATCAACCGAGCTTGGGAATGTCAACAATTCAATAAGCAATGCCCTGGACAGGTTAGCAGAAAGTAACAGCAAACTAGACAAAGTCAATGTCAAATTAACCAGCACATCTGCTCTCGTTACCTATATCGTTCTAACCATCATATCTCTTTTTTTCGGTGCACTTAGCTTGGTTTTAGCATGTTACCTGATGTACAAACAAAAGGCACAACAAAAGACCTTACTGTGGCTTGGGAACAACACCCTCGATCAGATGAGAGCCACTACAAGAACATGA
>KJ525672
ATGGGCTCCAAACCTTCTACCAGGACTCCAGCACCTCTGATGCTGGTCACCCGAATCACTCTGGTACTGAACTGCATCCGCCTGACTAGCTCTCTTGACGGCAGGCCACTTGCAGCTGCGGGGATTGTGGTAACAGGGGACAAAGCAATCAATATATACACCTCATCTCAGACAGGGTCAATCATAGTCAAGTTGCTCCCGAATATGCCCAAGGACAAAGAGGCATGTGCGAAAGCCCCGCTAGAGGCATACAACAGAACACTGACCACTTTGCTCACCCCCCTTGGTGACTCCATCCGCAGGATACAAGGATCTGTGTCCACATCAGGAGGAAGGAGGCAGAAGCGCTTTATAGGTGCCATCATAGGCAGTGTAGCTCTTGGGGTTGCGACATCGGCACAGATAACAGCGGCTGCGGCCCTAATACAAGCCAACCAGAATGCCGCCAACATCCTCCGGCTTAAGGAGAGCATTGCTGCAACCAATGAAGCTGTGCATGAGGTCACTGACGGATTATCGCAACTAGCAGTGGCAGTTGGGAAGATGCAACAGTTTGTCAATGACCAATTTAATAATACAGCGCGAGAATTGGACTGTATAAAAATTACACAACAAGTCGGCATAGAACTCAACCTATACCTAACTGAACTGACCACAGTGTTCGGGCCACAAATCACTTCCCCTGCCTTAACTCAGCTGACCATCCAAGCGCTTTATAATTTAGCTGGCGGCAACATGGATTACTTATTGACTAAATTAGGTATAGGGAACAATCAGCTCAGCTCATTAATAGGCAGCGGCTTGATCACAGGCAACCCTATACTGTATGACTCACAGACTCAACTCTTGGGCATCCAGGTAAATTTACCCTCAGTCGGGAACCTTAATAATATGCGTGCCACCTACCTGGAGACTTTATCTGTAAGCACAACCAAAGGATTCGCCTCAGCACTTGTCCCGAAGGTAGTGACACAGGTTGGCTCTGTGATAGAAGAACTCGACACCTCATACTGTATAGAGTCTGATCTGGATTTATACTGCACAAGGATAGTGACATTCCCCATGTCTCCAGGTATTTATTCTTGTCTGAGCGGCAATACATCAGCCTGCATGTATTCAAAGACTGAAGGCGCACTCAATACGCCATATATGGCCCTCAAAGGCTCAGTCATTGCCAATTGCAAAATAACAACTTGCAGGTGTGCAGACCCCCCGGGTATCATATCGCAAAACTATGGAGAAGCTGTATCTCTGATAGATAGACATTCATGCAATGTCTTATCATTAGATGGGGTAACTCTAAGGCTCAGTGGGGAGTTTGATGCAACTTATCAAAAGAATATCTCAATACTAGATTCTCAAGTCATCGTGACAGGCAATCTTGATATATCAACCGAGCTTGGAAATGTCAACAATTCAATAAGCAATGCCCTGGACAGGTTAGCAGAAAGTAACAGCAAACTAGACAAAGTCAATGTCAAATTAACCAGCACATCTGCTCTCGTTACCTATATCGTTCTAACCATCATATCTCTTTTTCTCGGTGCACTTAGCTTGGTTTTAGCATGCTACCTGATGTACAAACAAAAGGCACAACAAAAGACCTTACTGTGGCTTGGGAACAACACCCTCGATCAGATGAGAGCCACTACAAAATCGTGA
>KJ525674
ATGGGCTCCAAACCTTCTACCAGGACTCCAGCACCTCTGATGCTGGTCACCCGAATCACTCTGGTACTGAACTGCATCCGCCTGACTAGCTCTCTTGACGGCAGGCCACTTGCAGCTGCGGGGATTGTGGTAACAGGGGACAAAGCAATCAATATATACACCTCATCTCAGACAGGGTCAATCATAGTCAAGTTGCTCCCGAATATGCCCAAGGACAAAGAGGCATGTGCGAAAGCCCCGCTAGAGGCATACAACAGAACACTGACCACTTTGCTCACCCCCCTTGGTGACTCCATCCGCAGGATACAAGGATCTGTGTCCACATCAGGAGGAAGGAGGCAGAAGCGCTTTATAGGTGCCATCATAGGCAGTGTAGCTCTTGGGGTTGCGACATCGGCACAGATAACAGCGGCTGCGGCCCTAATACAAGCCAACCAGAATGCCGCCAACATCCTCCGGCTTAAGGAGAGCATTGCTGCAACCAATGAAGCTGTGCATGAGGTCACTGACGGATTATCGCAACTAGCAGTGGCAGTTGGGAAGATGCAACAGTTTGTCAATGACCAATTTAATAATACAGCGCGAGAATTGGACTGTATAAAAATTACACAACAAGTCGGCATAGAACTCAACCTATACCTAACTGAACTGACCACAGTGTTCGGGCCACAAATCACTTCCCCTGCCTTAACTCAGCTGACCATCCAAGCGCTTTATAATTTAGCTGGCGGCAACATGGATTACTTATTGACTAAATTAGGTATAGGGAACAATCAGCTCAGCTCATTAATAGGCAGCGGCTTGATCACAGGCAACCCTATACTGTATGACTCACAGACTCAACTCTTGGGCATCCAGGTAAATTTACCCTCAGTCGGGAACCTTAATAATATGCGTGCCACCTACCTGGAGACTTTATCTGTAAGCACAACCAAAGGATTCGCCTCAGCACTTGTCCCGAAGGTAGTGACACAGGTTGGCTCTGTGATAGAAGAACTCGACACCTCATACTGTATAGAGTCTGATCTGGATTTATACTGCACAAGGATAGTGACATTCCCCATGTCTCCAGGTATTTATTCTTGTCTGAGCGGCAATACATCAGCCTGCATGTATTCAAAGACTGAAGGCGCACTCAATACGCCATATATGGCCCTCAAAGGCTCAGTCATTGCCAATTGCAAAATAACAACTTGCAGGTGTGCAGACCCCCCGGGTATCATATCGCAAAACTATGGAGAAGCTGTATCTCTGATAGATAGACATTCATGCAATGTCTTATCATTAGATGGGGTAACTCTAAGGCTCAGTGGGGAGTTTGATGCAACTTATCAAAAGAATATCTCAATACTAGATTCTCAAGTCATCGTGACAGGCAATCTTGATATATCAACCGAGCTTGGAAATGTCAACAATTCAATAAGCAATGCCCTGGACAGGTTAGCAGAAAGTAACAGCAAACTAGACAAAGTCAATGTCAAATTAACCAGCACATCTGCTCTCGTTACCTATATCGTTCTAACCATCATATCTCTTTTTCTCGGTGCACTTAGCTTGGTTTTAGCATGCTACCTGATGTACAAACAAAAGGCACAACAAAAGACCTTACTGTGGCTTGGGAACAACACCCTCGATCAGATGAGAGCCACTACAAAATCGTGA
>JX486553
ATGGACTCCCAACCTCACACCAGGATTCCAGCACCTCTGATGCTGGTCACCCGAATCACTCTGGTACTGAGCTGCATCCGCCTGACTAGCTCTCTTGACGGCAGGCCACTTGCAGCTGCGGGGATTGTGGTAACAGGGGACAAAGCAATCAATATATACACCTCATCTCAGACAGGGTCAATCATAGTCAAGTTGCTCCCGAATATGCCCAAGGACAAAGAGGCATGTGCGAAAGCCCCGTTAGAGGCATACAACAGAACACTGACCACTTTACTCACCCCCCTTGGTGACTCCATCCGCAGGATACAAGGATCTGTGTCCACATCAGGAGGAAGGAGGCAGAAGCGCTTTATAGGTGCCATCATAGGCAGTGTAGCTCTTGGGGTTGCGACATCGGCACAGATAACAGCGGCTGCGGCCCTAATACAAGCCAACCAGAATGCCGCCAACATCCTCCGGCTTAAGGAGAGCATTGCTGCAACCAATGAAGCTGTGCATGAGGTCACTGACGGATTATCGCAACTAGCAGTGGCAGTTGGGAAGATGCAACAGTTTGTCAATGACCAATTTAATAATACAGCGCGAGAATTGGACTGTATAAAAATTACACAACAAGTCGGCATAGAACTCAACCTATACCTAACTGAACTGACCACAGTGTTCGGGCCACAAATCACTTCCCCTGCCTTAACTCAGCTGACCATCCAAGCGCTTTATAATTTAGCTGGCGGCAACATGGATTACTTATTGACTAAATTAGGTATAGGGAACAATCAGCTCAGCTCATTAATAGGCAGCGGCTTGATCACAGGCAACCCTATACTGTATGACTCACAGACTCAACTCTTGGGCATCCAGGTAAATTTACCCTCAGTCGGGAACCTTAATAATATGCGTGCCACCTACCTGGAGACTTTATCTGTAAGCACAACCAAAGGATTCGCCTCAGCACTTGTCCCGAAGGTAGTGACACAGGTTGGCTCTGTGATAGAAGAACTCGACACCTCATACTGTATAGAGTCTGATCTGGATTTATACTGCACAAGGATAGTGACATTCCCCATGTCTCCAGGTATTTATTCTTGTCTGAGCGGCAATACATCAGCCTGCATGTATTCAAAGACTGAAGGCGCACTCAATACGCCATATATGGCCCTCAAAGGCTCAGTCATTGCCAATTGCAAAATAACAACTTGCAGGTGTGCAGACCCCCCAGGTATCATATCGCAAAACTATGGAGAAGCTGTATCTCTGATAGATAGACATTCATGCAATGTCTTATCATTAGATGGGGTAACTCTAAGGCTCAGTGGGGAGTTTGATGCAACTTATCAAAAGAATATCTCAATACTAGATTCTCAAGTCATCGTGACAGGCAATCTTGATATATCAACCGAGCTTGGAAATGTCAACAATTCAATAAGCAATGCCCTGGACAGGTTAGCAGAAAGTAACAGCAAACTAGACAAAGTCAATGTCAAATTAACCAGCACATCTGCTCTCGTTACCTATATCGTTCTAACCGTCATATCTCTTTTTCTCGGTGCACTCAGCTTGGTTTTAGCATGCTACCTGATGTACAAACAAAAGGCACAACAAAAGACCTTACTGTGGCTTGGGAACAACACCCTCGATCAGATGAGAGCCACTACAAGAACATAA
>JX486554
ATGGACTCCCAACCTCACACCAGGATTCCAGCACCTCTGATGCTGGTCACCCGAATCACTCTGGTACTGAGCTGCATCCGCCTGACTAGCTCTCTTGACGGCAGGCCACTTGCAGCTGCGGGGATTGTGGTAACAGGGGACAAAGCAATCAATATATACACCTCATCTCAGACAGGGTCAATCATAGTCAAGTTGCTCCCGAATATGCCCAAGGACAAAGAGGCATGTGCGAAAGCCCCATTAGAGGCATACAACAGAACACTGACCACTTTACTCACCCCCCTTGGTGACTCCATCCGCAGGATACAAGGATCTGTGTCCACATCAGGAGGAAGGAGGCAGAAGCGCTTTATAGGTGCCATCATAGGCAGTGTAGCTCTTGGGGTTGCGACATCGGCACAGATAACAGCGGCTGCGGCCCTAATACAAGCCAACCAGAATGCCGCCAACATCCTCCGGCTTAAGGAGAGCATTGCTGCAACCAATGAAGCTGTGCATGAGGTCACTGACGGATTATCGCAACTAGCAGTGGCAGTTGGGAAGATGCAACAGTTTGTCAATGACCAATTTAATAATACAGCGCGAGAATTGGACTGTATAAAAATTACACAACAAGTCGGCATAGAACTCAACCTATACCTAACTGAACTGACCACAGTGTTCGGGCCACAAATCACTTCCCCTGCCTTAACTCAGCTGACCATCCAAGCGCTTTATAATTTAGCTGGCGGCAACATGGATTACTTATTGACTAAATTAGGTATAGGGAACAATCAGCTCAGCTCATTAATAGGCAGCGGCTTGATCACAGGCAACCCTATACTGTATGACTCACAGACTCAACTCTTGGGCATCCAGGTAAATTTACCCTCAGTCGGGAACCTTAATAATATGCGTGCCACCTACCTGGAGACTTTATCTGTAAGCACAACCAAAGGATTCGCCTCAGCACTTGTCCCGAAGGTAGTGACACAGGTTGGCTCTGTGATAGAAGAACTCGACACCTCATACTGTATAGAGTCTGATCTGGATTTATACTGCACAAGGATAGTGACATTCCCCATGTCTCCAGGTATTTATTCTTGTCTGAGCGGCAATACATCAGCCTGCATGTATTCAAAGACTGAAGGCGCACTCAATACGCCATATATGGCCCTCAAAGGCTCAGTCATTGCCAATTGCAAAATAACAACTTGCAGGTGTGCAGACCCCCCAGGTATCATATCGCAAAACTATGGAGAAGCTGTATCTCTGATAGATAGACATTCATGCAATGTCTTATCATTAGATGGGGTAACTCTAAGGCTCAGTGGGGAGTTTGATGCAACTTATCAAAAGAATATCTCAATACTAGATTCTCAAGTCATCGTGACAGGCAATCTTGATATATCAACCGAGCTTGGAAATGTCAACAATTCAATAAGCAATGCCCTGGACAGGTTAGCAGAAAGTAACAGCAAACTAGACAAAGTCAATGTCAAATTAACCAGCACATCTGCTCTCGTTACCTATATCGTTCTAACCATCATATCTCTTTTTCTCGGTGCACTCAGCTTGGTTTTAGCATGCTACCTGATGTACAAACAAAAGGCACAACAAAAGACCTTACTGTGGCTTGGGAACAACACCCTCGATCAGATGAGAGCCACTACAAGAACATAA
>KX065188
ATGGACTCCCAACCTCACACCAGGATTCCAGCACCTCTGATGCTGGTCACCCGAATCACTCTGGTACTGAGCTGCATCCGCCTGACTAGCTCTCTTGACGGCAGGCCACTTGCAGCTGCGGGGATTGTGGTAACAGGGGACAAAGCAATCAATATATACACCTCATCTCAGACAGGGTCAATCATAGTCAAGTTGCTCCCGAATATGCCCAAGGACAAAGAGGCATGTGCGAAAGCCCCATTAGAGGCATACAACAGAACACTGACCACTTTACTCACCCCCCTTGGTGACTCCATCCGCAGGATACAAGGATCTGTGTCCACATCAGGAGGAAGGAGGCAGAAGCGCTTTATAGGTGCCATCATAGGCAGTGTAGCTCTTGGGGTTGCGACATCGGCACAGATAACAGCGGCTGCGGCCCTAATACAAGCCAACCAGAATGCCGCCAACATCCTCCGGCTTAAGGAGAGCATTGCTGCAACCAATGAAGCTGTGCATGAGGTCACTGACGGATTATCGCAACTAGCAGTGGCAGTTGGGAAGATGCAACAGTTTGTCAATGACCAATTTAATAATACAGCGCGAGAATTGGACTGTATAAAAATTACACAACAAGTCGGCATAGAACTCAACCTATACCTAACTGAACTGACCACAGTGTTCGGGCCACAAATCACTTCCCCTGCCTTAACTCAGCTGACCATCCAAGCGCTTTATAATTTAGCTGGCGGCAACATGGATTACTTATTGACTAAATTAGGTATAGGGAACAATCAGCTCAGCTCATTAATAGGCAGCGGCTTGATCACAGGCAACCCTATACTGTATGACTCACAGACTCAACTCTTGGGCATCCAGGTAAATTTACCCTCAGTCGGGAACCTTAATAATATGCGTGCCACCTACCTGGAGACTTTATCTGTAAGCACAACCAAAGGATTCGCCTCAGCACTTGTCCCGAAGGTAGTGACACAGGTTGGCTCTGTGATAGAAGAACTCGACACCTCATACTGTATAGAGTCTGATCTGGATTTATACTGCACAAGGATAGTGACATTCCCCATGTCTCCAGGTATTTATTCTTGTCTGAGCGGCAATACATCAGCCTGCATGTATTCAAAGACTGAAGGCGCACTCAATACGCCATATATGGCCCTCAAAGGCTCAGTCATTGCCAATTGCAAAATAACAACTTGCAGGTGTGCAGACCCCCCAGGTATCATATCGCAAAACTATGGAGAAGCTGTATCTCTGATAGATAGACATTCATGCAATGTCTTATCATTAGATGGGGTAACTCTAAGGCTCAGTGGGGAGTTTGATGCAACTTATCAAAAGAATATCTCAATACTAGATTCTCAAGTCATCGTGACAGGCAATCTTGATATATCAACCGAGCTTGGAAATGTCAACAATTCAATAAGCAATGCCCTGGACAGGTTAGCAGAAAGTAACAGCAAACTAGACAAAGTCAATGTCAAATTAACCAGCACATCTGCTCTCGTTACCTATATCGTTCTAACCATCATATCTCTTTTTCTCGGTGCACTCAGCTTGGTTTTAGCATGCTACCTGATGTACAAACAAAAGGCACAACAAAAGACCTTACTGTGGCTTGGGAACAACACCCTCGATCAGATGAGAGCCACTACAAGAACATAA
>HM776583
ATGGGCTCCAAACCCTCTACCAGGATCCCAGCACCTCTGATGCTGATCACTCGAATTATGCTGATACTGAGCTGCATCTGCCCGACGAGCTCTCTTGACGGCAGGCCACTTGCAGCTGCGGGGATTGTGGTAACAGGAGATAAAGCAATCAATATATACACCTCATCCCAGACAGGGTCAATCATAGTCAAGTTGCTCCCGAATATGCCCAAGGACAAAGAGGCATGTGCAAAAGCCCCGTTAGAGGCATACAACAGAACACTGACCACTTTACTCACCCCCCTTGGTGATTCCATCCGCAGGATACAAGGGTCTGTGTCCACATCAGGAGGAAGGAGGCAGAAGCGCTTTATAGGTGCCATTATAGGCAGTGTAGCTCTTGGGGTTGCGACATCGGCACAGATAACAGCAGCTGCGGCCCTAATACAAGCCAACCAGAATGCCGCCAACATCCTCCGGCTTAAGGAGAGCATTGCTGCAACCAATGAAGCTGTGCATGAAGTCACCGACGGATTATCGCAACTAGCAGTGGCAGTTGGGAAGATGCAGCAGTTTGTCAATGACCAATTTAATAATACAGCGCGAGAATTGGACTGTATAAAAATTACACAACAAGTCGGTATAGAACTCAACCTATACCTAACTGAACTGACTACAGTGTTCGGGCCACAAATCACTTCCCCTGCCCTAACTCAGCTGACCATCCAGGCGCTTTATAATTTAGCTGGCGGCAACATGGATTACTTGTTGACTAAATTAGGTATAGGGAACAATCATCTCAGCTCATTAATAGGTAGTGGCTTGATCACAGGCAACCCTATACTGTATGACTCACAGACTCAACTCTTGGGCATCCAGGTAAATTTACCCTCAGTCGGGAACCTTAATAATATGCGTGCCACCTACCTGGAGACTTTATCTGTGAGCACAACCAAAGGATTTGCCTCAGCACTTGTCCCGAAGGTAGTGACACAAGTCGGCTCTGTGATCGAAGAACTCGACACCTCATACTGTATAGAGTCTGATCTGGATTTATACTGTACGAGGATAGTGACATTCCCCATGTCTCCAGGTATTTATTCTTGTCTGAGTGGCAATACATCAGCCTGCATGTATTCAAAGACTGAAGGTGCACTCAATACGCCATACATGGCCCTCAAAGGCTCAGTCATTGCCAATTGCAAAATAACAACTTGCAGGTGTGCAGACCCCCCGGGTATCATATCGCAAAACTATGGGGAAGCTGTATCTCTGATAGATAGACATTCATGCAATGTCTTATCATTAGATGGGGTAACTCTGAGACTCAGTGGGGAGTTTGATGCAACTTATCAAAAGAATATCTCAATACTAGATTCTCAAGTCATCGTGACAGGCAACCTTGACATATCAACCGAGCTTGGAAATGTCAACAATTCAATAAGCAATGCCCTGGACAAGTTAGCAGAAAGTAACAGCAAACTAGACAAAGTCAATGTCAAATTAACCAGCACATCTGCTCTCGTTACCTATATCGTTCTAACCATCATATCTCTTGTTTTCGGTACACTTAGCTTGGTTTTAGCATGCTACCTGATGTACAAACAAAAGGCACAACAAAAGACCTTACTGTGGCTTGGGAACAACACCCTCGATCAAATGAGAGCCACTACAAGAGCATGA
>FJ766530
ATGGGCTCCAAACCCCACACCAGGATCCCAGCACCTCTGATGCTGATCACCCGAATTACTCTGGTACTGAGCTGCATCTGCCTGACGAGTTCTCTTGACGGCAGGCCACTTGCAGCTGCGGGGATTGTGGTAACAGGAGATAAAGCAATCAATATATACACCTCATCTCAGACAGGGTCAATCATAGTCAAGTTGCTCCCGAATATGCCCAAGGATAAGGAGGCATGTGCGAAAGCCCCGTTAGAGGCATACAACAGAACACTGACCACTTTACTCACCCCCCTTGGTGATTCCATCCGCAGGATACAAGGATCTGTGTCCACATCAGGAGGAAGGAGGCGAAAGCGCTTCATAGGTGCCATTACAGGCAGTGTAGCTCTTGGGGTAGCGACATCGGCACAGATAACAGCGGCTGCGGCCCTAATACAAGCCAACCAGAATGCCGCCAACATCCTCCGGCTTAAGGAGAGCATCGCTGCAACCAATGAAGCTGTGCATGAGGTCACTGACGGATTGTCGCAACTAGCAGTGGCAGTTGGGAAGATGCAACAGTTTGTCAATGACCAATTTAATAATACAGTGCGAGAATTGGACTGTATAAAAATTACACAACAAGTCGGCATAGAACTCAACCTATACCTAACTGAACTGACTACAGTGTTCGGGCCACAAATCACTTCCCCTGCCTTAACTCAGCTGACCATCCAAGCGCTTTATAATTTAGCTGGCGGCAACATGGATTACTTATTGACTAAATTAGGTATAGGGAACAATCATCTCAGCTCATTAATAGGCAGTGGCTTGATCACAGGCAATCCTATACTGTATGACTCACAGACTCAACTCTTGGGCATCCAGGTAAATTTACCCTCAGTCGGGAGCCTTAATAATATGCGTGCCACCTACCTGGAGACTTTATCTGTAAGCACAACCAAAGGATTTGCCTCAGCACTTGTCCCGAAGGTAGTGACACAAGTTGGCTCTGTGATAGAAGAACTCGACACCTCATACTGTATAGAGTCTGATCTGGATTTATACTGTACAAGGATAGTGACATTCCCCATGTCTCCAGGTATTTATTCTTGTCTGAGCGGCAATACATCAGCCTGCATGTATTCAAAGACTGAAGGCGCACTCAATACGCCATACATGGTCCTCAAAGGCTCAGTCATTGCCAATTGCAAAATAACAACTTGCAGGTGTGCAGACCCCCCGGGTATCATATCGCAAAATTATGGAGAAGCTGTATCTCTGATAGATAGACATTCATGCAATGTCTTATCGTTAGACGGGGTAACTCTGAGGCTCAGTGGGGAGTTTGATGCAACTTATCAAAAGAATATCTCAATACTAGATTCTCAAGTCATCGTGACAGGCAACCTTGATATATCAACCGAGCTTGGAAATGTCAATAATTCAATAAGCAATGCCCTGGATAGGTTAGCTGAAAGTAACAGCAAACTAGACAAAGTCAATGTCAAATTAACCAGCACATCTGCTCTCATTACCTATATCGTTCTAACCGTCATATCTCTTGTTTTCGGTGCACTTAGCCTGGTTTTAGCATGCTACCTGATGTACAAACAAAAGGCACAACAAAAGACCTTACTGTGGCTTGGGAACAACACCCTCGATCAGATGAGAGCCACTACAAGAACATGA
>GQ281085
ATGGGCTCCAAACCCCACACCAGGATCCCAGCACCTCTGATGCTGATCACCCGAATTACTCTGGTACTGAGCTGCATCTGCCTGACGAGTTCTCTTGACGGCAGGCCACTTGCAGCTGCGGGGATTGTGGTAACAGGAGATAAAGCAATCAATATATACACCTCATCTCAGACAGGGTCAATCATAGTCAAGTTGCTCCCGAATATGCCCAAGGATAAGGAGGCATGTGCGAAAGCCCCGTTAGAGGCATACAACAGAACACTGACCACTTTACTCACCCCCCTTGGTGATTCCATCCGCAGGATACAAGGATCTGTGTCCACATCAGGAGGAAGGAGGCGAAAGCGCTTCATAGGTGCCATTACAGGCAGTGTAGCTCTTGGGGTAGCGACATCGGCACAGATAACAGCGGCTGCGGCCCTAATACAAGCCAACCAGAATGCCGCCAACATCCTCCGGCTTAAGGAGAGCATCGCTGCAACCAATGAAGCTGTGCATGAGGTCACTGACGGATTGTCGCAACTAGCAGTGGCAGTTGGGAAGATGCAACAGTTTGTCAATGACCAATTTAATAATACAGTGCGAGAATTGGACTGTATAAAAATTACACAACAAGTCGGCATAGAACTCAACCTATACCTAACTGAACTGACTACAGTGTTCGGGCCACAAATCACTTCCCCTGCCTTAACTCAGCTGACCATCCAAGCGCTTTATAATTTAGCTGGCGGCAACATGGATTACTTATTGACTAAATTAGGTATAGGGAACAATCATCTCAGCTCATTAATAGGCAGTGGCTTGATCACAGGCAATCCTATACTGTATGACTCACAGACTCAACTCTTGGGCATCCAGGTAAATTTACCCTCAGTCGGGAGCCTTAATAATATGCGTGCCACCTACCTGGAGACTTTATCTGTAAGCACAACCAAAGGATTTGCCTCAGCACTTGTCCCGAAGGTAGTGACACAAGTTGGCTCTGTGATAGAAGAACTCGACACCTCATACTGTATAGAGTCTGATCTGGATTTATACTGTACAAGGATAGTGACATTCCCCATGTCTCCAGGTATTTATTCTTGTCTGAGCGGCAATACATCAGCCTGCATGTATTCAAAGACTGAAGGCGCACTCAATACGCCATACATGGTCCTCAAAGGCTCAGTCATTGCCAATTGCAAAATAACAACTTGCAGGTGTGCAGACCCCCCGGGTATCATATCGCAAAATTATGGAGAAGCTGTATCTCTGATAGATAGACATTCATGCAATGTCTTATCGTTAGACGGGGTAACTCTGAGGCTCAGTGGGGAGTTTGATGCAACTTATCAAAAGAATATCTCAATACTAGATTCTCAAGTCATCGTGACAGGCAACCTTGATATATCAACCGAGCTTGGAAATGTCAATAATTCAATAAGCAATGCCCTGGATAGGTTAGCTGAAAGTAACAGCAAACTAGACAAAGTCAATGTCAAATTAACCAGCACATCTGCTCTCATTACCTATATCGTTCTAACCGTCATATCTCTTGTTTTCGGTGCACTTAGCCTGGTTTTAGCATGCTACCTGATGTACAAACAAAAGGCACAACAAAAGACCTTACTGTGGCTTGGGAACAACACCCTCGATCAGATGAGAGCCACTACAAGAACATGA
>FJ766531
ATGGGCTCCAAACCTCACACCAGGATCCCAGCACCTCTGATGCTGATCACCCGAATTACTCTGGTACTGAGCTGCATCTGCCTGACGAGTTCTCTTGACGACAGGCCACTTGCGGCTGCGGGGATTGTGGTAACAGGAGATAAAGCAATCAATATATACACCTCATCTCAGACAGGGTCAATCATAGTCAAGTTGCTCCCGAATATGCCCAAGGACAAGGAGGCATGCGCGAAAGCCCCGTTAGAGGCATACAACAGAACACTGACCACTTTACTCACCCCCCTTGGTGATTCCATCCGCAGGATACAAGGATCTGTGTCCACATCAGGAGGAAGGAGGCGAAAGCGCTTCATAGGTGCCATTATAGGCAGTGTAGCTCTTGGGGTAGCGACATCGGCACAGATAACAGCGGCTGCGGCCCTAATACAAGCCAACCAGAATGCCGCCAACATCCTCCGGCTTAAGGAGAGCATCGCTGCAACCAATGAAGCTGTGCATGAGGTCACTGACGGATTGTCGCAACTAGCAGTGGCAGTTGGGAAGATGCAACAGTTTGTCAATGACCAATTTAATAATACAGCGCGAGAATTGGACTGTATAAAAATTACACAACAAGTCGGCATAGAACTCAACCTATACCTAACTGAACTGACTACAGTGTTCGGGCCACAAATCACTTCCCCTGCCTTAACTCAGCTGACCATCCAAGCGCTTTATAATTTAGCTGGCGGCAACATGGACTACTTATTGACTAAATTAGGTATAGGGAACAATCATCTCAGCTCATTAATAGGCAGTGGCTTGATCACAGGCAATCCTATACTGTATGACTCACAGACTCAACTCTTGGGCATCCAGGTAAATTTACCCTCAGTCGGGAGCCTTAATAATATGCGTGCCACCTACCTGGAGACTTTATCTGTAAGCACAACCAAAGGATTTGCCTCAGCACTTGTCCCGAAGGTAGTGACACAAGTTGGCTCTGTGATAGAAGAACTCGACACCTCATACTGTATAGAGTCTGATCTGGATTTATACTGTACAAGGATAGTGACATTCCCCATGTCTCCAGGTATTTATTCTTGTCTGAGCGGCAATACATCAGCCTGCATGTATTCAAAGACTGAAGGCGCACTCAATACGCCATACATGGTCCTCAAAGGCTCAGTCATTGCCAATTGCAAAATAACAACTTGCAGGTGTGCAGACCCCCCGGGTATCATATCGCAAAATTATGGAGAAGCTGTATCTCTGATAGATAGACATTCATGCAATGTCTTATCATTAGATGGGGTAACTCTGAGGCTCAGTGGGGAGTTTGATGCAACTTATCAAAAGAATATCTCAATACTAGATTCTCAAGTCATCGTGACAGGCAACCTTGATATATCAACCGAGCTTGGAAATGTCAATAATTCAATAAGCAATGCCCTGGATAGGTTAGCAGAAAGTAACAGCAAACTAGACAAAGTCAATGTCAAATTAACCAGCACATCTGCTCTCATTACCTATACCGTTCTAACCGTCATATCTCTTGTTTTCGGTGCACTTAGCATGGTTTTAGCATGCTACCTGATGTACAAACAAAAGGCACAACAAAAGACCTTACTGTGGCTTGGGAACAACACCCTCGATCAGATGAGAGCCACTACAAGAACATGA
>GQ281087
ATGGGCTCCAAACCTCACACCAGGATCCCAGCACCTCTGATGCTGATCACCCGAATTACTCTGGTACTGAGCTGCATCTGCCTGACGAGTTCTCTTGACGACAGGCCACTTGCGGCTGCGGGGATTGTGGTAACAGGAGATAAAGCAATCAATATATACACCTCATCTCAGACAGGGTCAATCATAGTCAAGTTGCTCCCGAATATGCCCAAGGACAAGGAGGCATGCGCGAAAGCCCCGTTAGAGGCATACAACAGAACACTGACCACTTTACTCACCCCCCTTGGTGATTCCATCCGCAGGATACAAGGATCTGTGTCCACATCAGGAGGAAGGAGGCGAAAGCGCTTCATAGGTGCCATTATAGGCAGTGTAGCTCTTGGGGTAGCGACATCGGCACAGATAACAGCGGCTGCGGCCCTAATACAAGCCAACCAGAATGCCGCCAACATCCTCCGGCTTAAGGAGAGCATCGCTGCAACCAATGAAGCTGTGCATGAGGTCACTGACGGATTGTCGCAACTAGCAGTGGCAGTTGGGAAGATGCAACAGTTTGTCAATGACCAATTTAATAATACAGCGCGAGAATTGGACTGTATAAAAATTACACAACAAGTCGGCATAGAACTCAACCTATACCTAACTGAACTGACTACAGTGTTCGGGCCACAAATCACTTCCCCTGCCTTAACTCAGCTGACCATCCAAGCGCTTTATAATTTAGCTGGCGGCAACATGGACTACTTATTGACTAAATTAGGTATAGGGAACAATCATCTCAGCTCATTAATAGGCAGTGGCTTGATCACAGGCAATCCTATACTGTATGACTCACAGACTCAACTCTTGGGCATCCAGGTAAATTTACCCTCAGTCGGGAGCCTTAATAATATGCGTGCCACCTACCTGGAGACTTTATCTGTAAGCACAACCAAAGGATTTGCCTCAGCACTTGTCCCGAAGGTAGTGACACAAGTTGGCTCTGTGATAGAAGAACTCGACACCTCATACTGTATAGAGTCTGATCTGGATTTATACTGTACAAGGATAGTGACATTCCCCATGTCTCCAGGTATTTATTCTTGTCTGAGCGGCAATACATCAGCCTGCATGTATTCAAAGACTGAAGGCGCACTCAATACGCCATACATGGTCCTCAAAGGCTCAGTCATTGCCAATTGCAAAATAACAACTTGCAGGTGTGCAGACCCCCCGGGTATCATATCGCAAAATTATGGAGAAGCTGTATCTCTGATAGATAGACATTCATGCAATGTCTTATCATTAGATGGGGTAACTCTGAGGCTCAGTGGGGAGTTTGATGCAACTTATCAAAAGAATATCTCAATACTAGATTCTCAAGTCATCGTGACAGGCAACCTTGATATATCAACCGAGCTTGGAAATGTCAATAATTCAATAAGCAATGCCCTGGATAGGTTAGCAGAAAGTAACAGCAAACTAGACAAAGTCAATGTCAAATTAACCAGCACATCTGCTCTCATTACCTATACCGTTCTAACCGTCATATCTCTTGTTTTCGGTGCACTTAGCATGGTTTTAGCATGCTACCTGATGTACAAACAAAAGGCACAACAAAAGACCTTACTGTGGCTTGGGAACAACACCCTCGATCAGATGAGAGCCACTACAAGAACATGA
>FJ766527
ATGGGCTCCAAACCCCACACCAGGATCCCAGCACCTCTGATGCTGATCACCCGAATTACTCTGGTACTGAGCTGCATCTGCCTGACGAGTTCTCTTGACGGCAGGCCACTTGCAGCTGCGGGGATTGTGGTAACAGGAGATAAAGCAATCAATATATACACCTCATCTCAGACAGGGTCAATCATAGTCAAGTTGCTCCCGAATATGCCCAAGGACAAGGAGGCATGTGCGAAAGCCCCGTTAGAGGCATACAACAGAACACTGACCACTTTACTCACCCCCCTTGGTGATTCCATCCGCAGGATACAAGGATCTGTGTCCACATCAGGAGGAAGGAGGCGAAAGCGCTTCATAGGTGCCATTATAGGCAGTGTAGCTCTTGGGGTAGCAACATCGGCACAGATAACAGCGGCTGCGGCCCTAATACAAGCCAACCAGAATGCCGCCAACATCCTCCGGCTTAAGGAGAGCATCGCTGCAACCAATGAAGCTGTGCATGAGGTCACTGACGGATTGTCGCAACTAGCAGTGGCAGTCGGGAAGATGCAACAGTTTGTCAATGACCAATTTAATAATACAGCGCGAGAATTGGACTGTATAAAAATTACACAACAAGTCGGCATAGAACTCAACCTATACCTAACTGAACTGACTACAGTGTTCGGGCCACAAATCACTTCCCCTGCCTTAACTCAGCTGACCATCCAAGCGCTTTATAATTTAGCTGGCGGCAACATGGATTACTTATTGACTAAATTAGGTATAGGGAACAATCATCTCAGCTCATTAATAGGCAGTGGCTTGATCACAGGCAATCCTATACTGTATGACTCACAGACTCAACTCTTGGGCATCCAGGTAAATTTACCCTCAGTCGGGAGCCTTAATAATATGCGTGCCACCTACCTGGAGACTTTATCTGTAAGCACAACCAAAGGATTTGCCTCAGCACTTGTCCCGAAGGTAGTGACACAAGTTGGCTCTGTGATAGAAGAACTCGACACCTCATACTGTATAGAGTCTGATCTGGATTTATACTGTACAAGGATAGTGACATTCCCCATGTCTCCAGGTATTTATTCTTGTCTGAGCGGCAATACATCAGCCTGCATGTATTCAAAGACTGAAGGCGCACTCAATACGCCATACATGGTCCTCAAAGGCTCAGTCATTGCCAATTGCAAAATAACAACTTGCAGGTGTGCAGACCCCCCGGGTATCATATCGCAAAATTATGGAGAAGCTGTATCTCTGATAGATAGACATTCATGCAATGTCTTATCATTAGATGGGGTAACTCTGAGGCTCAGTGGGGAGTTTGATGCAACTTATCAAAAGAATATCTCAATACTAGATTCTCAAGTCATCGTGACAGGCAACCTTGATATATCAACCGAGCTTGGAAATGTCAATAATTCAATAAGCAATGCCCTGGATAGGTTAGCAGAAAGTAACAGCAAACTAGACAAAGTCAATGTCAAATTAACCAGCACATCTGCTCTCATTACCTATATCGTTCTAACCGTCATATCTCTTGTTTTCGGTGCACTTAGCATGGTTTTAGCATGCTACCTGATGTACAAACAAAAGGCACAACAAAAGACCTTACTGTGGCTTGGGAACAACACCCTCGATCAGATGAGAGCCACTACAAGAACATGA
>GQ281088
ATGGGCTCCAAACCCCACACCAGGATCCCAGCACCTCTGATGCTGATCACCCGAATTACTCTGGTACTGAGCTGCATCTGCCTGACGAGTTCTCTTGACGGCAGGCCACTTGCAGCTGCGGGGATTGTGGTAACAGGAGATAAAGCAATCAATATATACACCTCATCTCAGACAGGGTCAATCATAGTCAAGTTGCTCCCGAATATGCCCAAGGACAAGGAGGCATGTGCGAAAGCCCCGTTAGAGGCATACAACAGAACACTGACCACTTTACTCACCCCCCTTGGTGATTCCATCCGCAGGATACAAGGATCTGTGTCCACATCAGGAGGAAGGAGGCGAAAGCGCTTCATAGGTGCCATTATAGGCAGTGTAGCTCTTGGGGTAGCAACATCGGCACAGATAACAGCGGCTGCGGCCCTAATACAAGCCAACCAGAATGCCGCCAACATCCTCCGGCTTAAGGAGAGCATCGCTGCAACCAATGAAGCTGTGCATGAGGTCACTGACGGATTGTCGCAACTAGCAGTGGCAGTCGGGAAGATGCAACAGTTTGTCAATGACCAATTTAATAATACAGCGCGAGAATTGGACTGTATAAAAATTACACAACAAGTCGGCATAGAACTCAACCTATACCTAACTGAACTGACTACAGTGTTCGGGCCACAAATCACTTCCCCTGCCTTAACTCAGCTGACCATCCAAGCGCTTTATAATTTAGCTGGCGGCAACATGGATTACTTATTGACTAAATTAGGTATAGGGAACAATCATCTCAGCTCATTAATAGGCAGTGGCTTGATCACAGGCAATCCTATACTGTATGACTCACAGACTCAACTCTTGGGCATCCAGGTAAATTTACCCTCAGTCGGGAGCCTTAATAATATGCGTGCCACCTACCTGGAGACTTTATCTGTAAGCACAACCAAAGGATTTGCCTCAGCACTTGTCCCGAAGGTAGTGACACAAGTTGGCTCTGTGATAGAAGAACTCGACACCTCATACTGTATAGAGTCTGATCTGGATTTATACTGTACAAGGATAGTGACATTCCCCATGTCTCCAGGTATTTATTCTTGTCTGAGCGGCAATACATCAGCCTGCATGTATTCAAAGACTGAAGGCGCACTCAATACGCCATACATGGTCCTCAAAGGCTCAGTCATTGCCAATTGCAAAATAACAACTTGCAGGTGTGCAGACCCCCCGGGTATCATATCGCAAAATTATGGAGAAGCTGTATCTCTGATAGATAGACATTCATGCAATGTCTTATCATTAGATGGGGTAACTCTGAGGCTCAGTGGGGAGTTTGATGCAACTTATCAAAAGAATATCTCAATACTAGATTCTCAAGTCATCGTGACAGGCAACCTTGATATATCAACCGAGCTTGGAAATGTCGATAATTCAATAAGCAATGCCCTGGATAGGTTAGCAGAAAGTAACAGCAAACTAGACAAAGTCAATGTCAAATTAACCAGCACATCTGCTCTCATTACCTATATCGTTCTAACCGTCATATCTCTTGTTTTCGGTGCACTTAGCATGGTTTTAGCATGCTACCTGATGTACAAACAAAAGGCACAACAAAAGACCTTACTGTGGCTTGGGAACAACACCCTCGATCAGATGAGAGCCACTACAAGAACATGA
>HM625835
ATGGGCTCCAAACCCCACACCAGGATCCCAGCACCTCTGATGCTGATCACCCGAATTACTCTGGTACTGAGCTGCATCTGCCTGACGAGCTCTCTTGACGGCAGGCCACTTGCAGCTGCGGGGATTGTGGTAACAGGAGATAAAGCAATCAATATATACACCTCATCTCAGACAGGGTCAATCATAGTCAAGTTGCTCCCGAATATGCCCAAGGACAAGGAGGCATGTGCGAAAGCCCCGTTAGAGGCATACAACAGAACACTGACCGCTTTACTCACCCCCCTTGGTGATTCCATCCGTAGGATACAAGGATCTGTGTCCACTTCAGGAGGAAGGAGGCAGAAGCGCTTTATAGGTGCCATTATAGGCAGTGTAGCTCTTGGGGTTGCGACATCGGCACAGATAACAGCGGCTGCGGCCCTAATACAAGCCAACCAGAATGCCGCCAACATCCTCCGGCTTAAGGAGAGCATCGCTGCAACCAATGAAGCTGTGCATGAGGTCACTGACGGATTATCGCAACTAGCAGTGGCAGTTGGGAAGATGCAACAGTTTGTCAATGACCAATTTAATAATACAGCGCGAGAATTGGACTGTATAAAAATTACACAACAAGTCGGCATAGAACTCAACCTATACCTAACTGAACTGACTACAGTGTTCGGGCCACAAATCACTTCCCCTGCCCTAACTCAGCTGACCATCCAAGCGCTTTATAATTTAGCTGGCGGCAACATGGATTACTTATTGACTAAATTAGGTATAGGGAACAATCATCTCAGCTCATTAATAGGCAGTGGCTTGATCACAGGCAACCCTATACTGTATGACTCACAGACTCAACTCTTGGGCATCCAGGTAAATTTACCCTCAGTCGGGAACCTTAATAATATGCGTGCCACCTACCTGGAGACTTTATCTGTAAGCACAACCAAAGGATTTGCCTCAGCACTTGTCCCGAAGGTAGTGACACAAGTCGGCTCTGTGATAGAAGAACTCGACACCTCATACTGTATAGAGTCTGATCTGGATTTATACTGTACAAGGATAGTGACATTCCCCATGTCTCCAGGTATTTATTCTTGTCTGAGTGGCAATACATCAGCCTGCATGTATTCAAAGACTGAAGGCGCACTCAATACGCCATACATGGCCCTCAAAGGCTCAGTCATTGCCAATTGCAAAATAACAACTTGCAGGTGTGCAGACCCCCCGGGTATCATATCGCAAAACTATGGGGAAGCTGTATCTCTGATAGATAGACATTCATGCAATGTCTTATCATTAGATGGGGTAACTCTGAGGCTCAGTGGGGAGTTTGATGCAACTTATCAAAAGAATATCTCAATACTAGATTCTCAAGTCATCGTGACAGGCAACCTTGATATATCAACCGAGCTTGGAAATGTCAACAATTCAATAAGCAATACCCTGGACAGGTTAGCAGAAAGTAACAGCAAACTAGACAAAGTCAATGTCAAATTAACCAGCACATCTGCTCTCGTTACCTATATTGTTCTAACCATCATATCTCTTGTTTTCGGTGCACTTGGCTTGGTTTTAGCATGCTACTTGATGTACAAACAAAAGGCACAACAAAAGACCTTACTGTGGCTTGGGAACAACACCCTCGATCAGATGAGAGCCACTACAAGAACATGA
>JX244789
ATGGGCTCCAAACCCCACACCAGGATCCCAGCACCTCTGACGCTGATCACCCGAATTACTCTGGTACTGAGCTGCATCTGCCTGACGAGCTCTCTTGACGGCAGGCCACTTGCAGCTGCGGGGATTGTGGTAACAGGAGACAAAGCAATCAATATATACACCTCATCTCAGACAGGGTCAATCATAGTCAAGTTGCTCCCGAATATGCCAAAGGACAAGGAGGCATGTGCGAAAGCCCCGTTAGAGGCATACAACAGAACACTGACCGCTTTACTCACCCCCCTTGGTGATTCCATCCGTAGGATACAAGGATCTGTGTCCACTTCAGGAGGAAGGAGGCAGAAGCGCTTTATAGGTGCCATTATAGGCAGTGTAGCTCTTGGGGTTGCAACATCGGCACAGATAACAGCGGCTGCGGCCCTAATACAAGCCAACCAGAATGCCGCCAACATCCTCCGGCTTAAGGAGAGCATCGCTGCAACCAATGAAGCTGTGCATGAGGTCACTGACGGATTATCGCAACTAGCAGTGGCAGTTGGGAAGATGCAACAGTTTGTCAATGACCAATTTAATAATACAGCGCGAGAATTGGACTGTATAAAAATTACACAACAAGTCGGCATAGAACTCAACCTATACCTAACTGAACTGACTACAGTGTTCGGGCCACAAATCACTTCCCCTGCCCTAACTCAGCTGACCATCCAAGCGCTTTATAATTTAGCTGGCGGCAACATGGATTACTTATTGACTAAATTAGGTATAGGGAACAATCATCTCAGCTCATTAATAGGCAGTGGCTTGATCACAGGCAACCCTATACTGTATGACTCACAGACTCAACTCTTGGGCATCCAGGTAAATTTACCCTCAGTCGGGAACCTTAATAATATGCGTGCCACCTACCTGGAGACTTTATCTGTAAGCACAACCAAAGGATTTGCCTCAGCACTTGTCCCGAAGGTAGTGACACAAGTCGGCTCTGTGATAGAAGAACTCGACACCTCATACTGTATAGAGTCTGATCTGGATTTATACTGTACAAGGATAGTGACATTCCCCATGTCTCCAGGTATTTATTCTTGTCTGAGTGGCAATACATCAGCCTGCATGTATTCAAAGACTGAAGGCGCACTCAATACGCCATACATGGCCCTCAGAGGCTCAGTCATTGCCAATTGCAAAATAACAACTTGCAGGTGTGCAGACCCCCCGGGTATCATATCGCAAAACTATGGGGAAGCTGTATCTCTGATAGATAGACATTCATGCAATGTCTTATCATTAGATGGGATAACTCTGAGGCTCAGTGGGGAGTTTGATGCAACTTATCAAAAGAATATCTCAATACTAGATTCTCAAGTCATCGTGACAGGCAACCTTGATATATCAACCGAGCTTGGAAATGTCAACAATTCAATAAGCAATACCCTGGACAGGTTAGCAGAAAGTAACAGCAAACTAGACAAAGTCAATGTCAAATTAACCAGCACATCTGCTCTCGTTACCTATATTGTTCTAACCATCATATCTCTTGTTTTCGGTGCACTTAGCTTGGTTTTAGCATGCTATTTGATGTACAAACAAAAGGCACAACAAAAGACCTTACTGTGGCTTGGGAACAACACCCTCGATCAGATGAGAGCCACTACAGGAGCATGA
>KT381595
ATGGGTTCCGAACCCCACACCAGGACCCCAGCACCTCCGATGCTGATCACCCGAATCACTCTGGTACTGAGCTGCATCCGCCTGACGAGCTCTCTTGACGGCAGGCCACTTGCAGCTGCAGGGATTGTGGTAACAGGAGATAAAGCAATCAACATATACACCTCATCTCAGACCGGGTCAATCATAGTCAAGTTACTCCCGAATATGCCCAAGGATAAGGAGGCATGTGCGAAAGCCCCGTTAGAGGCATACAACAGAACACTGACCACTTTACTCACCCCCCTTGGTGATTCCATCCGCAGAATACAGGGATCTGTGTCCACATCAGGAGGAAGGAGGCAAAAGCGCTTTATAGGCGCCATTATTGGCAGTGTAGCTCTTGGGGTTGCGACATCGGCACAAATAACAGCGGCTGCGGCCCTAATACAAGCCAACCAGAATGCCGCCAACATCCTCCGGCTAAAGGAGAGCATCGCTGCAACCAACGAAGCTGTGCATGAGATCACCGACGGATTATCGCAACTAGCAGTGGCAGTAGGGAAGATGCAACAGTTTGTCAATGACCAATTTAATAATACAGCGCGAGAATTGGACTGTATAAAAATTACACAACAAGTCGGCATAGAACTCAACCTATACCTAACTGAACTGACTACAGTGTTCGGGCCACAAATCACTTCTCCTGCCTTAACTCAGCTGACCATTCAAGCACTTTATAATTTAGCTGGCGGCAACATGGATTACTTATTGACCAAATTGGGTATAGGGAACAATCATCTTAGCTCATTAATAGGCAGTGGCTTGATCACAGGCAACCCTATACTGTATGACTCACAGACTCAACTCTTGGGCATCCAGGTAAATTTACCCTCAGTCGGGAACCTTAATAATATGCGTGCCACCTATCTGGAGACTTTATCTGTGAGCACAACCAAAGGATTTGCCTCAGCACTTGTCCCGAAGGTAGTGACACAAGTCGGCTCTGTGATCGAAGAACTCGACACCTCATACTGTATAGAGTCTGATCTGGATTTATACTGTACGAGGATAGTGACATTCCCCATGTCTCCAGGTATTTATTCTTGTCTGAGCGGCAATACATCAGCCTGCATGTATTCAAAGACTGAAGGCGCACTCAACACGCCATACATGGCTCTCAAAGGCTCAGTCATTGCCAATTGCAAAATAACAACTTGCAGGTGTGCAGACCCCCCGGGTATCATATCACAAAACTATGGGGAAGCTGTATCTCTGATAGATAGACATTCATGCAATGTCTTATCATTAGATGGGGTAACTCTGAGGCTCAGTGGGGAGTTTGATGCAACTTATCAAAAGAATATCTCAATACTAGATTCTCAAGTCATCGTGACAGGCAACCTTGACATATCAACTGAGCTTGGAAATGTCAACAATTCAATAAGCAATGCCCTGGACAAGTTAGCAGAAGGTAACAGCAAACTAGACAAAGTCAATGTCAAATTAACCAGCACATCTGCTCTCATTACCTATATCGTTCTAACCATCATATCTCTTGTTTTCGGTACACTTAGTTTGGTTTTAGCATGCTACCTGATGCACAAACAAAAGGCACAACAAAAGACCTTACTGTGGCTTGGGAACAACACCCTCGACCAAATGAGAGCCACCACAAGAACATGA
>JX486550
ATGGGCTCCAAACCCCACACCAGGACCCCAGCACCTCTGATGCTGATCACCCGAATTACTCTGGTACTGAGCTGCATCTGCCTGACGAGCTCTCTTGACGGCAGGCCACTTGCAGCTGCAGGGATTGTGGTAACAGGAGATAAAGCAATCAACATATACACCTCATCTCAGACCGGGTCAATCATAGTCAAGTTACTCCCGAATATGCCCAAGGATAAGGAGGCATGTGTGAAAGCCCCGTTAGAGGCATACAACAGAACACTGACCACTTTACTCACCCCCCTTGGTGATTCCATCCGCAGGATACAAGGATCTGTGTCCACATCAGGAGGAAGGAGGCAAAAGCGCTTTATAGGCGCCATTATTGGCAGTGTAGCTCTTGGGGTTGCGACATCGGCACAAATAACAGCGGCTGCGGCCCTAATACAAGCCAACCAGAATGCCGCCAACATCCTCCGGCTAAAGGAGAGCATCGCTGCAACCAATGAAGCTGTGCATGAGATCACCGACGGATTATCGCAACTAACAGTGGCAGTAGGGAAGATGCAACAGTTTGTCAATGACCAATTTAATAATACAGCGCGAGAATTGGACTGTATAAAAATTACACAACAAGTCGGCATAGAACTCAACCTATACCTAACTGAACTGACTACAGTGTTCGGGCCACAAATCACTTCTCCTGCCTTAACTCAGCTGACCATTCAAGCACTTTATAATTTAGCTGGTGGCAACATGGATTACTTATTGACCAAATTAGGTATAGGGAACAATCATCTTAGCTCATTAATAGGCAGTGGCTTGATCACAGGCAACCCTATACTGTATGACTCACAGACTCAACTCTTGGGCATCCAGGTAAATTTACCCTCAGTCGGGAACCTTAATAATATGCGTGCCACCTACCTGGAGACTTTATCTGTGAGCACAACCAAAGGATTTGCCTCAGCACTTGTCCCGAAGGTAGTGACACAAGTCGGCTCTGTGATCGAAGAACTCGACACCTCATACTGTATAGAGTCTGATCTGGATTTATACTGTACGAGGATAGTGACATTCCCCATGTCTCCAGGTATTTATTCTTGTCTGAGCGGCAATACATCAGCCTGCATGTATTCAAAGACTGAAGGCGCACTCAATACGCCATACATGGCTCTCAAAGGCTCAGTCATTGCCAATTGCAAAATAACAACTTGCAGGTGTGCAGACCCCCCGGGTATCATATCGCAAAACTATGGGGAAGCTGTATCTCTGATAGATAGACATTCATGCAATGTCTTATCATTAGATGGGGTAACTCTGAGGCTCAGTGGGGAGTTTGATGCAACTTATCAAAAGAATATCTCAATACTAGATTCTCAAGTCATCGTGACAGGCAACCTTGACATATCAACTGAGCTTGGAAATGTCAACAATTCAATAAGCAATGCCCTGGACAAGTTAGCAGAAAGTAACAGCAAACTAGACAAAGTCAATGTCAAATTAACCAGCACATCTGCTCTCGTTACCTATATCGTTCTAACCATCATATCTCTTGTTTTCGGTACACTTAGCTTGGTTTTAGCATGCTACCTGATGTACAAACAAAAGGCACAACAAAAGACCCTACTGTGGCTTGGGAACAACACCCTCGATCAAATGAGAGCCACTACAAGAACATGA
>KM374059
ATGGGATCCAAACCCCACACTAGGACCCCAGCACCTCCGATGCTGATCACCCGAATTACCCTGGTACTGAGCTGCATCTGCCCGACGAGCTCTCTTGACGGCAGGCCACTTGCAGCTGCAGGGATTGTGGTAACAGGAGATAAAGCAATCAACATATACACCTCATCTCAGACCGGGTCAATCATAGTCAAGTTACTCCCGAATATGCCCAAGGATAAGGAGGCATGTGCGAAAGCCCCGTTAGAGGCATACAACAGAACACTGACCACTTTACTCACCCCCCTTGGTGATTCCATCCGCAGAATACAAGGATCTGTGTCCACATCAGGAGGAAGGAGGCAAAAGCGCTTTATAGGCGCCATTATTGGCAGTGTAGCTCTTGGGGTTGCGACATCGGCACAAATAACAGCGGCTGCGGCCCTAATACAAGCCAACCAGAATGCCGCCAACATCCTCCGGCTGAAGGAGAGCATCGCTGCAACCAATGAAGCTGTGCATGAGATCACCGACGGATTATCGCAACTAGCAGTGGCAGTAGGGAAGATGCAACAGTTTGTCAATGACCAATTTAATAATACAGCGCGAGAATTGGACTGTATAAAAATTACACAACAAGTCGGCATAGAACTCAACCTATACCTAACTGAACTGACTACAGTGTTCGGGCCACAAATCACTTCTCCTGCCTTAACTCAGCTGACCATTCAAGCACTTTATAATTTAGCTGGCGGCAACATGGATTACTTATTGACCAAATTAGGTATAGGGAACAATCATCTTAGCTCATTAATAGGCAGTGGCTTGATCACAGGCAACCCTATACTGTATGACTCACAGACTCAACTCTTGGGCATCCAGGTAAATTTACCCTCAGTCGGGAACCTTAATAATATGCGTGCCACCTACCTGGAGACTTTATCTGTGAGCACAACCAAAGGATTTGCCTCAGCACTTGTCCCGAAGGTAGTGACACAAGTCGGCTCTGTGATCGAAGAACTCGACACCTCATACTGTATAGAGTCTGATCTGGATTTATACTGTACGAGGATAGTGACATTCCCCATGTCTCCAGGTATTTATTCTTGTCTGAGCGGCAATACATCAGCCTGCATGTATTCAAAGACTGAAGGCGCACTCAATACGCCATACATGGCTCTCAAAGGCTCAGTCATTGCCAATTGCAAAATAACAACTTGCAGGTGTGCAGACCCCCCGGGTATCATATCGCAAAACTATGGGGAAGCTGTATCTCTGATAGATAGACATTCATGCAATGTCTTATCATTAGATGGGGTAACTCTGAGGCTCAGTGGGGAGTTTGATGCAACTTATCAAAAGAATATCTCAATACTAGATTCTCAAGTCATCGTGACAGGCAACCTTGACATATCAACTGAGCTTGGAAATGTCAACAATTCAATAAGCAATGCCCTGGACAAGTTAGCAGAAAGTAACAGCAAACTAGACAAAGTCAATGTCAAGTTAACCAGCACATCTGCTCTCGTTACCTATATCGTTCTAACCATCATATCTCTTGTTTTCGGTACACTTAGCTTGGTTTTAGCATGCTACCTGATGTACAAACAAAAAGCACAACAAAAGACCTTACTGTGGCTTGGGAACAACACCCTCGATCAAATGAGAGCCACTACAAGAACATGA
>HM063423
ATGGGCTCCAAACCCCACACCAGGATCCCAGCACCTCTGATGCTGATCACCCGAATTACTCTGGTACTGAGCTGCATCTGCCTGACGAGCTCTCTTGACGGCAGGCCACTTGCAGCTGCGGGGATTGTGGTAACAGGAGATAAAGCAATCAATATATACACCTCATCTCAGACCGGGTCAATCATAGTCAAGTTGCTCCCGAATATGCCCAAGGACAAGGAGGCATGTGCGAAAGCCCCGTTAGAGGCATACAACAGAACACTGACCACTTTACTCACCCCCCTTGGTGATTCCATCCGCAGGATACAAGGATCTGTGTCCACATCAGGAGGAAGGAGGCAGAAGCGCTTTATAGGTGCCATTATAGGCAGTGTAGCTCTTGGGGTTGCGACATCGGCACAAATAACAGCGGCTGCGGCCCTAATACAAGCCAACCAGAATGCCGCCAACATCCTCCGGCTTAAGGAGAGCATCGCTGCAACCAATGAAGCTGTGCATGAGATCACTGACGGATTATCGCAACTAGCAGTGGCAGTTGGGAAGATGCAACAGTTTGTCAATGACCAATTTAATAATACAGCGCGAGAATTGGACTGTATAAAAATTACACAACAAGTCGGCATAGAACTCAACCTATACCTAACTGAACTGACTACAGTGTTCGGGCCACAAATCACTTCCCCTGCCCTAACTCAGCTGACCATTCAAGCGCTTTATAATTTAGCTGGCGGCAACATGGATTACTTATTGACCAAATTAGGTATAGGGAACAATCATCTTAGCTCATTAATAGGCAGTGGCTTGATCACAGGCAACCCTATACTGTATGACTCACAGACTCAACTCTTGGGCATCCAGGTAAATTTACCCTCAGTCGGGAACCTTAATAATATGCGTGCCACCTACCTGGAGACTTTATCTGTGAGCACAACCAAAGGATTTGCCTCAGCACTTGTCCCGAAGGTAGTGACACAAGTCGGCTCTGTGATCGAAGAACTCGACACCTCATACTGTATAGAGTCTGATCTGGATTTATACTGTACGAGGATAGTGACATTCCCCATGTCTCCAGGTATTTATTCTTGTCTGAGCGGCAATACATCAGCCTGCATGTATTCAAAGACTGAAGGCGCACTCAATACGCCATACATGGCCCTCAAAGGCTCAGTCATTGCCAATTGCAAAATAACAACTTGCAGGTGTGCAGACCCCCCGGGTATCATATCGCAAAACTATGGGGAAGCTGTATCTCTGATAGATAGACATTCATGCAATGTCTTATCATTAGATGGGGTAACTCTGAGGCTCAGTGGGGAGTTTGATGCAACTTATCAAAAGAATATCTCAATACTAGATTCTCAAGTCATCGTGACAGGCAACCTTGACATATCAACCGAGCTTGGAAATGTCAACAATTCAATAAGCAATGCCCTGGACAAGTTAGCAGAAAGTAACAGCAAACTAGACAAAGTCAATGTCAAATTAACCAGCACATCTGCTCTCGTTACCTATATCGTTCTAACCATCATATCTCTTGTTTTCGGTACACTTAGCTTGGTTTTAGCATGCTACCTGATGTACAAACAAAAGGCACAACAAAAGACCTTACTGTGGCTTGGGAACAACACCCTCGATCAAATGAGAGCTACTACAAGAACATGA
>JX486557
ATGGGCTCCAAACCCCACACCAGGACCCCAGCACCTCTGATGCTGATCACCCGAATTACTCTGGTACTGAGCTGCATCTGCCTGACGAGCTCTCTTGACGGCAGGCCACTTGCAGCTGCGGGGATTGTGGTAACAGGAGATAAAGCAATCAACATATACACCTCATCTCAGACCGGGTCAATCATAGTCAAGTTGCTCCCGAATATGCCCAAGGATAAGGAGGCATGTGCGAAAGCCCCGCTAGAGGCATACAACAGAACACTGACCACTTTACTCACCCCCCTTGGTGATTCCATCCGCAGGATACAAGGATCAGTGTCCACATCAGGAAGAAGGAGGCAGAAGCGCTTTATAGGCGCCATTATTGGTAGTGTAGCTCTTGGGGTTGCAACATCGGCACAAATAACAGCGGCTGCGGCCTTAATACAAGCCAACCAGAATGCCGCCAACATCCTCCGGCTTAAGGAGAGCATCGCTGCAACCAATGAAGCTGTGCATGAGATCACCGACGGATTATCGCAACTAGCAGTGGCAGTTGGGAAGATGCAACAGTTTGTCAATGACCAATTTAATAATACAGCGCGAGAATTGGACTGTATAAAAATTACACAACAAGTCGGCATAGAACTCAACCTATACCTAACTGAACTGACTACAGTGTTCGGGCCACAAATCACTTCCCCTGCCTTAACTCAGCTGACCATTCAAGCGCTTTATAATTTAGCTGGCGGCAACATGGATTACTTATTGACCAAATTAGGTATAGGGAACAATCATCTTAGCTCATTAATAGGCAGTGGCTTGATCACAGGCAACCCTATACTATATGACTCACAGACTCAACTCTTGGGCATCCAGGTAAATTTACCCTCAGTCGGGAACCTTAATAATATGCGTGCCACCTACCTGGAGACTTTATCTGTGAGCACAACCAAAGGATTTGCCTCAGCACTTGTCCCGAAGGTAGTGACACAAGTCGGCTCTGTGATCGAAGAACTCGACACCTCATACTGTATAGAGTCTGATCTGGATTTATACTGTACGAGGATAGTGACATTCCCCATGTCTCCAGGTATTTATTCTTGTCTGAGCGGCAATACATCAGCCTGCATGTATTCAAAGACTGAAGGCGCTCTCAATACGCCATACATGGCCCTCAAAGGCTCAGTCATTGCCAATTGCAAAATAACAACTTGCAGGTGTGCAGACCCCCCGGGTATCATATCGCAAAACTATGGGGAAGCTGTATCTCTGATAGATAGACATTCATGCAATGTCTTATCATTAGATGGGGTAACTCTGAGGCTCAGTGGGGAGTTTGATGCCACTTATCAAAAGAATATCTCAATACTAGATTCTCAAGTCATCGTGACAGGCAACCTTGACATATCAACTGAGCTTGGAAATGTCAACAATTCAATAAGCAATGCCCTGGACAAGTTAGCAGAAAGTAACAGCAAACTAGACAAAGTCAATGTCAAATTAACCAGCACATCTGCTCTCGTTACCTATATCGTTCTAACCATCATATCTCTTGTTTTCGGTACACTTAGCTTGGTTTTAGCATGCTACCTGATGTACAAACAAAAGGCACAACAAAAGACCTTACTGTGGCTTGGGAACAACACCCTCGATCAAATGAGAGCCACTACAAGAACATGA
>KT381606
ATGGGCTCCAAACCCCACACCAGGATCCCAGCACCTCTGATGCTGATCACCCGAATTACTCTAGTACTGAGCTGCATCTGCCTGACGAGCTCTCTTGACGGCAGGCCACTTGCAGCTGCGGGTATTGTGGTAACAGGAGATAAAGCAATCAATATATACACCTCATCTCAAACAGGGTCAATCATAGTCAAGTTGCTCCCGAATATGCCCAAGGACAAGGAGGCATGTGCGAAAGCCCCGTTAGAGGCATACAACAGAACACTGACCACTTTACTCACCCCCCTTGGTGATTCCATCCGCAGGATACAAGGGTCTGTGTCCACATCGGGAGGAAGGAGGCAGAAGCGCTTTATAGGTGCCATTATAGGCAGTGTAGCTCTTGGGGTTGCGACATCGGCACAGATAACAGCGGCTGCGGCCCTAATACAAGCCAACCAGAATGCCGCCAACATCCTCCGGCTTAAGGAGAGCATCGCTGCAACCAATGAAGCTGTGCATGAGGTCACTGACGGATTATCGCAACTAGCAGTGGCGGTTGGAAAGATGCAACAGTTTGTCAATGACCAATTTAATAATACAGCGCGAGAATTGGACTGTATAAAAATTACACAACAAGTCGGCATAGAACTCAACCTATACCTAACTGAACTGACTACAGTGTTCGGGCCACAAATCACTTCCCCTGCCTTAACTCAGCTGACCATCCAAGCGCTTTATAACTTAGCTGGCGGCAACATGGATTATTTATTGACTAAATTAGGTATAGGGAATAATCATCTCAGCTCATTAATAGGCAGTGGCCTGATCACAGGCAATCCTATACTGTATGACCCACAGACTCAACTCTTGGGCATCCAGGTAAATTTACCCTCAGTCGGGAACCTTAATAATATGCGTGCCACCTACCTGGAGACTTTATCTGTAAGCACAACCAAAGGATTTGCCTCAGCACTTGTCCCGAAGGTAGTGACACAAGTTGGCTCTGTGATAGAAGAACTCGACACCTCATACTGTATAGAGTCTGATCTGGATTTATACTGTACAAGGATAGTGACATTCCCCATGTCTCCAGGTATTTATTCTTGTCTGAGCGGCAATACATCAGCCTGCATGTATTCAAAGACTGAAGGCGCACTCAATACGCCATACATGGCTCTCAAAGGCTCAGTCATTGCCAATTGCAAAATAACAACTTGCAGGTGTGCAGACCCCCCGGGTATCATATCGCAAAACTATGGGGAAGCTGTATCTCTGATAGATAGACATTCATGCAATGTCTTATCATTAGATGGGGTAACTCTGAGGCTCAGTGGGGAGTTTGATGCAACTTATCAAAAGAATATCTCAATACTAGATTCTCAAGTCATCGTGACAGGCAACCTTGATATATCAACCGAGCTTGGAAATGTCAACAATTCAATAAGCAATGCCCTGGACAGGTTAGCAGAAAGTAACAGCAAACTAGACAAGGTCAATGTCAAATTAACCAGCACGTCTGCTCTCATTACCTATATCGTTCTAACCATCATATCTCTTGTTTTCGGTGCACTTAGCTTGGTTTTAGCATGCTACCTGATGTACAAACAAAAGGCACAACAAAAGACCTTACTGTGGCTTGGGAACAACACCCTCGATCAGATGAGAGCCACTACAAGAACATGA
>KR014815
ATGGGCTCCAAACCCCACACCAGGATCCCAGCACCTCTGATGCTGATCACCCGAATTACTCTAGTACTGAGCTGCATCTGCCTGACGAGCTCTCTTGACGGCAGGCCACTTGCAGCTGCGGGTATTGTGGTAACAGGAGATAAAGCAATCAATATATACACCTCATCTCAAACAGGGTCAATCATAGTCAAGTTGCTCCCGAATATGCCCAAGGACAAGGAGGCATGTGCGAAAGCCCCGTTAGAGGCATACAACAGAACACTGACCACTTTACTCACCCCCCTTGGTGATTCCATCCGCAGGATACAAGGGTCTGTGTCCACATCGGGAGGAAGGAGGCAGAAGCGCTTTATAGGTGCCATTATAGGCAGTGTAGCTCTTGGGGTTGCGACATCGGCACAGATAACAGCGGCTGCGGCCCTAATACAAGCCAACCAGAATGCCGCCAACATCCTCCGGCTTAAGGAGAGCATCGCTGCAACCAATGAAGCTGTGCATGAGGTCACTGACGGATTATCGCAACTAGCAGTGGCGGTTGGAAAGATGCAACAGTTTGTCAATGACCAATTTAATAATACAGCGCGAGAATTGGACTGTATAAAAATTACACAACAAGTCGGCATAGAACTCAACCTATACCTAACTGAACTGACTACAGTGTTCGGGCCACAAATCACTTCCCCTGCCTTAACTCAGCTGACCATCCAAGCGCTTTATAACTTAGCTGGCGGCAACATGGATTATTTATTGACTAAATTAGGTATAGGGAATAATCATCTCAGCTCATTAATAGGCAGTGGCCTGATCACAGGCAATCCTATACTGTATGACCCACAGACTCAACTCTTGGGCATCCAGGTAAATTTACCCTCAGTCGGGAACCTTAATAATATGCGTGCCACCTACCTGGAGACTTTATCTGTAAGCACAACCAAAGGATTTGCCTCAGCACTTGTCCCGAAGGTAGTGACACAAGTTGGCTCTGTGATAGAAGAACTCGACACCTCATACTGTATAGAGTCTGATCTGGATTTATACTGTACAAGGATAGTGACATTCCCCATGTCTCCAGGTATTTATTCTTGTCTGAGCGGCAATACATCAGCCTGCATGTATTCAAAGACTGAAGGCGCACTCAATACGCCATACATGGCTCTCAAAGGCTCAGTCATTGCCAATTGCAAAATAACAACTTGCAGGTGTGCAGACCCCCCGGGTATCATATCGCAAAACTATGGGGAAGCTGTATCTCTGATAGATAGACATTCATGCAATGTCTTATCATTAGATGGGGTAACTCTGAGGCTCAGTGGGGAGTTTGATGCAACTTATCAAAAGAATATCTCAATACTAGATTCTCAAGTCATCGTGACAGGCAACCTTGATATATCAACCGAGCTTGGAAATGTCAACAATTCAATAAGCAATGCCCTGGACAGGTTAGCAGAAAGTAACAGCAAACTAGACAAGGTCAATGTCAAATTAACCAGCACGTCTGCTCTCATTACCTATATCGTTCTAACCATCATATCTCTTGTTTTCGGTGCACTTAGCTTGGTTTTAGCATGCTACCTGATGTACAAACAAAAGGCACAACAAAAGACCTTACTGTGGCTTGGGAACAACACCCTCGATCAGATGAGAGCCACTACAAGAACATGA
>KX761865
ATGGGCTCCAAACCCCACACCAGGATCCCAGCACCTCTGATGCTGATCACCCGAGTTACTCTAGTACTGAGCTGCATCTGCCTGACGAGTTCTCTTGACGGCAGGCCACTTGCAGCTGCGGGGATTGTGGTAACAGGAGATAAAGCAATCAATATATACACCTCATCTCAGACAGGGTCAATCATAGTCAAGTTGCTCCCGAATATGCCCAAGGACAAGGAGGCATGTGCGAAAGCCCCGTTAGAGGCATACAACAGAACACTGACCACTTTACTCACCCCCCTTGGTGATTCCATCCGCAGGATACAAGGGTCTGTGTCCACATCAAGAGGAAGGAGGCAGAAGCGCTTTATAGGTGCCATTATAGGCAGTGTAGCTCTTGGGGTTGCGACATCGGCACAGATAACAGCGGCTGCGGCCCTAATACAAGCCAACCAGAATGCTGCCAACATCCTCCGGCTTAAGGAGAGCATCGCTGCAACCAATGAAGCTGTGCATGAGGTCACTGACGGATTATCGCAACTAGCAGTGGCGGTTGGGAAGATGCAACAGTTTGTCAATGACCAATTTAATAATACAGCGCGAGAATTGGACTGTATAAAAATTACACAACAAGTCGGCATAGAACTCAACCTATACCTAACTGAACTGACTACAGTGTTCGGGCCACAAATCACTTCCCCTGCCTTAACTCAGCTGACCATTCAAGCGCTTTATAACTTAGCTGGCGGCAACATGGATTACTTATTGACTAAATTAGGTATAGGGAATAATCATCTCAGCTCATTAATAGGCAGTGGCCTGATTACAGGCAACCCTATACTGTATGACCCACAGACTCAGCTCTTGGGCATCCAGGTAAATTTACCCTCAGTCGGGAACCTTAATAATATGCGTGCCACCTACCTGGAGACTTTATCTGTAAGCACAACTAAAGGATTTGCCTCAGCACTTGTCCCGAAGGTAGTGACACAAGTCGGCTCTGTGATAGAAGAACTCGACACCTCATACTGTATAGAGTCTGATCTGGATTTATACTGTACAAGGATAGTGACATTCCCCATGTCTCCAGGTATTTATTCTTGTCTGAGCGGCAATACATCAGCCTGCATGTATTCAAAGACTGAAGGCGCACTCAATACGCCATACATGGCCCTCAAAGGCTCAGTCATTGCCAATTGCAAAATAACAACTTGCAGGTGTGTAGACCCCCCGGGTATCATATCGCAAAACTATGGGGAAGCTGTATCTCTGATAGATAGACATTCATGCAATGTCTTATCATTAGATGGGGTAACTCTGAGGCTCAGTGGGGAGTTTGATGCAACTTATCAAAAGAATATCTCAATACTAGATTCTCAAGTCATCGTGACAGGCAACCTTGATATATCAACCGAGCTTGGAAATGTCAACAATTCAATAGGCAATGCCCTGGACAGGTTAGCAGAAAGTAACAGCAAACTAGACAAAGTCAATGTCAAATTAACCAGCACATCTGCTCTCGTTACCTATATCGTTCTAACCATCATATCTCTTGTTTTCGGTGCACTTAGCTTGGTCTTAGCATGCTACCTGATGTACAAACAAAAGGCACAACAAAAGACCTTGCTGTGGCTTGGGAACAACACCCTCGATCAGATGAGAGCCACTACAAGAACATGA
