# Supplementary material for: Evolutionary dynamics and transmission patterns of Newcastle disease virus in China through Bayesian phylogeographical analysis
Source: PLoS One. 2020 Sep 29;15(9):e0239809. doi: 10.1371/journal.pone.0239809 (PMC7523974; doi:10.1371/journal.pone.0239809)
Supplement: S1 Dataset — (ZIP) [file pone.0239809.s013.zip › S1 Dataset/F gene_genotype VII-1.fas]

>KU933951
ATGGGCTCCAAACCTTCTACCAGGGTCCCAGCACCTCTAATGCTGATCACTCGGATTATACTGATATTGAGTTGTATCCGTCTGACAAGCTCTCTTGACGGCAGGCCCCTTGCAGCTGCAGGAATTGTAGTAACAGGAGATAAGGCAGTCAATGTATACACCTCGTCTCAGACTGGGTCAATCATAGTCAAGTTGCTCCCGAATATGCCCAGAGATAAGGAGGCATGTGCAAAAGCCCCATTAGAGGCATATAACAGAACACTGACTACTCTGCTCACTCCTCTTGGCGACTCCATCCGCAAGATCCAAGGGTCTGTGTCCACGTCCGGAGGAAGGAGACAAAGACGCTTTATAGGTGCTGTTATTGGCAGTGTAGCTCTTGGGGTTGCAACAGCGGCACAGATAACAGCAGCTGCGGCCCTAATACAAGCCAAACAGAATGCCGCCAACATCCTCCGGCTCAAGGAGAGCATTGCTGCAACCAATGAAGCTGTGCATGAAGTCACCGACGGATTATCACAACTATCAGTGGCAGTTGGGAAGATGCAGCAGTTTGTCAATGACCAGTTTAATAATACGGCGCGAGAATTGGACTGTATAAAAATCACACAACAGGTCGGTGTAGAACTCAACCTATACCTAACTGAATTGACTACAGTATTCGGGCCACAGATCACCTCCCCTGCATTAACTCAGCTGACCATCCAGGCACTTTATAATTTAGCTGGTGGCAATATGGATTACTTATTAACTAAGTTGGGTATAGGAAACAATCAACTCAGCTCATTAATTGGTAGCGGCCTGATCACTGGTTACCCTATACTGTATGACTCACATACTCAACTCTTGGGCATACAAGTAAATCTGCCCTCAGTCGGGAACTTAAATAATATGCGTGCCACCTATTTGGAGACCTTATCTGTAAGTACAACCAAAGGATATGCCTCAGCACTCGTCCCGAAAGTAGTGACACAAGTCGGTTCTGTGATAGAGGAGCTTGACACCTCATACTGTATAGAGTCCGATCTGGATTTATATTGTACTAGAATAGTGACATTCCCCATGTCCCCAGGTATTTATTCCTGTTTGAGCGGCAACACATCAGCTTGCATGTACTCAAAGACTGAAGGCGCACTCACTACGCCGTATATGGCCCTTAGAGGCTCAGTTATTGCCAACTGTAAGATAACAACATGCAGATGTACAGACCCTCCTGGTATCATATCGCAAAATTACGGAGAAGCTGTATCCCTGATAGATAGGCATTCATGCAATGTCTTATCATTAGACGGAATAACTCTGAGGCTCAGTGGAGAATTTGATGCAACTTATCAAAAGAACATCTCAATATTAGATTCTCAGGTCATCGTGACAGGCAATCTTGATATATCAACTGAACTTGGAAACGTCAACAATTCAATCAGCAGTGCCTTGGATAGGTTGGCAGAAAGCAACAGCAAGCTAGAAAAAGTCAATGTCAGACTAACTAGCACATCTGCTCTCATTACCTATATTGTTCTAACTATCATCTCCCTAATTTTCGGTGCACTTAGTCTGGTTTTAGCATGTTACCTGATGTACAAACAGAAGGCACAACAAAAGACCTTGCTATGGCTTGGGAATAATACCCTCGATCAGATGAGAGCCACCACAAGAGCATGA------------------------------------------------------------------------------------------------------------------------------------------------------------------------------------------------------------------------------------------------------------------------------------------------------------------------------------------------------------------------------------------------------------------------------------------------------------------------------------------------------------------------------------------------------------------------------------------------------------------------------------------------------------------------------------------------------------------------------------------------------------------------------------------------------------------------------------------------------------------------------------------------------------------------------------------------------------------------------------------------------------------------------------------------------------------------------------------------------------------------------------------------------------------------------------------------------------------------------------------------------------------------------------------------------------------------------------------------------------------------------------------------------------------------------------------------------------------------------------------------------------------------------------------------------------------------------------------------------------------------------------------------------------------------------------------------------------------------------------------------------------------------------------------------------------------------------------------------------------------------------------------------------------------------------------------------------------------------------------------------------------------------------------------------------------------------------------------------------------------------------------------------------------------------------------------------------------------------------------------------------------------------------------------------------------------------------------------------------------------------------------------------------------------------------------------------------------------------------------------------------------------------------------------------------------------------------------------------------------------------------------------------------------------------------------------------------------------------------------------------------------------------------------------------------------------------------------------------------------------------------------------------------------------------------------------------------------------------------------------------------------------------------------------------------------------------------------------------------------------------------------------------------------------------------------------------------------------------------------------------------------------------------------------------------------------------------------------------------------------------------------------------------------------------------------------------------------------------------------------------------------------------------------------------------------------------------------------------------------------------------------------------------------------------------------------------------------------------------------------------------------------------------------------------------------------------------------------------------------------------------------------------------------------------------------------------------------------------------------------------------------------------------------------------------------------------------------------------------------------------------------------------------------------------------------------------------------------------------------------------------------------------------------------------------------------------------------------------------------------------------------------------------------------------------------------------------------------------------------------------------------------------------------------------------------------------------------------------------------------------------------------------------------------------------------------------------------------------------------------------------------------------------------------------------------------------------------------------------------------------------------------------------------------------------------------------------------------------------------------------------------------------------------------------------------------------------------------------------------------------------------------------------------------------------------------------------------------------------------------------------------------------------------------------------------------------------------------------------------------------------------------------------------------------------------------------------------------------------------------------------------------------------------------------------------------------------------------------------------------------------------------------------------------------------------------------------------------------------------------------------------------------------------------------------------------------------------------------------------------------------------------------------------------------------------------------------------------------------------------------------------------------------------------------------------------------------------------------------------------------------------------------------------------------------------------------------------------------------------------------------------------------------------------------------------------------------------------------------------------------------------------------------------------------------------------------------------------------------------------------------------------------------------------------------------------------------------------------------------------------------------------------------------------------------------------------------------------------------------------------------------------------------------------------------------------------------------------------------------------------------------------------------------------------------------------------------------------------------------------------------------------------------------------------------------------------------------------------------------------------------------------------------------------------------------------------------------------------------------------------------------------------------------------------------------------------------------------------------------------------------------------------------------------------------------------------------------------------------------------------------------------------------------------------------------------------------------------------------------------------------------------------------------------------------------------------------------------------------------------------------------------------------------------------------------------------------------------------------------------------------------------------------------------------------------------------------------------------------------------------------------------------------------------------------------------------------------------------------------------------------------------------------------------------------------------------------------------------------------------------------------------------------------------------------------------------------------------------------------------------------------------------------------------------------------------------------------------------------------------------------------------------------------------------------------------------------------------------------------------------------------------------------------------------------------------------------------------------------------------------------------------------------------------------------------------------------------------------------------------------------------------------------------------------------------------------------------------------------------------------------------------------------------------------------------------------------------------------------------------------------------------------------------------------------------------------------------------------------------------------------------------------------------------------------------------------------------------------------------------------------------------------------------------------------------------------------------------------------------------------------------------------------------------------------------------------------------------------------------------------------------------------------------------------------------------------------------------------------------------------------------------------------------------------------------------------------------------------------------------------------------------------------------------------------------------------------------------------------------------------------------------------------------------------------------------------------------------------------------------------------------------------------------------------------------------------------------------------------------------------------------------------------------------------------------------------------------------------------------------------------------------------------------------------------------------------------------------------------------------------------------------------------------------------------------------------------------------------------------------------------------------------------------------------------------------------------------------------------------------------------------------------------------------------------------------------------------------------------------------------------------------------------------------------------------------------------------------------------------------------------------------------------------------------------------------------------------------------------------------------------------------------------------------------------------------------------------------------------------------------------------------------------------------------------------------------------------------------------------------------------------------------------------------------------------------------------------------------------------------------------------------------------------------------------------------------------------------------------------------------------------------------------------------------------------------------------------------------------------------------------------------------------------------------------------------------------------------------------------------------------------------------------------------------------------------------------------------------------------------------------------------------------------------------------------------------------------------------------------------------------------------------------------------------------------------------------------------------------------------------------------------------------------------------------------------------------------------------------------------------------------------------------------------------------------------------------------------------------------------------------------------------------------------------------------------------------------------------------------------------------------------------------------------------------------------------------------------------------------------------------------------------------------------------------------------------------------------------------------------------------------------------------------------------------------------------------------------------------------------------------------------------------------------------------------------------------------------------------------------------------------------------------------------------------------------------------------------------------------------------------------------------------------------------------------------------------------------------------------------------------------------------------------------------------------------------------------------------------------------------------------------------------------------------------------------------------------------------------------------------------------------------------------------------------------------------------------------------------------------------------------------------------------------------------------------------------------------------------------------------------------------------------------------------------------------------------------------------------------------------------------------------------------------------------------------------------------------------
>KU933950
ATGGGCTCCAAACCTTCTACCAGGATCCCAGCACCTCTAATGCTAATCACTCGGATTATGCTGACATTGAGCTGCATCCGTCTGACAAGCTCTCTTGACGGCAGGCCCCTTGCAGCTGCAGGAATTGTAGTAACGGGAGATAAGGCAGTCAATGTATACACCTCGTCTCAGACAGGGTCAATCATAGTCAAGTTGCTCCCAAATATGCCCAGAGATAAGGAGGCATGTGCAAGAGCCTCATTGGAGGCATATAACAGAACACTGACTACTCTGCTCACTCCTCTTGGTGACTCCATCCGCAAGATCCAAGGGTCTGTATCCACGTCCGGAGGAAGGAGACAAAAACGTTTTATAGGTGCTGTTATTGGCAGTGTAGCTCTTGGGGTTGCAACAGCGGCACAGATAACAGCAGCTGCGGCCCTGATACAAGCCAAACAGAATGCCGCCAACATCCTCCGGCTTAAGGAGAGCATTGCTGCAACCAATGAAGCTGTGCATGAAGTCACCGACGGATTATCACAACTATCAGTGGCAGTTGGGAAGATGCAGCAGTTTGTCAATGACCAGTTTAATAATACGGCGCGAGAATTGGACTGCATAAAAATCACACAACAGGTTGGTGTAGAACTCAACCTATACCTAACTGAATTAACTACAGTATTCGGGCCACAGATCACCTCCCCTGCATTAACTCAGCTGACCATCCAGGCACTTTATAATTTAGCTGGTGGCAATATGGACTACTTATTAACTAAGTTAGGTATAGGAAACAATCAACTCAGCTCATTAATTGGTAGCGGCCTGATCACTGGTTACCCTATACTGTATGACTCACATACTCAGCTCTTGGGCATACAAGTAAATCTGCCCTCAGTCGGGAACTTAAATAATATGCGTGCCACCTATTTGGAGACCTTATCTGTAAGTACAACCAAAGGATATGCCTCAGCACTAGTCCCGAAAGTAGTGACACAAGTTGGTTCTGTGATAGAAGAGCTTGACACCTCATACTGTATAGAGTCCGATCTGGATTTATATTGTACTAGAATAGTGACATTCCCTATGTCCCCAGGTATTTATTCCTGTTTGAGCGGCAACACATCAGCCTGCATGTATTCAAAGACTGAAGGCGCACTCACCACGCCATATATAGCCCTTAGAGGCTCAGTTATTGCCAATTGTAAGATAACAACGTGCAGATGTACAGACCCTCCTGGTATCATATCGCAAAATTACGGAGAAGCTGTATCCCTGATAGATAGACATTCATGCAATGTCTTATCATTAGACGGAATAACTCTGAGGCTCAGTGGGGAATTTGATGCAACTTATCAAAAGAACATCTCAATATTAGATTCTCAGGTCATCGTGACAGGCAATCTTGATATATCAACTGAACTTGGAAACGTCAACAATTCAATCAGCAATGCCTTGGATAGGTTGGCAGAAAGCAACAGCAAACTAGAAAAAGTCAATGTCAGACTAACTAGCACATCCGCTCTCATTACCTATATTGTTCTAACTGTCATTTCCCTAATTTTCGGTGCACTTAGTCTGGCTTTAGCGTGTTACCTGATGTACAAACAGAAGGCACAACAAAAGACCTTGCTATGGCTTGGGAATAATACCCTCGATCAGATGAGAGTCACCACGAGAGCATGA------------------------------------------------------------------------------------------------------------------------------------------------------------------------------------------------------------------------------------------------------------------------------------------------------------------------------------------------------------------------------------------------------------------------------------------------------------------------------------------------------------------------------------------------------------------------------------------------------------------------------------------------------------------------------------------------------------------------------------------------------------------------------------------------------------------------------------------------------------------------------------------------------------------------------------------------------------------------------------------------------------------------------------------------------------------------------------------------------------------------------------------------------------------------------------------------------------------------------------------------------------------------------------------------------------------------------------------------------------------------------------------------------------------------------------------------------------------------------------------------------------------------------------------------------------------------------------------------------------------------------------------------------------------------------------------------------------------------------------------------------------------------------------------------------------------------------------------------------------------------------------------------------------------------------------------------------------------------------------------------------------------------------------------------------------------------------------------------------------------------------------------------------------------------------------------------------------------------------------------------------------------------------------------------------------------------------------------------------------------------------------------------------------------------------------------------------------------------------------------------------------------------------------------------------------------------------------------------------------------------------------------------------------------------------------------------------------------------------------------------------------------------------------------------------------------------------------------------------------------------------------------------------------------------------------------------------------------------------------------------------------------------------------------------------------------------------------------------------------------------------------------------------------------------------------------------------------------------------------------------------------------------------------------------------------------------------------------------------------------------------------------------------------------------------------------------------------------------------------------------------------------------------------------------------------------------------------------------------------------------------------------------------------------------------------------------------------------------------------------------------------------------------------------------------------------------------------------------------------------------------------------------------------------------------------------------------------------------------------------------------------------------------------------------------------------------------------------------------------------------------------------------------------------------------------------------------------------------------------------------------------------------------------------------------------------------------------------------------------------------------------------------------------------------------------------------------------------------------------------------------------------------------------------------------------------------------------------------------------------------------------------------------------------------------------------------------------------------------------------------------------------------------------------------------------------------------------------------------------------------------------------------------------------------------------------------------------------------------------------------------------------------------------------------------------------------------------------------------------------------------------------------------------------------------------------------------------------------------------------------------------------------------------------------------------------------------------------------------------------------------------------------------------------------------------------------------------------------------------------------------------------------------------------------------------------------------------------------------------------------------------------------------------------------------------------------------------------------------------------------------------------------------------------------------------------------------------------------------------------------------------------------------------------------------------------------------------------------------------------------------------------------------------------------------------------------------------------------------------------------------------------------------------------------------------------------------------------------------------------------------------------------------------------------------------------------------------------------------------------------------------------------------------------------------------------------------------------------------------------------------------------------------------------------------------------------------------------------------------------------------------------------------------------------------------------------------------------------------------------------------------------------------------------------------------------------------------------------------------------------------------------------------------------------------------------------------------------------------------------------------------------------------------------------------------------------------------------------------------------------------------------------------------------------------------------------------------------------------------------------------------------------------------------------------------------------------------------------------------------------------------------------------------------------------------------------------------------------------------------------------------------------------------------------------------------------------------------------------------------------------------------------------------------------------------------------------------------------------------------------------------------------------------------------------------------------------------------------------------------------------------------------------------------------------------------------------------------------------------------------------------------------------------------------------------------------------------------------------------------------------------------------------------------------------------------------------------------------------------------------------------------------------------------------------------------------------------------------------------------------------------------------------------------------------------------------------------------------------------------------------------------------------------------------------------------------------------------------------------------------------------------------------------------------------------------------------------------------------------------------------------------------------------------------------------------------------------------------------------------------------------------------------------------------------------------------------------------------------------------------------------------------------------------------------------------------------------------------------------------------------------------------------------------------------------------------------------------------------------------------------------------------------------------------------------------------------------------------------------------------------------------------------------------------------------------------------------------------------------------------------------------------------------------------------------------------------------------------------------------------------------------------------------------------------------------------------------------------------------------------------------------------------------------------------------------------------------------------------------------------------------------------------------------------------------------------------------------------------------------------------------------------------------------------------------------------------------------------------------------------------------------------------------------------------------------------------------------------------------------------------------------------------------------------------------------------------------------------------------------------------------------------------------------------------------------------------------------------------------------------------------------------------------------------------------------------------------------------------------------------------------------------------------------------------------------------------------------------------------------------------------------------------------------------------------------------------------------------------------------------------------------------------------------------------------------------------------------------------------------------------------------------------------------------------------------------------------------------------------------------------------------------------------------------------------------------------------------------------------------------------------------------------------------------------------------------------------------------------------------------------------------------------------------------------------------------------------------------------------------------------------------------------------------------------------------------------------------------------------------------------------------------------------------------------------------------------------------------------------------------------------------------------------------------------------------------------------------------------------------------------------------------------------------------------------------------------------------------------------------------------------------------------------------------------------------------------------------------------------------------------------------------------------------------------------------------------------------------------------------------------------------------------------------------------------------------------------------------------------------------------------------------------------------------------------------------------------------------------------------------------------------------------------------------------------------------------------------------------------------------------------------------------------------------------------------------------------------------------------------------------------------------------------------------------------------------------------------------------------------------------------------------------------------------------------------------------------------------------------------------------------------------------------------------------------------------------------------------------------------------------------------------------------------------------------------------------------------------------------------------------------------------------------------------------------------------------------------------------------------------------------------------------------------------------------------------------------------------------------------------------------------------------------------------------------------------------------------------------------------------------------------------------------------------------------------------------------------------------------------------------------------------------------------------------------------------------------------------------------------------------------------------------------------------------------------------------------------------------------------------------------------------------------------------------------------------------------------------
>KU933948
ATGGGCTCCAAACCTTCTACCAGGATCCCAGCACCTCTAATGCTAATCACTCGGATTATGCTGACATTGAGCTGCATCCGTCTGACAAGCTCTCTTGACGGCAGGCCCCTTGCAGCTGCAGGAATTGTAGTAACGGGAGATAAGGCAGTCAATGTATACACCTCGTCTCAGACAGGGTCAATCATAGTCAAGTTGCTCCCAAATATGCCCAGAGATAAGGAGGCATGTGCAAGAGCCTCATTGGAGGCATATAACAGAACACTGACTACTCTGCTCACTCCTCTTGGTGACTCCATCCGCAAGATCCAAGGGTCTGTATCCACGTCCGGAGGAAGGAGGCAAAAACGTTTTATAGGTGCTGTTATTGGCAGTGTAGCTCTTGGGGTTGCAACAGCGGCACAGATAACAGCAGCTGCGGCCCTGATACAAGCCAAACAGAATGCCGCCAACATCCTCCGGCTTAAGGAGAGCATTGCTGCAACCAATGAAGCTGTGCATGAAGTCACCGACGGATTATCACAACTATCAGTGGCAGTTGGGAAGATGCAGCAGTTTGTCAATGACCAGTTTAATAATACGGCGCGAGAATTGGACTGCATAAAAATCACACAACAGGTCGGTGTAGAACTCAACCTATACCTAACTGAATTAACTACAGTATTCGGGCCACAGATCACCTCCCCTGCATTAACTCAGCTGACCATCCAGGCACTTTATAATTTAGCTGGTGGCAATATGGACTACTTATTAACTAAGTTAGGTATAGGAAACAATCAACTCAGCTCATTAATTGGTAGCGGCCTGATCACTGGTTACCCTATACTGTATGACTCACATACTCAACTCTTGGGCATACAAGTAAATCTGCCCTCAGTCGGGAACTTAAATAATATGCGTGCCACCTATTTGGAGACCTTATCTGTAAGTACAACCAAAGGATATGCCTCAGCACTAGTCCCGAAAGTAGTGACACAAGTTGGTTCTGTGATAGAAGAGCTTGACACCTCATACTGTATAGAGTCCGATCTGGATTTATATTGTACTAGAATAGTGACATTCCCCATGTCCCCAGGTATTTATTCTTGTTTGAGCGGCAACACATCAGCCTGCATGTATTCAAAGACTGAAGGCGCACTCACCACGCCATATATGGCCCTTAGAGGCTCAGTTATTGCCAATTGTAAGATAACAACGTGCAGATGTACAGACCCTCCTGGTATCATATCGCAAAATTACGGAGAAGCTGTATCCCTGATAGATAGACATTCGTGCAATGTCTTATCATTAGACGGAATAACTCTGAGGCTCAGTGGGGAATTTGATGCAACTTATCAAAAGAACATCTCAATATTAGATTCTCAGGTCATCGTGACAGGCAATCTTGATATATCAACTGAACTTGGAAACGTCAACAATTCAATCAGCAATGCCTTGGATAGGTTGGCAGAAAGCAACAGCAAACTAGAAAAAGTCAATGTCAGACTAACTAGCACATCCGCTCTCATTACCTATATTGTTCTAACTGTCATTTCCCTAATTTTCGGTGCACTTAGTCTGGCTTTAGCGTGTTACCTGATGTACAAACAGAAGGCACAACAAAAGACCTTGCTATGGCTTGGGAATAATACCCTCGATCAGATGAGAGCCACCACGAGAGCATGA------------------------------------------------------------------------------------------------------------------------------------------------------------------------------------------------------------------------------------------------------------------------------------------------------------------------------------------------------------------------------------------------------------------------------------------------------------------------------------------------------------------------------------------------------------------------------------------------------------------------------------------------------------------------------------------------------------------------------------------------------------------------------------------------------------------------------------------------------------------------------------------------------------------------------------------------------------------------------------------------------------------------------------------------------------------------------------------------------------------------------------------------------------------------------------------------------------------------------------------------------------------------------------------------------------------------------------------------------------------------------------------------------------------------------------------------------------------------------------------------------------------------------------------------------------------------------------------------------------------------------------------------------------------------------------------------------------------------------------------------------------------------------------------------------------------------------------------------------------------------------------------------------------------------------------------------------------------------------------------------------------------------------------------------------------------------------------------------------------------------------------------------------------------------------------------------------------------------------------------------------------------------------------------------------------------------------------------------------------------------------------------------------------------------------------------------------------------------------------------------------------------------------------------------------------------------------------------------------------------------------------------------------------------------------------------------------------------------------------------------------------------------------------------------------------------------------------------------------------------------------------------------------------------------------------------------------------------------------------------------------------------------------------------------------------------------------------------------------------------------------------------------------------------------------------------------------------------------------------------------------------------------------------------------------------------------------------------------------------------------------------------------------------------------------------------------------------------------------------------------------------------------------------------------------------------------------------------------------------------------------------------------------------------------------------------------------------------------------------------------------------------------------------------------------------------------------------------------------------------------------------------------------------------------------------------------------------------------------------------------------------------------------------------------------------------------------------------------------------------------------------------------------------------------------------------------------------------------------------------------------------------------------------------------------------------------------------------------------------------------------------------------------------------------------------------------------------------------------------------------------------------------------------------------------------------------------------------------------------------------------------------------------------------------------------------------------------------------------------------------------------------------------------------------------------------------------------------------------------------------------------------------------------------------------------------------------------------------------------------------------------------------------------------------------------------------------------------------------------------------------------------------------------------------------------------------------------------------------------------------------------------------------------------------------------------------------------------------------------------------------------------------------------------------------------------------------------------------------------------------------------------------------------------------------------------------------------------------------------------------------------------------------------------------------------------------------------------------------------------------------------------------------------------------------------------------------------------------------------------------------------------------------------------------------------------------------------------------------------------------------------------------------------------------------------------------------------------------------------------------------------------------------------------------------------------------------------------------------------------------------------------------------------------------------------------------------------------------------------------------------------------------------------------------------------------------------------------------------------------------------------------------------------------------------------------------------------------------------------------------------------------------------------------------------------------------------------------------------------------------------------------------------------------------------------------------------------------------------------------------------------------------------------------------------------------------------------------------------------------------------------------------------------------------------------------------------------------------------------------------------------------------------------------------------------------------------------------------------------------------------------------------------------------------------------------------------------------------------------------------------------------------------------------------------------------------------------------------------------------------------------------------------------------------------------------------------------------------------------------------------------------------------------------------------------------------------------------------------------------------------------------------------------------------------------------------------------------------------------------------------------------------------------------------------------------------------------------------------------------------------------------------------------------------------------------------------------------------------------------------------------------------------------------------------------------------------------------------------------------------------------------------------------------------------------------------------------------------------------------------------------------------------------------------------------------------------------------------------------------------------------------------------------------------------------------------------------------------------------------------------------------------------------------------------------------------------------------------------------------------------------------------------------------------------------------------------------------------------------------------------------------------------------------------------------------------------------------------------------------------------------------------------------------------------------------------------------------------------------------------------------------------------------------------------------------------------------------------------------------------------------------------------------------------------------------------------------------------------------------------------------------------------------------------------------------------------------------------------------------------------------------------------------------------------------------------------------------------------------------------------------------------------------------------------------------------------------------------------------------------------------------------------------------------------------------------------------------------------------------------------------------------------------------------------------------------------------------------------------------------------------------------------------------------------------------------------------------------------------------------------------------------------------------------------------------------------------------------------------------------------------------------------------------------------------------------------------------------------------------------------------------------------------------------------------------------------------------------------------------------------------------------------------------------------------------------------------------------------------------------------------------------------------------------------------------------------------------------------------------------------------------------------------------------------------------------------------------------------------------------------------------------------------------------------------------------------------------------------------------------------------------------------------------------------------------------------------------------------------------------------------------------------------------------------------------------------------------------------------------------------------------------------------------------------------------------------------------------------------------------------------------------------------------------------------------------------------------------------------------------------------------------------------------------------------------------------------------------------------------------------------------------------------------------------------------------------------------------------------------------------------------------------------------------------------------------------------------------------------------------------------------------------------------------------------------------------------------------------------------------------------------------------------------------------------------------------------------------------------------------------------------------------------------------------------------------------------------------------------------------------------------------------------------------------------------------------------------------------------------------------------------------------------------------------------------------------------------------------------------------------------------------------------------------------------------------------------------------------------------------------------------------------------------------------------------------------------------------------------------------------------------------------------------------------------------------------------------------------------------------------------------------------------------------------------------------------------------------------------------------------------------------------------------------------------------------------------------------------------------------------------------------------------------------------------------------------------------------------------------------------------------------------------------------------------------------------------------------------------------------------------------------------------------------------------------------------------------------------------------------------------------------------------------------------------------------------------------------------------------------------------------------------------------------------------------------------------------------------------------------------------------------------------------------------------------------------------------------------------------------------------------------------------------------------------------------------------------------------------------------------------------------------------------------------------------------------------------------
>KU200248
ATGGGCTTCCCACCTTCTACCAGGATCCCAGCACCTCTGATGCTGATCACTCGGATTATGTTGATATTGAGCTGTATCCGTCTGACAAGCTCTCTTGACGGCAGGCCTCTTGCAGCTGCAGGAATTGTAGTAACAGGAGATAAGGCAGTCAATGTATACACCTCGTCTCAGACAGGGTCAATCATAGTCAAGTTGCTCCCAAATATGCCCAAGGATAAGGAGGCGTGTGCAAGAGCTCCATTAGAGGCATATAACAGAACACTGACTACTCTGCTCACTCCTCTTGGCGACTCCATCCGCAAGATCCAAGGGTCTGTGTCCACGTCTGGAGGAAGGAGACAAAAACGCTTTATAGGTGCCGTTATTGGCAGTGTAGCTCTTGGGGTTGCAACAGCGGCACAGATAACAGCAGCCGCGGCCCTAATACAAGCTAACCAGAATGCCGCCAACATCCTCCGGATTAAGGAGAGCATTGCTGCAACCAATGAAGCTGTGCATGAAGTCACCGACGTATTATCACAGCTATCAGTGGCAGTTGGGAAGATGCAGCAGTTTGTCAATGACCAGTTTAATAATACGGCGCGAGAATTGGACTGTATAAAAATCACACAACAGGTTGGTGTAGAACTCAACCTATACCTAACTGAATTGACTACAGTATTCGGGCCACAGATCACCTCCCCTGCATTAACTCAGCTGACCATCCAGGCACTTTATAATTTAGCTGGTGGCAATATGGATTACTTATTAACTAAGTTGGGTATAGGGAACAATCAACTCAGCTCATCAATTGGTAGCGGCCTGATCACTGGTTACCCTATACTGTATGACTCACAGACTCAACTCTTGGGCATACAAGTGAATTTGCCCTCAGTCGGGAACTTAAATAATATGCGTGCCACCTATCTGGAGACCTTATCTGTAAGTACAACCAAAGGATATGCCTCCGCACTTGTCCCGAAAGTAGTGACACAAGTCGGTTCTGTGATAGAAGAGCTTGACACCTCATACTGTATAGAGTCCGATCTGGATTTATATTGTACAAGAATAGTGACATTCCCCATGTCCCCAGGTATTTATTCCTGTTTGAGCGGCAATACATCAGCTTGCATGTATTCAAAGACTGAAGGCGCACTCACTACGCCGTATATGGCTCTTAAAGGCTCAGTTATTGCCAATTGTAAGATAACAACATGTAGATGTGCAGACCCTCCTGGTATCATATCGCAAAATTATGGAGAAGCTGTATCCCTGATAGATAGACATTCATGCAATGTCTTATCATTAGACGGGATAACTCTGAGGCTCAGTGGGGAATTTGATGCAACTTATCAAAAGAACATCTCAATACTAGATTCTCAAGTCATCGTGACAGGCAATCTTGATATATCAACTGAACTTGGAAACGTCAACAATTCAATCAGCAATGCCTTGGATAGGTTGGCAGAAAGCAACAGCAAGCTAGACAAAGTCAATGTCAGACTAACCAGCACATCTGCTCTCATTACCTATATCGTTCTAACTGTCATTTCTCTAGTTTTCGGTGCACTTAGTCTGGTTTTAGCGTGTTACCTGATGTACAAACAGAAGGCACAACAAAAGACCTTGCTATGGCTTGGGAATAATACCCTTGATCAGATGAACCCCACTACAAGAGCATGA------------------------------------------------------------------------------------------------------------------------------------------------------------------------------------------------------------------------------------------------------------------------------------------------------------------------------------------------------------------------------------------------------------------------------------------------------------------------------------------------------------------------------------------------------------------------------------------------------------------------------------------------------------------------------------------------------------------------------------------------------------------------------------------------------------------------------------------------------------------------------------------------------------------------------------------------------------------------------------------------------------------------------------------------------------------------------------------------------------------------------------------------------------------------------------------------------------------------------------------------------------------------------------------------------------------------------------------------------------------------------------------------------------------------------------------------------------------------------------------------------------------------------------------------------------------------------------------------------------------------------------------------------------------------------------------------------------------------------------------------------------------------------------------------------------------------------------------------------------------------------------------------------------------------------------------------------------------------------------------------------------------------------------------------------------------------------------------------------------------------------------------------------------------------------------------------------------------------------------------------------------------------------------------------------------------------------------------------------------------------------------------------------------------------------------------------------------------------------------------------------------------------------------------------------------------------------------------------------------------------------------------------------------------------------------------------------------------------------------------------------------------------------------------------------------------------------------------------------------------------------------------------------------------------------------------------------------------------------------------------------------------------------------------------------------------------------------------------------------------------------------------------------------------------------------------------------------------------------------------------------------------------------------------------------------------------------------------------------------------------------------------------------------------------------------------------------------------------------------------------------------------------------------------------------------------------------------------------------------------------------------------------------------------------------------------------------------------------------------------------------------------------------------------------------------------------------------------------------------------------------------------------------------------------------------------------------------------------------------------------------------------------------------------------------------------------------------------------------------------------------------------------------------------------------------------------------------------------------------------------------------------------------------------------------------------------------------------------------------------------------------------------------------------------------------------------------------------------------------------------------------------------------------------------------------------------------------------------------------------------------------------------------------------------------------------------------------------------------------------------------------------------------------------------------------------------------------------------------------------------------------------------------------------------------------------------------------------------------------------------------------------------------------------------------------------------------------------------------------------------------------------------------------------------------------------------------------------------------------------------------------------------------------------------------------------------------------------------------------------------------------------------------------------------------------------------------------------------------------------------------------------------------------------------------------------------------------------------------------------------------------------------------------------------------------------------------------------------------------------------------------------------------------------------------------------------------------------------------------------------------------------------------------------------------------------------------------------------------------------------------------------------------------------------------------------------------------------------------------------------------------------------------------------------------------------------------------------------------------------------------------------------------------------------------------------------------------------------------------------------------------------------------------------------------------------------------------------------------------------------------------------------------------------------------------------------------------------------------------------------------------------------------------------------------------------------------------------------------------------------------------------------------------------------------------------------------------------------------------------------------------------------------------------------------------------------------------------------------------------------------------------------------------------------------------------------------------------------------------------------------------------------------------------------------------------------------------------------------------------------------------------------------------------------------------------------------------------------------------------------------------------------------------------------------------------------------------------------------------------------------------------------------------------------------------------------------------------------------------------------------------------------------------------------------------------------------------------------------------------------------------------------------------------------------------------------------------------------------------------------------------------------------------------------------------------------------------------------------------------------------------------------------------------------------------------------------------------------------------------------------------------------------------------------------------------------------------------------------------------------------------------------------------------------------------------------------------------------------------------------------------------------------------------------------------------------------------------------------------------------------------------------------------------------------------------------------------------------------------------------------------------------------------------------------------------------------------------------------------------------------------------------------------------------------------------------------------------------------------------------------------------------------------------------------------------------------------------------------------------------------------------------------------------------------------------------------------------------------------------------------------------------------------------------------------------------------------------------------------------------------------------------------------------------------------------------------------------------------------------------------------------------------------------------------------------------------------------------------------------------------------------------------------------------------------------------------------------------------------------------------------------------------------------------------------------------------------------------------------------------------------------------------------------------------------------------------------------------------------------------------------------------------------------------------------------------------------------------------------------------------------------------------------------------------------------------------------------------------------------------------------------------------------------------------------------------------------------------------------------------------------------------------------------------------------------------------------------------------------------------------------------------------------------------------------------------------------------------------------------------------------------------------------------------------------------------------------------------------------------------------------------------------------------------------------------------------------------------------------------------------------------------------------------------------------------------------------------------------------------------------------------------------------------------------------------------------------------------------------------------------------------------------------------------------------------------------------------------------------------------------------------------------------------------------------------------------------------------------------------------------------------------------------------------------------------------------------------------------------------------------------------------------------------------------------------------------------------------------------------------------------------------------------------------------------------------------------------------------------------------------------------------------------------------------------------------------------------------------------------------------------------------------------------------------------------------------------------------------------------------------------------------------------------------------------------------------------------------------------------------------------------------------------------------------------------------------------------------------------------------------------------------------------------------------------------------------------------------------------------------------------------------------------------------------------------------------------------------------------------------------------------------------------------------------------------------------------------------------------------------------------------------------------------------------------------------------------------------------------------------------------------------------------------------------------------------------------------------------------------------------------------------------------------------------------------------------------------------------------------------------------------------------------------------------------------------------------------------------------------------------------------------------------------------------------------------------------------------------------------------------------------------------------------------------------------------------------------------------------------------------------------------------------------------------------------------------------------------------------------------------------------------------------------------------------------------------------------------------------------------------------------------------------------------------------------------------------------------------------------------------------------------------------------------------------------------------------------------------------------------------------------------------------------------------------------------------------------------------------------------------------------------------------------------------------------------------------------------------------------------------------------------------------------------------------------------------------------------
>KU200246
ATGGGCTCCCCACCTTTTACCAGGATCCCAGCACCTCTGATGCTGATCACTCGGATTACGTTGATATTGAGCTGTATCCGTCTGACAAGCTCTCTTGACGGCAGGCCTCTTGCAGCTGCAGGAATTGTAGTAACAGGAGATAAGGCAGTCAATGTATACACCTCGTCTCAGACAGGGTCAATCATAGTCAAGTTGCTCCCAAATATGCCCAAGGATAAGGAGGCGTGTGCAAGAGCTCCATTAGAGGCATATAACAGAACACTGACTACTCTGCTCACTCCTCTTGGCGACTCCATCCGCAAGATCCAAGGGTCTGTGTCCACGTCTGGAGGAAGGAGACAGAAACGCTTTATAGGTGCCGTTATTGGCAGTGTAGCTCTTGGGGTTGCAACAGCGGCACAGATAACAGCAGCCGCGGCCCTAATACAAGCTAACCAGAATGCCGCCAACATCCTCCGGATTAAGGAGAGCATTGCTGCAACCAATGAAGCTGTGCATGAAGTCACCGACGTATTATCACAGCTATCAGTGGCAGTTGGGAAGATGCAGCAGTTTGTCAATGACCAGTTTAATAATACGGCGCGAGAATTGGACTGTATAAAAATCACACAACAGGTTGGTGTAGAACTCAACCTATACCTAACTGAATTGACTACAGTATTCGGGCCACAGATCACCTCCCCTGCATTAACTCAGCTGACCATCCAGGCACTTTATAATTTAGCTGGTGGCAATATGGATTACTTATTAACTAAGTTGGGTATAGGGAACAATCAACTCAGCTCATCAATTGGTAGCGGCCTGATCACTGGTTACCCTATACTGTATGACTCACAGACTCAACTCTTGGGCATACAAGTGAATTTGCCCTCAGTCGGGAACTTAAATAATATGCGTGCCACCTATCTGGAGACCTTATCTGTAAGTACAACCAAAGGATATGCCTCCGCACTTGTCCCGAAAGTAGTGACACAAGTCGGTTCTGTGATAGAAGAACTTGACACCTCATACTGTATAGAGTCCGATCTGGATTTATATTGTACAAGAATAGTGACATTCCCCATGTCCCCAGGTATTTATTCCTGTTTGAGCGGCAATACATCAGCTTGCATGTATTCAAAGACTGAAGGCGCACTCACTACGCCGTATATGGCTCTCAAAGGCTCAGTTATTGCCAATTGTAAGATAACAACATGTAGATGTGCAGACCCTCCTGGTATCATATCGCAAAATTATGGAGAAGCTGTATCCCTGATAGATAGACATTCATGCAATGTCTTATCATTAGCCGGGATAACTCTGAGGCTCAGTGGGGAATTCGATGCAACTTATCAAAAGAACATCTCAATACTAGATTCTCAAGTCATCGTGACAGGCAATCTTGATATATCAACTGAACTTGGAAACGTCAACAATTCAATCAGCAATGCCTTGGATAGGTTGGCAGAAAGCAACAGCAAGCTAGACAAAGTCAATGTCAGACTAACCAGCACATCTGCTCTCATTACCTATATCGTTCTAACTGTCATTTCTCTAGTTTTCGGTGCACTTAGTCTGGTTTTAGCGTGTTCCCTGATGTACAAACAGAAGGCACAACAAAAGGCCTTGCTATGGCTTGGGAATAATACCCTTGATCAGATGAGAGCCACTACAAGAGCATGA------------------------------------------------------------------------------------------------------------------------------------------------------------------------------------------------------------------------------------------------------------------------------------------------------------------------------------------------------------------------------------------------------------------------------------------------------------------------------------------------------------------------------------------------------------------------------------------------------------------------------------------------------------------------------------------------------------------------------------------------------------------------------------------------------------------------------------------------------------------------------------------------------------------------------------------------------------------------------------------------------------------------------------------------------------------------------------------------------------------------------------------------------------------------------------------------------------------------------------------------------------------------------------------------------------------------------------------------------------------------------------------------------------------------------------------------------------------------------------------------------------------------------------------------------------------------------------------------------------------------------------------------------------------------------------------------------------------------------------------------------------------------------------------------------------------------------------------------------------------------------------------------------------------------------------------------------------------------------------------------------------------------------------------------------------------------------------------------------------------------------------------------------------------------------------------------------------------------------------------------------------------------------------------------------------------------------------------------------------------------------------------------------------------------------------------------------------------------------------------------------------------------------------------------------------------------------------------------------------------------------------------------------------------------------------------------------------------------------------------------------------------------------------------------------------------------------------------------------------------------------------------------------------------------------------------------------------------------------------------------------------------------------------------------------------------------------------------------------------------------------------------------------------------------------------------------------------------------------------------------------------------------------------------------------------------------------------------------------------------------------------------------------------------------------------------------------------------------------------------------------------------------------------------------------------------------------------------------------------------------------------------------------------------------------------------------------------------------------------------------------------------------------------------------------------------------------------------------------------------------------------------------------------------------------------------------------------------------------------------------------------------------------------------------------------------------------------------------------------------------------------------------------------------------------------------------------------------------------------------------------------------------------------------------------------------------------------------------------------------------------------------------------------------------------------------------------------------------------------------------------------------------------------------------------------------------------------------------------------------------------------------------------------------------------------------------------------------------------------------------------------------------------------------------------------------------------------------------------------------------------------------------------------------------------------------------------------------------------------------------------------------------------------------------------------------------------------------------------------------------------------------------------------------------------------------------------------------------------------------------------------------------------------------------------------------------------------------------------------------------------------------------------------------------------------------------------------------------------------------------------------------------------------------------------------------------------------------------------------------------------------------------------------------------------------------------------------------------------------------------------------------------------------------------------------------------------------------------------------------------------------------------------------------------------------------------------------------------------------------------------------------------------------------------------------------------------------------------------------------------------------------------------------------------------------------------------------------------------------------------------------------------------------------------------------------------------------------------------------------------------------------------------------------------------------------------------------------------------------------------------------------------------------------------------------------------------------------------------------------------------------------------------------------------------------------------------------------------------------------------------------------------------------------------------------------------------------------------------------------------------------------------------------------------------------------------------------------------------------------------------------------------------------------------------------------------------------------------------------------------------------------------------------------------------------------------------------------------------------------------------------------------------------------------------------------------------------------------------------------------------------------------------------------------------------------------------------------------------------------------------------------------------------------------------------------------------------------------------------------------------------------------------------------------------------------------------------------------------------------------------------------------------------------------------------------------------------------------------------------------------------------------------------------------------------------------------------------------------------------------------------------------------------------------------------------------------------------------------------------------------------------------------------------------------------------------------------------------------------------------------------------------------------------------------------------------------------------------------------------------------------------------------------------------------------------------------------------------------------------------------------------------------------------------------------------------------------------------------------------------------------------------------------------------------------------------------------------------------------------------------------------------------------------------------------------------------------------------------------------------------------------------------------------------------------------------------------------------------------------------------------------------------------------------------------------------------------------------------------------------------------------------------------------------------------------------------------------------------------------------------------------------------------------------------------------------------------------------------------------------------------------------------------------------------------------------------------------------------------------------------------------------------------------------------------------------------------------------------------------------------------------------------------------------------------------------------------------------------------------------------------------------------------------------------------------------------------------------------------------------------------------------------------------------------------------------------------------------------------------------------------------------------------------------------------------------------------------------------------------------------------------------------------------------------------------------------------------------------------------------------------------------------------------------------------------------------------------------------------------------------------------------------------------------------------------------------------------------------------------------------------------------------------------------------------------------------------------------------------------------------------------------------------------------------------------------------------------------------------------------------------------------------------------------------------------------------------------------------------------------------------------------------------------------------------------------------------------------------------------------------------------------------------------------------------------------------------------------------------------------------------------------------------------------------------------------------------------------------------------------------------------------------------------------------------------------------------------------------------------------------------------------------------------------------------------------------------------------------------------------------------------------------------------------------------------------------------------------------------------------------------------------------------------------------------------------------------------------------------------------------------------------------------------------------------------------------------------------------------------------------------------------------------------------------------------------------------------------------------------------------------------------------------------------------------------------------------------------------------------------------------------------------------------------------------------------------------------------------------------------------------------------------------------------------------------------------------------------------------------------------------------------------------------------------------------------------------------------------------------------------------------------------------------------------------------------------------------------------------------------------------------------------------------------------------------------------------------------------------------------------------------------------------------------------------------------------------------------------------------------------------------------------------------------------------------------------------------------------------------------------------------------------------------------------------------------------------------------------------------------------------------------------------------------------------------------------------------------------------------------------------------------------------------------------------------------------------------------------------------------------------------------------------------------------------------------------------------------------------------------------------------------------------------------------------------------------------------------------------------------------------------------------------------------------------------------------------------------------------------------------------------------------------------------------------------------------------------------------------------------------------------------------------------------------------------------------------------------------------------------------------------------------------------------------------------------------------------------
>KU200244
ATGGGCTCCAAACCTTCTACCAGGATCCCAGCACCTCTGATGCTGATCACTCGGATTATGTTGATATTGAGCTGTATCCGTCTGACAAGCTCTCTTGACGGCAGGCCTCTTGCAGCTGCAGGAATTGTAGTAACAGGAGATAAGGCAGTCAATGTATACACCTCGTCTCAGACAGGGTCAATCATAGTCAAGTTGCTCCCAAATATGCCCAAGGATAAGGAGGCGTGTGCAAGAGCTCCATTAGAGGCATATAACAGAACACTGACTACTCTGCTCACTCCTCTTGGCGACTCCATCCGCAAGATCCAAGGGTCTGTGTCCACGTCTGGAGGAAGGAGACAAAAACGCTTTATAGGCGCCGTTATTGGCAGTGTAGCTCTTGGGGCTGCAACAGCGGCACAGATAACAGCAGCCGCGGCCCTAATACAAGCTAACCAGAATGCCGCCAACATCCTCCGGATTAAGGAGAGCATTGCTGCAACCAATGAAGCTGTGCATGAAGTCACCGACGTATTATCACAGCTATCAGTGGCAGTTGGGAAGATGCAGCAGTTTGTCAATGACCAGTTTAATAATACGGCGCGAGAATTGGACTGTATAAAAATCACACAACAGGTTGGTGTAGAACTCAACCTATACCTAACTGAATTGACTACAGTATTCGGGCCACAGATCACCTCCCCTGCATTAACTCAGCTGACCATCCAGGCACTTTATAATTTAGCTGGTGGCAATATGGATTACTTATTAACTAAGTTGGGTATAGGGAACAATCAACTCAGCTCATCAATTGGTAGCGGCCTGATCACTGGTTACCCTATACTGTATGACTCACAGACTCAACTCTTGGGCATACAAGTGAATTTGCCCTCAGTCGGGAACTTAAATAATATGCGTGCCACCTATCTGGAGACCTTATCTGTAAGTACAACCAAAGGATATGCCTCCGCACTTGTCCCGAAAGTAGTGACACAAGTCGGTTCTGTGATAGAAGAGCTTGACACCTCATACTGTATAGAGTCCGATCTGGATTTATATTGTACAAGAATAGTGACATTCCCCATGTCCCCAGGTATTTATTCCTGTTTGAGCGGCAATACATCAGCTTGCATGTATTCAAAGACTGAAGGCGCACTCACTACGCCGTATATGGCTCTTAAAGGCTCAGTTATTGCCAATTGTAAGATAACAACATGTAGATGTGCAGACCCTCCTGGTATCATATCGCAAAATTATGGAGAAGCTGTATCCCTGATAGATAGACACTCATGCAATGTCTTATCATTAGACGGGATAACTCTGAGGCTCAGTGGGGAATTTGATGCAACTTATCAAAAGAACATCTCAATACTAGATTCTCGAGTCATCGTGACAGGCAATCTTGATATATCAACCGAACTTGAAAACGTCAACAATTCAATCAGCAATGCCTTGGATAGGTTGGCAGAAAGCAACAGCAAGCTAGACAAAGTCAATGTCAGACTAACCAGCACATCTGCTCTCATTACCTATATCGTTCTAACTGTCATTTCTCTAGTTTTCGGTGCACTTAGTCTGGTTTTAGCGTGTTACCTGATGTACAAACAGAAGGCACAACAAAAGGCCTTGCTATGGCTTGGGAATAATACCCTTGATCAGATGAGAGCCACTACAAGAGCATGA------------------------------------------------------------------------------------------------------------------------------------------------------------------------------------------------------------------------------------------------------------------------------------------------------------------------------------------------------------------------------------------------------------------------------------------------------------------------------------------------------------------------------------------------------------------------------------------------------------------------------------------------------------------------------------------------------------------------------------------------------------------------------------------------------------------------------------------------------------------------------------------------------------------------------------------------------------------------------------------------------------------------------------------------------------------------------------------------------------------------------------------------------------------------------------------------------------------------------------------------------------------------------------------------------------------------------------------------------------------------------------------------------------------------------------------------------------------------------------------------------------------------------------------------------------------------------------------------------------------------------------------------------------------------------------------------------------------------------------------------------------------------------------------------------------------------------------------------------------------------------------------------------------------------------------------------------------------------------------------------------------------------------------------------------------------------------------------------------------------------------------------------------------------------------------------------------------------------------------------------------------------------------------------------------------------------------------------------------------------------------------------------------------------------------------------------------------------------------------------------------------------------------------------------------------------------------------------------------------------------------------------------------------------------------------------------------------------------------------------------------------------------------------------------------------------------------------------------------------------------------------------------------------------------------------------------------------------------------------------------------------------------------------------------------------------------------------------------------------------------------------------------------------------------------------------------------------------------------------------------------------------------------------------------------------------------------------------------------------------------------------------------------------------------------------------------------------------------------------------------------------------------------------------------------------------------------------------------------------------------------------------------------------------------------------------------------------------------------------------------------------------------------------------------------------------------------------------------------------------------------------------------------------------------------------------------------------------------------------------------------------------------------------------------------------------------------------------------------------------------------------------------------------------------------------------------------------------------------------------------------------------------------------------------------------------------------------------------------------------------------------------------------------------------------------------------------------------------------------------------------------------------------------------------------------------------------------------------------------------------------------------------------------------------------------------------------------------------------------------------------------------------------------------------------------------------------------------------------------------------------------------------------------------------------------------------------------------------------------------------------------------------------------------------------------------------------------------------------------------------------------------------------------------------------------------------------------------------------------------------------------------------------------------------------------------------------------------------------------------------------------------------------------------------------------------------------------------------------------------------------------------------------------------------------------------------------------------------------------------------------------------------------------------------------------------------------------------------------------------------------------------------------------------------------------------------------------------------------------------------------------------------------------------------------------------------------------------------------------------------------------------------------------------------------------------------------------------------------------------------------------------------------------------------------------------------------------------------------------------------------------------------------------------------------------------------------------------------------------------------------------------------------------------------------------------------------------------------------------------------------------------------------------------------------------------------------------------------------------------------------------------------------------------------------------------------------------------------------------------------------------------------------------------------------------------------------------------------------------------------------------------------------------------------------------------------------------------------------------------------------------------------------------------------------------------------------------------------------------------------------------------------------------------------------------------------------------------------------------------------------------------------------------------------------------------------------------------------------------------------------------------------------------------------------------------------------------------------------------------------------------------------------------------------------------------------------------------------------------------------------------------------------------------------------------------------------------------------------------------------------------------------------------------------------------------------------------------------------------------------------------------------------------------------------------------------------------------------------------------------------------------------------------------------------------------------------------------------------------------------------------------------------------------------------------------------------------------------------------------------------------------------------------------------------------------------------------------------------------------------------------------------------------------------------------------------------------------------------------------------------------------------------------------------------------------------------------------------------------------------------------------------------------------------------------------------------------------------------------------------------------------------------------------------------------------------------------------------------------------------------------------------------------------------------------------------------------------------------------------------------------------------------------------------------------------------------------------------------------------------------------------------------------------------------------------------------------------------------------------------------------------------------------------------------------------------------------------------------------------------------------------------------------------------------------------------------------------------------------------------------------------------------------------------------------------------------------------------------------------------------------------------------------------------------------------------------------------------------------------------------------------------------------------------------------------------------------------------------------------------------------------------------------------------------------------------------------------------------------------------------------------------------------------------------------------------------------------------------------------------------------------------------------------------------------------------------------------------------------------------------------------------------------------------------------------------------------------------------------------------------------------------------------------------------------------------------------------------------------------------------------------------------------------------------------------------------------------------------------------------------------------------------------------------------------------------------------------------------------------------------------------------------------------------------------------------------------------------------------------------------------------------------------------------------------------------------------------------------------------------------------------------------------------------------------------------------------------------------------------------------------------------------------------------------------------------------------------------------------------------------------------------------------------------------------------------------------------------------------------------------------------------------------------------------------------------------------------------------------------------------------------------------------------------------------------------------------------------------------------------------------------------------------------------------------------------------------------------------------------------------------------------------------------------------------------------------------------------------------------------------------------------------------------------------------------------------------------------------------------------------------------------------------------------------------------------------------------------------------------------------------------------------------------------------------------------------------------------------------------------------------------------------------------------------------------------------------------------------------------------------------------------------------------------------------------------------------------------------------------------------------------------------------------------------------------------------------------------------------------------------------------------------------------------------------------------------------------------------------------------------------------------------------------------------------------------------------------------------------------------------------------------------------------------------------------------------------------------------------------------------------------------------------------------------------------------------------------------------------------------------------------------------------------------------------------------------------------------------------------------------------------------------------------------------------------------------------------------------------------------------------------------------------------------------------------------------------------------------------------------------------------------------------------------------------------------------------------------------------------------------------------------------------------------------------------------------------------------------------------------------------------------------------------------------------------------------------------------------------------------------------------------------------------------------------------------------------------------------------------------------------------------------------------------------------------------------------------------
>KU175233
ATGGGTTCCAAGTCTTCTACCAGGATCCCAACACCCCCGATGCTGATCACTCTGATCATACTGATATTAAGCTTTATCTGCCCGGCAAGCTCTCTCGATGGCAGGCCTCTTGCGGCTGCAGGGATTGTAGTAACAGGAGACAAGGCAGTCAATATCTACACCTCGTCTCAAACAGGGTCAATCATAGTCAAGTTGCTCCCGAATATGCCCAAGGATAAAGAGGCATGTGCAAGAGCCCCATTGGAAGCATATAATAGAACATTGACTACATTGCTCACTCCCCTTGGCGATTCCATCCGCAAGATCCAAGGGTCCGTGTCCACGTCTGGAGGAAGGAGACGGAAACGCTTTATAGGTGCCATTATTGGCAGTGTCGCTCTTGGAGTTGCAACAGCGGCACAGATAACTGCAGCTGCGGCCCTAATACAAGCCAACCAGAATGCCGCCAACATCCTCCGGCTTAAGGAGAGCATTGCTGCGACCAATGAAGCTGTGCATGAAGTCACCAACGGATTATCACAACTATCAGTGGCAGTTGGAAAGATGCAGCAGTTTGTCAATGACCAGTTTAATAATACGGCACGAGAATTGGATTGTATAAAAATTACACAACAGGTTGGTGTAGAACTCAACCTATACCTGACTGAATTGACTACAGTATTCGGGCCACAGATCACTTCCCCTGCCTTAACTCAGCTGACTATCCAGGCACTTTATAATTTAGCTGGGGGCAATATGGATTACTTGTTAACTAAGTTAGGTGTAGGGAACAATCAACTCAGCTCATTAATTGGTAGCGGCTTGATTACCGGATACCCCATACTGTACGACTCACAGACTCAACTCTTGGGTATACAAGTGAATTTGCCTTCAGTCGGGAACCTAAATAATATGCGAGCCACCTACTTGGAGACCTTATCTGTGAGTACAACAAAGGGGTTTGCTTCAGCACTTGTCCCTAAAGTAGTGACACAAGTTGGTTCTGTGATAGAAGAGCTTGACACCTCATACTGTATAGAGTCTGATCTGGATTTATATTGCACAAGAATAGTGACATTCCCCATGTCCCCAGGTATTTATTCTTGTTTGAGCGGCAACACATCAGCCTGCATGTATTCAAAGACTGAAGGAGCACTCACTACACCATATATGACCCTTAAAGGCTCAGTTATTGCCAATTGTAAGATAACAACATGTAGATGTGCAGATCCTCCTGGTATCATATCGCAAAATTATGGAGAAGCTGTGTCTCTGATAGACAGACATTCGTGCAATGTCTTATCATTAGACGGGATAACTCTGAGGCTCAGTGGGGAGTTTGATGCAACTTATCAAAAGAATATCTCAATACTAGATGCTCAGGTTATCGTGACAGGCAATCTTGATATATCAACTGAGCTTGGAAATGTCAACAATTCAATCAGTAATGCCCTAGATAAGCTGGCGGAAAGCAACAGCAAGCTAGACAAAGTCAATGTCAGACTAACCAGCACATCTGCTCTCATTACTTATATCGTTTTAACTGTCATTTCTCTTGTTTTCGGTGCACTTAGTCTGATTTTAGCATGTTACTTGATGTACAAGCAGAAGGCACAACAGAAGACCTTACTATGGCTTGGGAATAATACTCTTGATCAGATGAGAGCCACCACAAGAGCATGA------------------------------------------------------------------------------------------------------------------------------------------------------------------------------------------------------------------------------------------------------------------------------------------------------------------------------------------------------------------------------------------------------------------------------------------------------------------------------------------------------------------------------------------------------------------------------------------------------------------------------------------------------------------------------------------------------------------------------------------------------------------------------------------------------------------------------------------------------------------------------------------------------------------------------------------------------------------------------------------------------------------------------------------------------------------------------------------------------------------------------------------------------------------------------------------------------------------------------------------------------------------------------------------------------------------------------------------------------------------------------------------------------------------------------------------------------------------------------------------------------------------------------------------------------------------------------------------------------------------------------------------------------------------------------------------------------------------------------------------------------------------------------------------------------------------------------------------------------------------------------------------------------------------------------------------------------------------------------------------------------------------------------------------------------------------------------------------------------------------------------------------------------------------------------------------------------------------------------------------------------------------------------------------------------------------------------------------------------------------------------------------------------------------------------------------------------------------------------------------------------------------------------------------------------------------------------------------------------------------------------------------------------------------------------------------------------------------------------------------------------------------------------------------------------------------------------------------------------------------------------------------------------------------------------------------------------------------------------------------------------------------------------------------------------------------------------------------------------------------------------------------------------------------------------------------------------------------------------------------------------------------------------------------------------------------------------------------------------------------------------------------------------------------------------------------------------------------------------------------------------------------------------------------------------------------------------------------------------------------------------------------------------------------------------------------------------------------------------------------------------------------------------------------------------------------------------------------------------------------------------------------------------------------------------------------------------------------------------------------------------------------------------------------------------------------------------------------------------------------------------------------------------------------------------------------------------------------------------------------------------------------------------------------------------------------------------------------------------------------------------------------------------------------------------------------------------------------------------------------------------------------------------------------------------------------------------------------------------------------------------------------------------------------------------------------------------------------------------------------------------------------------------------------------------------------------------------------------------------------------------------------------------------------------------------------------------------------------------------------------------------------------------------------------------------------------------------------------------------------------------------------------------------------------------------------------------------------------------------------------------------------------------------------------------------------------------------------------------------------------------------------------------------------------------------------------------------------------------------------------------------------------------------------------------------------------------------------------------------------------------------------------------------------------------------------------------------------------------------------------------------------------------------------------------------------------------------------------------------------------------------------------------------------------------------------------------------------------------------------------------------------------------------------------------------------------------------------------------------------------------------------------------------------------------------------------------------------------------------------------------------------------------------------------------------------------------------------------------------------------------------------------------------------------------------------------------------------------------------------------------------------------------------------------------------------------------------------------------------------------------------------------------------------------------------------------------------------------------------------------------------------------------------------------------------------------------------------------------------------------------------------------------------------------------------------------------------------------------------------------------------------------------------------------------------------------------------------------------------------------------------------------------------------------------------------------------------------------------------------------------------------------------------------------------------------------------------------------------------------------------------------------------------------------------------------------------------------------------------------------------------------------------------------------------------------------------------------------------------------------------------------------------------------------------------------------------------------------------------------------------------------------------------------------------------------------------------------------------------------------------------------------------------------------------------------------------------------------------------------------------------------------------------------------------------------------------------------------------------------------------------------------------------------------------------------------------------------------------------------------------------------------------------------------------------------------------------------------------------------------------------------------------------------------------------------------------------------------------------------------------------------------------------------------------------------------------------------------------------------------------------------------------------------------------------------------------------------------------------------------------------------------------------------------------------------------------------------------------------------------------------------------------------------------------------------------------------------------------------------------------------------------------------------------------------------------------------------------------------------------------------------------------------------------------------------------------------------------------------------------------------------------------------------------------------------------------------------------------------------------------------------------------------------------------------------------------------------------------------------------------------------------------------------------------------------------------------------------------------------------------------------------------------------------------------------------------------------------------------------------------------------------------------------------------------------------------------------------------------------------------------------------------------------------------------------------------------------------------------------------------------------------------------------------------------------------------------------------------------------------------------------------------------------------------------------------------------------------------------------------------------------------------------------------------------------------------------------------------------------------------------------------------------------------------------------------------------------------------------------------------------------------------------------------------------------------------------------------------------------------------------------------------------------------------------------------------------------------------------------------------------------------------------------------------------------------------------------------------------------------------------------------------------------------------------------------------------------------------------------------------------------------------------------------------------------------------------------------------------------------------------------------------------------------------------------------------------------------------------------------------------------------------------------------------------------------------------------------------------------------------------------------------------------------------------------------------------------------------------------------------------------------------------------------------------------------------------------------------------------------------------------------------------------------------------------------------------------------------------------------------------------------------------------------------------------------------------------------------------------------------------------------------------------------------------------------------------------------------------------------------------------------------------------------------------------------------------------------------------------------------------------------------------------------------------------------------------------------------------------------------------------------------------------------------------------------------------------------------------------------------------------------------------------------------------------------------------------------------------------------------------------------------------------------------------------------------------------------------------------------------------------------------------------------------------------------------------------------------------------------------------------------------------------------------------------------------------------------------------------------------------------------------------------------------------------------------------------------------------------------------------------------------------------------------------------------------------------------------------------------------------------------------------------------------------------------------------------------------------------------------------------------------------------------------------------------------------------------------------------------------------------------------------------------------------------------------------------------------------------------------------------------------------------------------------------------------------------------------------------------------------------------------------------------------------------------------------------------------------------------------------------------------------------------------------------------------------------------------------------------------------------------------------------------------------------------------------------------------------------------------------------------------------------------------------------------------------------------
>KU175232
ATGGGTTCCAAATCCTCTACCAGGACCCCAACACCCCCGATGCTGATCACTCTGATCATACTGATATTAAGCTTTATCTGCCCGGCAAGCTCTCTCGATGGCAGGCCTCTTGCGGCTGCAGGGATTGTAGTAACAGGAGACAAGGCAGTCAATATCTACACCTCGTCTAAAACAGGGTCAATCATAGTCAAGTTGCTCCCGAATATGCCCAAGGATAAAGAGGCATGTGCAAGAGCCCCATTGGAAGCATATAATAGAACATTGACTACATTGCTCACTCCCCTTGGCGATTCCATCCGCAAGATCCAAGGGTCCGTGTCCACGTCTGGAGGAAGGAGACGGAAACGCTTTATAGGTGCCATTATTGGCAGTGTCGCTCTTGGAGTTGCAACAGCGGCACAGATAACTGCAGCTGCGGCCCTAATACAAGCCAACCAGAATGCCGCCAACATCCTCCGGCTTAAGGAGAGCATTGCTGCGACCAATGAAGCTGTGCATGAAGTCACCAACGGATTATCACAACTATCAGTGGCAGTTGGAAAGATGCAGCAGTTTGTCAATGACCAGTTTAATAATACGGCACGAGAATTGGATTGTATAAAAATTACACAACAGGTTGGTGTAGAACTCAACCTATACCTGACTGAATTGACTACAGTATTCGGGCCACAGATCACTTCCCCTGCCTTAACTCAGCTGACTATCCAGGCACTTTATAATTTAGCTGGGGGCAATATGGATTACTTATTAACTAAGTTAGGTGTAGGGAACAATCAACTCAGCTCATTAATTGGTAGCGGCTTGATTACCGGATACCCCATACTGTACGACTCACAGACTCAACTCTTGGGTATACAAGTGAATTTGCCCTCAGTCGGGAACCTAAATAATATGCGAGCCACCTACTTGGAGACCTTATCTGTGAGTACAACAAAGGGGTTTGCTTCAGCACTTGTCCCTAAAGTAGTGACACAAGTTGGTTCTGTGATAGAAGAGCTTGACACCTCATACTGTATAGAGTCTGATCTGGATTTATATTGCACAAGAATAGTGACATTCCCCATGTCCCCAGGTATTTATTCTTGTTTGAGCGGCAACACATCAGCCTGCATGTATTCAAAGACTGAAGGAGCACTCACTACGCCATATATGACCCTTAAAGGCTCAGTTATTGCCAATTGTAAGATAACAACATGTAGGTGTGCAGATCCTCCTGGTATCATATCGCAAAATTATGGAGAAGCTGTGTCTCTGATAGATAGACATTCGTGCAATGTCTTATCATTAGACGGGATAACTCTGAGGCTCAGTGGGGAGTTTGATGCAACTTATCAAAAGAATATCTCAATACTAGATGCTCAGGTTATCGTGACAGGCAATCTCGATATATCAACTGAGCTTGGAAATGTCAACAATTCAATCAGTAATGCCCTAGATAAGCTGGCGGAAAGCAACAGCAAGCTAGACAAAGTCAATGTCAGACTAACCAACACATCTGCTCTCATTACTTATATCGTTTTAACTGTCATTTCTCTTGTTTTCGGTGCACTTAGTCTGATTTTAGCATGTTACTTGATGTACAAGCAGAAGGCACAACAGAAGACCTTACTATGGCTTGGGAATAATACTCTTGATCAGATGAGAGCCACCACAAGAGCATGA------------------------------------------------------------------------------------------------------------------------------------------------------------------------------------------------------------------------------------------------------------------------------------------------------------------------------------------------------------------------------------------------------------------------------------------------------------------------------------------------------------------------------------------------------------------------------------------------------------------------------------------------------------------------------------------------------------------------------------------------------------------------------------------------------------------------------------------------------------------------------------------------------------------------------------------------------------------------------------------------------------------------------------------------------------------------------------------------------------------------------------------------------------------------------------------------------------------------------------------------------------------------------------------------------------------------------------------------------------------------------------------------------------------------------------------------------------------------------------------------------------------------------------------------------------------------------------------------------------------------------------------------------------------------------------------------------------------------------------------------------------------------------------------------------------------------------------------------------------------------------------------------------------------------------------------------------------------------------------------------------------------------------------------------------------------------------------------------------------------------------------------------------------------------------------------------------------------------------------------------------------------------------------------------------------------------------------------------------------------------------------------------------------------------------------------------------------------------------------------------------------------------------------------------------------------------------------------------------------------------------------------------------------------------------------------------------------------------------------------------------------------------------------------------------------------------------------------------------------------------------------------------------------------------------------------------------------------------------------------------------------------------------------------------------------------------------------------------------------------------------------------------------------------------------------------------------------------------------------------------------------------------------------------------------------------------------------------------------------------------------------------------------------------------------------------------------------------------------------------------------------------------------------------------------------------------------------------------------------------------------------------------------------------------------------------------------------------------------------------------------------------------------------------------------------------------------------------------------------------------------------------------------------------------------------------------------------------------------------------------------------------------------------------------------------------------------------------------------------------------------------------------------------------------------------------------------------------------------------------------------------------------------------------------------------------------------------------------------------------------------------------------------------------------------------------------------------------------------------------------------------------------------------------------------------------------------------------------------------------------------------------------------------------------------------------------------------------------------------------------------------------------------------------------------------------------------------------------------------------------------------------------------------------------------------------------------------------------------------------------------------------------------------------------------------------------------------------------------------------------------------------------------------------------------------------------------------------------------------------------------------------------------------------------------------------------------------------------------------------------------------------------------------------------------------------------------------------------------------------------------------------------------------------------------------------------------------------------------------------------------------------------------------------------------------------------------------------------------------------------------------------------------------------------------------------------------------------------------------------------------------------------------------------------------------------------------------------------------------------------------------------------------------------------------------------------------------------------------------------------------------------------------------------------------------------------------------------------------------------------------------------------------------------------------------------------------------------------------------------------------------------------------------------------------------------------------------------------------------------------------------------------------------------------------------------------------------------------------------------------------------------------------------------------------------------------------------------------------------------------------------------------------------------------------------------------------------------------------------------------------------------------------------------------------------------------------------------------------------------------------------------------------------------------------------------------------------------------------------------------------------------------------------------------------------------------------------------------------------------------------------------------------------------------------------------------------------------------------------------------------------------------------------------------------------------------------------------------------------------------------------------------------------------------------------------------------------------------------------------------------------------------------------------------------------------------------------------------------------------------------------------------------------------------------------------------------------------------------------------------------------------------------------------------------------------------------------------------------------------------------------------------------------------------------------------------------------------------------------------------------------------------------------------------------------------------------------------------------------------------------------------------------------------------------------------------------------------------------------------------------------------------------------------------------------------------------------------------------------------------------------------------------------------------------------------------------------------------------------------------------------------------------------------------------------------------------------------------------------------------------------------------------------------------------------------------------------------------------------------------------------------------------------------------------------------------------------------------------------------------------------------------------------------------------------------------------------------------------------------------------------------------------------------------------------------------------------------------------------------------------------------------------------------------------------------------------------------------------------------------------------------------------------------------------------------------------------------------------------------------------------------------------------------------------------------------------------------------------------------------------------------------------------------------------------------------------------------------------------------------------------------------------------------------------------------------------------------------------------------------------------------------------------------------------------------------------------------------------------------------------------------------------------------------------------------------------------------------------------------------------------------------------------------------------------------------------------------------------------------------------------------------------------------------------------------------------------------------------------------------------------------------------------------------------------------------------------------------------------------------------------------------------------------------------------------------------------------------------------------------------------------------------------------------------------------------------------------------------------------------------------------------------------------------------------------------------------------------------------------------------------------------------------------------------------------------------------------------------------------------------------------------------------------------------------------------------------------------------------------------------------------------------------------------------------------------------------------------------------------------------------------------------------------------------------------------------------------------------------------------------------------------------------------------------------------------------------------------------------------------------------------------------------------------------------------------------------------------------------------------------------------------------------------------------------------------------------------------------------------------------------------------------------------------------------------------------------------------------------------------------------------------------------------------------------------------------------------------------------------------------------------------------------------------------------------------------------------------------------------------------------------------------------------------------------------------------------------------------------------------------------------------------------------------------------------------------------------------------------------------------------------------------------------------------------------------------------------------------------------------------------------------------------------------------------------------------------------------------------------------------------------------------------------------------------------------------------------------------------------------------------------------------------------------------------------------------------------------------------------------------------------------------------------------------------------------------------------------------------------------------------------------------------------------------------------------------------------------------------------------------------------------------------------------------------------------------------------------------------------------------------------------------------------------------------------------------------------------------------------------------------------------------------------------------------------------------------------------------------------------------------------------------------------------------------------------------------------------------------------------------------------------------------------------------------------------------------------------------------------------------------------------------------------------------------------------------------------------------------------------------------------------------------------------------------------------------------------------------------------------------------------------------------------------------------------------------------------------
>KU175231
ATGGGTTCCAAATCCTCTACCAGGACCCCAACACCCCCGATGCTGATCACTCTGATCATACTGATATTAAGCTTTATCTGCCCGGCAAGCTCTCTCGATGGCAGGCCTCTTGCGGCTGCAGGGATTGTAGTAACAGGAGACAAGGCAGTCAATATCTACACCTCGTCTCACACAGGGTCAATCATAGTCAAGTTGCTCCCGAATATGCCCAAGGATAAAGAGGCATGTGCAAGAGCCCCATTGGAAGCATATAATAGAACATTGACTACATTGCTCACTCCCCTTGGCGATTCCATCCGCAAGATCCAAGGGTCCGTGTCCACGTCTGGAGGAAGGAGACGGAGACGCTTTATAGGTGCCATTATTGGCAGTGTCGCTCTTGGAGTTGCAACAGCGGCACAGATAACTGCAGCTGCGGCCCTAATACAAGCCAACCAGAATGCCGCCAACATCCTCCGGCTTAAGGAGAGCATTGCTGCGACCAATGAAGCTGTGCATGAAGTCACCAACGGATTATCACAACTATCAGTGGCAGTTGGAAAGATGCAGCAGTTTGTCAATGACCAGTTTAATAATACGGCACGAGAATTGGATTGTATAAAAATTACACAACAGGTTGGTGTAGAACTCAACCTATACCTGACTGAATTGACTACAGTATTCGGGCCACAGATCACTTCCCCTGCCTTAACTCAGCTGACTATCCAGGCACTTTATAATTTAGCTGGGGGCAATATGGATTACTTATTAACTAAGTTAGGTGTAGGGAACAATCAACTCAGCTCATTAATTGGTAGCGGCTTGATTACCGGATACCCCATACTGTACGACTCACAGACTCAACTCTTGGGTATACAAGTGAATTTGCCCTCAGTCGGGAACCTAAATAATATGCGAGCCACCTACTTGGAGACCTTATCTGTGAGTACAACAAAGGGGTTTGCTTCAGCACTTGTCCCTAAAGTAGTGACACAAGTTGGTTCTGTGATAGAAGAGCTTGACACCTCATACTGTATAGAGTCTGATCTGGATTTATATTGCACAAGAATAGTGACATTCCCCATGTCCCCAGGTATTTATTCTTGTTTGAGCGGCAACACATCAGCCTGCATGTATTCAAAGACTGAAGGAGCACTCACTACGCCATATATGACCCTTAAAGGCTCAGTTATTGCCAATTGTAAGATAACAACATGTAGGTGTGCAGATCCTCCTGGTATCATATCGCAAAATTATGGAGAAGCTGTGTCTCTGATAGATAGACATTCGTGCAATGTCTTATCATTAGACGGGATAACTCTGAGGCTCAGTGGGGAGTTTGATGCAACTTATCAAAAGAATATCTCAATACTAGATGCTCAGGTTATCGTGACAGGCAATCTCGATATATCAACTGAGCTTGGAAATGTCAACAATTCAATCAGTAATGCCCTAGATAAGCTGGCGGAAAGCAACAGCAAGCTAGACAAAGTCAATGTCAGACTAACCAGCACATCTGCTCTCATTACTTATATCGTTTTAACTGTCATTTCTCTTGTTTTCGGTGCACTTAGTCTGATTTTAGCATGTTACTTGATGTACAAGCAGAAGGCACAACAGAAGACCTTACTATGGCTTGGGAATAATACTCTTGATCAGATGAGAGCCACCACAAGAGCATGA------------------------------------------------------------------------------------------------------------------------------------------------------------------------------------------------------------------------------------------------------------------------------------------------------------------------------------------------------------------------------------------------------------------------------------------------------------------------------------------------------------------------------------------------------------------------------------------------------------------------------------------------------------------------------------------------------------------------------------------------------------------------------------------------------------------------------------------------------------------------------------------------------------------------------------------------------------------------------------------------------------------------------------------------------------------------------------------------------------------------------------------------------------------------------------------------------------------------------------------------------------------------------------------------------------------------------------------------------------------------------------------------------------------------------------------------------------------------------------------------------------------------------------------------------------------------------------------------------------------------------------------------------------------------------------------------------------------------------------------------------------------------------------------------------------------------------------------------------------------------------------------------------------------------------------------------------------------------------------------------------------------------------------------------------------------------------------------------------------------------------------------------------------------------------------------------------------------------------------------------------------------------------------------------------------------------------------------------------------------------------------------------------------------------------------------------------------------------------------------------------------------------------------------------------------------------------------------------------------------------------------------------------------------------------------------------------------------------------------------------------------------------------------------------------------------------------------------------------------------------------------------------------------------------------------------------------------------------------------------------------------------------------------------------------------------------------------------------------------------------------------------------------------------------------------------------------------------------------------------------------------------------------------------------------------------------------------------------------------------------------------------------------------------------------------------------------------------------------------------------------------------------------------------------------------------------------------------------------------------------------------------------------------------------------------------------------------------------------------------------------------------------------------------------------------------------------------------------------------------------------------------------------------------------------------------------------------------------------------------------------------------------------------------------------------------------------------------------------------------------------------------------------------------------------------------------------------------------------------------------------------------------------------------------------------------------------------------------------------------------------------------------------------------------------------------------------------------------------------------------------------------------------------------------------------------------------------------------------------------------------------------------------------------------------------------------------------------------------------------------------------------------------------------------------------------------------------------------------------------------------------------------------------------------------------------------------------------------------------------------------------------------------------------------------------------------------------------------------------------------------------------------------------------------------------------------------------------------------------------------------------------------------------------------------------------------------------------------------------------------------------------------------------------------------------------------------------------------------------------------------------------------------------------------------------------------------------------------------------------------------------------------------------------------------------------------------------------------------------------------------------------------------------------------------------------------------------------------------------------------------------------------------------------------------------------------------------------------------------------------------------------------------------------------------------------------------------------------------------------------------------------------------------------------------------------------------------------------------------------------------------------------------------------------------------------------------------------------------------------------------------------------------------------------------------------------------------------------------------------------------------------------------------------------------------------------------------------------------------------------------------------------------------------------------------------------------------------------------------------------------------------------------------------------------------------------------------------------------------------------------------------------------------------------------------------------------------------------------------------------------------------------------------------------------------------------------------------------------------------------------------------------------------------------------------------------------------------------------------------------------------------------------------------------------------------------------------------------------------------------------------------------------------------------------------------------------------------------------------------------------------------------------------------------------------------------------------------------------------------------------------------------------------------------------------------------------------------------------------------------------------------------------------------------------------------------------------------------------------------------------------------------------------------------------------------------------------------------------------------------------------------------------------------------------------------------------------------------------------------------------------------------------------------------------------------------------------------------------------------------------------------------------------------------------------------------------------------------------------------------------------------------------------------------------------------------------------------------------------------------------------------------------------------------------------------------------------------------------------------------------------------------------------------------------------------------------------------------------------------------------------------------------------------------------------------------------------------------------------------------------------------------------------------------------------------------------------------------------------------------------------------------------------------------------------------------------------------------------------------------------------------------------------------------------------------------------------------------------------------------------------------------------------------------------------------------------------------------------------------------------------------------------------------------------------------------------------------------------------------------------------------------------------------------------------------------------------------------------------------------------------------------------------------------------------------------------------------------------------------------------------------------------------------------------------------------------------------------------------------------------------------------------------------------------------------------------------------------------------------------------------------------------------------------------------------------------------------------------------------------------------------------------------------------------------------------------------------------------------------------------------------------------------------------------------------------------------------------------------------------------------------------------------------------------------------------------------------------------------------------------------------------------------------------------------------------------------------------------------------------------------------------------------------------------------------------------------------------------------------------------------------------------------------------------------------------------------------------------------------------------------------------------------------------------------------------------------------------------------------------------------------------------------------------------------------------------------------------------------------------------------------------------------------------------------------------------------------------------------------------------------------------------------------------------------------------------------------------------------------------------------------------------------------------------------------------------------------------------------------------------------------------------------------------------------------------------------------------------------------------------------------------------------------------------------------------------------------------------------------------------------------------------------------------------------------------------------------------------------------------------------------------------------------------------------------------------------------------------------------------------------------------------------------------------------------------------------------------------------------------------------------------------------------------------------------------------------------------------------------------------------------------------------------------------------------------------------------------------------------------------------------------------------------------------------------------------------------------------------------------------------------------------------------------------------------------------------------------------------------------------------------------------------------------------------------------------------------------------------------------------------------------------------------------------------------------------------------------------------------------------------------------------------------------------------------------------------------------------------------------------------------------------------------------------------------------------------------------------------------------------------------------------------------------------------------------------------------------------------------------------------------------------------------------------------------------------------------------------------------------------------------------------------------------------------------------------------------------------------------------------------------------------------------------------------------------------------------------------------------------------------------------------------------------------------------------------------------------------------------------------------------------------------------------------------------------------------------------------------------------------------------------------------------------------------------------------------------------------------------------------------------------------------------------------------------------------------------------
>KU175230
ATGGGTTCCAAATCTTCTACCAGGATCCCAACACCCCCGATGCTGATCACTCTGATCATACTGATATTAAGCTTTATCTGCCCGGCAAGCTCTCTCGATGGCAGGCCTCTTGCGGCTGCAGGGATTGTAGTAACAGGAGACAAGGCAGTCAATATCTACACCTCGTCTCAAACAGGGTCAATCATAGTCAAGTTGCTCCCGAATATGCCCAAGGATAAAGAGGCATGTGCAAGAGCCCCATTGGAAGCATATAATAGAACATTGACTACATTGCTCACTCCCCTTGGCGATTCCATCCGCAAGATCCAAGGGTCCGTGTCCACGTCTGGAGGAAGGAGACGGAAACGCTTTATAGGTGCCATTATTGGCAGTGTCGCTCTTGGAGTTGCAACAGCGGCACAGATAACTGCAGCTGCGGCCCTAATACAAGCCAACCAGAATGCCGCCAACATCCTCCGGCTTAAGGAGAGCATTGCTGCGACCAATGAAGCTGTGCATGAAGTCACCAACGGATTATCACAACTATCAGTGGCAGTTGGAAAGATGCAGCAGTTTGTCAATGACCAGTTTAATAATACGGCACGAGAATTGGATTGTATAAAAATTACACAACAGGTTGGTGTAGAACTCAACCTATACCTGACTGAGTTGACTACAGTATTCGGGCCACAGATCACTTCCCCTGCCTTAACTCAGCTGACTATCCAGGCACTTTATAATTTAGCTGGGGGCAATATGGATTACTTATTAACTAAGTTAGGTGTAGGGAACAATCAACTCAGCTCATTAATTGGTAGCGGCTTGATTACCGGATACCCCATACTGTACGACTCACAGACTCAACTCTTGGGTATACAAGTGAATTTGCCCTCAGTCGGGAACCTAAATAATATGCGAGCCACCTACTTGGAGACCTTATCTGTGAGTACAACAAAGGGGTTTGCTTCAGCACTTGTCCCTAAAGTAGTGACACAAGTTGGTTCTGTGATAGAAGAGCTTGACACCTCATACTGTATAGAGTCTGATCTGGATTTATATTGCACAAGAATAGTGACATTCCCCATGTCCCCAGGTATTTATTCTTGTTTGAGCGGCAACACATCAGCCTGCATGTATTCAAAGACTGAAGGAGCACTCACTACGCCATATATGACCCTTAAAGGCTCAGTTATTGCCAATTGTAAGATAACAACATGTAGGTGTGCAGATCCTCCTGGTATCATATCGCAAAATTATGGAGAAGCTGTGTCTCTGATAGATAGACATTCGTGCAATGTCTTATCATTAGACGGGATAACTCTGAGGCTCAGTGGGGAGTTTGATGCAACTTATCAAAAGAATATCTCAATACTAGATGCTCAGGTTATCGTGACAGGCAATCTCGATATATCAACTGAGCTTGGAAATGTCAACAATTCAATCAGTAATGCCCTAGATAAGCTGGCGGAAAGCAACAGCAAGCTAGACAAAGTCAATGTCAGACTAACCAGCACATCTGCTCTCATTACTTATATCGTTTTAACTGTCATTTCTCTTGTTTTCGGTGCACTTAGTCTGATTTTAGCATGTTACTTGATGTACAAGCAGAAGGCACAACAGAAGACCTTACTATGGCTTGGGAATAATACTCTTGATCAGATGAGAGCCACCACAAGAGCATGA------------------------------------------------------------------------------------------------------------------------------------------------------------------------------------------------------------------------------------------------------------------------------------------------------------------------------------------------------------------------------------------------------------------------------------------------------------------------------------------------------------------------------------------------------------------------------------------------------------------------------------------------------------------------------------------------------------------------------------------------------------------------------------------------------------------------------------------------------------------------------------------------------------------------------------------------------------------------------------------------------------------------------------------------------------------------------------------------------------------------------------------------------------------------------------------------------------------------------------------------------------------------------------------------------------------------------------------------------------------------------------------------------------------------------------------------------------------------------------------------------------------------------------------------------------------------------------------------------------------------------------------------------------------------------------------------------------------------------------------------------------------------------------------------------------------------------------------------------------------------------------------------------------------------------------------------------------------------------------------------------------------------------------------------------------------------------------------------------------------------------------------------------------------------------------------------------------------------------------------------------------------------------------------------------------------------------------------------------------------------------------------------------------------------------------------------------------------------------------------------------------------------------------------------------------------------------------------------------------------------------------------------------------------------------------------------------------------------------------------------------------------------------------------------------------------------------------------------------------------------------------------------------------------------------------------------------------------------------------------------------------------------------------------------------------------------------------------------------------------------------------------------------------------------------------------------------------------------------------------------------------------------------------------------------------------------------------------------------------------------------------------------------------------------------------------------------------------------------------------------------------------------------------------------------------------------------------------------------------------------------------------------------------------------------------------------------------------------------------------------------------------------------------------------------------------------------------------------------------------------------------------------------------------------------------------------------------------------------------------------------------------------------------------------------------------------------------------------------------------------------------------------------------------------------------------------------------------------------------------------------------------------------------------------------------------------------------------------------------------------------------------------------------------------------------------------------------------------------------------------------------------------------------------------------------------------------------------------------------------------------------------------------------------------------------------------------------------------------------------------------------------------------------------------------------------------------------------------------------------------------------------------------------------------------------------------------------------------------------------------------------------------------------------------------------------------------------------------------------------------------------------------------------------------------------------------------------------------------------------------------------------------------------------------------------------------------------------------------------------------------------------------------------------------------------------------------------------------------------------------------------------------------------------------------------------------------------------------------------------------------------------------------------------------------------------------------------------------------------------------------------------------------------------------------------------------------------------------------------------------------------------------------------------------------------------------------------------------------------------------------------------------------------------------------------------------------------------------------------------------------------------------------------------------------------------------------------------------------------------------------------------------------------------------------------------------------------------------------------------------------------------------------------------------------------------------------------------------------------------------------------------------------------------------------------------------------------------------------------------------------------------------------------------------------------------------------------------------------------------------------------------------------------------------------------------------------------------------------------------------------------------------------------------------------------------------------------------------------------------------------------------------------------------------------------------------------------------------------------------------------------------------------------------------------------------------------------------------------------------------------------------------------------------------------------------------------------------------------------------------------------------------------------------------------------------------------------------------------------------------------------------------------------------------------------------------------------------------------------------------------------------------------------------------------------------------------------------------------------------------------------------------------------------------------------------------------------------------------------------------------------------------------------------------------------------------------------------------------------------------------------------------------------------------------------------------------------------------------------------------------------------------------------------------------------------------------------------------------------------------------------------------------------------------------------------------------------------------------------------------------------------------------------------------------------------------------------------------------------------------------------------------------------------------------------------------------------------------------------------------------------------------------------------------------------------------------------------------------------------------------------------------------------------------------------------------------------------------------------------------------------------------------------------------------------------------------------------------------------------------------------------------------------------------------------------------------------------------------------------------------------------------------------------------------------------------------------------------------------------------------------------------------------------------------------------------------------------------------------------------------------------------------------------------------------------------------------------------------------------------------------------------------------------------------------------------------------------------------------------------------------------------------------------------------------------------------------------------------------------------------------------------------------------------------------------------------------------------------------------------------------------------------------------------------------------------------------------------------------------------------------------------------------------------------------------------------------------------------------------------------------------------------------------------------------------------------------------------------------------------------------------------------------------------------------------------------------------------------------------------------------------------------------------------------------------------------------------------------------------------------------------------------------------------------------------------------------------------------------------------------------------------------------------------------------------------------------------------------------------------------------------------------------------------------------------------------------------------------------------------------------------------------------------------------------------------------------------------------------------------------------------------------------------------------------------------------------------------------------------------------------------------------------------------------------------------------------------------------------------------------------------------------------------------------------------------------------------------------------------------------------------------------------------------------------------------------------------------------------------------------------------------------------------------------------------------------------------------------------------------------------------------------------------------------------------------------------------------------------------------------------------------------------------------------------------------------------------------------------------------------------------------------------------------------------------------------------------------------------------------------------------------------------------------------------------------------------------------------------------------------------------------------------------------------------------------------------------------------------------------------------------------------------------------------------------------------------------------------------------------------------------------------------------------------------------------------------------------------------------------------------------------------------------------------------------------------------------------------------------------------------------------------------------------------------------------------------------------------------------------------------------------------------------------------------------------------------------------------------------------------------------------------------------------------------------------------------------------------------------------------------------------------------------------------------------------------------------------------------------------------------------------------------------------------------------------------------------------------------------------------------------------------------------------------------------------------------------------------------------------------------------------------------------------------------------------------------------------------------------------------------------------------------------------------------------------------------------------------------------------------------------------------------------------------------------------------------------------------------------------------------------------------------------------------------------------------------------------------------------------------------------------------------------------------------------------------------------------------------------------------------------------------------------------------------------------------------------------
>KU140419
ACCAAACAGAGAATCCGTGAGGTACGATAAAAGGCGAAGAAGCAATCGAGATCGTACGGGTAGAAGGTGTGAATCCCGAGTGCGAGGCCGAAGCTCGAACCTGAGGGAACCTTCTACCGATATGTCGTCTGTTTTCGACGAGTACGAGCAGCTCCTCGCTGCTCAGACCCGCCCTAACGGAACTCATGGAGGGGGAGAGAAAGGGAGCACTTTAAAAGTTGAGGTCCCAGTATTCACCCTAAACAGTGATGATCCAGAGGATAGATGGAATTTTGCGGTATTCTGTCTTCGGATTGCTGTTAGCGAGGATGCCAACAAACCACTCAGGCAAGGTGCTCTTATATCCCTCTTATGCTCCCATTCTCAGGTGATGAGAAACCATGTTGCCCTTGCAGGGAAACAAAATGAGGCCACACTGGCTGTTCTTGAGATCGATGGTTTTGCTAACAGTGTGCCCCAGTTCAACAATAGGAGTGGAGTGTCTGAGGAAAGAGCACAGAGATTCATGGTAATCGCAGGATCTCTCCCTCGGGCGTGCAGCAACGGTACTCCGTTTGTCACGGCTGGGGTTGAAGATGATGCACCAGAAGATATCACTGACACTCTGGCAAGAATCCTATCTATCCAAGTTCAGGTATGGGTCACAGTAGCAAAGGCCATGACTGCATATGAGACAGCAGATGAGTCAGAAACAAGAAGAATAAATAAGTATATGCAGCAAGGTCGAGTTCAGAAGAAGTACATCCTTCATCCTGTATGCAGGAGTGCAATTCAACTCACAATCAGACATTCTCTGGCAGTCCGTATCTTCCTAGTTAGTGAGCTCAAGAGGGGCCGCAATACAGCAGGTGGGAGCTCCACATACTACAACTTGGTCGGGGATGTAGACTCATACATCAGGAACACCGGGCTTACTGCATTTTTCCTAACACTCAAATATGGAATCAATACCAAGACGTCAGCCCTCGCACTCAGCAGCCTCACAGGTGATATCCAAAAAATGAAACAGCTCATGCGTTTATATCGGATGAAAGGTGAAAATGCACCATACATGACACTGTTAGGTGACAGTGACCAGATGAGCTTTGCACCTGCTGAGTATGCACAACTTTATTCTTTTGCCATGGGCATGGCATCAGTCTTAGATAAGGGAACTGGCAAGTACCAATTCGCCAGGGACTTTATGAGCACATCATTCTGGAGACTTGGAGTAGAGTATGCTCAGGCCCAGGGAAGTAGCATTAATGAGGACATGGCTGCTGAGCTAAAACTAACCCCGGCAGCAAGGAGAGGCCTGGCAGCTGCTGCCCAACGAGTATCCGAAGAAATCGGCAGCATGGACATTCCCACTCAACAGGCGGGAGTCCTCACCGGGCTCAGTGATGAAGGCCCCCGAACTCCACAGGGCGGATCAAACAAGCCGCAAGGACAACCAGATGCTGGGGATGGGGAGACCCAATTCTTGGATTTTATGAGAGCAGTGGCGAACAGCATGCGGGAAGCGCCAAATCCTGTACAGAGCACCACCCATCCAGAGCCTCCCCCAACCCCTGGGGCATCCCAAGACAACGACACTGACTGGGGGTACTGATCGACAACACCCAGCCTACCTTTACAGGATCACACCAAACCCTCCGACCAAAACCTTCCCACACTCCCCGACCCACAACCCCGCACGACCACACCAACAAAAGCTCCCCCCCACCCTCTCCCCCACTCCCAGCCACACGATCCCGCCCACCCGGGACAACACAGGCACAGCTCAGTTCGTCGACAATCCGCCCAGAGCCCAAGGTATTAGAAAAAAATACGGGTAGAAGAGAGACATCCAGAGACCAGGACGAGTCACCAAGTTCTCTGTTCTCCCTTCTACCCAGTGAATTAGGGTGAAGATGGCCACTTTTACAGATGCGGAGATAGATGACATATTCGAGACCAGTGGGACTGTCATCGACAGCATAATTACGGCCCAGGGCAAATCAGCTGAGACTGTTGGAAGAAGTGCGATCCCGCAGGGCAAGACCAAAGCTCTAAGCACAGCATGGGAGAAGCACGGGAGTATCCAGCCACACGCCAGTCAGGACGCCTCTGACCAACAAGACAGAACAGAAAAACAGCCATCCACACCTGAGCAGGCGACTCTACACAACAATCCGCCGATCGCATCCACTGAACCGCCTCCCACTCAGGCCGCAAGTGAGACCAGCGACACACAGCTCAAGACTGGGGCAAGCAACTCCCTTCTGTCCATGCTCGACAAACTGAGTAATAAATCGTCCAATGCTAAAAAGGGCCCATGGTCGGGATCCCAAGAAGGGCATCACCAACCTCCGGCCCAACAACACGGGAACCAGCTGAGCTATGGAAGCAACCAGGGAAGACCGCAGCATCAGGCCAAGGCCGTCCCTGGAAACCGGGGCACAGACGAGAACACAGCATATCATGGACAACGGAAGGAGTCACAACCATCAGCTGGTGCAACCCCTCATGCGCCCCAGTCAGGGCAGAGCCAAGACAATACTCCTGCACCTGTGGATCGTGTCCAGCTACCTGCCGACTTTGCGCAGGCGATGATGTCTATGATGGAGGCATTATCACAGAAGGTAAGTAAAGTTGATCATCAGCTGGACCTAGTCTTGAAACAGACATCCTCCATTCCTATGATGCGATCTGAAATCCAACAGCTCAAGACATCTGTTGCGATCATGGAAGCTAACTTAGGCATGATGAAAATTCTGGACCCTGGTTGTGCTAATGTTTCATCCTTAAGTGATCTCCGGGCAGTAGCCCGATCCCATCCAGTCCTAGTTTCAGGCCCTGGAGACCCATCTCCTTACGTGACACAAGGGGGTGAAATGACGCTCAATAAACTCTCACAACCGGTGCAGCACCCCTCTGAATTGATTAAGTCTGCCACTGCAAGCGGGCCTGACATGGGAGTGGAGAAGGACACTGTCCGCGCATTAATCACCTCACGCCCGATGCATCCAAGCTCCTCGGCTAAGCTCCTGAGCAAGCTAGATGCAGCCAGGTCAATTGAAGAGATCAGGAAGATCAAACGCCTTGCGCTGAATGGTTGATGGCCATCACAACTCATAATAGGCTCCCGTCACTTTAGCGTCACACGGAATCCCTCGGGGGCCCTCCCTCACAAATCTATGCTTCAACACCCAAAACAACAGCCCTCTCTCACCCCCCCCAATCCCTCGAGTGATCGCACAACTGCAACCAATCCAGCAGCATTAGAAATTAAGAAAAAATACGGGTAGAATCAAAGTGCCTTGATTGCACCAAAATGGACTCATCCAGGACAATTGGGCTGTACTTTGATTCTGCCCTCCCTTCCAGCAGCCTGTTAGCATTTCCGATTGTCTTACAAGACACGGGAGACGGGAAGAAGCAAATCACCCCACAATACAGGATCCAGCGTCTTGATTCGTGGACAGACAGTAAGGAAGATTCAGTATTCATCACCACCTACGGGTTCATCTTTCAAATTGGGAATGAAGAAGCCACCGTCGGTGTGATCAATGACAATCCTAGGCACGAGCTACTCTCTTCCGCAATGCTCTGCTTAGGGAGTGTCCCGAACGACGGAGATCTTGTTGAGCTGGCGAGAGCCTGCCTCACCATGGTGGTAACTTGCAAAAAGAGTGCAACTAACACTGAGAGAATAGTCTTTTCAGTAGTGCAGGCTCCTCGGGTGCTGCAAAGCTGTATGGTTGTGGCAAATAGGTACTCATCAGTGAATGCAGTGAAGCATGTGAAGGCGCCAGAAAAGATCCCTGGGAGCGGAACCCTAGAGTATAAAGTGAATTTTGTCTCTTTGACCGTGGTGCCAAGAAGGGATGTCTACAGGATCCCAACTGCAGTATTGAAAGTGTCTGGCTCAAGCCTGTACAATCTTGCGCTCAATGTCACTATTGATGTGGACGTGGATCCGAAGAGCCCGTTAGTCAAATCCCTTTCCAAGTCCGATAGCGGATACTATGCGAATCTTTTTCTGCATATCGGGCTTATGTCCACTGTAGATAAGAAGGGAAAGAAAGTGACATTTGACAAGATAGAGGAAAAGATAAGGAGACTCAATCTATCCGTCGGGCTCAGTGATGTGCTCGGACCTTCTGTGCTTGTGAAGGCGAGAGGTGCACGGACTAAGCTACTTGCTCCCTTTTTCTCTAGCAGTGGGACAGCCTGCTATCCTATAGCAAATGCCTCTCCCCAGGTTGCCAAGATACTCTGGAGCCAAACTGCGCACCTGCGGAGTGTGAAAGTCATCATTCAGGCCGGCACTCAGCGTGCTGTCGCGGTGACCGCTGATCATGAGGTAACCTCCACTAAGATAGAGAGGAGGCATGCCATTGCTAAATACAATCCTTTCAGGAAATAAGTTGCATCCCTAAGAATGCAGTTCACTTGCTTTCCCGAATCACCATTACACCAGACAATGATCCATCTCGACTGCTTATAGTTAGTTCACCTGTCTAGCAAATTAGAAAAAACACGGGTAGAAGAGTCTGGATCCCGACCGGTACACTCAGGACGCAACATGGGCTCCAAACCTTCTACCAGGATCCCAGCACCTCTGATGCTGGTCACCCGGATTATGCTGATATTGGGCTGTATTCGTTCGACAAGCTCCCTTGATGGCAGGCCTCTTGCAGCTGCAGGAATTGTAGTAACAGGAGATAAGGCAGTCAATGTATACACCTCGTCTCAGACAGGGTCAATCATAGTCAAGTTGCTCCCGAATATGCCCAGGGATAAGGAGGCGTGTGCGAAAGCCCCATTAGAGGCATATAACAGAACACTGACTACTTTGCTCACTCCTCTTGGCGACTCCATCCGCAAGATTCAAGGGTCTGTGTCCACGTCTGGAGGAAGGAGACAAAAACGCTTTATAGGTGCTGTTATTGGCAGTGTAGCTCTTGGGGTTGCAACAGCGGCACAGATAACAGCAGCTGCGGCCCTAATACAAGCCAACAAGAATGCTGCCAACATCCTTCGGCTTAAGGAGAGCATTGCTGCAACCAATGAAGCTGTGCATGAAGTCACCGACGGATTATCACAACTATCAGTGGCAGTTGGGAAGATGCAGCAGTTTGTCAATGACCAGTTTAATAATACGGCGCGAGAATTGGACTGTATAAAAATCACACAACAGGTTGGTGTAGAACTCAACCTATACCTAACTGAATTGACTACAGTATTCGGGCCACAGATCACCTCTCCTGCATTAACTCAGCTGACCATCCAGGCACTTTATAATTTAGCTGGTGGCAATATGGATTACTTATTAACTAAGTTAGGTATAGGGAACAATCAACTCAGCTCATTAATTGGTAGCGGCCTGATCACTGGTTACCCTATACTGTATGACTCACAGACTCAACTCTTGGGCATACAAGTGAATTTGCCCTCAGTCGGGAACTTAAATAATATGCGTGCCACCTATTTGGAGACCTTATCTGTAAGTACAACCAAAGGATATGCCTCAGCACTTGTCCCGAAAGTAGTGACACAAGTCGGTTCTGTGATAGAAGAGCTTGACACCTCATACTGTATAGAGTCCGATCTGGATTTATATTGTACTAGAATAGTGACATTCCCCATGTCCCCAGGTATTTATTCCTGTTTGAGCGGCAACACATCAGCTTGCATGTATTCAAAGACTGAAGGCGCACTCACTACGCCGTATATGGCCCTTAAAGGCTCAGTTATTGCCAATTGTAAGATAACAACATGTAGATGTACAGACCCTCCTGGCATCATATCGCAAAATTATGGAGAAGCTGTATCCCTGATAGATAGACATTCGTGCAATGTCTTATCATTAGACGGGATAACTCTGAGGCTCAGCGGAGAATTTGATGCAACTTATCAAAAGAACATCTCAATACTAGATTCTCAAGTCATCGTGACAGGCAATCTTGATATATCAACTGAACTTGGAAACGTCAACAATTCAATCAGCAATGCCTTGGATAAGTTGGCAGAAAGCAACAGTAAGCTAGAAAAAGTCAATGTCAGATTAACCAGCACATCTGCTCTCATTACCTATATTGTTCTAACTGTCATTTCTCTAGTTTTCGGTGCACTTAGTCTGGGTTTAGCGTGTTACCTGATGTACAAACAGAAGGCACAACAAAAGACCTTGCTATGGCTTGGGAATAATGCCCTTGATCAGATGAAAGCCACTGCAAGAGCATGAATGTAGATAAGAGGTGGATATATACCCAACAGCAGCCTGTGTGTCAATTCCGATAATCTGTCAAGTAGAAGACTTAAGAAAAAACTACTGGGAACAAGCAACCAAAGAGCAATACACGGGTAGAACGGTCAGAGGAGCCACCCTTCAATCGGAAATTAGGCTTCACAACACCCGTTCTACCACATCACCATCAACAAGAGTCAATCATGGACCGCGCGGTTAACAGAGTCGTGCTGGAGAATGAGGAAAGAGAAGCAAAGAACACATGGCGCCTGGTTTTCCGGATCGCAGTCTTACTTTTAATGGTAATGACTCTAGCTATCTCCGCAGCTGCCCTGGCATACAGTATGGAGGCCAGTACGCCGCACGATCTTGCAGGCATATCGACTGTGATCTCTAAGACAGAAGATAAGGTTACGTCTTTACTCAGTTCGAGTCAAGATGTGATAGATAGGATATACAAGCAGGTGGCTCTTGAATCCCCGCTGGCGCTACTAAACACTGAATCTACAATTATGAATGCAATAACCTCTCTTTCTTATCAAATTAACGGGGCTGCGAACAATAGCGGATGTGGGGCGCCTGTTCATGACCCAGATTATATCGGGGGGATAGGCAAAGAACTCATAGTGGACGACATCAGTGATGTCACATCATTTTATCCTTCTGCATATCAAGAACACCTGAATTTCATCCCGGCGCCTACTACAGGATCCGGTTGCACTCGGATACCCTCATTTGACATGAGCACCACCCATTATTGTTATACTCACAATGTAATACTATCCGGTTGCAGAGATCACTCACACTCACATCAATACTTAGCGCTTGGTGTGCTTCGGACATCTGCAACAGGGAGGGTATTCTTCTCTACTCTGCGCTCCATCAATTTAGATGATACCCAAAATCGGAAGTCCTGCAGTGTGAGTGCAACCCCTTTAGGTTGTGATATGCTGTGCTCTAAGGTCACAGGGACTGAAGAGGAGGATTACAAGTCAGCTGCCCCAACATCAATGGTGCACGGAAGGCTAGGGTTTGACGGTCAATACCATGAGAAGGACTTAGACACCACGGTCTTATTTAAGGATTGGGTGGCAAATTACCCAGGAGTGGGAGGAGGGTCTTTTATTGACGACCGTGTATGGTTCCCAGTTTACGGAGGGCTCAAACCCAATTCACCCAGTGACACTGCACAAGAAGGGAAATATGTAATATACAAGCGCCATAACAACACATGCCCCGATGGACAAGATTACCAAATTCGGATGGCTAAGTCTTCATATAAACCCGGGCGATTTGGTGGAAAGCGCGTACAGCAAGCCATATTATCCATCAAAGTGTCAACATCCTTGGGTAAGGACCCGGTGCTGACTATTCCACCTAATACAATCACACTCATGGGAGCCGAAGGCAGAATCCTCACAGTAGGGACATCTCACTTCTTGTACCAACGAGGGTCTTCATATTTCTCCCCTGCCTTATTATATCCCATGACAGTAAATAACAAAACGGCTACACTCCATAGTCCTTATACGTTTAATGCTTTCACTCGGCCAGGTAGTGTCCCTTGCCAGGCATCAGCAAGATGCCCCAACTCATGCATCACTGGGGTCTATACTGATCCATATCCCTTAATCTTCTATAGGAATCATACTCTACGAGGGGTCTTTGGGACGATGCTTGATGATGAACAAGCGAGACTTAACCCCGTATCTGCAGTATTCGACAACATATCCCGCAGTCGTGTCACCCGGGTGAGTTCAAGCAGCACCAAGGCAGCATACACGACATCGACATGTTTTAAAGTTGTCAAGACCAATAAAGCTTATTGTCTTAGTATTGCAGAGATATCCAATACCCTATTCGGGGAATTTAGGATCGTTCCCTTATTAGTTGAGATCCTCAAGGATGATAGAGTTTAAGAAGCTAGACTTGGCCGATTGAGCCAATCATAGGATGGTTGGGAAGACGACACCACATCAATCATCTCCCACAATGCTTAGAGTCAAGCTGAATATTAACATAAGCCAGGATCCCATGTTATTGGGCAGCCACAATCAGACAATACTGACATGATCATTCTGAGTCCCGCCCACTATCACCTTATTAAGAAAAAATACAAAAAGCATTGAGATATAAGGGGAAACAACCAACAGGAGGGAACACGGGTAGGACATGGCGGGCTCCGGTCCCGAAAGGGCAGAGCACCAGATCATCCTACCAGAGTCACATCTATCCTCTCCATTGGTCAAGCACAAATTGCTATACTACTGGAAATTGACTGGGCTACCGCTTCCTGATGAATGCGACTTTGATCATCTCATTATCAGCAGGCAATGGAAGAGAATACTGGAGTCGGCCACTCCTGACACAGAGAGAATGATAAAACTCGGGCGGGCAGTGCACCAGACTCTCAACCACAACTCCAAGATAACCGGAGTTCTCCATCCCAGGTGTTTAGAAGAACTGGCTAGTATTGAGGTCCCAGATTCAACTAACAAATTCCGGAAGATTGAAAAGAAGATCCAGATTCACAACACAAGGTATGGAGACCTGTTCACAAAGCTGTGCACGCATGTCGAGAAGAAATTGCTAGGATCATCCCGGTCTAATAATGTCCCACGATCAGAGGAATTCAGTAGCATCCGTACAGATCCGGCATTCTGGTTTCACTCAAAATGGTCTAGAGCTAAGTTCGCGTGGCTCCATATAAAACAAGTCCAAAGGCATCTGATTGTAGCAGCAAGGACAAGGTCTGCAGTCAACAAGTTAGTAACATTAAGTCATAAGATAGGCCACGTCTTTGTTACTCCTGAGCTTGTCATTGTGACACATATAGATGAGAACAAGTTCACATGCCTCACCCAGGAACTTGTATTGATGTATGCGGATATGATGGAAGGCAGGGACATGGTCAATATAATATCTTCTACAGCAGCACATCTCAGAAACCTATCCGAGAAAATTGATGATATTCTGCGATTAGTAGATGCCCTGGCAAAGGACTTAGGTAATCAAGTCTATGACGTTGTAGCATTAATGGAGGGATTCGCATACGGTGCTGTTCAGCTGCTTGAGCCATCAGGTACATTTGCAGGAGATTTCTTTGCATTCAACCTACAGGAGCTCAAAGACACTTTAATCGAACTTCTCCCAAATAATATAGCGGAATCAGTAACTCACGCTATTGCCACTGTATTCTCCGGTTTAGAACAGAATCAAGCAGCTGAGATGTTGTGCTTGCTACGTTTGTGGGGTCATCCTTTGCTTGAGTCTCGTAGTGCAGCAAGAGCAGTCAGGAGCCAGATGTGTGCACCGAAGATGGTAGACTTCGATATGATCCTCCAGGTACTATCTTTCTTTAAAGGAACAATCATCAATGGATACAGAAAGAAGAATTCAGGTGTGTGGCCGCGTGTCAAAGTAGATACAATATACGGGAATATCATTGGGCAGCTGCATGCTGATTCAGCAGAGATCTCACATGATGTCATGTTGAAGGAGTACAAGAGTTTATCTGCTCTTGAGTTTGAGCCATGTATAGACTATGACCCTGTTACCAATCTAAGCATGTTCCTAAAAGACAAGGCAATCGCACATCCTAGTGATAATTGGCTCGCCTCATTTAGGCGGAACCTACTCTCTGAGGACCAGAAGAAACAGATAAAAGAGGCAACTTCAACTAACCGCCTCTTGATAGAGTTCTTAGAATCAAATGATTTTGATCCATATAAAGAAATGGAATACCTGACAACCCTCGAGTACCTAAGAGATGACAGTGTGGCAGTATCGTACTCACTCAAAGAGAAAGAGGTAAAAGTGAATGGGCGGATTTTTGCTAAGTTAACAAAGAAACTAAGGAACTGCCAGGTAATGGCAGAAGGAATTCTAGCTGACCAGATTGCACCTTTCTTTCAGGGAAATGGGGTCATTCAAGATAGCATATCCTTGACAAAGAGTATGTTAGCGATGAGTCAACTGTCCTTTAACAGCAATAAGAAACGTATCACTGACTGCAAAGAGAGGGTTTCCTCGAACCGCAATCATGATCAGAAGAGCAAGAATCGTAGAAGAGTTGCCACTTTTATCACGACTGACCTACAAAAGTATTGTCTTAACTGGAGATATCAGACAGTCAAACTATTCGCCCATGCTATCAATCAGCTGATGGGCCTACCTCATTTCTTCGAGTGGATTCATCTTAGGCTGATGGACACTACAATGTTTGTAGGGGATCCTTTCAATCCTCCAAGTGACCCGACTGACTGTGATCTATCAAGAGTCCCAAACGATGACATATATATTGTCAGTGCTAGAGGGGGCATTGAGGGACTCTGCCAGAAGCTATGGACAATGATCTCAATTGCTGCAATCCAACTTGCTGCAGCAAGATCTCATTGTCGAGTTGCCTGCATGGTACAAGGTGACAATCAAGTAATAGCTGTAACGAGAGAGGTAAGATCAGATGATTCCCCGGATATGGTGTTGACGCAGTTGCATCAAGCTAGTGATAATTTCTTCAAGGAATTGATTCATGTCAATCATTTGATTGGCCATAATCTGAAGGATCGTGAAACCATTAGATCAGACACATTCTTCATATACAGCAAACGAATATTCAAGGATGGAGCAATACTCAGTCAGGTTCTCAAAAATTCATCTAAATTGGTGCTAATATCAGGCGACCTTAGCGAAAACACTGTAATGTCCTGTGCCAACATTGCATCCACTGTAGCACGACTATGTGAGAATGGGCTTCCAAAGGATTTCTGTTACTATTTGAACTACCTAATGAGTTGCGTGCAGACATACTTTGATTCGGAGTTTTCTATCACCCACAGCTCGCAATCAGATTCTAACCAGTCCTGGATCGAGGATATCTCTTTCGTACACTCATATGTGTTAACCCCTGCCCAGCTGGGGGGACTGAGCAACCTTCAATACTCAAGGCTCTACACAAGGAATATTGGTGACCCAGGGACCACTGCTTTCGCAGAGGTCAAGCGACTGGAAGCAGTGGGGTTGCTGAGTCCCAGCATCATGACTAACATCTTAACCAGGCCACCTGGCAATGGAGACTGGGCCAGCCTATGCAACGACCCATACTCTTTTAATTTTGAGACTGTTGCAAGCCCAAATATTGTCCTCAAGAAACATACACAGAAAGTCCTATTTGAGACATGTTCAAACCCCTTATTATCCGGGGTACATACAGAGGACAATGAGGCAGAGGAGAAAGCATTGGCTGAATTCTTACTCAATCAAGAAGTGATTCACCCACGTGTCGCACATGCTATCATGGAAGCAAGCTCTGTGGGTAGGAGAAAGCAAATTCAAGGGCTTGTTGACACAACGAACACTGTGATTAAGATTGCACTGACTAGGAGGCCCCTCGGTATCAAAAGGCTGATGCGTATAATCAATTACTCGAGCATGCATGCAATGTTGTTCAGAGATGATATTTTCTTATCCAATAGATCCAACCACCCATTAGTTTCTTCCAATATGTGCTCGCTGACGCTAGCAGATTATGCCCGGAACAGAAGCTGGTCACCTCTGACAGGGGGCAGGAAAATACTGGGTGTATCCAACCCTGATACCATAGAACTTGTGGAGGGAGAGATTCTCAGCGTCAGTGGAGGGTGCACAAAATGTGACAGCGGAGATGAGCAGTTTACTTGGTTCCATCTTCCAAGCAATATAGAGCTGACTGATGACACCAGCAAAAATCCCCCGATGAGAGTGCCATATCTTGGGTCGAAGACTCAAGAGAGGAGAGCTGCCTCGCTTGCGAAAATAGCCCACATGTCACCACATGTGAAAGCAGCACTAAGGGCATCATCCGTGTTAATCTGGGCTTATGGGGACAACGAAGTGAACTGGACTGCTGCTCTTAATATTGCAAGGTCTCGATGCAACATAAGCTCAGAGTACCTTCGGCTATTGTCACCCCTGCCCACGGCTGGGAATCTCCAACATAGATTGGATGATGGCATAACCCAGATGACATTTACCCCTGCATCTCTCTACAGAGTGTCGCCTTATGTTCACATATCCAATGATTCTCAAAGGCTATTCACCGAAGAAGGGGTCAAAGAGGGAAACGTGGTTTACCAACAAATTATGCTCTTGGGTTTATCCCTAATTGAATCACTCTTCCCAATGACAGCAACCAGAACATATGATGAGATCACATTACACCTCCACAGTAAATTTAGCTGCTGTATCCGAGAAGCGCCTGTTGCGGTTCCCTTCGAGCTCCTCGGGCTGGCACCGGAATTAAGAATGGTAACCTCAAATAAGTTCATGTATGATCCTAGCCCTATATCAGAGAGAGATTTCGCGAGACTTGACTTAGCTATCTTCAAGAGTTACGAGCTTAATCTGGAATCATATTCCACGCTGGAGCTAATGAACATTCTTTCAATTTCTAGCGGGAAGTTGATTGGCCAATCTGTGGTTTCTTATGATGAAGACACCTCTATAAAGAATGATGCTATAATAGTGTATGACAACACACGAAATTGGATTAGTGAGGCGCAGAACTCGGATGTGGTCCGCTTGTTTGAATATGCAGCACTCGAAGTGCTTCTTGATTGTGCTTATCAACTCTACTATCTGAGGGTAAGGGGTCTAAACAACATCGTCCTATACATGAATGACTTATATAAGAACATGCCAGGGATCCTACTCTCCAATATTGCGGCCACGATATCCCACCCTATTATTCACTCAAGGTTGAATGCAGTAGGCCTAATTAACCATGACGGGTCACACCAGCTCGCAGATATAGACTTCGTCGAGGTGTCTGCGAAATTGTTAGTCTCTTGCACTCGACGCGTGGTCTCAGGCTTATATGCAGGGAATAAGTACGATCTGCTGTTCCCATCTGTCTTAGATGATAACCTGAATGAGAAGATGCTCCAACTGATTTCCCGGTTATGCTGTCTGTACACAGTGCTCTTTGCTACAACAAGAGAAATCCCAAAAATAAGGGGCCTATCAGCAGAAGAGAAATGCTCAATACTCACTGAGTATCTACTGTCAGATGCTGTAAAACCATTGCTTAGGCCCGAACAAGTGAATTCTATCATGTCTCCCAACATAATTACGTTCCCAGCCAACCTATATTACATGTCTAGGAAGAGCCTTAATTTGATCAGAGAACGAGAGGACAGAGACACTATCTTGTCATTGTTGTTCCCTCAGGAACCACTGCTTGAGCTTCGCCCAGTACGGGACATTGGTGCTCAAGTGAAAGACCCGTTTACCCGGCAACCCGCATCATTCATACAAGAGCTAGATCTGAGTGCCCCAGCAAGGTACGACGCATTTACACTGAGTAAGGCCTGCTTCGAGCATACATTACCGAACCCAAAGGAAGATTACCTAGTACGGTACTTGTTCAGAGGAATAGGGACTGCTTCATCTTCTTGGTATAAGGCATCTCATCTTCTATCCGTACCTGAGGTCAGGTGTGCAAGACATGGGAACTCCTTATACTTAGCGGAAGGAAGCGGAGCCATCATGAGCCTTCTTGAATTGCATATACCACATGAGACTATCTATTACAATACACTTTTCTCGAATGAGATGAACCCTCCACAGCGACATTTCGGACCTACACCAACACAGTTTCTAAACTCGGTCGTTTATAGGAATCTACAAGCGGAAGTGCCATGTAAAGATGGATATGTCCAGGAGTTCTGCCCATTATGGAGAGAGAATGCAGAAGAAAGTGACCTGACCTCAGATAAAGCAGTTGGATATATCACGTCCGTGGTACCCTACAGGTCTGTATCATTACTACATTGTGACATTGAGATTCCTCCAGGGTCCAATCAAAGCTTATTAGATCAACTGGCTACTAATTTATCCCTGATTGCCATGCATTCTGTGAGGGAGGGCGGGGTAGTGATCATCAAAGTACTATATGCAATGGGGTACTACTTCCATTTACTCATGAATTTATTCACTCCATGTTCCACAAAAGGATATATACTCTCCAATGGCTATGCCTGTAGAGGGGATATGGAGTGTTACCTGATATTCGTTATGGGCTACTTGGGCGGGCCCACCTTCGTGCACGAAGTGGTAAGGATGGCAAAAACTCTAATACAACGACACGGTACACTCCTATCTAAATCAGATGAAATTACATTGACTAAGCTATTTACCTCACAGCAGCGTCATGTAACAGATATCCTATCCAGTCCTTTACCGAAGCTAATGAAGCTCTTGAGAGAAAATATTGATGCCGCACTAATTGAAGCCGGGGGACAGCCCGTCCGTCCATTCTGTGCGGAAAGTTTGGTGAGCACACTAACAGATATGACTCAGACAACTCAGATCATTGCCAGCCACATTGACACAGTCATTCGGTCTGTAATTTACATGGAGGCTGAGGGTGACCTCGCCGACACAGTGTTCTTATTTACTCCTTACAATCTATCCACAGACGGTAAAAGGAGGACATCACTTAAGCAGTGCACCAAACAGATCTTGGAAGTCACAATACTGGGTCTCAGAGCCAAGGATATCAATAAAGTAGGTGATGTAATCAGTTTAGTACTCAGAGGTGCGGTTTCCCTAGAGGACCTCATCCCATTAAGGACATACCTGAAGCGCAGCACCTGCCCTAAATACCTGAAAGCGGTCCTAGGTATTACTAAACTCAAAGAAATGTTCACAGATACCTCATTACTGTACTTGACTCGTGCTCAACAAAAATTCTACATGAAAACCATAGGTAATGCTGCCAAGGGATATTACAGTAATAATGACTCTTAAAGGCAATCGTACGCCAATCAGTTATCTTCCTAACTGATGACTCCCTCACTAACTCAATTATACCAGATTAGAAAAAAGTCAAATTCCGACTCTTTGGAACTCGTATTCGGATTCAGTTAGTTAACTTTAAGCAAGAGTGCGCAAAGTCATCCCTAATTATGGTTATGTCATTCACCAAATCTTTGTTTGGT------
>KT889365
ACCAAACAGAGAATCCGTGAGTTACGATAGAAGGCGAAGGAGCAATCGAGATCGTACGGGTAGAAGGTGTGAACCCCGAGCGCGAGGCCGAAGCTCGAACCTGAGGGAACCTTCTACCGATATGTCGTCTGTTTTCGACGAATACGAGCAGCTCCTCGCTGCTCAGACCCGCCCTAACGGAACTCATGGAGGGGGAGAGAAAGGGAGCACTTTAAAAGTTGAGGTCCCAGTATTCACCCTAAACAGTGATGATCCAGAGGATAGATGGAATTTTGCGGTATTCTGTCTTCGGATTGCTGTTAGCGAGGATGCCAACAAACCACTCAGGCAAGGTGCTCTTATATCCCTCTTATGCTCCCATTCTCAGGTGATGAGAAACCATGTTGCCCTTGCAGGGAAACAGAATGAGGCCACCCTGGCTGTTCTTGAGATCGATGGTTTTGCTAACAATGTGCCCCAGTTCAACAATAGGAGTGGAGTGTCTGAGGAGAGAGCACAGAGATTCATGGTAATCGCAGGATCTCTCCCTCGGGCATGCAGCAACGGTACTCCGTTTGTCACGGCTGGGGTTGAAGATGATGCACCAGAAGATATCACTGACACTCTGGAAAGAATCCTATCTATCCAAGTTCAGGTATGGGTCACAGTAGCAAAGGCCATGACTGCATATGAGACAGCAGATGAGTCAGAAACAAGAAGAATAAATAAGTATATGCAGCAAGGTCGAGTTCAGAAGAAGTACATCCTTCATCCTGTATGCAGGAGTGCAATTCAACTCACAATCAGACATTCTCTGGCGGTCCGTATTTTCTTAGTTAGTGAGCTCAAGAGGGGCCGCAATACAGCAGGTGGGAGCTCTACATATTACAACTTGGTCGGGGATGTAGACTCATACATCAGGAACACGGGGCTTACTGCATTTTTCCTAACACTCAAATATGGAATCAATACCAAGACGTCAGCCCTCGCACTCAGCAGCCTCACAGGTGATATCCAAAAAATGAAACAGCTCATGCGTTTATATCGGATGAAAGGTGAAAATGCACCATACATGACATTGTTAGGTGACAGTGACCAGATGAGCTTTGCACCAGCTGAGTATGCACAACTTTATTCTTTTGCCATGGGCATGGCATCAGTCTTAGATAAGGGAACTGGCAAGTACCAATTCGCCAGGGACTTTATGAGCACATCATTCTGGAGACTTGGAGTAGAGTATGCTCAGGCCCAGGGAAGTAGCATTAATGAGGACATGGCTGCTGAGCTAAAACTAACCCCGGCAGCAAGGAGAGGCCTGGCAGCTGCTGCCCAACGAGTATCCGAAGAAATCGGCAGCATGGACATTCCCACTCAACAGGCGGGAGTCCTCACCGGGCTCAGCGACGAAGGCTCCCGAACTTCACAGGGCGGATCAAACAAGCCGCAAGGGCAACCAGATGCTGGAGATGGAGAGACCCAATTCTTGGATTTTATGAGAGCAGTGGCGAACAGCATGCGGGAAGCGCCAAATCCTGCACAGAGCACCACCCATCCAGAGCCTCCCCCAACCCCTGGGGCATCCCAAGACAACGACACTGACTGGGGGTACTGATCGACAACACCCAGCCTGCCTTCACAGGATCACACCAAACTCTCCGACCAAAACCCTCCCACACTCCCCGACCCACAACCCCGCACGACCACACCAACAAAAGCTCCCCCCCGCCCTCTCCCCCACCCTTAGCCACATGATCCCACCCACCCGGGGCAACACAGGCGCAGCTCGGCTCGTCGACGATCCGCCCAGAGCCCAAGGTATTAGAAAAAAATACGGGTAGAAGAGAGATATCCAGAGACCAGGACGAGTCACCAAGTTCTCTGTTCTCCCTTCTACCCAGTGAATTAGGGTGAGGATGGCCACTTTTACAGATGCGGAGATAGATGACATATTTGAGACCAGTGGGACTGTCATTGACAGCATAATTACGGCCCAGGGCAAATCAGCTGAGACCGTTGGAAGAAGCGCGATCCCGCAGGGCAAGACCAAAGCTCTAAGCACAGCATGGGAAAAGCACGGGAGTGTCCAGCCACACGCTAGTCAGGACGGCCCTGACCAACAAGACAGAACAGAAAAACAGCCATCTACACCTGAGCAGGCGACTCCACACAACAACCCGCCGATCACATCCACCGAACCGCCTCTCACTCAGGCCACAAGCGAGACCAGCGACACACAGCTCAAGACTGGGGCAAGCAACTCCCTTCTATCCATGCTCGACAAACTGAGCAATAAATCGTCCAATGCTAAAAAGGGCCCACGGTCGGGTTCCCAAGAAGGGCATCACCAACCTCCGGCCCAACAACACGGGAACCAGCCGAGCTATGGAAGCAATCAGGGAAGACCGCAGCATCAGGCCAAGGCCGTCCCTGGAAACCGGGGCACAGACGAGAACACAGTATATCATGGACAACGGAAGGAGTCACAACCATCAGCTGGTGCAACCCCTCATGCGCCCCAGTCAGGGCAGAGCCAAGACAATACTCCTGCACCTGTGGATCGTGTCCAGCTACCTGCCGACTTTGCGCAGGCAATGATGTCTATGATGGAGGCATTATCACAGAAGGTAAGTAAAGTTGATCACCAGCTGGACCTAGTCTTGAAACAGACATCCTCCATTCCTATGATGCGATCTGAAATCCAACAGCTCAAGACATCTGTTGCGATCATGGAAGCTAACTTAGGCATGATGAAAATTCTGGACCCTGGTTGTGCTAACGTTTCATCCTTAAGTGATCTCCGGGCAGTAGCCCGATCCCATCCAGTCCTAGTTTCAGGCCCTGGAGACCCATCTCCTTACGTGACACAAGGGGGTGAAATGACGCTCAATAAACTCTCACAACCGGTGCAGCACCCCTCTGAATTGATTAAGTCTGCCACTGCAAGCGGGCCTGACATGGGAGTGGAGAAGGACACTGTCCGCGCATTAATCACCTCACGCCCGATGCATCCAAGCTCCTCGGCTAAGCTCCTGAGCAAGCTAGATGCAGCTAGGTCAATTGAAGAGATCAGGAAGATCAAACGCCTTGCGCTGAATGGTTGATGGTCATCACAACTCATAACAGGCTCCCGTCACTTTAGCGTCACACGGAATCCCTCGGGGGCCCCCCCTCGCAAATCTTTGCTTCAACACCCAAAACAACAGCCCTCTCTCACCCCCCCCAATCCCCCGAATGATCGCACAACTGCAACCAATCCAGCGGCATTAGAGATTAAGAAAAAATACGGGTAGAATCAAAGTGCCTTGATTGCACCAAAATGGACTCATCCAGGACAATCGGGCTGTACTTTGATTCTGCCCTCCCTTCCAGCAGCCTGTTAGCATTTCCGATTGTCCTACAAGACACAGGAGACGGGAAGAAGCAAATCACCCCACAATACAGGATCCAGCGTCTTGATTCGTGGACAGACAGTAAGGAAGACTCTGTATTCATCACCACCTACGGGTTCATCTTTCAAATTGGGAATGAAGAAGCCACCGTCGGTGTGATCAATGACAATCCCAGGCACGAGCTACTCTCTTCCGCAATGCTCTGCTTAGGGAGTGTCCCGAACGACGGAGATCTTGTTGAGCTGGCGAGGGCCTGCCTCACCATGGTGGTAACTTGCAAGAAGAGTGCAACTAACACTGAGAGAATAGTCTTCTCAGTAGTGCAGGCACCTCGGGTGCTGCAAAGCTGTATGGTTGTGGCAAATAGGTACTCATCAGTGAATGCAGTGAAGCATGTGAAGGCGCCAGAAAAGATCCCTGGGAGCGGAACCCTAGAGTATAAAGTGAATTTTGTCTCTTTGACCGTGGTGCCGAGAAGGGATGTCTACAGGATCCCAACTGCAGTATTGAAAGTGTCTGGCTCAAGCCTGTACAATCTTGCGCTCAATGTCACTATTGATGTGGACGTGGATCCGAAGAGCCCGTTAGTCAAATCCCTTTCCAAGTCCGATAGCGGATACTATGCGAATCTTTTTCTGCATATCGGGCTTATGTCCACTGTAGATAAGAAGGGAAAGAAAGTGACATTTGACAAGATAGAGGAAAAGATAAGGAGACTCAATCTATCTGTCGGGCTCAGTGATGTGCTCGGACCCTCTGTGCTTGTGAAGGCGAGAGGTGCACGGACTAAGCTACTTGCTCCTTTCTTCTCTAGCAGTGGGACAGCCTGCTATCCTATAGCAAATGCCTCTCCCCAGGTTGCCAAGATACTCTGGAGCCAAACTGCGCACCTGCGGAGTGTGAAAGTCATCATTCAAGCCGGCACTCAGCGTGCTGTCGCAGTGACCGCTGATCATGAGGTAACCTCCACTAAGGTAGAGAGGAGGCATGCCATTGCTAAATACAATCCTTTCAGGAAATAAGTTGCATCCCTAAGACTGCAGTTCACCTGCTTTCCCGAATCACCATTACACCAGACAATGATCCATCTCGACTGCTTATAGTTAGTTCGCCTGTCTAGCAAATTAGAAAAAACACGGGTAGAAGAGTCTGGATCCCGACCGGCACATTCAGGACGCAATATGGGTTCCAGACCTTCTACCAGGATCCCAGCACCTCTGATGCTGATCACCCGGATTATGCTGATGTTCGGCTGTATCTGTCCGACAAGCTCTCTTGACGGCAGGCCTCTTGCAGCTGCAGGAATTGTAGTAACAGGAGATAAGGCAGTCAATGTATACACCTCGTCTCAGACAGGGTCAATCATAGTCAAGTTGCTCCCGAATATGCCCAGGGATAAGGAAGCGTGTGCAAAAGCCCCATTAGAGGCATACAACAGAACACTGACTACTTTGCTCACTCCTCTTGGCGACTCCATCCGCAAGATCCAAGGGTCTGTGTCCACGTCTGGGGGAAGGAGACAAAAACGCTTCATAGGTGCTATTATTGGCAGTGTAGCTCTTGGGGTTGCAACAGCGGCACAGATAACAGCAGCTGCGGCCCTAATACAAGCCAACCAGAATGCTGCCAACATCCTCCGGCTTAAGGAGAGCATTGCTGCAACCAATGAAGCTGTGCATGAAGTCACCGACGGATTATCACAACTATCAGTGGCAGTTGGGAAGATGCAGCAGTTTATCAATGACCAGTTTAATAATACAGCGCGAGAATTGGACTGTATAAAAATCACACAACAGGTTGGTGTAGAACTCAACCTATACCTGACTGAATTGACTACAGTATTCGGGCCACAGATCACCTCCCCTGCATTGACTCAGCTGACCATCCAGGCACTTTATAATTTAGCTGGTGGCAATATTGATTACTTATTAACTAAGTTAGGTATAGGGAACAATCAACTCAGCTCATTAATTGGTAGCGGCCTGATCACTGGTTACCCTATACTGTATGACTCACAGACTCAACTCTTGGGCATACAAGTGAATTTGCCCTCAGTCGGGAACTTAAATAATATGCGTGCCACCTATTTGGAGACCTTATCTGTAAGTACAACCAAAGGATATGCCTCAGCACTTGTCCCGAAAGTAGTGACACAAGTCGGTTCTGTGATAGAAGAGCTTGACACCTCATACTGTATAGAGTCCGATCTGGATTTATATTGTACTAGAATAGTGACATTCCCCATGTCCCCAGGTATTTATTCCTGTTTAAGCGGCAACACGTCAGCTTGCATGTATTCAAAGACTGAAGGCGCACTCACCACGCCGTATATGGCCCTTAAGGGCTCAGTTATTGCCAATTGTAAGATAACAACATGTAGATGTACAGACCCTCCTGGTATCATATCGCAAAATTATGGAGAAGCTGTATCCCTGATAGATAGACATTCGTGCAATGTCTTATCATTAGACGGGATAACTCTGAGGCTCAGTGGGGAATTTGATGCAACTTATCAAAAGAACATCTCAATACTAGATTCTCAAGTCATCGTGACAGGCAATCTTGATATATCAACTGAACTTGGAAACGTCAACAATTCAATCAGCAATGCCTTGGATAAGTTGGCGGAAAGCAACAGCAAGCTAGAAAAAGTCAATGTCAGACTAACCAGCACATCTGCTCTCATTACCTATATTGTTCTAACTGTCATTTCTCTAGTTTTCGGTGCACTTAGTCTGGGTTTAGCGTGTTACCTGATGTACAAACAGAAGGCACAACAAAAGACCTTGCTATGGCTTGGGAATAATACCCTCGATCAGATGAGAGCCACTACAAGAGCATGAATGCAGATAAGAGGTGGATATATACCCAACAGCAGCCTGTGTATCAATTCCGATAACCTGTCAAGTAGAAGACTTAAGAAAAAACTACTGGGAACAAGCAGCCAAAGAGCAATACACGGGTAGAACGGTCAGAGGAGCCACCCTTCAATTGGAAATTAGGCTTCACAACATCCGTTCTACCACATCACCAACAACAAGAGTCAATCATGGACCGCGTGGTTAACAGAGTCGTGCTGGAGAATGAGGAAAGAGAAGCAAAGAACACATGGCGCCAGATTTTCCGGATCGCAGTCTTACTTTTAATGGTAATGACTCTAGCTATCTCCGCAGCTGCCCTGGCATACAGTACGGGGGCCAGTACGCCGCACGACCTCGCAGGCATATCGACTGTGATCTCTAAGACAGAAGAGAAGGTTACGTCTTTACTCAGTTCGAGTCAAGATGTGATAGATAGGATATACAAGCAGGTGGCTCTTGAATCCCCGCTGGCGCTACTAAACACTAAATCTATAATTATGAATGCAATAACCTCTCTTTCTTATCAAATTAACGGGGCTGCGAACAATAGCGGATGTGGGGCGCCTGTTCATGACCCAGATTATATCGGGGGGATAGGCAAAGAACTCATAGTGGACGACATCAGTGATGTCACATCATTTTATCCTTCTGCGTACCAAGAACACTTGAATTTCATCCCGGCGCCTACTACAGGATCCGGTTGCACTCGGATACCCTCATTCGACATGAGCACCACCCATTATTGTTATACTCACAATGTGATACTATCCGGTTGCAGAGATCACTCACACTCACATCAATATTTAGCACTTGGTGTGCTTCGGACATCTGCAACAGGGAGGGTATTCTTTTCTACTCTGCGCTCCATCAACTTAGATGACACCCAAAACCGGAAGTCCTGCAGTGTGAGTGCAACCCCTTTAGGTTGTGATATGCTGTGCTCTAAGGTCACAGGGACTGAAGAGGAGGATTACAAGTCAGTTGCCCCCACGTCAATGGTGCACGGAAGGCTAGGGTTTGACGGTCAATACCATGAGAAGGACTTAGACACCACGGTCTTGTTTAAGGATTGGGTGGCAAATTACCCAGGAGCAGGAGGAGGGTCTTTTATTGACGACCGTGTATGGTTCCCAGTTTACGGAGGGCTCAAACCCAATTCACCCAGTGACACTGCACAAGAAGGGAAATATGTAATATACAAGCGCCATAACAACACATGCCCCGATGAACAAGATTACCAAATTCGGATGGCTAAGTCTTCATATAAACCCGGGCGATTTGGTGGAAAGCGCGTACAACAAGCCATCTTATCCATCAAAGTGTCAACATCCTTGGGTAAGGACCCGGTGCTGACTATTCCACCTAATACAATCACACTCATGGGAGCCGAAGGCAGAATCCTCACAGTAGGGACATCTCACTTCTTGTATCAACGAGGGTCTTCATATTTCTCTCCTGCCTTATTATATCCCATGACAGTAAATAACAAAACGGCTACACTCCATAGTCCTTATACGTTTAATGCTTTCACTCGGCCGGGTAGTGTCCCTTGCCAGGCATCAGCAAGATGCCCCAACTCATGCATTACTGGGGTCTATACTGATCCATATCCCTTAATCTTCCATAAGAATCATACTCTACGAGGGGTCTTCGGGACGATGCTTGATGATGAACAAGCGAGACTTAACCCCGTATCTGCAGTATTCGACAACATATCCCGCAGTCGTGTCACCCGGGTGAGTTCAAGCAGCACCAAGGCAGCATACACGACATCGACGTGTTTTAAAGTTGTCAAGACCAATAAAGCTTATTGTCTTAGTATTGCAGAAATATCCAATACCCTATTCGGGGAATTTAGGATCGTTCCCTTATTAGTTGAGATCCTCAAGGATGATAGAGTTTAAGAAGCTGGACTTGGCCGATTGAGCCAATCATAGGATGGTTGAGAAGACGACACCGCACCAATCATCTCCCACAATGCTTAGAGTCAAGCTGAATATTAACATAAGGCAGGATCCCATGTTGTTGGGCAGCCACAATCAGACAATGCTGACATGATTATTCTGAGTCCCGCCCACTATCACTTTATTAAGAAAAAATACAAAAAGCACTGAGATATAAGAAAAAACAACCAACAGGAGGGAACACGGGTAGGACATGGCGGGCTCCGGTCCCGAAAGGGCAGAGCACCAGATCATCCTACCAGAGTCACATCTATCCTCTCCATTGGTCAAGCACAAATTGCTATACTATTGGAAATTGACTGGGCTACCGCTTCCTGATGAATGCGACTTTGATCATCTCATTATCAGCAGGCAATGGAAGAGAATACTGGAATCGGCCACTCCTGACACAGAGAGAATGATAAAACTCGGGCGGGCAGTGCACCAGACTCTCAACCACAATTCCAAGATAACCGGAGTGCTCCATCCCAGGTGTTTAGAAGAACTGGCTAGTATTGAGGTCCCAGATTCAACTAACAAATTCCGGAAGATTGAAAAGAAGATCCAGATTCACAACACAAGGTATGGAGACCTGTTCACAAAGCTGTGCACGCATGTTGAGAAGAAATTGCTAGGATCATCCCGGTCTAATAATGTCCCACGATCAGAGGAATTCAATAGCATCCGTACAGATCCGGCATTCTGGTTTCACTCAAAATGGTCCGGAGCCAAGTTCGCATGGCTCCATATAAAACAAGTCCAAAGGCATCTGATTGTAGCAGCAAGGACAAGGTCTGCAGTCAACAAGTTAGTAACATTAAGTCATAAGATAGGCCACGTCTTTGTTACTCCTGAGCTTGTCATTGTGACACATACAGATGAGAACAAGTTCACATGCCTCACCCAGGAACTTGTATTGATGTATGCGGATATGATGGAAGGCAGGGACATGGTCAATATAATATCTTCTACAGCAGCACATCTCAGAAACCTATCCGAGAAAATTGATGATATTTTGCGATTAGTAGATGCCCTGGCAAAGGATTTAGGTAATCAAGTCTATGACGTTGTAGCATTAATGGAGGGATTCGCATACGGTGCTGTTCAGCTGCTTGAGCCATCAGGTACATTTGCAGGAGATTTCTTTGCATTTAACCTACAGGAGCTCAAAGACACTTTAATCGAACTTCTCCCAAATAATATAGCAGAATCAGTAACTCACGCTGTTGCCGCTGTATTCTCCGGCTTAGAACAGAATCAAGCAGCTGAGATGTTGTGCTTGCTACGTTTGTGGGGTCATCCATTGCTTGAGTCTCGTAGTGCAGCAAGAGCAGTCAGGAGCCAGATGTGCGCACCAAAGATGGTAGACTTCGATATGATCCTCCAGGTATTATCTTTCTTTAAAGGGACAATCATCAATGGATACAGAAAGAAGAATTCAGGTGTGTGGCCACGTGTCAAAGTAGATACAATATACGGGAATATCATAGGGCAGCTGCATGCTGATTCAGCAGAGATCTCACATGATGTCATGTTGAGGGAGTACAAGAGTTTATCTGCTCTTGAATTTGAACCATGTATAGATTATGACCCTGTTACCAATCTAAGCATGTTCTTAAAAGACAAGGCAATCGCACATCCTAGTGATAATTGGCTCGCCTCATTTAGGCGGAACCTACTCTCTGAGGACCAGAAGAAACAGATAAAAGAGGCAACTTCAACTAACCGCCTCTTGATAGAGTTCTTAGAGTCAAATGATTTTGATCCATATAAAGAAATGGAATACCTGACAACCCTCGAGTACCTAAGAGATGACAGTGTGGCAGTATCGTACTCACTCAAAGAGAAAGAGGTGAAAGTGAATGGGCGGATTTTTGCTAAGTTAACAAAGAAACTAAGGAACTGCCAGGTAATGGCAGAAGGAATTCTAGCTGACCAGATTGCACCTTTCTTTCAGGGAAATGGGGTCATCCAAGATAGCATATCCTTGACAAAGAGTATGTTAGCGATGAGTCAACTGTCCTTTAACAGCAATAAGAAACGTATCACTGACTGCAAAGAGAGGGTTTCCTCGAACCGCAATCACGATCAGAAGAGCAAGAATCGTAGAAGAGTTGCCACTTTTATCACGACTGACCTACAAAAGTATTGTCTTAACTGGAGATATCAGACAGTCAAACTATTCGCCCATGCTATCAATCAGCTGATGGGCCTACCTCATTTCTTTGAGTGGATTCATCTTAGGCTGATGGACACTACAATGTTTGTAGGGGATCCTTTCAATCCTCCAAGTGACCCGACTGACTGTGATCTATCAAGAGTCCCAAATGATGACATATATATTGTCAGTGCTAGAGGGGGCATTGAGGGACTCTGCCAGAAGCTATGGACGATGATCTCAATTGCTGCAATCCAACTTGCTGCAGCAAGATCTCATTGTCGAGTTGCATGCATGGTACAAGGTGACAATCAAGTAATAGCTGTAACGAGAGAGGTAAGATCAGATGATTCCCCGGATATGGTGTTGACGCAGTTGCATCAAGCTAGTGATAATTTCTTCAAGGAGTTGATTCATGTCAATCATTTGATTGGCCATAACCTGAAGGATCGTGAAACTATTAGATCAGACACATTCTTCATATACAGCAAACGAATATTCAAGGATGGAGCAATACTCAGTCAGGTCCTCAAAAATTCATCTAAATTGGTGCTAATATCAGGCGACCTTAGCGAAAACACTGTAATGTCCTGTGCCAACATTGCATCCACTGTGGCACGACTATGTGAGAATGGGCTTCCTAAGGATTTCTGTTACTATTTGAACTACCTAATGAGTTGCGTGCAGACATATTTTGATTCGGAGTTTTCTATTACCCACAGCTCGCAATCAGATTCCAACCAGTCCTGGATCGAGGATATCTCTTTCGTACACTCATACGTGTTAACCCCTGCCCAGCTGGGGGGACTGAGCAACCTTCAATACTCAAGGCTCTACACAAGGAATATTGGTGACCCAGGGACCACTGCTTTCGCGGAGGTCAAGCGACTAGAAGCAGTGGGGTTGCTGAGTCCCAGCATCATGACTAACATCTTAACCAGGCCACCTGGCAATGGAGACTGGGCCAGCCTATGCAACGACCCATACTCTTTTAATTTTGAGACTGTTGCAAGCCCAAATATTGTCCTCAAGAAACACACACAGAAAGTCCTATTTGAGACATGTTCAAACCCCTTATTATCCGGGGTACATACAGAGGACAATGAGGCAGAAGAGAAAGCATTGGCTGAATTCTTACTCAATCAAGAAGTGATTCACCCACGTGTCGCACATGCTATCATGGAAGCAAGCTCTGTGGGTAGGAGAAAGCAAATTCAAGGGCTTGTTGACACAACGAACACTGTGATTAAGATTGCACTGACTAGGAGGCCCCTTGGTATCAAAAGGCTGATGCGGATAATCAATTACTCGAGCATGCATGCAATGTTGTTCAGAGATGATATTTTCTTATCCAATAGATCCAACCACCCATTAGTTTCTTCTAATATGTGCTCGCTGACGCTAGCAGATTATGCCCGGAACAGGAGCTGGTCACCCCTGACAGGGGGCAGGAAAATACTGGGTGTATCCAACCCTGATACCATAGAACTTGTGGAGGGAGAGATTCTCAGCGTCAGTGGAGGGTGCACAAAATGTGACAGCGGAGATGAGCAGTTCACTTGGTTCCATCTTCCAAGCAATATAGAGCTGACTGATGACACCAGCAAAAATCCCCCAATGAGAGTGCCATATCTCGGGTCGAAGACACAAGAGAGGAGAGCTGCCTCGCTTGCAAAAATAGCCCACATGTCACCACATGTGAAAGCAGCACTAAGGGCATCATCCGTGTTAATCTGGGCTTATGGGGACAACGAAGTGAACTGGACTGCTGCTCTTAATATTGCAAGGTCTCGATGCAACATAAGCTCAGAGTATCTTCGGCTATTGTCACCCCTGCCCACAGCTGGGAATCTCCAACATAGATTGGATGATGGCATAACCCAGATGACATTTACCCCTGCATCTCTCTACAGAGTGTCGCCTTACGTTCACATATCCAATGATTCTCAAAGGCTATTCACCGAAGAAGGGGTCAAAGAGGGAAACGTGGTTTACCAACAAATTATGCTCTTGGGTTTATCCCTAATCGAATCACTCTTCCCAATGACAGCGACCAGAACATATGATGAGATCACATTACACCTCCACAGTAAATTTAGCTGCTGTATCCGAGAAGCGCCTGTTGCGGTTCCCTTCGAGCTCCTTGGGCTGGCACCGGAATTAAGGATGGTAACCTCAAATAAGTTCATGTATGATCCTAGCCCTATATCAGAGAGAGATTTCGCGAGACTTGACTTAGCTATCTTCAAGAGTTACGAGCTTAATTTGGAATCATATTCCACGCTGGAGCTAATGAATATTCTTTCAATATCTAGCGGGAAGTTGATTGGCCAATCCGTGGTTTCTTATGATGAAGATACCTCTATAAAGAATGATGCTATAATAGTGTATGACAACACACGAAATTGGATTAGTGAGGCGCAGAACTCGGATGTGGTCCGCCTGTTTGAGTATGCAGCACTCGAAGTGCTCCTTGACTGTGCTTATCAACTCTACTATCTGAGGGTAAGGGGTCTAAACAACATCGTCCTATACATGAATGACTTATATAAGAACATGCCAGGGATCCTACTTTCCAATATTGCGGCCACGATATCACACCCCATCATTCACTCAAGGTTGAATGCAGTAGGCCTAATTAACCATGACGGGTCACACCAGCTTGCAGATATAGACTTCGTCGAGGTGTCTGCAAAATTGTTAGTCTCTTGCACTCGACGCGTGGTCTCAGGCTTATATGCAGGGAATAAGTACGATCTGCTGTTTCCATCTGTCTTGGATGATAACCTGAATGAGAAGATGCTTCAACTGATTTCCCGGTTATGCTGTCTATACACAGTGCTCTTTGCTACAACAAGAGAAATCCCAAAAATAAGGGGCCTATCGGCAGAAGAGAAATGCTCAATACTCACTGAGTATCTACTGTCAGATGCTGTAAAACCATTGCTTAGGCCCGAACAAGTGAGTTCTATCATGTCTCCCAACATAATCACGTTCCCAGCCAATCTATATTACATGTCTAGGAAGAGCCTTAATTTGATCAGGGAACGAGAGGACAGAGATACTATCTTGTCATTGTTGTTCCCTCAGGAACCACTGCTTGAGCTTCGCCCAGTACGAAACATTGGTGCTCGAGTGAAGGACCCGTTTACCCGGCAACCCGCATCATTCATACAAGAGCTAGATCTGAGTGCCCCAGCAAGGTACGACGCATTTACACTGAGTAAGGTTTGCTTCGAGCATACATTACCGAACCCAAAGGAAGATTACCTAGTACGGTACTTGTTCAGAGGAATAGGGACTGCTTCATCTTCTTGGTATAAGGCATCTCATCTTCTATCCGTACCTGAGGTCAGGTGTGCAAGACATGGGAACTCCTTATACTTAGCGGAAGGAAGCGGAGCCATCATGAGTCTTCTTGAATTGCATATACCACATGAGACTATCTATTACAATACACTTTTCTCGAATGAGATGAACCCTCCACAGCGACATTTCGGACCTACACCAACACAGTTTCTAAACTCGGTCGTTTACAGGAATCTACAAGCGGAAGTGCCATGTAAAGATGGATATGTCCAGGAGTTCTGCCCATTATGGAGAGAGAATGCAGAAGAAAGTGACCTGACCTCAGATAAGGCAGTTGGATATATCACATCTGTGGTACCCTACAGATCTGTATCATTACTACATTGTGACATTGAGATTCCTCCAGGGTCCAATCAAAGCTTATTAGATCAACTGGCTACTAATTTATCCTTGATTGCCATGCATTCTGTGAGGGAGGGCGGGGTAGTGATCATCAAAGTACTGTATGCAATGGGTTACTACTTCCATTTACTCATGAATTTATTCACTCCATGTTCCACGAAAGGATATATACTCTCCAATGGCTATGCCTGTAGAGGGGATATGGAGTGTTACCTGATATTCGTTATGGGCTGCTTAGGCGGGCCCACCTTCGTGCACGAAGTGGTAAGGATGGCAAAAACTCTAATACAACGACACGGTACACTCCTATCTAAATCAGATGAAATTACATTGACTAAGCTATTTACCTCACAGCAGCGTCATGTAACAGATATCCTATCCAGCCCTTTACCGAAGCTAATGAAGCTCTTGAGAGAAAATATTGATGCTGCACTAATTGAAGCCGGGGGACAGCCTGTCCGTCCATTCTGTGCGGAAAGTTTGGTAAGCACACTAACAGATATGACCCAGACAACTCAGATCATTGCCAGCCACATTGACACAGTCATTCGGTCTGTAATTTACATGGAGGCTGAGGGTGACCTCGCCGATACAGTGTTCTTATTTACTCCTTACAATCTATCCACAGACGGTAAAAAGAGAACATCACTTAAGCAGTGCACCAAACAGGTCTTGGAAGTCACAATACTGGGTCTCAGAGCCAAAGATATCAATAAAGTAGGTGATGTAATCAGTTTAGTACTCAGAGGTGCGGTTTCCCTAGAGGACCTCATCCCATTAAGGACATACCTGAAGCGCAGTACCTGCCCTAAATACCTGAAAGCGGTCCTAGGTATTACTAAACTCAAAGAAATGTTCACAGATACCTCGTTACTGTACTTGACTCGTGCTCAACAAAAATTCTACATGAAAACCATAGGTAATGCTGCCAAGGGATATTACAGTAATAATGACTCTTAAAGGCAATCGTACGCCAATCAGTTATCCTCCTAACTGATGAATCCCTCACTGACTTAATTATACCAGATTAGAAAAAAGTTAAATTCCGACTCTTTGGAACTCGTATTCGGATTCAGTTAGTTAACTTAAAGCAAGAGTGCGCAAAGTCGTCCCTAATTATAGTTATGTCATTCACCAAATCTCTGTTTGGT------
>KT381594
ATGGGCTTCAAACCTTCTACCAGGATCCCAGCACATCTAATGCTGATCACTCGGATTATGCTGATATTGAGCTGTATCCGTCTGACAAGCTCTCTTGACGGCAGGCCCCTTGCAGCTGCAGGAATTGTAGTAACAGGAGATAAGGCAGTCAATGTATACACCTCGTCTCAGACAGGGTCAATCATAGTCAAGTTGCTCCCGAATATGCCCAGAGATAAGGAGGCATGTGCAAAAGCCCCATTAGAGGCATATAACAGAACACTGACTACTCTGCTCACTCCTCTTGGCGACTCCATCCGCAAGATCCAAGGGTCTGTGTCCATGTCTGGAGGAAGGAGACAAAAACGCTTTATAGGTGCTGTTATTGGCAGTGTAGCTCTTGGGGTTGCAACAGCGGCCCAGATAACAGCAGCTGCGGCCCTAATACAAGCCAAACAGAATGCCGCCAACATCCTCCGGCTTAAGGAGAGCATTGCCGCAACCAATGAAGCTGTGCATGAAGTCACCGACGGATTATCACAACTATCAGTGGCAGTTGGGAAGATGCAGCAGTTTGTCAATGACCAGTTTAATAATACGGCGCGAGAATTGGACTGTATAAAAATCACACAACAGGTCGGTGTAGAACTCAACCTATACCTAACTGAATTGACTACAGTATTCGGGCCACAGATCACCTCCCCTGCATTAACTCAGCTGACCATCCAGGCACTTTATAATTTAGCTGGTGGCAATATGGATTACTTATTAACTAAGTTAGGTATAGGAAACAATCAACTCAGCTCATTAATTGGTAGCGGCCTGATCACTGGTTATCCTATACTGTATGACTCACATACTCAACTCTTGGGCATACAAGTAAACCTGCCCTCAGTCGGGAACTTAAATAATATGCGTGCCACCTATTTGGAGACCTTATCTGTAAGTACAACCAAAGGATATGCCTCAGCACTTGTCCCGAAAGTAGTGACACAAGTCGGTTCTGTGATAGAAGAGCTTGACACCTCATACTGTATAGAGTCCGATCTGGATTTATATTGTACTAGAATAGTGACATTCCCCATGTCCCCAGGTATTTATTCCTGTTTGAGCGGCAACACATCAGCTTGCATGTATTCAAAGACTGAAGGTGCACTCTCTGCGCCATATATGGCCCTTAAAGGCTCAGTTATTGCCAATTGTAAGATAACAACATGTAGATGTACAGACCCTCCTGGTATCATATCGCAAAATTATGGAGAAGCTGTATCCCTGATAGATAGACATTCATGCAATGTCTTATCATTAGACGGAATAACTCTGAGGCTCAATGGGGAATTTGATGCAACTTATCAAAAGAACATCTCAATATTAGATTCTCAAGTCATCGTGACAGGCAATCTTGATATATCAACTGAACTTGGAAACGTCAACAATTCAATCAGCAATGCCTTGGATAGGTTGGCAGAAAGCAACAGCAAGCTAGAAAAAGTCGATGTCAGACTAACTAGCACATCTGCTCTCATTACCTATATTGTTCTAACTGTCATTTCTCTAATTTTCGGTGCACTTAGTCTGGTTTTAGCGTGTTACCTGATGTACAAACAGAAGGCACAACAAAAGACCTTGCTATGGCTTGGGAATAATACCCTCGATCAGATGAGAGCCACTACAAGAGCATGA------------------------------------------------------------------------------------------------------------------------------------------------------------------------------------------------------------------------------------------------------------------------------------------------------------------------------------------------------------------------------------------------------------------------------------------------------------------------------------------------------------------------------------------------------------------------------------------------------------------------------------------------------------------------------------------------------------------------------------------------------------------------------------------------------------------------------------------------------------------------------------------------------------------------------------------------------------------------------------------------------------------------------------------------------------------------------------------------------------------------------------------------------------------------------------------------------------------------------------------------------------------------------------------------------------------------------------------------------------------------------------------------------------------------------------------------------------------------------------------------------------------------------------------------------------------------------------------------------------------------------------------------------------------------------------------------------------------------------------------------------------------------------------------------------------------------------------------------------------------------------------------------------------------------------------------------------------------------------------------------------------------------------------------------------------------------------------------------------------------------------------------------------------------------------------------------------------------------------------------------------------------------------------------------------------------------------------------------------------------------------------------------------------------------------------------------------------------------------------------------------------------------------------------------------------------------------------------------------------------------------------------------------------------------------------------------------------------------------------------------------------------------------------------------------------------------------------------------------------------------------------------------------------------------------------------------------------------------------------------------------------------------------------------------------------------------------------------------------------------------------------------------------------------------------------------------------------------------------------------------------------------------------------------------------------------------------------------------------------------------------------------------------------------------------------------------------------------------------------------------------------------------------------------------------------------------------------------------------------------------------------------------------------------------------------------------------------------------------------------------------------------------------------------------------------------------------------------------------------------------------------------------------------------------------------------------------------------------------------------------------------------------------------------------------------------------------------------------------------------------------------------------------------------------------------------------------------------------------------------------------------------------------------------------------------------------------------------------------------------------------------------------------------------------------------------------------------------------------------------------------------------------------------------------------------------------------------------------------------------------------------------------------------------------------------------------------------------------------------------------------------------------------------------------------------------------------------------------------------------------------------------------------------------------------------------------------------------------------------------------------------------------------------------------------------------------------------------------------------------------------------------------------------------------------------------------------------------------------------------------------------------------------------------------------------------------------------------------------------------------------------------------------------------------------------------------------------------------------------------------------------------------------------------------------------------------------------------------------------------------------------------------------------------------------------------------------------------------------------------------------------------------------------------------------------------------------------------------------------------------------------------------------------------------------------------------------------------------------------------------------------------------------------------------------------------------------------------------------------------------------------------------------------------------------------------------------------------------------------------------------------------------------------------------------------------------------------------------------------------------------------------------------------------------------------------------------------------------------------------------------------------------------------------------------------------------------------------------------------------------------------------------------------------------------------------------------------------------------------------------------------------------------------------------------------------------------------------------------------------------------------------------------------------------------------------------------------------------------------------------------------------------------------------------------------------------------------------------------------------------------------------------------------------------------------------------------------------------------------------------------------------------------------------------------------------------------------------------------------------------------------------------------------------------------------------------------------------------------------------------------------------------------------------------------------------------------------------------------------------------------------------------------------------------------------------------------------------------------------------------------------------------------------------------------------------------------------------------------------------------------------------------------------------------------------------------------------------------------------------------------------------------------------------------------------------------------------------------------------------------------------------------------------------------------------------------------------------------------------------------------------------------------------------------------------------------------------------------------------------------------------------------------------------------------------------------------------------------------------------------------------------------------------------------------------------------------------------------------------------------------------------------------------------------------------------------------------------------------------------------------------------------------------------------------------------------------------------------------------------------------------------------------------------------------------------------------------------------------------------------------------------------------------------------------------------------------------------------------------------------------------------------------------------------------------------------------------------------------------------------------------------------------------------------------------------------------------------------------------------------------------------------------------------------------------------------------------------------------------------------------------------------------------------------------------------------------------------------------------------------------------------------------------------------------------------------------------------------------------------------------------------------------------------------------------------------------------------------------------------------------------------------------------------------------------------------------------------------------------------------------------------------------------------------------------------------------------------------------------------------------------------------------------------------------------------------------------------------------------------------------------------------------------------------------------------------------------------------------------------------------------------------------------------------------------------------------------------------------------------------------------------------------------------------------------------------------------------------------------------------------------------------------------------------------------------------------------------------------------------------------------------------------------------------------------------------------------------------------------------------------------------------------------------------------------------------------------------------------------------------------------------------------------------------------------------------------------------------------------------------------------------------------------------------------------------------------------------------------------------------------------------------------------------------------------------------------------------------------------------------------------------------------------------------------------------------------------------------------------------------------------------------------------------------------------------------------------------------------------------------------------------------------------------------------------------------------------------------------------------------------------------------------------------------------------------------------------------------------------------------------------------------------------------------------------------------------------------------------------------------------------------------------------------------------------------------------------------------------------------------------------------------------------------------------------------------------------------------------------------------------------------------------------------------------------------------------------------------------------------------------------------------------------------------------------------------------------------------------------------------------------------------------------------------------------------------------------------------------------------------------------------------------------------------------------------------------------------------------------------------------------------------------------------------------------------------------------------------------------------------------------------------------------------------------------------------------------------------------------------------------------------------------------------------------------------------------------------------------------------------------------------------------------------------------------------------------------------------------------------------------------------------------------------------------------------------------------------------------------------------------------------------------------------------------------------------------------------------------------------------------------------------------------------------------------------------------------------------------------------------------------------------------------------------------------------------------------------------------------------------------------------------------------------------------------------------------------------------------------------------------------------------------------------------------------------------------------------------------------------------------------------------------------------------------------------------------------------------
>KT381593
ATGGGCTTCAAACCTTCTACCAGGATCCCAGCACATCTAATGCTGATCACTCGGATTATGCTGATATTGAGCTGTATCCGTCTGACAAGCTCTCTTGACGGCAGGCCCCTTGCAGCTGCAGGAATTGTAGTAACAGGAGATAAGGCAGTCAATGTATACACCTCGTCTCAGACAGGGTCAATCATAGTCAAGTTGCTCCCGAATATGCCCAGAGATAAGGAGGCATGTGCAAAAGCCCCATTAGAGGCATATAACAGAACACTGACTACTCTGCTCACTCCTCTTGGCGACTCCATCCGCAAGATCCAAGGGTCTGTGTCCATGTCTGGAGGAAGGAGACAAAAACGCTTTATAGGTGCTGTTATTGGCAGTGTAGCTCTTGGGGTTGCAACAGCGGCCCAGATAACAGCAGCTGCGGCCCTAATACAAGCCAAACAGAATGCCGCCAACATCCTCCGGCTTAAGGAGAGCATTGCCGCAACCAATGAAGCTGTGCATGAAGTCACCGACGGATTATCACAACTATCAGTGGCAGTTGGGAAGATGCAGCAGTTTGTCAATGACCAGTTTAATAATACGGCGCGAGAATTGGACTGTATAAAAATCACACAACAGGTCGGTGTAGAACTCAACCTATACCTAACTGAATTGACTACAGTATTCGGGCCACAGATCACCTCCCCTGCATTAACTCAGCTGACCATCCAGGCACTTTATAATTTAGCTGGTGGCAATATGGATTACTTATTAACTAAGTTAGGTATAGGAAACAATCAACTCAGCTCATTAATTGGTAGCGGCCTGATCACTGGTTATCCTATACTGTATGACTCACATACTCAACTCTTGGGCATACAAGTAAACCTGCCCTCAGTCGGGAACTTAAATAATATGCGTGCCACCTATTTGGAGACCTTATCTGTAAGTACAACCAAAGGATATGCCTCAGCACTTGTCCCGAAAGTAGTGACACAAGTCGGTTCTGTGATAGAAGAGCTTGACACCTCATACTGTATAGAGTCCGATCTGGATTTATATTGTACTAGAATAGTGACATTCCCCATGTCCCCAGGTATTTATTCCTGTTTGAGCGGCAACACATCAGCTTGCATGTATTCAAAGACTGAAGGTGCACTCACTGCGCCATATATGGCCCTTAAAGGCTCAGTTATTGCCAATTGTAAGATAACAACATGTAGATGTACAGACCCTCCTGGTATCATATCGCAAAATTATGGAGAAGCTGTATCCCTGATAGATAGACATTCATGCAATGTCTTATCATTAGACGGAATAACTCTGAGGCTCAATGGGGAATTTGATGCAACTTATCAAAAGAACATCTCAATATTAGATTCTCAAGTCATCGTGACAGGCAACCTTGATATATCAACTGAACTTGGAAACGTCAACAATTCAATCAGCAATGCCTTGGATAGGTTGGCAGAAAGCAACAGCAAGCTAGAAAAAGTCGATGTCAGACTAACTAGCACATCTGCTCTCATTACCTATATCGTTCTAACTGTCATTTCTCTAATTTTCGGTGCACTTAGTCTGGTTTTAGCGTGTTACCTGATGTACAAACAGAAGGCACAACAAAAGACCTTGCTATGGCTTGGGAATAATACCCTCGATCAGATGAGAGCCACTACAAGAGCATGA------------------------------------------------------------------------------------------------------------------------------------------------------------------------------------------------------------------------------------------------------------------------------------------------------------------------------------------------------------------------------------------------------------------------------------------------------------------------------------------------------------------------------------------------------------------------------------------------------------------------------------------------------------------------------------------------------------------------------------------------------------------------------------------------------------------------------------------------------------------------------------------------------------------------------------------------------------------------------------------------------------------------------------------------------------------------------------------------------------------------------------------------------------------------------------------------------------------------------------------------------------------------------------------------------------------------------------------------------------------------------------------------------------------------------------------------------------------------------------------------------------------------------------------------------------------------------------------------------------------------------------------------------------------------------------------------------------------------------------------------------------------------------------------------------------------------------------------------------------------------------------------------------------------------------------------------------------------------------------------------------------------------------------------------------------------------------------------------------------------------------------------------------------------------------------------------------------------------------------------------------------------------------------------------------------------------------------------------------------------------------------------------------------------------------------------------------------------------------------------------------------------------------------------------------------------------------------------------------------------------------------------------------------------------------------------------------------------------------------------------------------------------------------------------------------------------------------------------------------------------------------------------------------------------------------------------------------------------------------------------------------------------------------------------------------------------------------------------------------------------------------------------------------------------------------------------------------------------------------------------------------------------------------------------------------------------------------------------------------------------------------------------------------------------------------------------------------------------------------------------------------------------------------------------------------------------------------------------------------------------------------------------------------------------------------------------------------------------------------------------------------------------------------------------------------------------------------------------------------------------------------------------------------------------------------------------------------------------------------------------------------------------------------------------------------------------------------------------------------------------------------------------------------------------------------------------------------------------------------------------------------------------------------------------------------------------------------------------------------------------------------------------------------------------------------------------------------------------------------------------------------------------------------------------------------------------------------------------------------------------------------------------------------------------------------------------------------------------------------------------------------------------------------------------------------------------------------------------------------------------------------------------------------------------------------------------------------------------------------------------------------------------------------------------------------------------------------------------------------------------------------------------------------------------------------------------------------------------------------------------------------------------------------------------------------------------------------------------------------------------------------------------------------------------------------------------------------------------------------------------------------------------------------------------------------------------------------------------------------------------------------------------------------------------------------------------------------------------------------------------------------------------------------------------------------------------------------------------------------------------------------------------------------------------------------------------------------------------------------------------------------------------------------------------------------------------------------------------------------------------------------------------------------------------------------------------------------------------------------------------------------------------------------------------------------------------------------------------------------------------------------------------------------------------------------------------------------------------------------------------------------------------------------------------------------------------------------------------------------------------------------------------------------------------------------------------------------------------------------------------------------------------------------------------------------------------------------------------------------------------------------------------------------------------------------------------------------------------------------------------------------------------------------------------------------------------------------------------------------------------------------------------------------------------------------------------------------------------------------------------------------------------------------------------------------------------------------------------------------------------------------------------------------------------------------------------------------------------------------------------------------------------------------------------------------------------------------------------------------------------------------------------------------------------------------------------------------------------------------------------------------------------------------------------------------------------------------------------------------------------------------------------------------------------------------------------------------------------------------------------------------------------------------------------------------------------------------------------------------------------------------------------------------------------------------------------------------------------------------------------------------------------------------------------------------------------------------------------------------------------------------------------------------------------------------------------------------------------------------------------------------------------------------------------------------------------------------------------------------------------------------------------------------------------------------------------------------------------------------------------------------------------------------------------------------------------------------------------------------------------------------------------------------------------------------------------------------------------------------------------------------------------------------------------------------------------------------------------------------------------------------------------------------------------------------------------------------------------------------------------------------------------------------------------------------------------------------------------------------------------------------------------------------------------------------------------------------------------------------------------------------------------------------------------------------------------------------------------------------------------------------------------------------------------------------------------------------------------------------------------------------------------------------------------------------------------------------------------------------------------------------------------------------------------------------------------------------------------------------------------------------------------------------------------------------------------------------------------------------------------------------------------------------------------------------------------------------------------------------------------------------------------------------------------------------------------------------------------------------------------------------------------------------------------------------------------------------------------------------------------------------------------------------------------------------------------------------------------------------------------------------------------------------------------------------------------------------------------------------------------------------------------------------------------------------------------------------------------------------------------------------------------------------------------------------------------------------------------------------------------------------------------------------------------------------------------------------------------------------------------------------------------------------------------------------------------------------------------------------------------------------------------------------------------------------------------------------------------------------------------------------------------------------------------------------------------------------------------------------------------------------------------------------------------------------------------------------------------------------------------------------------------------------------------------------------------------------------------------------------------------------------------------------------------------------------------------------------------------------------------------------------------------------------------------------------------------------------------------------------------------------------------------------------------------------------------------------------------------------------------------------------------------------------------------------------------------------------------------------------------------------------------------------------------------------------------------------------------------------------------------------------------------------------------------------------------------------------------------------------------------------------------------------------------------------------------------------------------------------------------------------------------------------------------------------------------------------------------------------------------------------------------------------------------------------------------------------------------------------------------------------------------------------------------------------------------------------------------------------------------------------------------------------------------------------------------------------------------------------------------------------------------------------------------------------------------------------------------------------------------------------------------------------------------------------------------------------------------------------------------------------------------------------------------------------------------------------------------------------------------------------------------------------------------------------------------------------------------------------------------------------------------------------------------------------------------------------------------------------------------------------------------------------------------------------------------------------------------------------------------------------------------------------------------------------------------------------------------------------------------------------------------------------------------------------------------------------------------
>KR869091
ATGGGCTCCAGACCTTCTACCAAGAACCCAGCACCTATGATGCTGACTATCCGGATTATGCTGATATTGAACTGCATCCGTCTGACAAGTTCTCTTGACGGCAGGCCCCTTGCAGCTGCAGGAATTGTAATAACAGGAGATAAGGCAGTCAATGTATATACCTCGTCTCAGACAGGGTCAATCATAGTCAAGTTGCTCCCGAATATGCCCAGAGATAAGGAGGCATGTGCAAGAGCCCCATTGGAGGCATATAACAGAACACTGACTACTCTGCTCACTCCTCTTGGCGACTCCATTCGCAAGATCCAAGGGTCTGTATCCACGTCCGGAGGAAGGAGACAAAAACGCTTTATAGGTGCTGTTATTGGCAGTGTAGCTCTCGGGGTTGCAACAGCGGCACAGATAACAGCAGCTGCGGCCCTAATACAAGCCAAACAGAATGCTGCCAACATCCTCCGGCTTAAGGAGAGCATTGCTGCGACCAATGAAGCTGTGCATGAAGTCACCGACGGATTATCACAATTATCAGTGGCAGTTGGGAAGATGCAACAGTTTGTCAATGACCAGTTTAATAACACGGCGCGAGAATTAGACTGCATAAAAATCACACAACAGGTCGGTGTAGAACTCAACCTATACCTAACTGAGTTAACTACAGTATTCGGGCCACAGATCACCTCCCCTGCATTAACTCAGCTAACCATCCAGGCGCTCTATAATTTAGCTGGTGGCAATATGGACTACTTATTAACTAAGTTAGGTATAGGAAACAATCAACTCAGCTCATTAATTGGTAGCGGCCTGATCACTGGTTACCCTATACTGTATGACTCACATACTCAACTCTTGGGCATACAAGTTAATCTGCCCTCAGTCGGGAACTTAAATAATATGCGTGCCACCTATCTGGAGACCTTATCTGTAAGTACAACCAAAGGATATGCCTCAGCACTGGTCCCGAAAGTAGTGACACAAGTCGGTTCTGTGATAGAAGAGCTTGACACCTCATACTGTATAGAGTCCGATCTGGATTTATATTGTACTAGAATAGTGACATTCCCCATGTCCCCAGGTATTTATTCCTGTTTAAGTGGCAACACATCAGCCTGCATGTATTCAAAGACTGAAGGCGCACTCACTACGCCGTATATGGCCCTTAGGGGCTCAGTTATTGCTAATTGTAAGATAACAACATGCAGATGTACAGACCCTCCTGGCATCATATCGCAAAATTATGGAGAAGCTGTATCCCTGATAGATAGACATTCGTGCAATGTCTTATCATTAGACGGCATAACTCTGAGGCTCAGTGGGGAATTTGATGCAACTTATCAAAAGAACATCTCAATATTAGATTCTCAGGTCATCGTGACAGGCAATCTTGATATATCAACTGAACTTGGAAACGTTAATAATTCAATCAGCAATGCCTTGGATAGGTTGGCAGAAAGCAACAGCAAACTAGAAAAAGTCAATGTCAGACTAACTAGCACATCCGCTCTCATTACCTATATTGTTCTAACTGTCATTTCCCTAATTTTCGGTGCACTTAGTCTGGTTTTAGCATGTTACCTGATGTACAAGCAGAAGGCACAACAAAAGACCCTGTTATGGCTTGGGAATAATACTCTAGATCAGATGAGAGCCACTACAAAAATGTGA------------------------------------------------------------------------------------------------------------------------------------------------------------------------------------------------------------------------------------------------------------------------------------------------------------------------------------------------------------------------------------------------------------------------------------------------------------------------------------------------------------------------------------------------------------------------------------------------------------------------------------------------------------------------------------------------------------------------------------------------------------------------------------------------------------------------------------------------------------------------------------------------------------------------------------------------------------------------------------------------------------------------------------------------------------------------------------------------------------------------------------------------------------------------------------------------------------------------------------------------------------------------------------------------------------------------------------------------------------------------------------------------------------------------------------------------------------------------------------------------------------------------------------------------------------------------------------------------------------------------------------------------------------------------------------------------------------------------------------------------------------------------------------------------------------------------------------------------------------------------------------------------------------------------------------------------------------------------------------------------------------------------------------------------------------------------------------------------------------------------------------------------------------------------------------------------------------------------------------------------------------------------------------------------------------------------------------------------------------------------------------------------------------------------------------------------------------------------------------------------------------------------------------------------------------------------------------------------------------------------------------------------------------------------------------------------------------------------------------------------------------------------------------------------------------------------------------------------------------------------------------------------------------------------------------------------------------------------------------------------------------------------------------------------------------------------------------------------------------------------------------------------------------------------------------------------------------------------------------------------------------------------------------------------------------------------------------------------------------------------------------------------------------------------------------------------------------------------------------------------------------------------------------------------------------------------------------------------------------------------------------------------------------------------------------------------------------------------------------------------------------------------------------------------------------------------------------------------------------------------------------------------------------------------------------------------------------------------------------------------------------------------------------------------------------------------------------------------------------------------------------------------------------------------------------------------------------------------------------------------------------------------------------------------------------------------------------------------------------------------------------------------------------------------------------------------------------------------------------------------------------------------------------------------------------------------------------------------------------------------------------------------------------------------------------------------------------------------------------------------------------------------------------------------------------------------------------------------------------------------------------------------------------------------------------------------------------------------------------------------------------------------------------------------------------------------------------------------------------------------------------------------------------------------------------------------------------------------------------------------------------------------------------------------------------------------------------------------------------------------------------------------------------------------------------------------------------------------------------------------------------------------------------------------------------------------------------------------------------------------------------------------------------------------------------------------------------------------------------------------------------------------------------------------------------------------------------------------------------------------------------------------------------------------------------------------------------------------------------------------------------------------------------------------------------------------------------------------------------------------------------------------------------------------------------------------------------------------------------------------------------------------------------------------------------------------------------------------------------------------------------------------------------------------------------------------------------------------------------------------------------------------------------------------------------------------------------------------------------------------------------------------------------------------------------------------------------------------------------------------------------------------------------------------------------------------------------------------------------------------------------------------------------------------------------------------------------------------------------------------------------------------------------------------------------------------------------------------------------------------------------------------------------------------------------------------------------------------------------------------------------------------------------------------------------------------------------------------------------------------------------------------------------------------------------------------------------------------------------------------------------------------------------------------------------------------------------------------------------------------------------------------------------------------------------------------------------------------------------------------------------------------------------------------------------------------------------------------------------------------------------------------------------------------------------------------------------------------------------------------------------------------------------------------------------------------------------------------------------------------------------------------------------------------------------------------------------------------------------------------------------------------------------------------------------------------------------------------------------------------------------------------------------------------------------------------------------------------------------------------------------------------------------------------------------------------------------------------------------------------------------------------------------------------------------------------------------------------------------------------------------------------------------------------------------------------------------------------------------------------------------------------------------------------------------------------------------------------------------------------------------------------------------------------------------------------------------------------------------------------------------------------------------------------------------------------------------------------------------------------------------------------------------------------------------------------------------------------------------------------------------------------------------------------------------------------------------------------------------------------------------------------------------------------------------------------------------------------------------------------------------------------------------------------------------------------------------------------------------------------------------------------------------------------------------------------------------------------------------------------------------------------------------------------------------------------------------------------------------------------------------------------------------------------------------------------------------------------------------------------------------------------------------------------------------------------------------------------------------------------------------------------------------------------------------------------------------------------------------------------------------------------------------------------------------------------------------------------------------------------------------------------------------------------------------------------------------------------------------------------------------------------------------------------------------------------------------------------------------------------------------------------------------------------------------------------------------------------------------------------------------------------------------------------------------------------------------------------------------------------------------------------------------------------------------------------------------------------------------------------------------------------------------------------------------------------------------------------------------------------------------------------------------------------------------------------------------------------------------------------------------------------------------------------------------------------------------------------------------------------------------------------------------------------------------------------------------------------------------------------------------------------------------------------------------------------------------------------------------------------------------------------------------------------------------------------------------------------------------------------------------------------------------------------------------------------------------------------------------------------------------------------------------------------------------------------------------------------------------------------------------------------------------------------------------------------------------------------------------------------------------------------------------------------------------------------------------------------------------------------------------------------------------------------------------------------------------------------------------------------------------------------------------------------------------------------------------------------------------------------------------------------------------------------------------------------------------------------------------------------------------------------------------------------------------------------------------------------------------------------------------------------------------------------------------------------------------------------------------------------------------------------------------------------------------------------------------------------------------------------------------------------------------------------------------------------------------------------------------------------------------------------------------------------------------------------------------------------------------------------------------------------------------------------------------------------------------------------------------------------------------------------------------------------------------------------------------------------------------------------------------------------------------------------------------------------------------------------------------------------------------------------------------------------------------------------------------------------------------------------------------------------------------------------------------------------------------------------------------------------------------------------------------------------------------------------------------------------
>KP742770
ACCAAACAGAGAATCTGTGAGGTACGATAAAAGGCGGAGAAGCAATCGAGATCGTACGGGTAGAAGGTGTGAACCCCGAGCGCGAGGCCGAAGCTTGAACCTGAGGGAACCTTCTACCGATATGTCGTCTGTTTTCGACGAATACGAGCAGCTCCTTGCTGCTCAGACCCGCCCCAACGGAGCCCATGGAGGGGGAGAGAAAGGGAGCACCCTAAAAGTTGAGGTCCCAGTATTTACCCTAAACAGTGATGATCCAGAGGATAGATGGAACTTTGCGGTATTCTGCCTTCGGATTGCTGTTAGCGAGGATGCCAACAAACCACTCAGGCAAGGTGCTCTTATATCCCTCTTATGCTCCCATTCTCAGGTGATGAGAACCCATGTTGCCCTTGCAGGAAAACAGAATGAGGCCACACTGGCTGTTCTTGAGATCGATGGTTTTGCTAACAGTGTGCCCCAGTTCAACAATAGGAGTGGAGTGTCCGAGGAGAGAGCACAGAGATTCATGGTAATCGCAGGATCTCTCCCTCGGGCATGCAGCAACGGTACTCCGTTTGTCACGGCTGGGGTTGAGGATGATGCACCAGAAGATATCACTGACACTCTGGAAAGGATCCTATCCGTCCAAGTCCAGGTATGGGTCACGGTAGCAAAGGCCATGACTGCATATGAGACAGCAGATGAGTCAGAAACAAGAAGAATAAATAAGTATATGCAGCAGGGTAGGGTTCAGAAGAAGTACATCCTTCATCCTGTATGCAGGAGTGCAATTCAACTTACAATCAGACATTCTCTGGCAGTCCGTATTTTCCTGGTTAGTGAGCTCAAGAGGGGCCGTAATACAGCAGGTGGGAGCTCTACATATTACAACTTGGTCGGGGATGTAGACTCATACATCAGAAATACCGGGCTCACTGCGTTTTTCCTAACACTCAAATATGGAATCAATACCAAGACATCAGCCCTCGCACTCAGCAGCCTCACAGGTGATATCCAAAAAATGAAACAGCTCATGCGTTTATATCGGATGAAAGGTGAAAATGCACCATACATGACATTGTTAGGTGACAGTGACCAGATGAGCTTTGCACCAGCTGAGTATGCACAACTTTATTCTTTTGCCATGGGCATGGCATCAGTCTTAGATAAGGGAACTGGCAAGTACCAATTCGCCAGGGACTTTATGAGCACATCATTCTGGAGACTTGGAGTAGAGTATGCTCAGGCCCAGGGAAGTAGCATTAATGAGGACATGGCTGCTGAGCTAAAACTAACCCCGGCAGCAAGGAGAGGCCTGGCAGCTGCTGCCCAACGAGTATCCGAAGAAATCGGCAGCATGGACATTCCCACTCAACAGGCGGGAGTCCTCACCGGGCTCAGTGACGAAGGCCCCCGAACTCCACAGGGCGGATCAAACAAGCCGCAAGGGCAACCAGATGTCGGGGATGGGGAGACTCAATTCTTGGATTTTATGAGAGCAGTGGCGAACAGCATGCGGGAAGCGCCAAATCCTGCACAGAGCACCACCCATCCAGAGCCTGCCCCAACCCCTGGGGCATCCCAAGACAACGACACTGACTGGGGGTACTGATCGACAACACCCAGCCTGCCTTCACAGGATCACACCAAACCCTCCGCCCAAAACCCTCCCACACTCCCCGACCCACAACCCCGCACGACCACACCAACAAAAGCTCCCCCCCACCCTCTCCCCCACTCCCAGCCACACGATCCCACCCACCCGGGACAACACAGGCACAGCTCGGTTCGTCGACAATCCGCCCAGAGCCCAAGGTATTAGAAAAAAATACGGGTAGAAGAGAGACATCCAGAGACCAGGACGAGTCACCAAGTTCTCTGTTCTCCCTTCTACCCAGTGAATTAGGGTGAAGATGGCCACTTTTACAGATGCGGAGATAGATGACATATTTGAGACCAGTGGGACTGTCATTGACAGCATAATTACGGCCCAGGGCAAATCAGCTGAGACCGTTGGAAGAAGCGCGATCCCGCAGGGCAAGACCAAAGCTCTAAGCACAGCATGGGAGAAGCACGGGAGTGTCCAGCCACACGCCAGTCAGGACGCCCCTGACCAACAAGACAGAACAGAAGAACAGCCATCCACACCTGAGCAGGCGACTCTACACAACAACCCGCCGATCACATCCACTGAACCGCCTCCCACTCAGGCCGCAAGCGAGACCAGCGACACACAGCTCAAGACTGGGGCAAGCAACTCCCTTCTGTCCATGCTCGACAAACTGAGCAATAAATCGTCCAATGCTAAAAAGGGCCCATGGTCGGGTTCCCAAGAAGGGCATCACCAACCTCCGGCCCAACAACACGGGAACCAGCCGAGCTATGGAAGCAACCAGGGAAGACCGCAGCATCAGGCCAAGGCCGTCCCTGGAAACCGGGGCACAGACGAGAACACAGCATATCATGGACAACGGAAGGAGTCACAACCATCAGCTGGTGCAACCCCTCATGCGCCCCAGTCAGGGCAGAGCCAAGACAATATTCCTGTACCTGTGGATCGTGTCCAGCTACCTGCCGACTTTGCGCAGGCGATGATGTCTATGATGGAGGCATTATCACAGAAGGTAAGTAAAGTTGATCATCAGCTGGACCTAGTCTTGAAACAGACATCCTTTATTCCTATGATGCGATCTGAAATCCAACAGCTCAAGACATCTGTTGCGATCATGGAAGCTAACTTAGGCATGATGAAAATTCTGGACCCTGGTTGTGCCAACGTTTCATCCTTAAGTGATCTCCGGGCAGTAGCCCGATCCCACCCAGTCCTAGTTTCAGGCCCCGGAGACCCATCTCCTTACGTGACACAAGGGGGTGAAATGACGCTCAATAAACTCTCACAACCGGTGCAGCACCCTTCTGAATTGATTAAGTCTGCCACTGCAAGCGGGCCTGACGTGGGAGTGGAGAAGGACACTGTCCGCGCATTAATCACCTCACGCCCGATGCATCCAAGCTCCTCGGCTAAGCTCCTGAGCAAGCTAGATGCAGCCAGGTCAATTGAAGAGATCAGGAAGATCAAACGCCTTGCGCTGAATGGTTGATGGCCATCACAACTCACAACAGGCTCCCGTCACTTCAGCATCACACGGAATCCCCTGGGGGCCCCCCCTTGCAAATCCATGCTTCAACACCCCAAACAACAGCCCTCTCTCACCCCCCCCAATCCCCCGAATGATCGCACAACTGCAACCAATCCAGCAGCATTAGAAATTAAGAAAAAATACGGGTAGAATCAAAGTGCCTCGATTGCACCAAAATGGACTCATCCAGGACAATCGGGCTGTACTTTGATTCTGCCCTCCCTTCCAGTAGCCTATTAGCATTTCCGATTATCTTACAAGACACAGGAGACGGGAAGAAACAAATCACCCCACAATACAGGATCCAGCGTCTTGATTCGTGGACAGACAGTAAGGAAGACTCGGTATTTATCACCACCTACGGGTTCATCTTTCAAGTTGGGAATGAAGAAGCCACTGTCGGTGTGATCAATGACAATCCCAGGCACGAGCTACTCTCCTCCGCAATGCTCTGCTTAGGGAGTGTCCCGAACAACGGAGATCTTGTTGAGCTGGCGAGAGCCTGCCTCACCATGGTGGTAACCTGCAAGAAGAGTGCAACTAACACTGAGAGAATAGTCTTCTCAGTAGTGCAGGCACCTCGGGTGCTGCAAAATTGTATGGTTGTGTCAAATAGGTACTCATCAGTGAATGCAGTGAAGCATGTGAAGGCGCCCGAAAAGATCCCTGGGAGCGGAACCCTAGAGTATAAAGTGAATTTTGTCTCCTTGACTGTGGTGCCGAGAAGGGATGTCTACAGGATCCCAACTGCAGTATTGAAAGTGTCTGGCTCAAACCTGTACAATCTTGCGCTCAATGTCACTATTGATGTGGACGTGGATCCGAAGAGCCCGTTAGTCAAATCCCTTTCCAAGTCCGACAGCGGATACTATGCGAATCTTTTTCTGCATATCGGGCTTATGTCCACTGTAGATAAGAGAGGAAAGAAAGTGACATTTGACAAGATAGAGGAAAAGATAAGGAGACTCAATCTATCTGTTGGGCTCAGTGATGTGCTCGGGCCCTCTGTGCTTGTGAAGGCGAGAGGTGCACGGACTAAGCTACTTGCTCCTTTCTTCTCTAGCAGTGGGACAGCCTGCTATCCTATAGCAAATGCCTCTCCCCAGGTTGCCAAGATACTCTGGAGCCAGACCGCGCACCTGCGGAGCGTAAAAATCATCATTCAAGCCGGCACTCAGCGTGCTGTCGCAGTGACCGCTGATCATGAGGTAACCTCCACTAAGATAGAGAGGAGGCACGCCATTGCTAAATACAATCCTTTCAGGAAATAAGTTGCATCCCTAAGACTGCAGTTCACCTGCTTTCCTAAATCACCATGACACCGGATAATGATCTATCTCGACTGCTTATAGTTAGTTCACTTGTCTAGCAAATTAGAAAAAACACGGGTAGAAGAGTCTGGATCCCGACCGGCACATTCAAGACACAGCATGGGCTCCAAACCTTCTACCAGGGTCCCAGCACCTCTAATGCTGATCACTCGGATTATACTGATATTGAGTTGTATCCGTCTGACAAGCTCTCTTGACGGCAGGCCCCTTGCAGCTGCAGGAATTGTAGTAACAGGAGATAAGGCAGTCAATGTATACACCTCGTCTCAGACTGGGTCAATCATAGTCAAGTTGCTCCCGAATATGCCCAGAGATAAGGAGGCATGTGCAAAAGCCCCATTGGAGGCATATAACAGAACACTGACTACTCTGCTCACTCCTCTTGGCGACTCCATCCGCAAGATCCAAGGGTCTGTGTCCACGTCCGGAGGAAGGAGACAAAAACGCTTTATAGGTGCTGTTATTGGCAGTGTAGCTCTTGGGGTTGCAACAGCGGCACAGATAACAGCAGCTGCGGCCCTAATACAAGCCAAACAGAATGCCGCCAACATCCTCCGGCTCAAGGAGAGCATTGCTGCAACCAATGAAGCTGTGCATGAAGTCACCGACGGATTATCACAACTATCAGTGGCAGTTGGGAAGATGCAGCAGTTTGTCAATGACCAGTTTAATAATACGGCGCGAGAATTGGACTGTATAAAAATCACACAACAGGTCGGTGTAGAACTCAACCTATACCTAACTGAATTGACTACAGTATTCGGGCCACAGATCACCTCCCCTGCATTAACTCAGCTGACCATCCAGGCACTTTATAATTTAGCTGGTGGCAATATGGATTACTTATTAACTAAGTTAGGTATAGGAAACAATCAACTCAGCTCATTAATTGGTAGCGGCCTGATCACTGGTTACCCTATACTGTATGACTCACATACTCAACTCTTGGGCATACAAGTAAATCTACCCTCAGTCGGGAACTTAAATAATATGCGTGCCACCTATTTGGAGACCTTATCTGTAAGTACAACCAAAGGATATGCCTCAGCACTCGTCCCGAAAGTAGTGACACAAGTCGGTTCTGTGATAGAGGAGCTTGACACCTCATACTGTATAGAGTCCGATCTGGATTTATATTGTACTAGAATAGTGACATTCCCCATGTCTCCAGGTATTTATTCCTGTTTGAGCGGCAACACATCAGCTTGCATGTATTCAAAGACTGAAGGCGCACTCACTACGCCGTATATGGCCCTTAGAGGCTCAGTTATTGCCAATTGTAAGATAACAACATGCAGATGTACAGACCCTCCTGGTATCATATCGCAAAATTACGGAGAAGCTGTATCCCTGATAGATAGGCATTCATGCAATGTCTTATCATTAGACGGAATAACTCTGAGGCTCAGTGGGGAATTTGATGCAACTTATCAAAAGAACATCTCAATATTAGATTCTCAGGTCATCGTGACAGGCAATCTTGATATATCAACTGAACTTGGAAACGTCAACAATTCAATCAGCAGTGCCTTGGATAGGTTAGCAGAAAGCAACAGCAAGCTAGAAAAAGTCAATGTCAGACTAACTAGCACATCTGCTCTCATTACCTATATTGTTCTAACTGTCATTTCCCTAATTTTCGGTGCACTTAGTCTGGTTTTAGCGTGTTACCTGATGTACAAACAGAAGGCACAACAAAAGACCTTGCTATGGCTTGGGAATAATACCCTCGATCAGATGAGAGCCACCACAAGAGCATGAATGCAGATAAGAGGTGGACAGATACCCAACGGCAGCCTGTGTGTCAATTCCGATGACCTGTCAAGTAGAAGACTTAAGAAAAAATTACTGGGAACAAGCAACCAAAGAGCAATACACGGGTAGAACGGTCAGAGGAGCCACCCTTCAATCGAAAATTAGGCTCCACAGCATCTGTTCTACCACATCACCAACAACAAGAGTCAATCATGGACCGCGCGGTTAACAGAGTCGTGCTGGAGAATGAGAAAAGAGAAGCAAAGAACACATGGCGCCTAGTTTTCCGGATCGCAGTCTTACTTTTAATGGTAATGATTCTAGCTATCTCCGCGGCTGCCCTGGCATACAGCATGGGGGCCAGTACGCCGCACGACCTCGCAGGCATATCGACTGTGATCTCCAAGACAGAAGATAAGGTTACGTCTTTACTCAGTTCAAGTCAAGATGTGATAGATAGGATATACAAGCAGGTAGCTCTTGAATCCCCGCTGGCACTACTAAACACCGAATCTATAATTATGAATGCAATAACCTCTCTTTCTTATCAAATTAACGGGGCTGAGAACAATAGCGGATGTGGTGCGCCTGTTCATGACCCAGATTATATAGGGGGGATAGGCAAAGAGCTCATAGTGGACGACATCAGTGATGTCACATCATTTTATCCCTCTGCATATCAAGAACACTTGAATTTCATCCCGGCGCCTACTACAGGATCTGGTTGCACTCGGATACCCTCATTTGACATGAGCACCACCCATTATTGTTATACTCACAATGTGATACTATCTGGTTGCAGAGATCACTCACACTCACATCAATACTTAGCACTTGGTGTGCTTCGGACATCTGCAACAGGGAGGGTATTCTTTTCTACTCTGCGCTCCATCAATTTAGATGACACCCAGAATCGGAAGTCCTGCAGTGTGAGTGCAACCCCCTTAGGTTGTGATATGCTGTGCTCTAAGGTCACAGGGACTGAAGAGGAGGATTACAAGTCAGTTGCCCCCACATCAATGGTGCATGGAAGGCTAGGGTTTGACGGTCAATACCATGAGAAGGACTTAGACACCACGGTCTTATTTAAGGATTGGGTGGCAAATTACCCGGGAGTGGGAGGAGGGTCTTTTATTGACGGCCGTGTATGGTTCCCAGTTTACGGAGGGCTCAAACCCAATTCACCCAGTGACACTGCACAAGAAGGGAAATATGTAATATACAAGCGCCATAACAACACATGCCCCGATGAACAAGATTACCAAATTCGGATGGCTAAGTCCTCATATAAACCCGGGCGATTTGGTGGAAAGCGCGTACAGCAAGCCATCCTATCCATCAAAGTGTCAACATCCCTGGGTAAGGACCCGGTGCTGACTATTCCACCTAATACAATCACACTCATGGGAGCCGAAGGCAGAATCCTCACAGTAGGGACATCTCACTTCTTGTACCAACGAGGGTCTTCATATTTCTCCCCTGCCTTATTGTATCCCATGACAGTAAATAACAAAACGGCTACACTCCATAGTCCTTATATGTTTAATGCTTTCACTCGGCCAGGTAGTGTCCCTTGCCAGGCATCAGCAAGATGCCCCAATTCATGCATCACTGGGGTCTACACCGATCCATATCCCTTAATCTTCCATAGGAATCATACTCTACGAGGGGTCTTCGGGACGATGCTTGATGATGAACAAGCGAGGCTTAACCCCGTATCTGCAGTATTTGACAACATATCTCGCAGTCGTGTCACCCGGGTGAGTTCAAGCAGCACCAAGGCAGCATACACGACATCGACATGTTTTAAAGTTGTCAAGACCAATAAAGCTTATTGTCTTAGTATCGCAGAAATATCCAATACCCTATTCGGGGAATTTAGGATCGTTCCCTTACTAGTTGAGATCCTCAAGGATGATAGAGTTTAAGAAGCTAGAATTGGCCGATTGAGCCAATCATAGGATGGTTGGGAAGACGACACCGCGCCAATCATCTCCCATAATGCTTAGAGTCAAGCTGAATATTAACGTAAATCAGGATCCCGTGTTGTTGAGCAACCACAATCCGACAATGCTGACATGATTATTCTGAGTCTCGCCCACTGTCGCTTTATTAAGAAAAAACACAAGAAGCATTGACATATAAGGGAAAACAACCAACAAGGGAGAACACGGGTAGGACATGGCGGGCTCCGGTCCAGAAAGGGCAGAGCACCAGATCATCCTACCAGAGTCACATCTATCCTCTCCATTGGTCAAGCACAAATTGTTATACTACTGGAAATTGACCGGGCTACCGCTTCCCGATGAATGCGACTTTGATCATCTCATTATCAGCAGGCAATGGAAGAGAATCCTGGAGTCAGCCACTCCTGACACAGAGAGAATGATAAAACTCGGGCGGGCAGTGCACCAGACTCTCAACCACAATTCCAAGATAACCGGAGTGCTCCATCCCAGGTGTTTAGAAGAACTGGCTAGCATTGAGGTCCCTGATTCAACTAACAAATTCCGGAAGATTGAAAAGAAGATCCAGATTCACAACACAAGGTATGGAGACCTGTTCACAAAGCTGTGCACGCAAGTTGAGAAGAAATTGCTAGGAACATCTCGGTCTAATAATGTCCCACGATCAGAGGAATTCAGCAGCATCCGTACAGATCCGGCATTCTGGTTTCACTCAAAATGGTCTAGAGCCAAGTTCGCGTGGCTCCATATAAACCAAGTCCAAAGGCATCTGATTGTAGCAGCAAGGACAAGGTCTGCAGTCAACAAGTTAGTAACGTTAAGTCATAAGATAGGCCACGTCTTTGTTACTCCTGAGCTTGTCATTGTGACACATACAGATGAGAACAAGTTCACATGCCTCACCCAGGAACTTGTATTGATGTATGCGGATATGATGGAAGGCAGGGACATGGTCAATATAATATCTTCTACAGCAGCACATCTCAGGAACCTATCCGAGAAAATTGATGATATTCTGCGGTTAGTAGATGCCCTGGCAAAGGACTTAGGTAATCAAGTCTATGATGTTGTAGCATTAATGGAGGGATTCGCATACGGTGCCGTTCAGCTGCTTGAGCCATCAGGTACATTTGCAGGAGATTTCTTTGCATTTAACCTACAGGAGCTCAAAAACACGTTAATCGAACTTCTCCCAAATAATATAGCGGAAGCAGTAACTCACGCTATTGCCACTGTATTCTCCGGCTTAGAACAGAATCAAGCAGCTGAGATGTTGTGCTTGCTGCGTTTGTGGGGTCATCCATTGCTTGAGTCTCGTAGTGCAGCAAGAGCAGTCAGGAGCCAGATGTGTGCACCAAAGATGGTAGACTTCGATATGATCCTCCAGGTATTATCTTTCTTTAAAGGAACAATCATCAATGGATACAGAAAGAAGAACTCAGGTGTGTGGCCGCGTGTCAAAGTAGATACAATATATGGAAATATCATTGGGCAGCTACATGCTGATTCAGCAGAGATCTCACATGATGTCATGTTGAGGGAGTACAAGAGTTTATCTGCGCTTGAATTTGAGCCATGTATAGATTATGACCCTGTTACCAATCTAAGCATGTTCCTAAAAGACAAGGCAATCGCACATCCTAGTGATAACTGGCTCGCCTCATTTAGGCGGAACTTACTCTCTGAGGACCAGAAGAAACAGATAAAGGAGGCAACTTCAACTAACCGCCTCCTGATAGAGTTCTTAGAATCAAATGATTTTGATCCATATAAAGAAATGGAATACCTGACAACCCTCGAGTACCTAAGAGATGACAGTGTGGCAGTATCGTACTCACTCAAAGAGAAAGAGGTGAAAGTGAATGGGCGGATTTTTGCTAAATTAACAAAGAAACTAAGGAACTGCCAGGTAATGGCAGAAGGAATTCTAGCTGACCAGATTGCACCTTTCTTTCAGGGAAATGGGGTCATTCAAGATAGCATATCCTTGACGAAGAGTATGTTAGCGATGAGTCAACTGTCCTTTAACAGCAATAAGAAACGTATCACTGACTGCAAAGAGAGGGTTTCCTCAACCCGCAATCATGATCCCAAGAGCAAGAATCGTAGAAGAGTTGCCACTTTTATCACGACTGACCTACAAAAGTATTGTCTAAACTGGAGATATCAGACAGTCAAACTATTCGCCCATGCCATCAATCAGCTGATGGGCCTACCTCATTTCTTTGAGTGGATTCATCTTAGGCTGATGGACACTACAATGTTTGTAGGGGATCCTTTCAATCCTCCAAGTGACCCGACTGACTGTGATCTATCAAGAGTCCCAAATGATGATATATATATTGTCAGTGCTAGAGGGGGCATTGAGGGACTCTGTCAGAAGCTATGGACGATGATCTCAATTGCTGCAATCCAACTTGCTGCAGCAAGATCTCATTGTCGGGTTGCCTGCATGGTACAAGGTGACAATCAAGTAATAGCTGTAACGAGAGAGGTGAGATCAGATGATTCCCCGGATATGGTATTGACGCAGTTGCATCAAGCTAGTGATAATTTCTTCAAGGAATTGATTCATGTCAATCATCTGATTGGCCATAACCTGAAGGATCGTGAAACCATTAGATCAGACACGTTCTTCATATACAGCAAACGAATATTCAAAGATGGAGCAATACTCAGTCAGGTCCTCAAAAATTCATCTAAATTGGTGCTAATATCAGGTGACCTTAGCGAAAACACTGTAATGTCCTGTGCCAACATTGCATCCACTGTAGCACGACTATGTGAGAATGGGCTTCCTAAGGACTTCTGTTACTATTTGAACTACCTAATGAGTTGCGTGCAGACATACTTTGATTCGGAGTTTTCTATTACCCACAGCTCGCAGCCAGATTCCAACCAGTCCTGGATCGAGGATATCTCTTTCGTACACTCATACGTGTTAACCCCTGCCCAGCTGGGGGGACTGAGCAACCTTCAATACTCAAGGCTCTACACAAGGAATATTGGTGACCCAGGGACCACTGCTTTTGCAGAGGTCAAGCGACTAGAAGCAGTGGGGTTGTTGAGTCCCAGCATCATGACTAACATCTTAACCAGGCCACCTGGCAATGGAGATTGGGCCAGCCTATGCAACGACCCATACTCTTTTAATTTTGAGACTGTTGCAAGCCCAAATATTGTCCTCAAGAAACATACACAGAAAGTCCTATTTGAGACATGTTCAAACCCCTTATTATCCGGGGTACATACAGAGGACAATGAGGCAGAAGAGAAAGCATTGGCTGAATTCTTACTCAATCAAGAAGTGATTCACCCACGTGTTGCACATGCTATCATGGAAGCAAGCTCTGTGGGTAGGAGAAAGCAAATTCAAGGGCTTGTTGACACAACGAACACTGTGATTAAGATTGCACTGACTAGGAGGCCCCTCGGTATCAAAAGACTGATGCGGATAATCAATTACTCAAGCATGCATGCAATGTTGTTCAGAGATGATATTTTCTTATCCAATAGATCCAACCACCCATTAGTTTCTTCTAATATGTGCTCGCTGACGCTAGCAGATTATGCCCGGAACAGAAGCTGGTCACCCCTGACAGGGGGCAGGAAAATACTGGGTGTATCCAACCCCGATACCATAGAACTTGTGGAGGGAGAGATTCTCAGTGTCAGTGGAGGGTGCACAAAATGTGACAGCGGAGATGAGCAGTTTACTTGGTTCCATCTTCCAAGCAACATAGAGCTGACTGATGACACCAGCAAAAATCCCCCGATGAGAGTGCCATATCTCGGGTCGAAGACTCAAGAGAGGAGAGCCGCCTCGCTCGCGAAAATAGCCCACATGTCACCACACGTGAAAGCAGCACTAAGGGCATCATCCGTGTTAATCTGGGCTTATGGGGACAACGAAGTGAACTGGACTGCTGCTCTTAATATTGCAAGGTCTCGATGCAACATAAGCTCAGAGTATCTTCGGCTATTGTCACCCCTGCCCACAGCTGGGAATCTCCAACATAGATTGGATGATGGCATAACCCAGATGACATTTACCCCTGCATCTCTCTACAGAGTGTCGCCTTACGTTCACATATCCAATGATTCTCAAAGGTTATTCACCGAAGAAGGGGTCAAAGAGGGGAACGTGGTTTACCAACAAATTATGCTCTTGGGTTTATCTCTAATTGAATCGCTCTTCCCAATGACAACAACCAGAACATATGATGAGATCACATTACACCTCCACAGTAAATTTAGCTGCTGTATCCGAGAAGCACCTGTTGCGGTTCCTTTCGAGCTCTTCGGGCTGGCACCGGAATTAAGGATGGTAACCTCAAATAAGTTCATGTATGATCCTAGCCCTATATCAGAGAGGGATTTTGCGAGACTTGACTTAGCTATCTTCAAGAGTTATGAGCTTAATTTGGAATCATATTCCACACTGGAGCTCATGAACATTCTTTCGATATCTAGCGGGAAATTGATTGGCCAATCCGTGGTTTCTTATGATGAAGATACTTCTATAAAGAATGATGCTATAATAGTGTATGACAACACACGAAATTGGATTAGTGAGGCACAGAACTCAGATGTGGTCCGCCTGTTTGAGTATGCAGCACTCGAAGTGCTCCTTGACTGTGCTTATCAACTCTACTATCTGAGGGTAAGGGGTCTAAACAACATCGTCCTATACATGAATGACTTATATAAGAACATGCCAGGGATCCTACTCTCCAATATTGCGGCCACGATATCCCACCCCCTCATTCACTCAAGGTTGAATGCAGTAGGTCTAATTAATCATGACGGGTCACATCAGCTTGCAGATATAGACTTCGTCGAGGTGTCTGCAAAATTGTTAGTCTCTTGCACTCGACGCGTGGTCTCAGGTTTATATGCAGGGAATAAGTACGATCTGCTGTTTCCATCTGTCTTAGATGATAACCTGAGTGAGAAGATGCTTCAACTGATTTCCCGGTTATGCTGCCTGTACACAGTGCTCTTTGCTACAACAAGAGAAATCCCAAAAATAAGGGGCCTATCAGCAGAAGAGAAATGCTCAATACTCACTGAGTATCTACTGTCAGATGCTGTAAAACCGTTGCTTAGGTCCGAACAATTGAGTTCTATTATGTCTCCCAACATAATCACGTTCCCAGCCAATCTATACTACATGTCTAGGAAGAGCCTTAATTTGATCAGAGAACGAGAGGACAGAGATACTATCTTGTCGTTGTTGTTCCCTCAGGAGCCACTGCTTGAGCTTCGCCCAGTAAGGGACATTGGTGCTCGAGTGAAAGACCCGTTTACCCGACAACCCGCATCATTCATACAAGAGCTGGATCTGAGTGCCCCAGCAAGGTACGACGCATTTACACTGAGTAGGGTTTGCTTCGAGCACACACTACCAAACCCAAAGGAAGATTACCTAGTACGATACTTGTTCAGAGGAATAGGGACTGCTTCATCTTCTTGGTATAAGGCATCTCATCTTCTATCCGTATCTGAGGTTAGGTGTGCAAGACATGGGAACTCCTTATACTTAGCGGAAGGAAGCGGAGCCATCATGAGTCTTCTTGAATTGCATATACCACATGAGACTATCTATTACAATACACTTTTCTCGAATGAGATGAACCCTCCACAGCGACATTTCGGACCTACACCAACACAGTTTCTAAACTCGGTCGTTTATAGGAATCTACAAGCGGAAGTGCCATGTAAAGATGGATATGTTCAGGAGTTCTACCCATTGTGGAGAGAGAATGCAGAAGAAAGTGACCTGACCTCAGATAAGGCAGTTGGATATATCACATCTGTGGTACCCTACAGGTCTGTATCATTACTACATTGTGACATTGAGATTCCTCCAGGGTCCAGTCAAAGCTTATTAGATCAACTGGCTACTAATTTATCCCTGATTGCCATGCATTCTGTGAGAGAGGGCGGGGTAGTGATCATCAAAGTACTGTATGCAATGGGGTACTACTTCCATTTACTCATGAATTTATTCACTCCATGTTCCACGAAAGGATACATACTCTCCAATGGCTATGCCTGTAGAGGGGATATGGAGTGCTACCTGATATTCGTTATGGGCTGCTTAGGCGGGCCCACTTTCGTGCACGAAGTGGTAAGGATGGCAAAAACTCTAATACAACGACACGGTACACTTCTATCTAAATCAGATGAAATCACATTGACTAAGCTATTTACCTCACAGCAGCGTCGTGTAACAGATCTCCTATCCAGCCCTTTACCGAAGCTAATGAAGCTCTTAAGTGAAAATATTGATGCCGCACTAATTGAAGCCGGGGGACAGCCCGTCCGTCCATTCTGTGCAGAAAGTTTGGTGAGCACACTAACAAATATGACCCAGACAACTCTGATCATTGCCAGCCACATTGACACAGTCATTCGGTCCGTGATTTACATGGAGGCTGAGGGTGACCTCGCCGACACAGTGTTCTTATTTACTCCCTACAATCTATCCACAGACGGTAAAAAGAGAACATCACTTAAGCAGTGCACCAAACAGATCTTGGAAGTCACAATACTGGGTCTCAGAGCCAAAGATATCAATAAAGTAGGTGATGTAATCAGCTTAGTACTCAGAGGTGCGGTTTCCCTAGAGGACCTCATCCCATTAAGGACATACCTGAAGCACAGTACCTGCCCTAAATACCTGAAAGCGGTTCTAGGTGTTACTAAACTCAAAGAAATGTTCACAGATACCTCGTTATTATACTTGACTCGCGCTCAACAAAAATTCTACATGAAAACCATAGGTAATGCTGCCAAGGGATATTACAGTAATAATGACTCTTAAAGGCAATCGTACGCCAATCAGTTATCTTCTTAGCTGATGACTCCCTCACTGACTTAATTATACCAGATTAGAAAAAAGTTAAATTCCGACTCTTTGGAACTCGTATTCGGATTCAGTTAGTTAACTTTAAGCAAAAATGCGCAAAGTCGTCCCTAATTATAGTTATGTCATTCACCAAATCTCTGTTTGGT------
>KP064020
ATGGGCTCCAAACCTTCTACCAGGATCCCAGCACCTCTAATGCTAATCACTCGGATCATGCTGACATTGAGCTGCATCCGTCTGACAAGCTCTCTTGACGGCAGGCCCCTTGCAGCTGCAGGAATTGTAGTAACGGGAGATAAGGCAGTCAATGTATACACCTCGTCTCAGACAGGGTCAATCATAGTCAAGTTGCTCCCGAATATGCCCAGAGATAAGGAGGCATGTGCAAGAGCCCCATTGGAGGCATATAACAGAACACTGACTACTCTGCTCACTCCTCTTGGTGACTCCATCCGCAAGATCCAGGGGTCTGTATCCACGTCTGGAGGAAGGAGACAAAAACGCTTTATAGGTGCTGTTATTGGCAGTGTAGCTCTTGGGGTTGCAACAGCGGCACAGATAACAGCAGCTGCGGCCCTGATACAAGCCAAACAGAATGCCGCCAACATCCTCCGGCTTAAGGAGAGCATTGCTGCAACCAATGAAGCTGTGCATGAAATCACCGACGGATTATCACAACTATCAGTGGCAGTTGGGAAGATGCAGCAGTTTGTCAATGACCAGTTTAATAATACGGCGCGAGAATTGGACTGCATAAAAATCACACAACAGGTCGGTGTAGAACTCAACCTATACCTAACTGAATTAACTACAGTATTCGGGCCACAGATCACCTCCCCTGCATTAACTCAGCTGACCATCCAGGCACTTTATAATTTAGCTGGTGGCAATATGGACTACTTATTAACTAAGTTAGGTATAGGAAACAATCAACTCAGCTCATTAATTGGTAGCGGCCTGATCACTGGTTACCCTATACTGTATGACTCACATACTCAACTCTTGGGCATACAAGTAAATCTGCCCTCAGTCGGGAACTTAAATAATATGCGTGCCACTTATTTGGAGACCTTATCTGTAAGTACAACCAAAGGATATGCCTCAGCACTAGTCCCGAAAGTAGTGACACAAGTCGGTTCTGTGATAGAAGAGCTTGACACCTCATACTGTATAGAGTCCGATCTGGATTTATATTGTACTAGAATAGTGACATTCCCCATGTCCCCAGGTATTTATTCCTGTTTGAGCGGCAACACATCAGCCTGCATGTATTCAAAGACTGAAGGCGCACTCACTACGCCATATATGGCCCTTAGAGGCTCAGTTATTGCCAATTGTAAGATAACAACGTGCAGATGTACAGACCCTCCTGGTATCATATCGCAAAATTACGGAGAAGCTGTATCCCTGATAGATAGACATTCGTGCAATGTCTTATCATTAGACGGAATAACTCTGAGGCTCAGTGGGGAATTTGATGCAACTTATCAAAAGAACATCTCAATATTAGATTCTCAGGTCATCGTGACAGGCAATCTTGATATATCAACTGAACTTGGAAATGTCAACAATTCAATCAGCAATGCCTTGGATAGGTTGGCAGAAAGCAACAGCAAACTAGAAAAAGTCAATGTCAGACTAACTAGCACATCCGCTCTCATTACCTATATTGTTCTAACTGTCATTTCCCTAATTTCCGGTGCACTTAGTCTGGCTTTAGCGTGTTACCTGATGTACAAACAGAAGGCACAACAAAAGACCTTGCTATGGCTTGGGAATAATACCCTCGATCAGATGAGAGCCACTACAAGAGCATGA------------------------------------------------------------------------------------------------------------------------------------------------------------------------------------------------------------------------------------------------------------------------------------------------------------------------------------------------------------------------------------------------------------------------------------------------------------------------------------------------------------------------------------------------------------------------------------------------------------------------------------------------------------------------------------------------------------------------------------------------------------------------------------------------------------------------------------------------------------------------------------------------------------------------------------------------------------------------------------------------------------------------------------------------------------------------------------------------------------------------------------------------------------------------------------------------------------------------------------------------------------------------------------------------------------------------------------------------------------------------------------------------------------------------------------------------------------------------------------------------------------------------------------------------------------------------------------------------------------------------------------------------------------------------------------------------------------------------------------------------------------------------------------------------------------------------------------------------------------------------------------------------------------------------------------------------------------------------------------------------------------------------------------------------------------------------------------------------------------------------------------------------------------------------------------------------------------------------------------------------------------------------------------------------------------------------------------------------------------------------------------------------------------------------------------------------------------------------------------------------------------------------------------------------------------------------------------------------------------------------------------------------------------------------------------------------------------------------------------------------------------------------------------------------------------------------------------------------------------------------------------------------------------------------------------------------------------------------------------------------------------------------------------------------------------------------------------------------------------------------------------------------------------------------------------------------------------------------------------------------------------------------------------------------------------------------------------------------------------------------------------------------------------------------------------------------------------------------------------------------------------------------------------------------------------------------------------------------------------------------------------------------------------------------------------------------------------------------------------------------------------------------------------------------------------------------------------------------------------------------------------------------------------------------------------------------------------------------------------------------------------------------------------------------------------------------------------------------------------------------------------------------------------------------------------------------------------------------------------------------------------------------------------------------------------------------------------------------------------------------------------------------------------------------------------------------------------------------------------------------------------------------------------------------------------------------------------------------------------------------------------------------------------------------------------------------------------------------------------------------------------------------------------------------------------------------------------------------------------------------------------------------------------------------------------------------------------------------------------------------------------------------------------------------------------------------------------------------------------------------------------------------------------------------------------------------------------------------------------------------------------------------------------------------------------------------------------------------------------------------------------------------------------------------------------------------------------------------------------------------------------------------------------------------------------------------------------------------------------------------------------------------------------------------------------------------------------------------------------------------------------------------------------------------------------------------------------------------------------------------------------------------------------------------------------------------------------------------------------------------------------------------------------------------------------------------------------------------------------------------------------------------------------------------------------------------------------------------------------------------------------------------------------------------------------------------------------------------------------------------------------------------------------------------------------------------------------------------------------------------------------------------------------------------------------------------------------------------------------------------------------------------------------------------------------------------------------------------------------------------------------------------------------------------------------------------------------------------------------------------------------------------------------------------------------------------------------------------------------------------------------------------------------------------------------------------------------------------------------------------------------------------------------------------------------------------------------------------------------------------------------------------------------------------------------------------------------------------------------------------------------------------------------------------------------------------------------------------------------------------------------------------------------------------------------------------------------------------------------------------------------------------------------------------------------------------------------------------------------------------------------------------------------------------------------------------------------------------------------------------------------------------------------------------------------------------------------------------------------------------------------------------------------------------------------------------------------------------------------------------------------------------------------------------------------------------------------------------------------------------------------------------------------------------------------------------------------------------------------------------------------------------------------------------------------------------------------------------------------------------------------------------------------------------------------------------------------------------------------------------------------------------------------------------------------------------------------------------------------------------------------------------------------------------------------------------------------------------------------------------------------------------------------------------------------------------------------------------------------------------------------------------------------------------------------------------------------------------------------------------------------------------------------------------------------------------------------------------------------------------------------------------------------------------------------------------------------------------------------------------------------------------------------------------------------------------------------------------------------------------------------------------------------------------------------------------------------------------------------------------------------------------------------------------------------------------------------------------------------------------------------------------------------------------------------------------------------------------------------------------------------------------------------------------------------------------------------------------------------------------------------------------------------------------------------------------------------------------------------------------------------------------------------------------------------------------------------------------------------------------------------------------------------------------------------------------------------------------------------------------------------------------------------------------------------------------------------------------------------------------------------------------------------------------------------------------------------------------------------------------------------------------------------------------------------------------------------------------------------------------------------------------------------------------------------------------------------------------------------------------------------------------------------------------------------------------------------------------------------------------------------------------------------------------------------------------------------------------------------------------------------------------------------------------------------------------------------------------------------------------------------------------------------------------------------------------------------------------------------------------------------------------------------------------------------------------------------------------------------------------------------------------------------------------------------------------------------------------------------------------------------------------------------------------------------------------------------------------------------------------------------------------------------------------------------------------------------------------------------------------------------------------------------------------------------------------------------------------------------------------------------------------------------------------------------------------------------------------------------------------------------------------------------------------------------------------------------------------------------------------------------------------------------------------------------------------------------------------------------------------------------------------------------------------------------------------------------------------------------------------------------------------------------------------------------------------------------------------------------------------------------------------------------------------------------------------------------------------------------------------------------------------------------------------------------------------------------------------------------------------------------------------------------------------------------------------------------------------------------------------------------------------------------------------------------------------------------------------------------------------------------------------------------------------------------------------------------------------------------------------------------------------------------------------------------------------------------------------------------------------------------------------------------------------------------------------------------------------------------------------------------------------------------------------------------------------------------------------------------------------------------------------------------------------------------------------------------------------------------------------------------------------------------------------------------------------------------------------------------------------------------------------------------------------------------------------------------------------------------------------------------------------------------------------------------------------------------------------
>KP001163
ATGGGTTCCAGACCTTCTACCAGGATCCCAGCACCTCTGATGCTGATCACCCGGATTATGCTGATGTTCGGCTGTATCTGTCCGACAAGCTCTCTTGACGGCAGGCCTCTTGCAGCTGCAGGAATTGTAGTAACAGGAGATAAGGCAGTCAATGTATACACCTCATCTCAGACAGGGTCAATCATAGTCAAGTTGCTCCCGAATATGCCCAGGGATAAGGAAGCGTGTGCAAAAGCCCCATTAGAGGCATACAACAGAACACTGACTACTTTGCTCACTCCTCTTGGCGACTCCATCCGCAAGATCCAAGGGTCTGTGTCCACGTCTGGGGGAAGGAGACAAAAACGCTTCATAGGTGCTATTATTGGCAGTGTAGCTCTTGGGGTTGCAACAGCGGCACAGATAACAGCAGCTGCGGCCCTAATACAAGCCAACCAGAATGCTGCCAACATCCTCCGGCTTAAGGAGAGCATTGCTGCAACCAATGAAGCTGTGCATGAAGTCACCGACGGATTATCACAACTATCAGTGGCAGTTGGGAAGATGCAGCAGTTTATCAATGACCAGTTTAATAATACAGCGCGAGAATTGGACTGTATAAAAATCACACAACAGGTTGGTGTAGAACTCAACCTATACCTGACTGAATTGACTACAGTATTCGGGCCACAGATCACCTCCCCTGCATTGACTCAGCTGACCATCCAGGCACTTTATAATTTAGCTGGTGGCAATATTGATTACTTATTAACTAAGTTAGGTATAGGGAACAATCAACTCAGCTCATTAATTGGTAGCGGCCTGATCACTGGTTACCCTATACTGTATGACTCACAGACTCAACTCTTGGGCATACAAGTGAATTTGCCCTCAGTCGGGAACTTAAATAATATGCGTGCCACCTATTTGGAGACCTTATCTGTAAGTACAACCAAAGGATATGCCTCAGCACTTGTCCCGAAAGTAGTGACACAAGTCGGTTCTGTGATAGAAGAGCTTGACACCTCATACTGTATAGAGTCCGATCTGGATTTATATTGTACTAGAATAGTGACATTCCCCATGTCCCCAGGTATTTATTCCTGTTTAAGCGGCAACACGTCAGCTTGCATGTATTCAAAGACTGAAGGCGCACTCACCACGCCGTATATGGCCCTTAAGGGCTCAGTTATTGCCAATTGTAAGATAACAACATGTAGATGTACAGACCCTCCTGGTATCATATCGCAAAATTATGGAGAAGCTGTATCCCTGATAGATAGACATTCGTGCAATGTCTTATCATTAGACGGGATAACTCTGAGGCTCAGTGGGGAATTTGATGCAACTTATCAAAAGAACATCTCAATACTAGATTCTCAAGTCATCGTGACAGGCAATCTTGATATATCAACTGAACTTGGAAACGTCAACAATTCAATCAGCAATGCCTTGGATAAGTTGGCGGAAAGCAACAGCAAGCTAGAAAAAGTCAATGTCAGACTAACCAGCACATCTGCTCTCATTACCTATATTGTTCTAACTGTCATTTCTCTAGTTTTCGGTGCACTTAGTCTGGGTTTAGCGTGTTACCTGATGTACAAACAGAAGGCACAACAAAAGACCTTGCTATGGCTTGGGAATAATACCCTCGATCAGATGAGAGCCACTACAAGAGCATGA------------------------------------------------------------------------------------------------------------------------------------------------------------------------------------------------------------------------------------------------------------------------------------------------------------------------------------------------------------------------------------------------------------------------------------------------------------------------------------------------------------------------------------------------------------------------------------------------------------------------------------------------------------------------------------------------------------------------------------------------------------------------------------------------------------------------------------------------------------------------------------------------------------------------------------------------------------------------------------------------------------------------------------------------------------------------------------------------------------------------------------------------------------------------------------------------------------------------------------------------------------------------------------------------------------------------------------------------------------------------------------------------------------------------------------------------------------------------------------------------------------------------------------------------------------------------------------------------------------------------------------------------------------------------------------------------------------------------------------------------------------------------------------------------------------------------------------------------------------------------------------------------------------------------------------------------------------------------------------------------------------------------------------------------------------------------------------------------------------------------------------------------------------------------------------------------------------------------------------------------------------------------------------------------------------------------------------------------------------------------------------------------------------------------------------------------------------------------------------------------------------------------------------------------------------------------------------------------------------------------------------------------------------------------------------------------------------------------------------------------------------------------------------------------------------------------------------------------------------------------------------------------------------------------------------------------------------------------------------------------------------------------------------------------------------------------------------------------------------------------------------------------------------------------------------------------------------------------------------------------------------------------------------------------------------------------------------------------------------------------------------------------------------------------------------------------------------------------------------------------------------------------------------------------------------------------------------------------------------------------------------------------------------------------------------------------------------------------------------------------------------------------------------------------------------------------------------------------------------------------------------------------------------------------------------------------------------------------------------------------------------------------------------------------------------------------------------------------------------------------------------------------------------------------------------------------------------------------------------------------------------------------------------------------------------------------------------------------------------------------------------------------------------------------------------------------------------------------------------------------------------------------------------------------------------------------------------------------------------------------------------------------------------------------------------------------------------------------------------------------------------------------------------------------------------------------------------------------------------------------------------------------------------------------------------------------------------------------------------------------------------------------------------------------------------------------------------------------------------------------------------------------------------------------------------------------------------------------------------------------------------------------------------------------------------------------------------------------------------------------------------------------------------------------------------------------------------------------------------------------------------------------------------------------------------------------------------------------------------------------------------------------------------------------------------------------------------------------------------------------------------------------------------------------------------------------------------------------------------------------------------------------------------------------------------------------------------------------------------------------------------------------------------------------------------------------------------------------------------------------------------------------------------------------------------------------------------------------------------------------------------------------------------------------------------------------------------------------------------------------------------------------------------------------------------------------------------------------------------------------------------------------------------------------------------------------------------------------------------------------------------------------------------------------------------------------------------------------------------------------------------------------------------------------------------------------------------------------------------------------------------------------------------------------------------------------------------------------------------------------------------------------------------------------------------------------------------------------------------------------------------------------------------------------------------------------------------------------------------------------------------------------------------------------------------------------------------------------------------------------------------------------------------------------------------------------------------------------------------------------------------------------------------------------------------------------------------------------------------------------------------------------------------------------------------------------------------------------------------------------------------------------------------------------------------------------------------------------------------------------------------------------------------------------------------------------------------------------------------------------------------------------------------------------------------------------------------------------------------------------------------------------------------------------------------------------------------------------------------------------------------------------------------------------------------------------------------------------------------------------------------------------------------------------------------------------------------------------------------------------------------------------------------------------------------------------------------------------------------------------------------------------------------------------------------------------------------------------------------------------------------------------------------------------------------------------------------------------------------------------------------------------------------------------------------------------------------------------------------------------------------------------------------------------------------------------------------------------------------------------------------------------------------------------------------------------------------------------------------------------------------------------------------------------------------------------------------------------------------------------------------------------------------------------------------------------------------------------------------------------------------------------------------------------------------------------------------------------------------------------------------------------------------------------------------------------------------------------------------------------------------------------------------------------------------------------------------------------------------------------------------------------------------------------------------------------------------------------------------------------------------------------------------------------------------------------------------------------------------------------------------------------------------------------------------------------------------------------------------------------------------------------------------------------------------------------------------------------------------------------------------------------------------------------------------------------------------------------------------------------------------------------------------------------------------------------------------------------------------------------------------------------------------------------------------------------------------------------------------------------------------------------------------------------------------------------------------------------------------------------------------------------------------------------------------------------------------------------------------------------------------------------------------------------------------------------------------------------------------------------------------------------------------------------------------------------------------------------------------------------------------------------------------------------------------------------------------------------------------------------------------------------------------------------------------------------------------------------------------------------------------------------------------------------------------------------------------------------------------------------------------------------------------------------------------------------------------------------------------------------------------------------------------------------------------------------------------------------------------------------------------------------------------------------------------------------------------------------------------------------------------------------------------------------------------------------------------------------------------------------------------------------------------------------------------------------------------------------------------------------------------------------------------------------------------------------------------------------------------------------------------------------------------------------------------------------------------------------------------------------------------------------------------------------------------------------------------------------------------------------------------------------------------------------------------------------------------------------------------------------------------------------------------------------------------------------------------------------------------------------------------------------------------------------------------------------------------------------------------------------------------------------------------------------------------------------------------------------------------------------------------------------------------------------------------------------------------------------------------------------------------------------------------------------------------------------------------------------------------------------------------------------------------------------------------------------------------------------------------------------------------------------------------------------------------------------------------------------------------------------------------------------------------------------------------------------------------------------------------------------------------------------------------------------------------------------------------------------------------------------------------------------------------------------------------------------------------------------------------------------------------------------------------------------------------------------------------------------
>KM977903
ACCAAACAGAGAATCTGTGAGGTACGATAAAAGGCGAAGAAGCAATCGAGATCGTACGGGTAGAAGGTGTGAACCCCGAGCGCGAGGCCGAAGCTCGAACCTGAGGGAACCTTCTACCGATATGTCGTCTGTTTTCGACGAATACGAGCAGCTTCTCGCTGCTCAGACCCGCCCTAACGGAACTCATGGAGGGGGAGAGAAAGAGAGCACTTTAAAGGTTGAGGTCCCAGTATTTACCCTAAACAGTGATGATCCAGAGGATAGATGGAATTTTGCGGTATTCTGTCTTCGGATTGCTGTTAGCGAGGATGCCAACAAACCACTCAGGCAAGGTGCTCTTATATCCCTCTTATGCTCCCATTCTCAGGTGATGAGAAACCATGTTGCCCTTGCAGGGAAACAGAATGAGGCCACACTGGCTGTTCTTGAGATCGATGGTTTTGCTAACAGTGTGCCCCAGTTCAACAATAGGAGTGGAGTGTCTGAGGAGAGAGCACAGAGATTCATGGTAATCGCAGGATCTCTCCCTCGGGCATGCAGCAACGGTACTCCGTTTGTCACAGCTGGGGTTGAAGATGATGCACCAGAAGATATCACTGACACTCTGGAAAGAATCCTATCTATCCAAGTTCAGGTATGGGTCACAGTAGCAAAGGCCATGACTGCATATGAGACAGCAGATGAGTCAGAAACAAGAAGAATAAATAAGTATATGCAGCAAGGTAGAGTTCAGAAGAAGTACATCCTTCATCCTGTATGCAGGAGTGCAATTCAACTCACAATCAGACATTCTCTGGCGGTCCGTATTTTCCTAGTTAGTGAGCTCAAGAGGGGCCTCAATAAAGCAGGCGGGAGCTCTACGTATTACAACTTGGTCGGGGATGTAGACTCATACATCAGAAACACCGGGCTTACTGCATTTTTCCTAACACTCAAATATGGAATCAATACCAAGACGTCAGCCCTCGCACTCAGCAGCCTCACAGGTGATATCCAAAAAATGAAACAGCTCATGCGTTTATATCGGATGAAAGGTGAAAATGCACCATACATGACATTGTTAGGTGACCGTGACCAGAAGAGCATTGCACCAGCTGAGTATGCACAACTTTATTCTTTTGCCATGGGCATGGCATCAGTCTTAGATAAGGGAACTGGCAAGTACCAATTCGCCAGGGACTTTATGAGCACATCATTCTGGAGACTTGGAGTAGAGTATGCTCAGGCTCAGGGAAGTAGCATCAATGAGGACATGGCTGCTGAGCTAAAACTAACCCCGGCAGCAAGGAGAGGCCTGGCAGCTGCTGCCCAACGAGTATCTGAAGAAATCGGCAGCATGGACATTCCTACTCAACAGGCGGGAGTCCTCACCGGGCTCAGTGACGAAGGCCCCCGAACTCCACAGGGCGGATCAAACAAGCCGCAAGGGCAACCAAATGCCGGGGATGGGGAGACCCAATTCTTGGATTTTATGAGAGCAGTGGCGAACAGCATGCGGGAAGCGCCAAATCCTGCACAGAGCACCACCCATCCAGAGCCTCCCCCAACCCCTGGGGCATCCCAAGACAACGACACTGACTGGGGGTACTGATCGACAACACTCAGCCTGCCTTCACAGGATCACACCAAACCCTCCGCCCAAAACCCTCCCTCACTCCCCGACCCACAACCCCGCACGACCACACCAACAAAAGCTCCCCCCCATCCTCTCCCCCACTCCCAGCCACACGATCCCACCCACCCGGGACAACACAGGCACAGCTCGGTTCGTCAACAATCCGCCCAGAGCCCAAGGTATTAGAAAAAAATACGGGTAGAAGAGAGACATCCAGAGACCAGGACGGGTCACCAAGTTCTCTGTTCTCCCTTCTACCCAGTGAATTAGGGTGAAGATGGCCACTTTTACAGATGCGGAGATAGATGACATATTTGAGACCAGTGGGACTGTCATTGACAGCATAATTACGGCCCAGGGCAAATCAGCTGAGACCGTCGGAAGAAGCGCGATCCCGCAGAGCAAGACCAAAGCTCTAAGCACAGCATGGGAGACGCACGGGAGTGTCCAGCCACACGCCAGTCAAGACGCCCCTGACCAACAAGACAGAACAGAAAAACAGCCATCCACACCTGAGCAGGCGACTCTACACAACAACCCGCCGATCACATCCACTGAACCGCCTCCCACTCAGGCCGCAAGCGAGATCAGCGACACACAGCTCAAGACCGGAGCAAGCAACTCCCTTCTGTCCATGCTCGACAAACTGAGCAATAAATCGTCCAATGCTAAAAAGGGCCCATGGTCGGGTCCCCAAGAAGGGCATCACCAACCTCCGGCCCAACAACACGGGAGCCAGCCGAGCTATGGAAGCAACCAGGGAAGACCGCAGCACCAGGCCAAGGCCGTCCCTGGAAACCGGGGCACAGACGAGAACACAGCATATCATGGACAACGGAAGGAGTCACAACCATCAGCTGGTGCAACCCCTCATGCGCCCCAGTCAGGGCAGAGCCAAGACAATACTCCTGTACCTGTGGATCGTGTCCAGCTACCTGCCGACTTTGCGCAGGCGATGATGTCTATGATGGAGGCATTATCACAGAAGGTAAGTAAAGTCGATCATCAGCTGGACCTAGTCTTGAAACAGACATCCTCCATTCCTATGATGCGATCTGAAATCCAACAGCTCAAGACATCTGTTGCGATCATGGAAGCTAACTTAGGCATGATGAAAATTCTGGACCCTGGTTGTGCTAACGTTTCATCCTTAAGTGATCTCCGGGCAGTAGCCCGATCCCACCCAGTCCTAGTTTCAGGCCCCGGAGACCCATCTCCTTACGTGACACAAGGGGGTGAAATGACGCTCAATAAACTATCACAACCGGTGCAGCACCCCTCTGAATTGATTAAGTCTGCCACTGCAAGCGGGCCTGACATGGGAGTGGAGAAGGACACTGTCCGCGCATTAATCACCTCGCGCCCGATGCATCCAAGCTCCTCGGCTAAGCTCCTGAGCAAGCTAGATGCAGCCAGGTCAATTGAAGAGATCAGGAAGATCAAACGCCTTGCGCTGAATGGTTGATGGCCATCACAACTCATAACAGGCTCCCGTCACTTCAGCGTCACACGGAATCCCTCGGGGGCCCCCCCTCGCAAATCCACGCTTCAACACCCAAAACAACAGCCCTCTCTCACCCCCCCCAATCCCCCGAATGATCGCACAACTGCAACCAATCCAGCAGCATTAGAAATTAAGAAAAAGTACGGGTAGAATCAAAGTGCCTTGATTGCACCAAAATGGACTCATCCAGGACAATCGGGCTGTACTTTGATTCTGCCCTCCCTTCCAGCAGCCTGTTAGCATTTCCGATTGTCTTACAAGACACAGGAGACGGGAAGAAGCAAATCACCCCACAATACAGGATCCAGCGTCTTGATTTGTGGACAGACAGTAAGGAAGACTCGGTATTCATCACCACCTACGGGTTCATCTTTCAAATTGGGAATGAAGAAGCCACCGTCGGTGTGATCAATGACAATCCCAGGCACGAGCTACTCTCTTCCGCAATGCTCTGCTTAGGGAGTGTCCCGAACGACGGAGATCTTGTTGAGCTGGCGAGAGCCTGCCTCACCATGGTGGTAACTTGCAAGAAGAGTGCAACTAACACTGAGAGAATAGTCTTCTCAGTAGTGCAGGCACCTCGGGTGCTGCAAAGTTGTATGGTTGTGGCAAATAGGTACTCATCAGTGAATGCAGTGAAGCATGTGAAGGCGCCAGAAAAGATCCCTGGGAGCGGAACCCTAGAGTATAAAGTGAATTTTGTCTCTTTGACCGTGGTCCCGAGAAGGGATGTCTACAGGATCCCAACTGCAGTATTGAAAGTGTCTGGCTCAAGCCTGTACAATCTTGCGCTCAATGTCACTATTGATGTGGACGTGGATCCGAAGAGCCCGTTAGTCAAATCCCTTTCTAAGTCCGATAGCGGATACTATGCGAATCTTTTTCTGCATATCGGGCTTATGTCCACTGTAGATAAGAAGGGAAAGAAAGTGACATTTGACAAGATAGAGGAAAAGATAAGGAGACTCAATCTATCTGTCGGGCTCAGTGATGTGCTCGGACCCTCTGTGCTTGTGAAGGCGAGAGGTGCACGGACTAAGCTACTTGCTCCTTTCTTCTCTAGCAGTGGGACAGCCTGCTATCCTATAGCAAATGCCTCTCCCCAGGTTGCCAAGATACTCTGGAGCCAAACCGCACACCTGCGGAGTGTGAAAGTCATCATTCAAGCCGGCACTCAGCGTGCTGTCGCAGTAACCGCTGATCATGAGGTAACCTCCACTAAGATAGAGAGGAGGAACGCCATTGCTAAATACAATCCTTTCAGGAAATAAGTTGCATCCCTAAGACTGCAGTTCACCTGCTTTCCTGAATCACCATGACACCAGATAATGATCCATCTCGGCTGCTTATAGTTAGTTCACCTATCTAGCAAATTAGAAAAAACACGGGTAGAAGAGTCTGGATCCCGACCGGCACATTCAGGACGCAATATGGGCTCCAAACCTTCTACCAGGATCCCAGCACCTCTGATGCTGATTACTCGGATTATGCCGATATTGAGCTGTATCCGTCTGACAAGCTCTCTTGACGGCAGGCCTCTTGCAGCTGCAGGAATTGTAGTAACAGGAGATAAGGCAGTCAATGTATACACCTCGTCTCAGACAGGGTCAATCATAGTCAAGTTGCTCCCGAATATGCCCAGGGATAAGGAGGCGTGTGCAAAAGCCCCATTAGAGGCATATAACAGAACACTGACTACTTTGCTCACTCCTCTTGGCGACTCCATCCGCAAGATCCAAGGGTCTGTGTCCACGTCCGGAGGAAGGAGACAAAAACGCTTTATAGGTGCTGTTATTGGCAGTGTAGCTCTTGGGGTTGCAACAGCGGCACAGATAACAGCAGCTGCGGCCCTAATACAAGCCAACCAGAATGCCGCCAACATCCTCCGGCTTAAGGAGAGCATTGCTGCAACCAATGAAGCTGTGCATGAAGTCACCGACGGATTATCACAACTATCAGTGGCAGTTGGGAAGATGCAGCAGTTTGTCAATGACCAGTTTAATAATACGGCGCGAGAATTGGACTGTATAAAAATCACACAACAGGTTGGTGTAGAACTCAACCTATACCTAACTGAATTGACTACAGTATTCGGGCCACAGATCACCTCCCCTGCATTAACTCAGCTGACCATCCAGGCACTTTATAATTTGGCTGGTGGCAATATGGATTACTTATTAACTAAGTTAGGTATAGGGAACAATCAACTCAGCTCATTAATTGGTAGCGGCCTGATCACTGGTTACCCTATACTGTATGACTCACAGACTCAACTCCTGGGCATACAAGTGAATTTGCCCTCAGTCGGGAACTTAAATAATATGCGTGCCACCTATTTGGAGACCTTATCTGTAAGTACAACCAAAGGATATGCCTCAGCACTTGTCCCGAAAGTAGTGACACAAGTCGGTTCTGTGATAGAAGAGCTTGACACCTCATACTGTATAGAGTCCGATCTGGATTTATATTGTACTAGAATAGTGACATTCCCCATGTCCCCAGGTATTTATTCCTGTTTGAGCGGCAACACATCAGCTTGCATGTATTCAAAGACTGAGGGCGCACTCACTACGCCGTATATGGCCCTTAAAGGCTCAGTTATTGCCAATTGTAAGATAACAACATGTAGATGTACAGACCCTCCTGGTATCATATCGCAAAATTACGGAGAAGCTGTATCCCTGATAGATAGACATTCGTGCAATGTCTTATCATTAGACGGGATAACTCTGAGGCTCAGTGGGGAATTTGATGCAACTTATCAAAAGAACATCTCAATACTAGACTCTCAAGTCATCGTGACAGGCAATCTTGATATATCAACTGAACTCGGAAGCGTCAACAATTCAATCAGCAATGCCTTGGATAGGTTGGCAGAAAGCAATAGCAAGCTAGAAAAAGTCAATGTCAGACTAACCAGCACATCTGCTCTCATTACCTATATTGTTCTAACTGTCATTTCTCTAGTTTTCGGTGCACTTAGTCTGGTTTTAGCGTGTTACCTGATGTACAAACAGAAGGCACAACAGAAGACCTTGCTATGGCTTGGGAATAATACCATCGATCAGATGAGAGCCACTACAAGAGCATGAATGCAGATAAGAGGTGGATATATACCCAACAGCAGCCTGTATGTCAATTCCGATAACCTGTCAAGTAGAAGACTTAAGAAAAAACTACTGGGAACAAGCAACCAAAGAGCAATACACGGGTAGAACGGTCAGAGGAGCCACCCTTCAATCGAAAATTAGGCTTCACAACATCCGTTCTACCACATCACCAACAACAAGAGTCAATCATGGACCGCGTGGTTAACAGAGTCGTGCTGGAGAATGAGGAAAGAGAAGCAAAGAACACATGGCGCCTGGTTTTCCGGATCGCAGTCTTACTTTTAATGGTAATGACTCTAGCTATCTCTGCAGCTGCCCTGGCATACAGCACGGGGGCTAGTACGCCGCACGACCTCGCAGGCATATCGACTGTGATCTCCAAGACAGAAGATAAGGTTACGTCTTTACTCAGTTCAAGTCAAGATGTGATAGATAGGATATACAAGCAGGTGGCTCTTGAATCCCCGCTGGCGCTACTAAACACTGAATCTATAATTATGAATGCAATAACCTCTCTTTCTTATCAAATTAACGGGGCTGCGAATAATAGCGGATGTGGGGCGCCTGTTCATGATCCAGATTATATCGGGGGGATAGGCAAAGAACTCATAGTGGACGACATCAGTGATGTCACATCATTTTATCCTTCTGCATATCAAGAACACTTGAATTTCATCCCGGCGCCTACTACAGGATCCGGTTGCACTCGGATACCCTCGTTTGACATGAGCACCACCCATTATTGTTATACTCACAATGTGATACTATCCGGTTGCAGAGATCACTCACACTCACATCAATACTTAGCACTTGGTGTGCTTCGGACATCTGCAACAGGGAGGGTATTCTTTTCTACTCTGCGCTCCATCAATTTAGATGACACCCAAAATCGGAAGTCCTGCAGTGTGAGTGCAACCCCTTTAGGTTGTGATATGCTGTGCTCTAAGGTCACAGAGATTGAAGAGGAGGATTACAAGTCAGCTGCCCCCACATCAATGGTGCATGGAAGGCTAGGGTTTGACGGTCAATACCATGAGAAGGACTTAGACACCACGGTCTTATTTAAGGATTGGGTGGCAAATTACCCAGGAGTGGGAGGAGGGTCTTTTATTGACGACCGTGTATGGTTCCCAGTTTACGGAGGGCTCAAACCCAATTCACCCAGTGACACTGCACAAGAAGGGAAATATGTAATATACAAGCGCCATAACAACACATGCCCCGATGGACAAGATTACCAAATTCGGATGGCTAAGTCTTCATATAAACCCGGGCGATTTGGTGGAAAGCGCGTACAGCAAGCCATCTTATCCATCAAAGTGTCAACATCCTTGGGTAAGGACCCGGTGCTGACTATTCCACCTAATACAATCACACTCATGGGAGCCGAAGGCAGAATCCTCACAGTAGGGACATCTCACTTCTTGTACCAACGAGGGTCTTCATATTTCTCTCCTGCCTTATTATATCCCATGACAGTAAATAACAAAACGGCTACACTCCATAGTCCTTATACGTTTAATGCTTTCACTCGGCCAGGTAGTGTCCCTTGCCAGGCATCAGCAAGATGCCCCAACTCATGCATCACTGGGGTCTATACTGATCCATATCCCTTAATCTTCCATAGGAATCATACTCTACGAGGGGTCTTCGGGACGATGCTTGATGATGAACAAGCGAGACTTAACCCCGTATCTGCAGTATTCGACAACATATCCCGCAGTCGTGTCACCCGGGTGAGTTCAAGCAGCACCAAGGCAGCATACACGACATCGACATGTTTTAAAGTTGTCAAGACCAATAAAGCTTATTGTCTTAGTATTGCAGAAATATCCAATACCCTATTCGGGGAATTTAGGATCGTTCCCTTACTAGTTGAGATCCTCAAGGATGATAGAGTTTAAGAAGCTAGACTTGGCCGATTGAGCCAATCATAGGATGGTTGGGAAGACGACACCGCACCAATCATCTCCCACAATGCTTAGAGTCAAGCTGAATATTAACATAAGCCAGGATCCCATGTTGTTGGGCAGCCACAATCCGACAATGCTGACATGATCATTCTGAGTCCCGCCCACTGTCACTTTATTAAGAAAAAATACAAAAAGCATTGAGATATAAGGGAAAACAACCAACAGGAGAGAACACGGGTAGGACATGGCGGGCTCCGGTCCCGAAAGGGCAGAGCACCAGATCATCCTACCAGAGTCACATCTATCCTCTCCATTGGTCAAGCACAAATTGCTATACTACTGGAAATTGACTGGGCTACCGCTTCCTGATGAATGCGACTTTGATCATCTCATTATCAGCAGGCAATGGAAGAGAATACTGGAGTCGGCCACTCCTGACACAGAGAGAATGATAAAACTCGGGCGGGCAGTGCACCAGACTCTCAACCACAATTCCAAGATAACCGGAGTGCTCCATCCCAGGTGTTTAGAAGAACTGGCTAGTATTGAGATCCCTGATTCAACTAACAAATTCCGGAAGATTGAAAAGAAGATCCAGATTCACAACACAAGGTATGGAGACCTGTTCACAAAGCTGTGCACGCATGTTGAGAAGAAATTGTTAGGATCATCCCGGTCTAATAATGTCCCACGATCAGAGGAATTCAGCAGCATCCGTACAGATCCGGCATTCTGGTTTCACTCAAAATGGTCCAGAGCCAAGTTCGCGTGGCTCCATATAAAACAAGTCCAAAGGCATCTGATTGTAGCAGCAAGGACGAGGTCTGCAGTCAACAAGTTAGTAACATTAAGTCATAAGATAGGCCACGTCTTTGTTACTCCTGAGCTTGTCATTGTGACACATACAGATGAGAACAAGTTCACATGCCTCACCCAGGAACTTGTATTGATGTATGCGGATATGATGGAAGGCAGGGACATGGTCAATATAATATCTTCTACAGCAGCACATCTCAGAAACCTATCCGAGAAAATTGATGATATTCTGCGGTTAGTAGATGCTCTGGCAAAGGACTTAGGTAATCAAGTCTATGATGTTGTAGCATTAATGGAGGGATTCGCATACGGTGCCGTTCAGCTGCTTGAGCCATCAGGTACATTTGCAGGAGATTTCTTTGCATTTAACCTACAGGAGCTCAAAGACACTTTAATCGAACTTCTCCCAAATAATATAGCGGAATCAGTAACTCACGCTATTGCCACTGTATTCTCCGGCTTAGAACAGAATCAAGCAGCTGAGATGTTGTGCTTGCTGCGTTTGTGGGGTCACCCATTGCTTGAGTCTCGTAGTGCAGCAAGAGCAGTCAGGAGCCAGATGTGCGCACCAAAGATGGTAGACTTCGATATGATCCTCCAGGTATTATCTTTCTTTAAAGGAACAATCATCAATGGATACAGAAAGAAGAACTCAGGTGTGTGGCCGCGTGTCAAAGTAGATACAATATACGGGAATATCATTGGGCAGCTACATGCTGATTCAGCAGAGATCTCACATGATGTCATGTTGAGGGAGTACAAGAGTTTATCTGCTCTTGAATTTGAGCCATGTATAGATTATGACCCTGTTACCAATCTAAGCATGTTCTTAAAAGACAAGGCAATCGCACATCCTAGTGATAACTGGCTCGCCTCATTTAGGCGGAACCTACTCTCTGAGGACCAGAAGAAACAGATAAAAGAGGCAACTTCAACTAACCGCCTCCTGATAGAGTTCTTAGAATCAAATGATTTTGATCCATATAAAGAAATGGAATACCTGACAACCCTCGAGTACCTAAGAGATGACAGTGTGGCAGTATCGTACTCACTCAAAGAGAAAGAGGTGAAAGTGAATGGGCGGATTTTTGCTAAGTTAACAAAGAAACTAAGGAACTGCCAGGTAATGGCAGAAGGAATTCTAGCTGACCAGATTGCACCTTTCTTTCAGGGAAATGGGGTCATTCAAGATAGCATATCCTTGACAAAGAGTATGTTAGCGATGAGTCAACTGTCCTTTAACAGCAATAAGAAACGTATCACTGACTGCAAAGAGAGGGTTTCCTCAAACCGCAATCATGATCCGAAGAGCAAGAATCGTAGAAGAGTCGCCACTTTTATCACGACTGACCTACAAAAGTATTGTCTTAACTGGAGATATCAGACAGTCAAACTATTCGCTCATGCCATCAATCAGCTGATGGGCCTACCTCATTTCTTTGAGTGGATTCATCTTAGGCTGATGGACACTACAATGTTTGTAGGGGATCCTTTCAATCCTCCAAGTGACCCGACTGACTGTGATCTATCAAGAGTCCCAAATGATGACATATATATTGTCAGTGCTAGAGGGGGCATTGAGGGACTCTGCCAGAAGCTATGGACGATGATCTCAATTGCTGCAATCCAACTTGCTGCAGCAAGATCTCATTGTCGAGTTGCCTGCATGGTACAAGGTGACAATCAAGTAATAGCTGTAACGAGAGAGGTAAGATCAGATGATTCCCCGGATATGGTGTTGACACAGTTGCATCAAGCTAGTGATAATTTCTTCAAGGAATTGATTCATGTCAATCATCTGATCGGCCATAACCTGAAGGATCGTGAAACCATTAGATCAGACACATTCTTCATATACAGCAAACGAATATTCAAAGATGGAGCAATACTCAGTCAGGTCCTCAAAAATTCATCTAAATTGGTGCTAATATCAGGCGACCTTAGCGAAAACACTGTAATGTCCTGTGCCAACATTGCATCCACTGTAGCACGACTATGTGAGAATGGGCTTCCTAAGGATTTCTGTTACTATTTGAACTACCTAATGAGTTGCGTGCAGACATACTTTGATTCGGAGTTTTCTATTACCCACAGCTCGCAATCAGATTCCAACCAGTCCTGGATCGAGGATATCTCTTTCGTACACTCATACGTGTTAACCCCTGCCCAGCTGGGGGGACTGAGCAACCTTCAATACTCAAGGCTCTACACAAGGAATATTGGTGACCCAGGGACCACTGCTTTCGCAGAGGTCAAGCGACTAGAAACAGTGGGGTTGCTGAGTCCCAGCATCATGACTAACATCTTAACCAGGCCACCTGGCAATGGAGACTGGGCCAGCCTATGCAACGACCCATACTCTTTTAATTTTGAGACTGTTGCAAGCCCAAATATTGTCCTCAAGAAACATACACAGAAAGTCCTATTTGAGACATGTTCAAACCCTTTATTATCCGGGGTACATACAGAGGACAATGAGGCAGAAGAGAAAGCATTAGCTGAATTCTTACTCAATCAAGAAGTGATTCACCCACGTGTCGCACATGCTATCATGGAAGCAAGTTCTGTGGGTAGGAGAAAGCAAATTCAAGGGCTTGTTGACACAACGAACACTGTGATTAAGATTGCACTGACTAGGAGGCCCCTCGGTATCAAACGGCTGATGCGGATAATCAATTACTCGAGCATGCATGCAATGTTGTTCAGAGATGATATTTTCTTATCCAATAGATCCAACCACCCATTAGTTTCTTCTAATATGTGCTCGCTGACGCTAGCAGATTATGCCCGGAACAGAAGCTGGTCACCCCTGACAGGGGGCAGGAAAATACTGGGTGTATCCAACCCCGATACCATAGAACTTGTGGAGGGAGAGATTCTCAGCGTCAGTGGAGGGTGCACAAAATGTGACAGCGGAGATGAGCAGTTTACTTGGTTCCATCTTCCAAGCAATATAGAGCTGACTGATGACACCAGCAAAAATCCCCCGATGAGAGTGCCATATCTCGGGTCGAAGACTCAAGAGAGGAGAGCTGCCTCGCTTGCGAAAATAGCCCACATGTCACCACATGTGAAAGCAGCACTAAGGGCATCATCCGTGTTAATCTGGGCTTATGGGGACAACGAAGTGAACTGGACTGCTGCTCTTAATATTGCAAGGTCTCGATGCAACATAAGCTCAGAGTATCTTCGGCTATTGTCACCCCTGCCCACAGCTGGGAATCTCCAACATAGATTGGATGATGGCATAACCCAGATGACATTTACCCCTGCATCTCTCTACAGAGTGTCGCCTTACGTTCACATATCCAATGATTCTCAAAGGCTATTCACCGAAGAAGGGGTCAAAGAGGGAAACGTGGTTTACCAACAAATTATGCTCTTGGGTTTATCTCTAATTGAATCACTATACCCAATGACAACAACCAGAACATATGATGAGATCACATTACACCTTCACAGTAAATTTAGCTGCTGTATCCGAGAAGCGCCTGTTGCGGTTCCCTTCGAGCTCCTCGGGCTGGCACCGGAATTAAGGATGGTAACCTCAAATAAGTTCATGTATGATCCTAGCCCTATATCAGAGAGAGATTTTGCGAGACTTGACTTAGCTATCTTCAAGAGTTACGAGCTTAATTTGGAATCATATTCCACGCTGGAGCTAATGAACATTCTTTCAATATCTAGCGGGAAGTTGATTGGCCAATCCGTGGTTTCTTATGATGAAGATACTTCTATAAAGAATGATGCTATAATAGTGTATGACAACACACGAAATTGGATTAGTGAGGCGCAGAACTCAGATGTGGTCCGCCTGTTTGAGTATGCAGCACTCGAAGTGCTCCTTGACTGTGCTTATCAACTCTACTATCTGAGGGTAAGGGGTCTAAACAACATCGTCCTATACATGAATGACTTATATAAGAACATGCCAGGGATCCTACTCTCCAATATTGCGGCCACGATATCCCACCCCATCATTCACTCAAGGTTGAATGCAGTAGGCCTAATTAACCATGACGGGTCACACCAGCTTGCAGATATAGACTTCGTCGAGGTGTCTGCGAAATTGTTAGTCTCTTGCACTCGACGCGTGGTCTCAGGCTTATATGCAGGGAATAAGTACGATCTGCTGTTTCCATCTGTCTTAGATGATAACCTGAATGAGAAGATGCTTCAACTGATTTCCCGGTTATGCTGTCTGTACACAGTGCTCTTTGCTACAACAAGAGAAATCCCAAAAATAAGGGGCCTATCGGCAGAAGAGAAATGCTCAATACTCACTGAGTATCTACTGTCAGATGCTGTAAAACCATTGCTTAGGCCCGAACAAGTGAGTTCTATCATGTCTCCCAACATAATCACGTTCCCAGCCAATCTATATTACATGTCTAGGAAGAGCCTTAATTTGATCAGAGAACGAGAGGACAGAGATACTATCTTGTCGTTGTTGTTCCCTCAGGAACCGCTGCTTGAGCTTCGCCCAGTACGAGACATTGGTGCTCGAGTGAAAGACCCGTTTACCCGACAGCCCGCATCATTCATACAAGAGCTAGATCTGAGTGCCCCAGCAAGATACGACGCATTTACACTGAGTAAGGTTTGCTTCGAGCATACATTACCGAACCCAAAGGAAGATTACCTAGTACGGTACTTGTTCAGAGGAATAGGGACTGCTTCATCTTCTTGGTATAAGGCATCTCATCTTCTATCCGTACCTGAGGTCAGGTGTGCAAGACATGGGAACTCCTTATACTTAGCGGAAGGAAGCGGAGCCATCATGAGTCTTCTTGAATTGCATATACCACATGAGACTATCTATTACAATACACTTTTCTCGAATGAGATGAACCCTCCACAGCGACATTTCGGACCTACACCAACACAGTTTCTAAACTCGGTCGTTTATAGGAATCTACAAGCGGAAGTGCCATGTAAAGATGGATATGTCCAGGAGTTCTGCCCATTATGGAGAGAGAATGCAGAAGAAAGTGACCTGACCTCAGATAAGGCAGTTGGATATATCACATCTGTGGTACCCTACAGGTCTGTATCATTACTACATTGTGACATTGAGATTCCTCCAGGGTCCAATCAAAGCTTATTAGATCAACTGGCTACTAATTTATCCTTGATTGCCATGCATTCTGTGAGGGAGGGCGGGGTAGTGATCATCAAAGTACTGTATGCAATGGGGTACTACTTCCATTTACTCATGAATTTATTCACTCCATGTTCCACGAAAGGATATATACTCTCCAATGGCTATGCCTGTAGAGGGGATATGGAGTGTTACCTGATATTCGTTATGGGCTACTTAGGCGGGCCCACCTTCGTGCACGAAGTGGTAAGGATGGCAAAAACTCTAATACAACGACACGGTACACTTCTATCTAAATCAGATGAAATTACATTGACTAAGCTATTTACCTCACAGCAGCGTCGTGTGACAGATATCCTATCCAGCCCTTTACCGAAGCTAATGAAGCTCTTGAGAGAAAATATTGATGCTGCACTAATTGAAGCCGGGGGACAGCCCGTCCGTCCATTCTGTGCGGAAAGTTTGGTGAGCACACTAACAGATATGACCCAGACAACTCAGATCATTGCCAGCCACATTGACACAGTCATTCGGTCTGTGATTTACATGGAGGCTGAGGGTGACCTTGCCGACACAGTGTTCTTATTTACTCCTTACAATCTATCCACAGACGGTAAAAAGAGAACATCACTTAAGCAGTGCACCAAACAGATCTTGGAAGTCACAATACTGGGTCTCAGAGCCAAAGATATCAATAGAGTAGGTGATGTAATCAGCTTAGTACTCAGAGGTGCGGTTTCTCTAGAGGACCTCATCCCATTAAGGACATACCTGAAGCGCAGTACCTGCCCTAAATACCTGAAAGCGGTCCTAGGTATTACTAAACTCAAAGAAATGTTCACAGACACCTCGTTACTGTACTTGACTCGTGCTCAACAAAAATTCTACATGAAAACCATAGGTAATGCTGCCAAGGGATATTACAGTAATAATGACTCTTAAAGGCAATCGTACGCCAATCAGTTATCTTCTTAACTGATGACTCCCTCACTGACTTAATTATACCAGATTAGAAAAAAGTTAAATTCCGACTCTTTGGAACTCGTATTCGGATTCAGTTAGTTAACTTAAAGCAAGAGTGCGCATAGTCGTCCCTAATTATAGTTATGTCATTCACCAAATCTCTGTTTGGT------
>KM885168
ACCAAACAGAGAATCTGTAAGGTACGATACAAGGCGATGGAGCAATCGAAATCGCACGGGTAGAAGGTGTAGATCTCGAGTGCGAGCCCGAAGCTCAAGCTTGGGAATACCTTCTGCCAAGATGTCTTCCGTGTTCGATGAATACGAGCAACTCCTCGCTGCTCAGACGCGCCCCAATGGATCACATGGGGGGGGAGAGAAGGGTAGTACTCTCAAAGTGGAAGTGCCAGTCTTCACACTCAACAGTGATGACCCGGAGGATAGGTGGAGCTTTGCAGTCTTCTGCCTTCGGATTGCAGTCAGTGAGGACGCAAACAAGCCTCTGAGACAAGGAGCACTTATATCTCTATTGTGCTCTCACTCGCAAGTGATGAGGAACCATGTGGCGCTGGCTGGAAGGCAAAATGAGGCGACATTGGCAATGCTTGAGATTGACGGATTCTCAAATGGTGTGCCGCAGTTTAACAACAGGAGTGGCGTATCGGAAGAGAGAGCCCAGAGGTTCATGATGATCGCAGGCTCCTTGCCTCGTGCATGCAGCAATGGGACCCCATTTGTCACTGCCGGAGTAGAGGATGATGCCCCTGAAGACATAACTGACACTCTTGAGCGAATCCTCTCCATCCAGGTCCAAGTCTGGGTCACTGTTGCCAAAGCCATGACAGCTTATGAGACAGCAGATGAGTCAGAGACCAGAAGAATAAACAAGTACATGCAACAGGGTAGGGTTCAGAAGCGGTACATCCTCCACCCGGTGTGTAGGAGTGCGATCCAGCTTACAATCAGACAGTCATTAGCTGTCAGAATCTTCCTAGTGAGTGAGCTTAAGAGAGGTCGTAATACTGCTGGTGGCACCTCAACTTATTACAACCTCGTGGGAGATGTGGACTCATACATCAGGAACACTGGTCTCACTGCATTCTTCCTCACACTCAAGTATGGTATTAACACCAAGACATCCGCACTTGCGCTGAGCAGCCTCTCTGGCGACATCCAAAAGATGAAACAGCTAATGCGCTTGTACCGGATGAAAGGGGAGAATGCCCCGTACATGACCCTATTGGGTGACAGTGACCAGATGAGCTTCGCACCAGCAGAATATGCCCAGCTATATTCATTTGCAATGGGTATGGCATCTGTATTAGACAAAGGAACCGGCAAATACCAGTTTGCTAGGGATTTCATGAGCACCTCATTTTGGCGACTCGGGGTGGAATATGCTCAGGCACAGGGTAGTAGTATCAATGAAGACATGGCCGCTGAATTGAAGCTAACACCAGCAGCAAGAAGAGGGCTTGCGGCAGCAGCCCAAAGAGTGTCCGAAGATACCAGCAACATGGACCTTCCAACTCAGCAAGCAGGTGTCCTGACAGGGCTAAGTGACAGCACACCCCCTGCTCAATCAGGCGGTCCCATCAAACCACAGAGCTCTGCCGATGGAAATGACGGTGAGACCCAGTTTCTTGATCTGATGCGGGCAGTCGCCAACAGCATGAGGGATGCCCCCAACTCAGCACAGAGCAGCACCCAGCCTGCTCCCCCCCCAACTCCCGGAGGGGATCAGGACAATGACACCGACTGGGGATACTAGTCAAAGCCTTGCTCAGCAATGACCCAAATCTTCCTCCTTCCCCCACCACAACTTGCCGCCGCACCACACAAGCCAGGAAGAGACATCCACTGTGGCTGTCCCTCATCGCCTGACCGACCACCAGTCCGACCTCCCGAGGCCACCGCAGCTGCAACACCAATCACCGTATACCAATCATCACAACCCCACTGTCAGATTGATTAGAAAAAAATACGGGTAGAAGAGTAGTGTCTCGAAGGTGGGCATCCAAACCCACGCTTCTTCTACTCTCCCCGCCCAACAAGCCAAAGCAAGCATGGCCACGTTCACAGACGCAGAGATAGATGAGCTGTTCGAGACGAGCGGGACTGTCATTGACAGCATTATCACAGCTCAGGGCAAACCAGTGGAGACTGTAGGGCGGAGCGCCATTCCACAAGGGAAGACGAAGGCCCTCAGTCTAGCCTGGGAGAAGCATGGCAACACGAACACCCCAGCTGCCCAAGAATCAGCTGGAGAACAGGACCAGCACGGGCAGAACCAGGCCAGCAACAGCAACCGGGCAACCCCAGAAGAAGGACCCCATTTGCCCCAAGCCCAGGCCGCCTCACAGCCCCAAGAGGATGCAAACGAATCCCAACTGAAAACAGGGGCAAGCAGCTCATTACTCTCTATGCTCGACAAACTCAGCAACAAGTCATCGAATGCTAAAAAGGGCCCACCGCAGAGTCCTCCACAGCAGGCCCTCTACTCCAAAGGGAGCCCCGCAGTGGAACAAACCCAACATGGGGCCAATCAGGGGAGGGCTCAGCGGGAAACGGGGCACCAGGCCGCCCCAAGCCCTGGACCCCCGGGCACCGGCGTGAACATAGTATTTCCTGGACAATGGGGGGTGTCACCACAATCAGTTGGTGCAACCCAGCCTGCTCCCCAATCAGGGCAGAACCAAGGCAGTACTCCTGTGTCTGCGGATCATGTCCAGCCACCTGTAGACTTTGTGCAGGCGATGATGTCTATGATGGAGGCGATCTCACAGAGGGTAAGTAAGATTGATTATCAATTGGATCTAGTTCTCAAGCAAACCTCATCTATCCCAACCATGAGATCGGAAATACAACAATTGAAGACATCGGTTGCAGTGATGGAAGCAAACCTAGGAATGATGAAGATTCTGGACCCCGGTTGTGCAAACGTGTCCTCTCTAAGTGATCTACGCGCAGTGGCTAAATCTCACCCCGTGTTAATTGCAGGTCCAGGTGACCCATCACCCTACGTCACACAGGGAGGAGAAATCGCTCTTAACAAACTGTCACAGCCAGTACCCCACCCATCAGACCTTATAAAGCATGCAACTTCTGGCGGCCCGGATATAGGGATTGAGAGGGACACTGTTCGTGCGCTTATTCTATCGAGACCTATGCACCCGAACTCATCAAGCAAATTACTCAGCAAGCTCGACTCAGCAGGGTCAGTTGAAGAGATCAGGAAGATCAAGCGCCTCGCATTGAATGGATAAGAAGTATGGCAAAGCCAAATAAGATGGGAGTAAGCCCCATCTATTATCAGATAGAAATAATTCTTGATAATAAAGTTCTAAGTATAATTTAGCATGTAGGTACAGCAATTATCAACCTAAACACCTCATAGTCAAATCTTCAATACTATTGATTATGCATACACAGTAATTAAGAAAAAATACGGGTAGAATCGGAACGTCCCGGTTGTGCCAGGATGGACTCATCTAGGACAATTGGGTTATACTTCGATTCTGCCTTACCATCAAGCAGCCTTCTTGCCTTTCCAATCGTCCTTCAGGACACAGGAGATGGGAAGAAACAGATTGCCCCACAGTATCGGATACAGCGCCTGGATTCCTGGACAGACAGCAGGGAAGACTCAGTGTTCATCACCACATACGGATTCATCTTCCAGGTCGGGAGTGAGGAAACTTCTGTGGGGATGATAAATGACAACCCAAGACGTGAAATGCTATCCGCTGCCATGTTGTGTCTAGGTAGTGTCCCTAATACGGGAGATCTTGTGGAGCTGGCAAGGGCTTGTCTGGCTATGGTGGTGACATGCAAAAAGAGTGCCACGAATACAGAGAGGATGGTCTTCTCGGTGGTACAAGCGCCGCAGGTGCTGCAAAGCTGCAGAGTGGTTGCCAACAAATACTCCTCTGTGAATGCAGTAAAGCATGTGAAGGCTCCTGAGAAGATACCAGGCAGCGGGACACTTGAATACAAGATAAATTTCGTGTCACTGACTGTAGTACCCAGAAAAGATGTTTATAAGATCCCAACTGCAGCGCTCAAGGTGTCTGGATCAAGTCTCTATAATCTTGCACTAAATGTCACTATTGATGTGGAGGTAGATCACAAAAGCCCACTTGTAAAATCATTGTCTAAGTCAGAGGACGGGTACTACGCAAACCTCTTTCTACACATCGGGCTTATGTCAACAGTAGACAAGAAAGGAAGAAAGGTGACATTTGACAAGTTGGAAAGAAAACTCCGGAGACTCGATCTGTCTGTGGGGCTCAGTGATGTACTTGGGCCATCTGTCTTAGTCAAAGCAAGAGGTGCGCGTACTAAACTCCTGGCACCGTTCTTCTCTAGCAGCGGAACCGCATGCTACCCAATTGCCAATGCATCCCCTCAGGTGGCAAAGATACTGTGGAGTCAAACAGCGAGCCTGCGCAGCGTTAAAGTGGTCATTCAAGCTGGCACACAGAGGGCTGTGGCTGTGACTGCAGACCACGAGGTGACATCCACCAAGCTGGAAAAAGGGCACACTATTGCCAAATACAACCCGTTCAAAAAGTAAGTACTCGCTGCAACTGACACTACAAAGAATCATCTACTAACAAATCAACACTAGTCAAGTATAATAATTAAACCTTTAAAGATAGGTTGATTCGTAGTAGCATTAGAAAAAACACGGGTAGAAGGTATGGGATCTCGACCTGCACCCATGGCAGGCAGAATGGATCCCAAGCCCTCTACCTGCTATTTGCACGCCTTCCCATTGATCTCCGTAGCTATCAGTTCAGTATTCATGGCAGGGAAAGCATCAGCATTGGATGGGCGACCGCTCGCTGCCGCAGGAATAGTAGTCACAGGAGACAAAGCAGTTAATATATACACATCGTCGCAGACAGGGACAATTATCATCAAACTATTACCAAATATGCCCAAAGACAAAGAACAATGTGCTAAGAGCCCCTTAAATGCATACAATAGGACTCTTACAACCCTCCTTGCCCCGCTCGGCGATTCGATTAGGAGAATCCAAGATTCGGTAACCACATCAGGAGGTGAACGGCAGGAGCGTTTGATAGGAGCAATAATAGGAGGTGTCGCATTAGGTGTAGCCACCGCAGCGCAAATCACAGCGGCTTCTGCCCTCATACAAGCCAACCAGAACGCTGCAAACATACTGAAATTAAAAGAGAGTATTGCTGCTACCAATGAAGCGGTACATGAAGTCACTAGTGGGCTGTCCCAGCTAGCTGTTGCCGTAGGTAAGATGCAGCAGTTTGTAAATGAGCAATTCAATAAGACAGCACAAGAGATCGACTGTATTAAGATCACACAACAGATTGGGGTGGAGTTGAATCTATACTTGACTGAACTGACAACTGTGTTCGGGCCGCAAATCACATCTCCTGCACTTACGCAGTTAACCATCCAGGCTTTATATAATCTGGCGGGTGGGAACATGGATTACATGCTGTCTAAGCTAGGAGTGGGTAACAATCAGCTCCGTTCTCTGATGAGTAGTGGCCTAATATCAGGGAATCCAATTCTCTACGACTCGCAAACTCAGCTTCTGGGAATACAGGTGACTCTCCCCTCTGTGGGCAATCTGAACAACATGCGCGCCACATATCTAGAAACCCTTTCTGTAAGCACAAACAAGGGATATGCATCCGCATTAGTGCCTAAGGTGGTAACTCAGGTAGGTTCCGTAATTGAAGAGCTGGATACGTCGCATTGCATAGAGACAGATCTGGACCTGTACTGCACCAGAATTGTAACGTTTCCCATGTCTCCAGGTATCTTTTCTTGTCTTGGCGGAAACACCTCAGCGTGCATGTATTCCAAGACTGAAGGAGCACTCACCACACCATACATGACGCTCAAAGGATCAGTCATAGCAAATTGCAAGATGACAACATGTAGGTGCGCGGATCCTCCGGGGATAATCTCACAGAATTATGGAGAGGCTGTCTCTCTAATAGACAAAAAGGTATGCAACATTCTGACGCTTGACGGGATCACCTTGCGCCTTAGCGGAGAATTTGATGCAACCTATCAGAAAAATATCTCAATTCAGGACTCCCAAGTGGTGATTACTGGGAATCTAGATATATCCACTGAATTAGGGAATGTGAATAATTCAATCAGCAATGCTCTAGACAAATTAGAAGAGAGTAACAGCAAGCTAAATAAAGTTAATGTGAGGCTCACCAGTACATCTGCCCTAATCACATATATTGTCTTGACGACAATAGCACTGATATGCGGGATAGTCAGTTTAGTACTCGCCTGCTATATAATGTACAAACAAAAAGCCCAGCAAAAAACACTGCTGTGGCTTGGGAACAACACCTTGGACCAGATGAGAGCAACGACAAAGATGTAAAATCCCATTGTTGCATAACTTGGTAAAACACATCTCTATTATGAAAATTAACATTGCTAAATTGCTTTAGTACCTTAGAAAAAACTGAGTCTCATTGGAGAAATGGTGAAGATATACGGGTAGAACAGTTGGAGAGGTCGCCTCTATTTTGGGAGTGTGACCTCGATCTGTCTGTTCTGCCACCCCGTATAGGGACCCAGGTGACTATGGAGAGAGGGGTCAGCCAAGTTGCACTCGAGAATGATGAAAGGGAGGCAAAAAACACATGGAGGTTGGTGTTCAGAGTGACTGTTCTTTTTCTCATTATAGTGACTCTTGCTATCTCCGCAGCCGCCCTCGCATTCAGCATGAATGCTAGCACACCTCAGGACTTGGAAGGAATATCAGTAGCCATATCAAAGGCAGAGGATAAAATTACCTCTGCTTTTGGAGTGAGCCAGGACGTAATAGACAGGATATATAAACAAGTGGCATTAGAGTTGCCCCTAGCCCTGCTCAATACCGAATCCTTGATCATGAACGCCTTGACATCACTGTCTTACCAAATCAACGGCGCAGCCAATTCCAGCGGATGTGGGGCCCCTGTACATGATCCTGATTACATTGGAGGGATAGGCAAGGAGCTGATTGTAGATGACACGAGTGACGTAACATCTTTCTACCCATCTGCATTCCAAGAGCACCTTAATTTCATCCCCGCACCTACCACAGGATCCGGCTGTACTCGAATCCCATCTTTTGACATAGGTGTCACTCATTATTGCTATACACACAATGTCATCTTGTCAGGGTGTAAAGACCATTCACATTCACATCAATATCTTGCACTAGGGGTTTTAAGGACTTCAGCAACTGGTAGAGTGTTCTTTTCAACTCTTCGCTCAATTAATCTGGATGATACTCAGAACAGGAAGTCATGTAGTGTAAGTGCAACGCCCCTAGGATGTGATATGTTATGCTCTAAGGTCACAGAGACTGAAGAAGAGGACTACCGATCGACGGACCCTACACCAATGGTGCATGGGAGGCTAGGATTTGATGGCCAGTATCATGAGAGAGATTTGGACGTTCGCACTCTCTTTGGGGATTGGGTAGCTAACTACCCTGGGGTTGGTGGTGGATCCTTCATAAATAACCGTGTCTGGTTCCCAGTGTACGGCGGTTTGAAACCAGGCTCCCCAACAGACAAGAGGCAAGAGGGGCAGTATGCTATTTATGAGAGGTACAATGATACGTGCCCTGATGATCATGAGTATCAGGTCAGGATGGCCAAGTCAGCATACAAGCCTAACCGATTCGGAGGGAAGCGAATCCAACAGGCGATCTTATCCATAGGTGTATCAACTACCCTTGCAGATGATCCAGTATTAACTGTGACTTCCAATACCATCACTCTCATGGGCGCGGAGGGCAGGGTGATGACTGTCGGGAACTCTCACTACCTGTACCAGCGCGGGTCTTCTTATTACTCCCCTGCTATACTTTATCCCTTGACCATTGCAAATAAGACTGCGACTCTCCAGGCCCCTTATAAGTTCAACGCATTCACAAGGCCAGGCAGTGTCCCATGTCAAGCAACTGCAAGGTGTCCAAACTCTTGTGTAACGGGGGTATACACTGACCCGTATCCAATAGTATTTCACAAGAATCACACACTGCGAGGAGTGTTTGGTACAATGTTGGATGACGTACAAGCCAGGTTGAACCCAGTTTCTGCAGTATTTGATTCCATTGCACGAAGTCGAGTGACTAGAGTAAGTTCTAGCAGCACCAAAGCAGCGTATACAACATCTACCTGTTTCAAAGTGGTGAAGACAGGGAGAGTATACTGTCTAAGTATTGCTGAAATCTCTAATACACTATTCGGGGAGTTTAGAATAGTACCGCTACTGGTTGAGATCCTAAGAGATAAAGGGCGGTCAGAGGCAAGATCATCGCTGACCACCAAGGGACACCCAGGCTGGAGTGATGACGTTGTTGAGCCAATCTTCTGCACAGTGACCAACCAAACTGACCATAGGCAAAAGCTAGAGGAATATGCACAAAGCTGGCCATGACTGGGAACTGCGCAAATGCTCTATGATGTAGTATTCCACTCATAGCATATTAGAAAAAACTATAGCCACAGCTGAGATAGGCAAAGATGAGCAAACCAGAGGGACGCACGGGTAGGACATGGCAGGCTCCGGGTCCGAAAGGGCAGAGCACCAAATCATCCTACCCGAATCTCACCTATCGTCTCCACTTGTCAAACATAAGTTACTGTATTATTGGAAACTGACCGGCCTACCCTTACCAGATGAGTGTGACTTTGATCACCTCATACTCAGCAGACAATGGAAGAAGATCCTTGAATCGTCAACCCCAGACATTGAAAGAATGATTAAGTTAGGTCGCTCAGTGCATCAGACACTCAGCCATTCCTCAAAACTCACTGGGATCTTACATCCTAGGTGTCTGGAAGACCTAGTGAGGCTAGATATTCCCGATTCAACAAACAAGTTCAGAAGGATAGAGAAGAAGATTCAGATTCACAATACACGGTATGGGGAACTATTTACCAGACTCTGCTCTTATGTTGAAAAGAAGCTGCTAGGCTCTAGCTGGACACAAAAGATCCGCCGTTCTGAAGAGTTTGACAGTCTCCGCACAGACCCAGCATTCTGGTTCCACTCTTCATGGTCTATTGCCAAATTCGCATGGCTTCATGTGAAGCAGATCCAGAGACACTTGATCGTGGCCGCGCGGACGAGGTCTGCATCCAACAAGCTTGTGACACTGTCTCATCGTTCAGGCCAAGTCTTTATCACTCCTGAGCTAGTAATAGTAACGCATACGAATGAAAACAAGTTTACATGCCTCACGCAGGAACTTGTATTGATGTATGCGGACATGATGGAGGGAAGGGACATGGTGAATATAATCTCATCGACTGCGGTACACTTGCGTTGCTTGGTGGAAAAGATTGATGATATCTTGAGGCTGGTGGATGCACTTGCTAGGGATCTAGGCAATCAGGTTTACGATGTTGTGGCACTGATGGAGGGCTTCGCATATGGTGCCGTGCAACTTTTGGAACCATCAGGGACCTTTGCTGGCGACTTCTTTTCGTTCAATCTACAAGAATTGAGGGATACTTTGATTTGTTTATTACCGCAGAGAATAGCCGACTCAGTGACACATGCTATTGCCAACATATTCTCTGGCCTTGAGCAAAACCAAGCAGCAGAGATGTTGTGTCTATTGAGGTTATGGGGTCATCCGCTATTAGAGTCGCGAGCTGCCGCAAAAGCTGTTAGGGCCCAAATGTGTGCACCCAAAATGGTAGATTTTGATATGATTCTCCAGGTGCTGTCATTTTTTAAAGGAACTATCATTAACGGATATAGGAAGAAGAACGCCGGTGTCTGGCCAAGGGTTAAAGCACACACCATATACGGGAAAGTAATTGCTCAATTGCATGCCGACTCTGCCGAGATATCTCATGACATCATGTTGAGAGAATATAAGAATCTATCTGCGATTGAATTTGAGGCTTGTATTGAGTACGATCCTGTCACTAACTTGAGCATGTTTCTAAAAGACAAGGCAATTGCGCATCCGAGAAACAACTGGCTCGCTTCATTTAGGAGGAACTTGCTCTCAGAGGAACAGAAGAAAAATGTGCAGGACTCCACATCAACTAATCGGCTCCTAATAGAATTCCTAGAATCAAATGATTTTGATCCATATAAAGAGATGGAATACTTAACAACACTCGAATACCTGCGAGATGATAGCGTGGCAGTCTCTTACTCATTGAAGGAGAAGGAGGTGAAAGTTAACGGCCGCATATTCGCCAAGTTGACCAAGAAGCTGAGGAACTGCCAGGTCATGGCAGAGGGGATTCTTGCAGACCAGATTGCACCCTTCTTCCAGGGGAACGGAGTGATCCAAGACAGCATTTCTCTGACCAAGAGCATGCTAGCAATGAGCCAACTATCATACAATAGCAACAGGAAGCGTATCACCGATTGCAAAGAGAGGGTCTCCTCTAGCCGGAATCATGACCTCAAAGGAAAACACCGACGAAGGGTTGCCACATTTATCACTACCGATCTACAGAAATACTGCTTGAACTGGCGGTATCAGACCATAAAGCTATTCGCTCACGCCATCAACCAACTAATGGGTCTACCACACTTCTTTGAGTGGATACATCTGAGGCTAATGGATACCACGATGTTCGTGGGCGACCCTTTCAACCCTCCGAGTGATCCGACTGACTATGACCTAACCAAGGTTCCGAATGATGACATATATATTGTCAGTGCGAGAGGGGGTATTGAGGGGCTTTGCCAGAAGTTATGGACTATGATCTCAATTGCAGCTATTCAGTTGGCAGCAGCACGATCACATTGTCGCGTAGCATGTATGGTCCAAGGGGATAACCAAGTAATAGCTGTCACTAGAGAGGTCCGACCGGATGACTCTCCCGAATCCGTTTTAACCCAGCTTCATGAGGCTAGTGACAACTTCTTTAGAGAATTGATCCATGTCAATCATCTGATAGGGCACAACCTAAAAGACAGAGAGACTATCAGGTCAGATACTTTCTTCATCTATAGCAAGAGAATTTTTAAAGACGGTGCCATACTCAGTCAGGTCCTCAAGAACTCTTCAAAATTAGTACTAGTATCGGGAGACTTGAGCGAAAATACAGTGATGTCCTGTGCCAATATCTCATCTACTGTAGCACGGCTCTGCGAGAATGGCCTCCCAAAGGATTTTTGTTACTATCTCAACTACCTGATGAGTTGTATCCAAACATATTTTGACTCTGAATTTTCAATTACTAGTTCTACTCAATCAGGCTCAAATCAATCGTGGATAAATGACATACCATTTGTCCATTCATATGTCCTGACACCGGCACAACTAGGCGGGTTGAGCAATCTCCAATACTCAAGGCTCTATACCAGGAACATCGGAGACCCAGGGACGACAGCATTTGCTGAGGTGAAAAGGCTCGAGGCAGTAGGACTTTTAGGACCAAACATAATGACAAACATTCTGACTAGACCGCCAGGGAACTGGGACTGGGCCAGCTTATGTAATGATCCCTATTCGTTCAATTTTGAGTCAGTAGCCAGTCCGAGTATCGTCCTCAAAAAACATACACAACGCGTATTATTTGAGACATGTTCAAACCCACTACTATCTGGAGTCCACACAGAAGACAATGAAGCAGAGGAGAAAGCATTGGCAGAGTATTTACTGAATCAAGAGGTGATCCACCCAAGAGTGGCCCATGCAATTATGGAAGCAAGCTCAGTTGGAAGGAGAAAGCAGATTCAGGGGTTGGTGGATACGACCAATACAGTCATAAAAATTGCGTTATCCAGAAAACCACTAGGGATCAAGAGGCTCACAAGGATAATAAATTACTCTAGCATGCATGCCATGCTCTTCCGAGATGATGTCTTCTTGTCTAATAGAGCCAACCATCCGCTAGTGTCATCAGATATGTGCTCTTTAGCATTGGCAGACTATGCAAGGAACCGCAGTTGGTCACCCTTGACCGGGGGAAGAAAGATTCTAGGGGTCTCTAATCCTGACACGATTGAGCTAGTGGAAGGAGAGATACTAAGTATCAGTGGGGGCTGTTCAAAGTGTGATAGCGGAGATGAACAATTCACATGGTTCCACCTTCCAAGCAATATTGAACTGACAGATGATACGAGCAAGAATCCTCCTATGAGGGTCCCTTACCTAGGCTCCAAAACTCAGGAAAGGAGAGCTGCATCTCTTGCAAAAATTGCACATATGTCACCGCATGTTAAAGCAGCACTCAGAGCCTCTTCGGTACTGATCTGGGCATATGGTGACAATGACATCAATTGGACAGCCGCATTGAAGCTGGCACGATCAAGATGCAATGTTTCATCAGAGTACCTCAGGCTATTGTCACCTTTACCGACTGCAGGGAATCTCCAACACCGACTCGATGATGGCATCACCCAGATGACATTCACCCCTGCCTCTCTATATCGAGTGTCTCCATATGTCCATATATCAAATGACTCACAGAGGCTGTTCACTGAGGAGGGTGTTAAGGAAGGGAACGTGGTATATCAGCAGATCATGCTCCTCGGGCTCTCTCTGATAGAGTCATTATTCCCCATGACTGTCACAAAAACATATGATGAAATCACTCTCCATCTCCATAGCAAGTTTAGTTGTTGTATCCGTGAGGCACCAGTGGCTGTCCCATTTGAACTAACAGGTGTAGCACCAGATCTCAGGGTTGTAGCATCTAACAAGTTCATGTATGACCCAAACCCAGTAGCGGAAGGGGACTTCGCTAGGCTAGATCTTGCAATATTCAAGAGTTATGAATTGAATTTGGAGTCATATTCCACAGTAGAATTGATGAATATTCTTTCCATCTCTAGCGGAAAGCTAATTGGTCAATCAGTAGTGTCTTATGATGAAGAGACGTCCATTAAAAATGATGCAATAATAGTGTATGACAATACCCGCAACTGGATAAGTGAGGCTCAAAATTCAGATGTCGTCCGGCTATTCGAGTACGCAGCCCTTGAGGTCTTGCTTGATTGCTCTTACCAGCTATACTATCTTCGAGTGCGCGGTTTGAACAATGTTGTCCTATACATGAGTGATCTTTACAAGAATATGCCTGGCATCCTACTATCTAACATTGCTGCTACCATATCCCACCCAATCATACATTCACGTTTACATACCGTAGGGTTGATCAGCCATGATGGCTCACACCAGCTTGCAGATACGGATTTCATTGAGTTATCAGCTAATCTGCTCGTATCTTGCACAAGGAGAGTTGTCTCGGGGCTATATGCAGGGAACAAGTATGATTTGCTTTTCCCTTCCGTCCTAGATGACAACTTGAACGAGAAGATGCTACAGCTGATCTCTCGACTTTGTTGTCTGTATACAGTGCTGTTTGCGACCACGAGAGAAATTCCGAAAATAAGAGGATTGCCCGCAGAAGAGAAGTGTGCTATGTTAACAGAATACCTTCTATCTGATGCAGTGAGGCCACTCCTCAGTCCAGAGCAAGTAGATTCAATCACTTCTCCAAGCATTGTAACATTCCCAGCTAACCTCTATTATATGTCTAGGAAAAGTCTGAACTTAATTAGAGAAAGAGAGGACAGGGACTCGATTCTAGCTTTGATGTTCCCACAAGAACCGTTGTTTGAATTCCCACTTGTCCAAGACATCGGTGCACGTGTCAAGGACCAATTGACAATGAAGCCTGCTGCATTCCTACACGAGCTAGACTTGAGCGCTCCAGCACGGTACGATGCATACACGTTGGAGCAAGCCCGATCTGACTGTGCACCTGCTGACATGGGGGAGGATCAATTAGTTCGATACCTATTTAGGGGAGTAGGAACGGCATCTTCTTCTTGGTACAAAGCATCTCATTTGTTATCTGTTCCAGAAATCAGGTGTGCCAGGCACGGCAACTCTCTGTATCTTGCCGAAGGAAGCGGGGCTATCATGAGCTTACTAGAGCTGCATATACCGCACGAGACGATATATTACAATACACTCTTCTCCAATGAAATGAACCCACCGCAGCGTCACTTCGGTCCTACACCGACACAGTTTCTTAACTCCGTGGTGTATAGAAACTTACAAGCTGAGGTCCCGTGCAAAGATGGATTTGTCCAGGAGTTCCGACCCTTATGGAGAGAGAACACAGAGGAGAGTGATTTGACATCAGATAAAGCTGTAGGGTACATTACATCTGTAGTACCGTATCGATCAGTGTCTCTGCTTCACTGTGACATTGAAATCCCACCTGGGTCTAATCAGAGCTTGTTAGATCAACTGGCCACCAATTTATCACTAATAGCGATGCACTCAGTGAGAGAGGGAGGTGTTGTAATTGTAAAAATACTGTACTCCATGGGCTACTATTTCCACTTGCTTGTGAACCTTTTCACCCCTTGCTCAGTTAAAGGGTACGTCCTATCAAATGGGTATGCCTGTAGGGGAGATATGGAATGCTATGTAGTATTCGTGATGGGTTATTTGGGCGGGCCTACTTTTGTTAATGAAGTAGTAAGGATGGCGAAGACATTGATACAGAGGCACGGGACGCTACTTGCCAAATCGGATGAGACGGCATTGATGGCGTTATTTACCTCGCAGAAACAAAGAGTTAACAACATCCTATCAAGCCCTCTCCCGAGGCTGGCAAAGCTACTAAGACGCAATATTGACACTGCTTTGATCGAGGCCGGGGGACAACCTGTAAGGCCGTTCTGCGCAGAAAGCTTAGTAAATACTCTCTCAGACATTACTCAAACCACGCAAGTGATTGCCAGCCACATTGACACAGTCATAAGATCAGTCATATACATGGAAGCAGAGGGTGACCTGGCTGACACTGTCTTCCTATTCACACCGTACAATTTGTCCACCGATGGGAAAAAGAGAACATCACTTAAACAGTGCACAAGGCAAATCCTCGAGGTAACCATCCTCGGTCTTGGGGCAGAGGATCTCAATCGGGTGGGAGACATCATAAGCTTGATACTCAGAGGGACAATATCTCTAGAAGACCTTATACCGCTACGCACATATCTCAAGATGAGTACATGCCCTAAATATCTGAAATCCGTACTGGGCTTGACAAAGCTAAGGGAGATGTTCTCCGACGGTTCCATGCTTTATTTAACACGGGCACAACAAAAGTTTTACATGAAGACTGTAGGGAATGCCGTCAAAGGATACTACAACAGTAGCAAAAATTGAGAAGACTGTAACTGTTGACAATAATGGTAGGTGTTGTTGATTTACAGACTTAATAATCATTGCATCATTAGAAAAAACTTAATTCTGTCAAATTTAGGCCTCGAATCCGCAATCGAATCATAGTGGCAAAAATAATATAAAACAGAATAGCTTGTCACATTATTCTGATATTCACCAAATCTTTGTTTGGT
>KM885167
ACCAAACAGAGAATCCGTGAGGTACGATAAAAGGCGAAGAAGCAATCGAGATCGTACGGGTAGAAGGTGTGAACCCCGAGCGCGAGGCCGAAGCTCGAACCTGAGGGAACCTTCTACCGATATGTCGTCTGTTTTCGACGAATACGAGCAGCTCCTCGCTGGTCAGACCCGCCCTAACGGAACTCATGGAGGGGGAGAGAAAGGGAGCACTTTAAAAGTTGAGGTCCCAGTATTTACCCTAAACAGTGATGATCCAGAGGATAGATGGAATTTTGCGGTATTCTGTCTTCGGATTGCTGTTAGCGAGGATGCCAACAAACCACTCAGGCAAGGTGCTCTTATATCCCTCTTATGCTCCCATTCTCAGGTGATGAGAAACCATGTTGCCCTTGCAGGGAAACAGAATGAGGCCACACTGGCTGTTCTTGAGATCGATGGTTTTGCTAACAGTGTGCCCCAGTTCAACAATAGGAGTGGAGTGTCTGAGGAGAGAGCACAGAGATTCATGGTAATCGCAGGATCTCTCCCTCGGGCATGCAGCAACGGTACTCCGTTTGTCACGGCTGGGGTTGAAGATGATGCACCAGAAGATATCACTGACACTCTGGAAAGAATCCTATCTATCCAAGTTCAGGTATGGGTCACAGTAGCAAAGGCCATGACTGCATATGAGACAGCAGATGAGTCAGAAACAAGAAGAATAAATAAGTATATGCAGCAAGGTCGAGTTCAGAAGAAGTACATCCTTCATCCTGTATGCAGGAGTGCAATTCAACTCACAATCAGACATTCTCTGGCAGTCCGTATTTTCCTAGTTAGTGAGCTCAAGAGGGGCCGCAATACAGCAGGTGGGAGCTCTACATATTACAACTTGGTCGGGGATGTAGACTCATACATCAGGAACACCGGGCTTACTGCATTTTTCCTAACACTCAAATATGGAATCAATACCAAGACGTCAGCCCTCGCACTCAGCAGCCTCACAGGTGATATCCAAAAAATGAAACAGCTCATGCGTTTATATCGGATGAAAGGTGAAAATGCACCATACATGACATTGTTAGGTGACAGTGACCAGATGAGCTTTGCACCAGCTGAGTATGCACAACTTTATTCTTTTGCCATGGGCATGGCATCAGTCTTAGATAAGGGAACTGGCAAGTACCAATTCGCCAGGGACTTTATGAGCACATCATTCTGGAGACTTGGAGTAGAGTATGCTCAGGCCCAGGGAAGTAGCATTAATGAGGACATGGCTGCTGAGCTAAAACTAACCCCGGCAGCAAGGAGAGGCCTGGCAGCTGCTGCCCAACGAGTATCCGAAGAAATCGGCAGCATGGACATTCCCACTCAACAGGCGGGAGTCCTCACCGGGCTCAGTGACGAAGGCCCCCGAACTCCACAGGGCGGATCAAACAAGCCGCAAGGGCAACCAGATGCCGGGGATGGGGAGACTCAATTCTTGGATTTTATGAGAGCAGTGGCGAACAGCATGCGGGAAGCGCCAAATCCTGCACAGAGCACCACCCATCCAGAGCCTCCCCCAACCCCTGGGGCATCCCAAGACAACGACACTGACTGGGGGTACTGATCGACAACACCCAGCCTGCCTTCACAGGATCACACCAAACCCTCCGCCCAAAACCCTCCCACACTCCCCGACCCACAACCCCGCACGACCACACCAACAAAAGCTCCCCCCCACCCTCTCCCCCACTCCCAGCCACACGATCCCACCCACCCGGGACAACACAGGCACAGCTCGGTTCGTCGACAATCCGCCCAGAGCCCAAGGTATTAGAAAAAAATACGGGTAGAAGAGAGACATCCAGAGACCAGGACGAGTCACCAAGTTCTCTGTTCTCCCTTCTACCCAGTGAATTAGGGTGAAGATGGCCACTTTTACAGATGCGGAGATAGATGACATATTTGAGACCAGTGGGACTGTCATTGACAGCATAATTACGGCCCAGGGCAAATCAGCTGAGACCGTTGGAAGAAGCGCGATCCCGCAGGGCAAGACCAAAGCTCTAAGCACAGCATGGGAGAAGCACGGGAGTGTCCAGCCACACGCCAGTCAGGACGCCCCTGACCAACAAGACAGAACAGAAAAACAGCCATCCACACCTGAGCAGGCGACTCTACACAACAACCCGCCGATCACATCCACTGAACCGCCTCCCACTCAGGCCGCAAGCGAGACCAGCGACACACAGCTCAAGACTGGGGCAAGCAACTCCCTTCTGTCCATGCTCGACAAACTGAGCAATAAATCGTCCAATGCTAAAAAGGGCCCATGGTCGGGTTCCCAAGAAGGGCATCACCAACCTCCGGCCCAACAACACGGGAACCAGCCGAGCTATGGAAGCAACCAGGGAAGACCGCAGCATCAGGCCAAGGCCGTCCCTGGAAACCGGGGCACAGACGAGAACACAGCATATCATGGACAACGGAAGGAGTCACAACCATCAGCTGGTGCAACCCCTCATGCGCCCCAGTCAGGGCAGAGCCAAGACAATACTCCTGTACCTGTGGATCGTGTCCAGCTACCTGCCGACTTTGCGCAGGCGATGATGTCTATGATGGAGGCATTATCACAGAAGGTAAGTAAAGTTGATCATCAGCTGGACCTAGTCTTGAAACAGACATCCTCCATTCCTATGATGCGATCTGAAATCCAACAGCTCAAGACATCTGTTGCGATCATGGAAGCTAACTTAGGCATGATGAAAATTCTGGACCCTGGTTGTGCTAACGTTTCATCCTTAAGTGATCTCCGGGCAGTAGCCCGATCCCACCCAGTCCTAGTTTCAGGCCCCGGAGACCCATCTCCTTACGTGACACAAGGGGGTGAAATGACGCTCAATAAACTCTCACAACCGGTGCAGCACCCCTCTGAATTGATTAAGTCTGCCACTGCAAGCGGGCCTGACATGGGAGTGGAGAAGGACACTGTCCGCGCATTAATCACCTCGCGCCCGATGCATCCAAGCTCCTCGGCTAAGCTCCTGAGCAAGCTAGATGCAGCCAGGTCAATTGAAGAGATCAGGAAGATCAAACGCCTTGCGCTGAATGGTTGATGGCCATCACAACTCATAACAGGCTCCCGTCACTTTAGCGTCACACGGAATCCCTCGGGGGCCCCCCTTCGCAAATCTATGCTTCAACACCCAAAACAACAGCCCTCTCTCACCCCCCCCAATCCCCCGAATGATCGCACAACTGCAACCAATCCAGCGGCATTAGAAATTAAGAAAAAATACGGGTAGAATCAAAGTGCCTTGATTGCACCAAAATGGACTCATCCAGGACAATCGGGCTGTACTTTGATTCTGCCCTCCCTTCCAGCAGCCTGTTAGCATTTCCGATTGTCTTACAAGACACAGGAGACGGGAAGAAGCAAATCACCCCACAATACAGGATCCAGCGTCTTGATTCGTGGACAGACAGTAAGGAAGACTCGGTATTCATCACCACCTACGGGTTCATCTTTCAAATTGGGAATGAAGAAGCCACCGTCGGTGTGATCAATGACAATCCCAGGCACGAGCTACTCTCTTCCGCAATGCTCTGCTTAGGGAGTGTCCCGAACGACGGAGATCTTGTTGAGCTGGCGAGAGCCTGCCTCACCATGGTGGTAACTTGCAAGAAGAGTGCAACTAACACTGAGAGAATAGTCTTCTCAGTAGTGCAGGCACCTCGGGTGCTGCAAAGCTGTATGGTTGTGGCAAATAGGTACTCATCAGTGAATGCAGTGAAGCATGTGAAGGCGCCAGAAAAGATCCCTGGGAGCGGAACCCTAGAGTATAAAGTGAATTTTGTCTCTTTGACCGTGGTGCCAAGAAGGGATGTCTACAGGATCCCAACTGCAGTATTGAAAGTGTCTGGCTCAAGCCTGTACAATCTTGCGCTCAATGTCACTATTGATGTGGACGTGGATCCGAAGAGCCCGTTAGTCAAATCCCTTTCCAAGTCCGATAGCGGATACTATGCGAATCTTTTTCTGCATATCGGGCTTATGTCCACTGTAGATAAGAAAGGAAAGAAAGTGACATTTGACAAGATAGAGGAAAAGATAAGGAGACTCAATCTATCTGTCGGGCTCAGTGATGTGCTCGGACCCTCTGTGCTTGTGAAGGCGAGAGGTGCACGGACTAAGCTACTTGCTCCTTTCTTCTCTAGCAGTGGGACAGCCTGCTATCCTATAGCAAATGCCTCTCCCCAGGTTGCCAAGATACTCTGGAGCCAAACTGCGCACCTGCGGAGTGTGAAAGTCATCATTCAAGCCGGCACTCAGCGTGCTGTCGCAGTGACCGCTGATCATGAGGTAACCTCCACTAAGATAGAGAGGAGGCATGCCATTGCTAAATACAATCCTTTCAGGAAATAAGTTGCATCCCTAAGACTGCAGTTCACCTGCTTTCCCGAATCACCATTACACCAGACAATGATCCATCTCGACTGCTTATAGTTAGTTCACCTGCCTAGCAAATTAGAAAAAACACGGGTAGAAGAGTCTGGATCCCGACCGGCACATTCAGGACGCAATATGGGCTCCAAACCTTCTACCAGGATCCCAGCACCTCTGATGCTGATCACCCGGATTATGCTGATATTGGGCTGTATCCGTCCGACAAGCTCTCTTGACGGCAGGCCTCTTGCAGCTGCAGGAATTGTAGTAACAGGAGATAAGGCAGTCAATGTATACACCTCGTCTCAGACAGGGTCAATCATAGTCAAGTTGCTCCCGAATATGCCCAGGGATAAGGAGGCGTGTGCGAAAGCCCCATTAGAGGCATATAACAGAACACTGACTGCTTTGCTCACTCCTCTTGGCGACTCCATCCGCAAGATCCAAGGGTCTGTGTCCACGTCTGGAGGAAGGAGACAAAAACGCTTTATAGGTGCTGTTATTGGCAGTGTAGCTCTTGGGGTTGCAACAGCGGCACAGATAACAGCAGCTGCGGCCCTAATACAAGCCAACCAGAATGCTGCCAACATCCTCCGGCTTAAGGAGAGCATTGCTGCAACCAATGAAGCTGTGCATGAAGTCACCGACGGATTATCACAACTATCAGTGGCAGTTGGGAAGATGCAGCAGTTTGTCAATGACCAGTTTAATAATACGGCGCGAGAATTGGACTGTATAAAAATCACACAACAGGTTGGTGTAGAACTCAACCTATACCTAACTGAATTGACTACAGTATTCGGGCCACAGGTCACCTCCCCTGCATTAACTCAGCTGACCATCCAGGCACTTTATAATTTAGCTGGTGGCAATATGGATTACTTATTAACTAAGTTAGGTATAGGGAACAATCAACTCAGCTCATTAATTGGTAGCGGCCTGATCACTGGTTACCCTATACTGTATGACTCACAGACTCAACTCTTGGGCATACAAGTGAATTTGCCCTCAGTCGGGAACTTAAATAATATGCGTGCCACCTATTTGGAGACCTTATCTGTAAGTACAACCAAAGGATATGCCTCAGCACTTGTCCCGAAAGTAGTGACACAAGTCGGTTCTGTGATAGAAGAGCTTGACACCTCATACTGTATAGAGTCCGATCTGGATTTATATTGTACTAGAATAGTGACATTCCCCATGTCCCCAGGTATTTATTCCTGTTTGAGCGGCAACACATCAGCTTGCATGTATTCAAAGACTGAAGGCGCACTCACTACGCCGTATATGGCCCTTAAAGGCTCAGTTATTGCCAATTGTAAGATAACAACATGTAGATGTACAGACCCTCCTGGTATCATATCGCAAAATTATGGAGAAGCTGTATCCCTGATAGATAGACATTCGTGCAATGTCTTATCATTAGACGGGATAACTCTGAGGCTCAGTGGGGAATTTGATGCAACTTATCAAAAGAACATCTCAATACTAGATTCTCAAGTCATCGTGACAGGCAATCTTGATATATCAACTGAACTTGGAAACGTCAACAATTCAATCAGCAATGCCTTGGATAGGTTGGCAGAAAGCAACAGCAAGCTAGAAAAAGTCAATGTCAGACTAACCAGCACATCTGCTCTCATTACCTATATTGTTCTAACTGTCATTTCTCTAGTTTTCGGTGCACTTAATCTGGGTTTAGCGTGTTACCTGATGTACAAACAGAAGGCACAACAAAAGACCTTGCTATGGCTTGGGAATAATACCCTCGATCAGATGAGAGCCACTACAAGAGCATGAATGCAGATAAGAGGTGGATATATACCCAACAGCAGCCTGTGTGTCAATTCCGATAACCTGTCAAGTAGAAGACTTAAGAAAAAACTACTGGGAACAAGCAACCAAAGAGCAATACACGGGTAGAACGGTCAGAGGAGCCACCCTTCAATCGGAAATTAGGCTTCACAACATCCGTTCTACCACATCACCAACAACAAGAGTCAATCATGGACCGCGCGGTTAACAGAGTCGTGCTGGAGAATGAGGAAAGAGAAGCAAAGAACACATGGCGCCTGGTTTTCCGGATCGCAGTCTTACTTTTAATGGTAATGACTCTAGCTATCTCCGCAGCTGCCCTGGTATACAGTACGGGGGCCAGTACGCCGCACGACCTCGCAGGCATATCGACTGTGATCTCCAAGACAGAAGATAAGGTTACGTCTTTACTCAGTTCGAGTCAAGATGTGATAGATAGGATATACAAGCAGGTGGCTCTTGAATCCCCGCTGGCGCTACTAAACACTGAATCTATAATTATGAATGCAATAACCCCTCTTTCTTATCAAATTAACGGGGCTGCGAACAATAGCGGATGTGGGGCGCCTGTTCATGACCCAGATTATATCGGGGGGATAGGCAAAGAACTCATAGTGGACGACATCAGTGATGTCACATCATTTTATCCTTCTGCATATCAAGAACACTTGAATTTCATCCCGGCGCCTACTACAGGATCCGGTTGCACTCGGATACCCTCATTTGACATGAGCACCACCCATTATTGTTATACTCACAATGTGATACTATCCGGTTGCAGAGATCACTCACACTCACATCAATACTTAGCACTTGGTGTGCTTCGGACATCTGCAACAGGGAGGGTATTCTTCTCTACTCTGCGCTCCATCAATTTAGATGATACCCAAAATCGGAAGTCCTGCAGTGTGAGTGCAACCCCTTTAGGTTGTGATATGCTGTGCTCTAAGGTCACAGGGACTGAAGAGGAGGATTACAAGTCAGTTGCTCCCACATCAATGGTGCACGGAAGGCTAGGGTTTGACGGTCAATACCATGAGAAGGACTTAGACACCACGGTCTTATTTAAGGATTGGGTGGCAAATTACCCAGGAGCGGGAGGAGGGTCTTTTATTGACGACCGTGTATGGTTCCCAGTTTACGGAGGGCTCAAACCCAATTCACCCAGTGACACTGCACAAGAAGGGAAATATGTAATATACAAGCGCCATAACAACACATGCCCCGATGAACAAGATTACCAAATTCGGATGGCTAAGTCTTCATATAAACCCGGGCGATTTGGTGGAAAGCGCGTACAGCAAGCCATCTTATCCATCAAAGTGTCAACATCCTTGGGTAAGGACCCGGTGCTGACTATTCCACCTAATACAATCACACTCATGGGAGCCGAAGGCAGAATCCTCACAGTAGGGACATCTCACTTCTTGTACCAACGAGGGTCTTCATATTTCTCCCCTGCCTTATTATATCCCATGACAGTAAATAACAAAACGGCTACACTCCATAGTCCTTATACGTTTAATGCTTTCACTCGGCCAGGTAGTGTCCCTTGCCAGGCATCAGCAAGATGCCCCAACTCATGCATCACTGGGGTCTATACTGATCCATATCCCTTAATCTTCCATAGGAATCATACTCTACGAGGGGTCTTCGGGACGATGCTTGATGATGAACAAGCGAGACTTAACCCCGTATCTGCAGTATTCGACAACATATCCCGCAGTCGTGTCACCCGGGTGAGTTCAAGCAGCACCAAGGCAGCATACACGACATCGACATGTTTTAAAGTTGTCAAGACCAATAAAGCTTATTGTCTTAGTATTGCAGAAATATCCAATACCCTATTCGGGGAATTTAGGATCGTTCCCTTATTAGTTGAGATCCTCAAGGATGATAGAGTTTAAGAAGCTAGACTTGGCCGATTGAGCCAATCATAGGATGGTTGGGAAGACGACACCGCACCAATCATCTCCCACAATGCTTAGAGTCAAGCTGAATATTAACATAAGCCAGGATCCCATGTTGTTGGGCAGCCACAATCAGACAATGCTGACATGATTATTCTGAGTCCCGCCCACTATCACTTTATTAAGAAAAAATACAAAAAGCATTGAGATATAAGGGAAAACAACCAACAAGAGGGAACACGGGTAGGACATGGCGGGCTCCGGTCCCGAAAGGGCAGAGCACCAGATCATCCTACCAGAGTCACATCTATCCTCTCCATTGGTCAAGCACAAATTGCTATACTACTGGAAATTGACTGGGCTACCGCTTCCTGATGAATGCGACTTTGATCATCTCATTATCAGCAGGCAATGGAAGAGAATACTGGAGTCGGCCACTCCTGACACAGAGAGAATGATAAAACTCGGGCGGGCAGTGCACCAGACTCTCAACCACAATTCCAAGATAACCGGAGTGCTCCATCCCAGGTGTTTAGAAGAACTGGCTAGTATTGAGGTCCCAGATTCAACTAACAAATTCCGGAAGATTGAAAAGAAGATCCAGATTCACAACACAAGGTATGGAGACCTGTTCACAAAGCTGTGCACGCATGTTGAGAAGAAATTGCTAGGATCATCCCGGTCTAATAATGTCCCACGATCAGAGGAATTCAGTAGCATCCGTACAGATCCGGCATTCTGGTTTCACTCAAAATGGTCCAGAGCCAAGTTCGCGTGGCTCCATATAAAACAAGTCCAAAGGCATCTGATTGTAGCAGCAAGGACAAGGTCTGCAGTCAACAAGTTAGTAACATTAAGTCATAAGATAGGCCACGTCTTTGTTACTCCTGAGCTTGTCATTGTGACACATACAGATGAGAACAAGTTCACATGCCTCACCCAGGAACTTGTATTGATGTATGCGGATATGATGGAAGGCAGGGACATGGTCAATATAATATCTTCTACAGCAGCACATCTCAGAAACCTATCCGAGAAAATTGATGATATTCTGCGATTAGTAGATGCCCTGGCAAAGGACTTAGGTAATCAAGTCTATGACGTTGTAGCATTAATGGAGGGATTCGCATACGGTGCTGTTCAGCTGCTTGAGCCATCAGGTACATTTGCAGGAGATTTCTTTGCATTTAACCTACAGGAGCTCAAAGACACTTTAATCGAACTCCTCCCAAATAATATAGCGGAATCAGTAACTCACGCTATTGCCACTGTATTCTCCGGCTTAGAACAGAATCAAGCAGCTGAGATGTTGTGCTTGCTACGTTTGTGGGGTCATCCATTGCTTGAGTCTCGTAGTGCAGCAAGAGCAGTCAGGAGCCAGATGTGCGCACCAAAGATGGTAGACTTCGATATGATCCTCCAGGTATTATCTTTCTTTAAAGGAACAATCATCAATGGATACAGAAAGAAGAATTCAGGTGTGTGGCCGCGTGTCAAAGTAGATACAATATACGGGAATATCATTGGGCAGCTGCATGCTGATTCAGCAGAGATCTCACATGATGTCATGTTGAGGGAGTACAAGAGTTTATCTGCTCTTGAATTTGAGCCATGTATAGATTATGACCCTGTTACCAATCTAAGCATGTTCCTAAAAGACAAGGCAATCGCACATCCTAGTGATAATTGGCTCGCCTCATTTAGGCGGAACCTACTCTCTGAGGACCAGAAGAAACAGATAAAAGAGGCAACTTCAACTAACCGCCTCCTGATAGAGTTCTTAGAATCAAATGATTTTGATCCATATAAAGAAATGGAATACCTGACAACCCTCGAGTACCTAAGAGATGACAGTGTGGCAGTATCGTACTCACTCAAAGAGAAAGAGGTGAAAGTGAATGGGCGGATTTTTGCTAAGTTAACAAAGAAACTAAGGAACTGCCAGGTAATGGCAGAAGGAATTCTAGCTGACCAGATTGCACCTTTCTTTCAGGGAAATGGGGTCATTCAAGATAGCATATCCTTGACAAAGAGTATGTTAGCGATGAGTCAACTGTCCTTTAACAGCAATAAGAAACGTATCACTGACTGCAAAGAGAGGGTTTCCTCGAACCGCAATCACGATCAGAAGAGCAAGAATCGTAGAAGAGTTGCCACTTTTATCACGACTGACCTACAAAAGTATTGTCTTAACTGGAGATATCAGACAGTCAAACTATTCGCCCATGCTATCAATCAGCTGATGGGCCTACCTCATTTCTTTGAGTGGATTCATCTTAGGCTGATGGACACTACAATGTTTGTAGGGGATCCTTTCAATCCTCCAAGTGACCCGACTGACTGTGATCTATCAAGAGTCCCAAATGATGACATATATATTGTCAGTGCTAGAGGGGGCATTGAGGGACTCTGCCAGAAGCTATGGACGATGATCTCAATTGCTGCAATCCAACTTGCTGCAGCAAGATCTCATTGTCGAGTTGCCTGCATGGTACAAGGTGACAATCAAGTAATAGCTGTAACGAGAGAGGTAAGATCAGATGATTCCCCGGATATGGTGTTGACGCAGTTGCATCAAGCTAGTGATAATTTCTTCAAGGAATTGATTCATGTCAATCATTTGATTGGCCATAACCTGAAGGATCGTGAAACCATTAGATCAGACACATTCTTCATATACAGCAAACGAATATTCAAAGATGGAGCAATACTCAGTCAGGTCCTCAAAAATTCATCTAAATTGGTGCTAATATCAGGCGACCTTAGCGAAAACACTGTAATGTCCTGTGCCAACATTGCATCCACTGTAGCACGACTATGTGAGAATGGGCTTCCTAAGGATTTCTGTTACTATTTGAACTACCTAATGAGTTGCGTGCAGACATACTTTGATTCGGAGTTTTCTATTACCCACAGCTCGCAATCAGATTCCAACCAGTCCTGGATCGAGGATATCTCTTTCGTACACTCATACGTGTTAACCCCTGCCCAGCTGGGGGGACTGAGCAACCTTCAATACTCAAGGCTCTACACAAGGAATATTGGTGACCCAGGGACCACTGCTTTCGCAGAGGTCAAGCGACTAGAAGCAGTGGGGTTGCTGAGTCCCAGCATCATGACTAACATCTTAACCAGGCCACCTGGCAATGGAGACTGGGCCAGCCTATGCAACGACCCATACTCTTTTAATTTTGAGACTGTTGCAAGCCCAAATATTGTCCTCAAGAAACATACACAGAAAGTCCTATTTGAGACATGTTCAAACCCCTTATTATCCGGGGTACATACAGAGGACAACGAGGCAGAAGAGAAAGCATTGGCTGAATTCTTACTCAATCAAGAAGTGATTCACCCACGTGTCGCACATGCTATCATGGAAGCAAGCTCTGTGGGTAGGAGAAAGCAAATTCAAGGGCTTGTTGACACAACGAACACTGTGATTAAGATTGCACTGACTAGGAGGCCCCTCGGTATCAAAAGGCTGATGCGGATAATCAATTACTCGAGCATGCATGCAATGTTGTTCAGAGATGATATTTTCTTATCCAATAGATCCAACCACCCATTAGTTTCTTCTAATATGTGCTCGCTGACGCTAGCAGATTATGCCCGGAACAGAAGCTGGTCACCCCTGACAGGGGGCAGGAAAATACTGGGTGTATCCAACCCTGATACCATAGAACTTGTGGAGGGAGAGATTCTCAGCGTCAGTGGAGGGTGCACAAAATGTGACAGCGGAGATGAGCAGTTTACTTGGTTCCATCTTCCAAGCAATATAGAGCTGACTGATGACACCAGCAAAAATCCCCCGATGAGAGTGCCATATCTCGGGTCGAAGACTCAAGAGAGGAGAGCTGCCTCGCTTGCGAAAATAGCCCACATGTCACCACATGTGAAAGCAGCACTAAGGGCATCATCCGTGTTAATCTGGGCTTATGGGGACAACGAAGTGAACTGGACTGCTGCTCTTAATATTGCAAGGTCTCGATGCAACATAAGCTCAGAGTATCTTCGGCTATTGTCACCCCTGCCCACAGCTGGGAATCTCCAACATAGATTGGATGATGGCATAACCCAGATGACATTTACCCCTGCATCTCTCTACAGAGTGTCGCCTTACATTCACATATCCAATGATTCTCAAAGGCTATTCACCGAAGAAGGGGTCAAAGAGGGAAACGTGGTTTACCAACAAATTATGCTCTTGGGTTTATCCCTAATTGAATCACTCTTCCCAATGACAGCAACCAGAACATATGATGAGATCACATTACACCTCCACAGTAAATTTAGCTGCTGTATCCGAGAAGCGCCTGTTGCGGTTCCCTTCGAGCTCCTCGGGCTGGCACCGGAATTAAGGATGGTAACCTCAAATAAGTTCATGTATGATCCTAGCCCTATATCAGAGAGAGATTTCGCGAGACTTGACCTAGCTATCTTCAAGAGTTACGAGCTTAATTTGGAATCATATTCCACGCTGGAGTTAATGAACATTCTTTCAATATCTAGCGGGAAGTTGATTGGCCAATCCGTGGTTTCTTATGATGAAGATACCTCTATAAAGAATGATGCTATAATAGTGTATGACAACACACGAAATTGGATTAGTGAGGCGCAGAACTCAGATGTGGTCCGCCTGTTTGAGTATGCAGCACTCGAAGTGCTCCTTGACTGTGCTTATCAACTCTACTATCTGAGGGTAAGGGGTCTAAACAACATCGTCCTATACATGAATGACTTATATAAGAACATGCCAGGGATCCTACTCTCCAATATTGCGGCCACGATATCCCACCCCATCATTCACTCAAGGTTGAATGCAGTAGGCCTAATTAACCATGACGGGTCACACCAGCTTGCAGATATAGACTTCGTCGAGGTGTCTGCGAAATTGTTAGTCTCTTGCACTCGACGCGTGGTCTCAGGCTTATACGCAGGGAATAAGTACGATCTGCTGTTTCCATCTGTCTTAGATGATAACCTGAATGAGAAGATGCTTCAACTGATTTCCCGGTTATGCTGTCTGTACACAGTGCTCTTTGCTACAACAAGAGAAATCCCAAAAATAAGGGGCCTATCGGCAGAAGAGAAATGCTCAATACTCACTGAGTATCTACTGTCAGATGCTGTAAAACCATTGCTTAGGCCCGAACAAGTGAGTTCTATCATGTCTCCCAGCATAATCACGTTCCCAGCCAATCTATATTACATGTCTAGGAAGAGCCTTAATTTGATCAGAGAACGAGAGGACAGAGATACTATCTTGTCATTGTTGTTCCCTCAGGAACCACTGCTTGAGCTTCGCCCAGTACGAGACATTGGTGCTCGAGTGAAAGACCCGTTTACCCGGCAACCCGCATCATTCATACAAGAGCTAGATCTGAGTGCCCCAGCAAGGTACGACGCATTTACACTGAGTAAGGTTTGCTTCGAGCATACATTACCGAACCCAAAGGAAGATTACCTAGTACGGTACTTGTTCAGAGGAATAGGGACTGCTTCATCTTCTTGGTATAAGGCATCTCATCTCCTATCCGTACCTGAGGTCAGGTGTGCAAGACATGGGAACTCCTTATACTTAGCGGAAGGAAGCGGAGCCATCATGAGTCTTCTTGAATTGCATATACCACATGAGACTATCTATTACAATACACTTTTCTCGAATGAGATGAACCCTCCACAGCGACATTTCGGACCTACACCAACACAGTTTCTAAACTCGGTCGTTTATAGGAATCTACAAGCGGAAGTGCCATGTAAAGATGGATATGTCCAGGAGTTCTGCCCATTATGGAGAGAGAATGCAGAAGAAAGTGACCTGACCTCAGATAAGGCAGTTGGATATATCACATCTGTGGTACCCTACAGGTCTGTATCATTACTACATTGTGACATTGAGATTCCTCCAGGGTCCAATCAAAGCTTATTAGATCAACTGGCTACTAATTTATCCCTGATTGCCATGCATTCTGTGAGGGAGGGCGGGGTAGTGATCATCAAAGTACTGTATGCAATGGGGTACTACTTCCATTTACTCATGAATTTATTCACTCCATGTTCCACGAAAGGATATATACTCTCCAATGGCTATGCCTGTAGAGGGGATATGGAGTGTTACCTGRTATTYGTTATGGGCTACTTAGGCGGGCCCACCTTCGTGCACGAAGTGGTAAGGATGGCAAAAACTCTAATACAACGACACGGTACACTTCTATCTAAATCAGATGAAATTACATTGACTAAGCTATTTACCTCACAGCAGCGTCGTGTAACAGATATCCTATCCAGCCCTTTACCGAAGCTAATGAAGCTCTTGAGAGAAAATATTGATGCTGCACTAATTGAAGCCGGGGGACAGCCCGTCCGTCCATTCTGTGCGGAAAGTTTGGTGAGCACACTAACAGATATGACCCAGACAACTCAGATCATTGCCAGCCACATTGACACAGTCATTCGGTCTGTAATTTACATGGAGGCTGAGGGTGACCTCGCCGACACAGTGTTCTTATTTACTCCTTACAATCTATCCACAGACGGAAAAAAGAGAACATCACTTAAGCAGTGCACCAAACAGATCTTGGAAGTCACAATACTGGGTCTCAGAGCCAAAGATATCAATAAAGTAGGTGATGTAATCAGTTTAGTACTCAGAGGTGCGGTTTCCCTAGAGGACCTCATCCCATTAAGGACATACCTGAAGCGCAGTACCTGCCCTAAATACTTGAAAGCGATCCTAGGTATTACTAAACTCAAAGAAATGTTCACAGATACCTCGTTACTGTACTTGACTCGTGCTCAACAAAAATTCTACATGAAAACCATAGGTAATGCTGCCAAGGGATATTACAGTAATAATGACTCTTAAAGGCAATCGTACGCTAATCAGTTATCTTCCTAACTGATGACTCCCTCACTGACTTAATTATACCAGATTAGAAAAAAGTTAAATTCCGACTCTTTGGAACTCGTATTCGGATTCAGTTAGTTAACTTTAAGCAAGAGTGCGCAAAGTCGTCCCTAATTATAGTTATGTCATTCACCAAATCTTTGTTTGGT------
>KM408752
ACCAAACAGAGAATCTGCGAGGTACGATAAAAGGCGAAGAAGCAATCGAGATCGTACGGGTAGAAGGTGTGAACCCCGAGCGCGAGGCCGAAGCTCGAACCTGAGGGAACCTTCTACCGATATGTCGTCTGTCTTTGACGAATACGAGCAGCTCCTCGCTGCTCAGACCCGCCCTAACGGAACTCATGGAGGGGGAGAGAAAGGGAGCACTTTAAAAGTTGAGGTCCCAGTATTTGCCCTTAACAGTGATGACCCAGAGGATAGATGGAATTTTGCGGTATTCTGTCTTCGGATTGCTGTTAGCGAGGATGCCAACAAACCACTCAGGCAAGGTGCTCTTATATCCCTCTTATGCTCCCATTCTCAGGTGATGAGAAACCATGTTGCCCTTGCAGGGAAACAGAATGAGGCCACACTGGCTGTTCTTGAGATCGATGGTTTTGCTAACAGTGTGCCCCAGTTTAACAATAGGAGTGGAGTGTCTGAGGAGAGAGCACAGAGATTCATGGTAATAGCAGGATCTCTCCCTCGGGCATGCAGTAACGGTACTCCGTTTGTCACAGCTGGGGTTGAAGATGATGCACCAGAAGATATCACTGACACTCTGGAAAGAATCCTATCTATCCAAGTTCAGGTATGGGTCACAGTAGCAAAGGCCATGACTGCATATGAGACAGCAGATGAGTCAGAAACAAGAAGAATAAATAAGTATATGCAGCAAGGTAGAGTTCAGAAGAAGTACATCCTTCACCCTGTATGCAGGAGCGCAATTCAACTCACAATCAGACACTCTCTGGCAGTCCGTATTTTCTTAGTTAGTGAGCTCAAGAGGGGCCGCAATACAGCAGGTGGGAGCTCTACATATTACAACTTGGTCGGGGATGTAGACTCATACATCAGAAACACCGGGCTTACTGCATTTTTCCTAACACTCAAATATGGAATCAATACCAAGACGTCAGCCCTCGCACTCAGCAGCCTCACAGGTGATATCCAAAAAATGAAACAGCTCATGCGTTTATATCGGATGAAAGGTGAAAATGCACCATACATGACATTGTTAGGTGACAGTGACCAGATGAGCTTTGCACCAGCTGAGTATGCACAACTTTATTCTTTTGCCATGGGCATGGCATCAGTCTTGGATAAGGGAACTGGCAAGTACCAATTTGCCAGGGACTTTATGAGCACATCATTCTGGAGACTTGGAGTAGAGTATGCCCAGGCTCAGGGAAGTAGCATCAATGAGGACATGGCTGCTGAGCTAAAACTAACCCCGGCAGCAAGGAGAGGCCTGGCAGCTGCTGCCCAACGAGTATCTGAAGAAATCGGCAGCATGGACATTCCTACCCAACAAGCGGGAGTCCTCACCGGGCTCAGTGACGAAGGCCCCCGAACCCCACAGGGCGGATCAAACAAGCCGCAAGGGCAACCGGATGCCGGGGATGGGGAGACCCAATTCTTGGATTTTATGAGAGCAGTGGCGAACAGCATGCGGGAAGCGCCAAATCCAGCACAGAGCACCACCCATCCAGAGCCTCCCCCAACCCCTGGGGCATCCCAAGACAACGACACTGATTGGGGATACTGATCGACAACACCCAGCCTGCCTTCACAGAGTCACACCAAACCCTCCGCCCAAAACCCTCCCACACTCCCCGACCCACAACCTCGCACGACCACACCAACAAAAGCACCCCCCCACCCTCTCCCCTACTTCTAGCTACACGATCCCACCCACCCGGGACAACACAGGCACAGCTCGGTTCGTCAGCAATCCACCCAGAGCCCAAGGTATTAGAAAAAAATACGGGTAGAAGAGGGACATCCAGAGACCAGGACGGGTTACCAAGTTCTCTGTTCTCCCTTCTACCCAGTGAATTAGGGTGAAGATGGCCACTTTTACAGATGCAGAGATAGATGACATATTTGAGACTAGTGGGACTGTCATTGACAGCATAATTACGGCCCAGGGCAAATCAGCTGAGACCGTCGGAAGAAGCGCAATCCCACAAGGCAAGACCAAAGCTCTGAGCACAGCATGGGAGAAGCACGGGAGCGTCCAGCCACACGCCAGCCAGGACGCTCCTGATCGACAAGACAAAACAGAAAAACAGCCATCCTCACCTGAGCAGGCGACTCCACACAACAACCCGCCGACCACATCTACCGAACCGCCTCCCACTCAGGCCGCAAGCGAGACCAGTGACACACAGCTCAAGACCGGAGCAAGCAACTCCCTTCTGTCCATGCTCGATAAACTGAGCAATAAATCGTCCAATGCTAAAAAGGGCCCATGGTCGGGTCCCCAAGAAGGGCATCACCAACCTCCGGCCCAACAACATGGGAACCAGCCGAGCTATGGAAGCAACCAGGGAAGACCGCAGCACCAGGCCAAGGCCGTCCCTGGAAACCGGGGCACAGACGAGAACACAGCATATCATGGACAACGGAAGGAGTCACAACCATCAGCTGGTGCAACCCCTCCTGTGCCCCAGTCAGGGCAGAGCCAAGACAATACTCCTGTACCTGTGGATCGTGTCCAGCTACCTGCCGACTTTGCGCAGGCGATGATGTCTATGATGGAGGCATTATCACAGAAGGTAAGTAAAGTTGATCATCAGCTGGACCTAGTCTTGAAACAGACATCCTCCATTCCTATGATGCGATCTGAAATCCAACAGCTCAAGACATCTGTTGCGATCATGGAAGCTAACTTAGGCATGATGAAAATTCTGGACCCTGGTTGTGCTAACGTTTCATCCTTAAGTGATCTCCGGGCAGTAGCCCGATCCCACCCAGTTTTAGTTTCAGGCCCTGGAGACCCATCTCCTTACGTGACACAAGGGGGTGAAATGACGCTCAATAAACTCTCGCAACCGGTGCAGCACCCCTCTGAATTAATCAAGTCTGCCACTGCAAGCGGGCCTGACATGGGAGTGGAGAAGGACACTGTCCGCGCATTAATCACCTCACGCCCGATGCACCCAAGTTCCTCGGCTAAGCTCCTGAGCAAGCTAGATGCAGCCAGGTCAATTGAAGAGATCAGGAAGATCAAACGCCTTGCGCTGAATGGTTGATGGCCATCACAACTCATAACAGGCTCCCGTCACTTCAGCATCACACGGAATCCCTCGGGGGCCCCCCCTTGCAAATCCACGCTTCAACACCCAAAACAACAGCCCTCTCTCACCCTCCTCAATCCCCCAAACGATCGCACCACTGCAACCAATCCAGCAGCATTAGAAATTAAGAAAAAATACGGGTAGAATCAAAGTGCCCCGATTGCACCAAAATGGACTCATCCAGGACAATCGGGCTGTACTTTGATTCTGCCCTCCCTTCCAGCAGCCTGTTAGCATTTCCGATTGTCTTACAAGACACAGGAGACGGGAAGAAGCAAATCACCCCACAATACAGGATCCAGCGTCTTGATTCGTGGACAGATAGTAAGGAAGACTCGGTGTTCATCACTACCTATGGGTTCATCTTTCAAATTGGGAATGAAGAAGCCACCGTCGGTGTGATCAATGACAATCCCAGGCACGAGCTACTCTCTTCCGCAATGCTCTGCTTAGGGAGTGTCCCGAACGACGGAGATCTTGTTGAGCTGGCGAGGGCCTGCCTCACCATGGTAGTAACTTGCAAGAAGAGTGCAACTAACACTGAGAGAATAGTCTTCTCAGTAGTGCAGGCACCTCGGGTACTACAAAGCTGTATGGTTGTGGCAAATAGGTACTCATCAGTGAATGCAGTGAAGCATGTGAAGGCGCCAGAAAAGATCCCTGGGAGCGGAACCCTAGAGTATAAAGTGAATTTTGTCTCTTTGACCGTGGTGCCGAGAAGGGATGTCTACAGGATCCCAACTGCAGTATTGAAAGTGTCTGGCTCGAGCCTATACAATCTTGCGCTCAATGTCACTATTGATGTGGACGTGGATCCGAAGAGCCCGTTAGTCAAATCCCTTTCTAAGTCTGATAGCGGATACTATGCGAATCTTTTCTTGCATATCGGGCTTATGGCCACTGTAGATAAGAAGGGAAAGAAAGTGACATTTGACAAGATAGAGGAAAAGATAAGGAGACTCAATCTATCTGTCGGGCTCAGTGATGTGCTCGGACCCTCTGTGCTTGTGAAGGCGAGAGGTGCACGGACTAAGCTACTTGCTCCTTTCTTCTCTAGCAGTGGGACAGCCTGCTATCCTATAGCAAATGCCTCTCCCCAGGTTGCCAAGATACTCTGGAGCCAAACCGCGCACCTGCGGAGTGTGAAAGTCATCATTCAAGCCGGCACTCAGCGTGCTGTCGCAGTGACCGCTGATCATGAGGTAACCTCCACTAAGATAGAGAAGAGGCACGCCATTGCTAAATACAATCCTTTCAGGAAATAAGTTGCATCCCTAAGACTGCAGTTCACCTGCTTCACTGAATCACCATGACACCAGATAATGATCCATCTCGACTGCTTATAGTTAGTTCACCTGTCAAGCAAATTAGAAAAAACACGGGTAGAAGAGTCTGGACCCCGACCAGCACATTCAGGACACGACATGGGCTCCAAACCTTCTACCAGGATCCCAGCACCTCTGATGCTGATCACTCGGATTATGTTGATATTGAGCTGTATCCGTCTGACAAGCTCTCTTGACGGCAGGCCTCTTGCAGCTGCAGGAATTGTAGTAACAGGAGATAAGGCAGTCAATGTATACACCTCGTCTCAGACAGGGTCAATCATAGTCAAGTTGCTCCCAAATATGCCCAAGGATAAGGAGGCGTGTGCAAGAGCTCCATTAGAGGCATATAACAGAACACTGACTACTCTGCTCACTCCTCTTGGCGACTCCATCCGCAAGATCCAAGGGTCTGTGTCCACGTCTGGAGGAAGGAGACAAAAACGCTTTATAGGTGCCGTTATTGGCAGTGTAGCTCTTGGGGTTGCAACAGCGGCACAGATAACAGCAGCCGCGGCCCTAATACAAGCTAACCAGAATGCCGCCAACATCCTCCGGATTAAGGAGAGCATTGCTGCAACCAATGAAGCTGTGCATGAAGTCACCGACGGATTATCACAACTATCAGTGGCAGTTGGGAAGATGCAGCAGTTTGTCAATGACCAGTTTAATAATACGGCGCGAGAATTGGACTGTATAAAAATCACACAACAGGTTGGTGTAGAACTCAACCTATACCTAACTGAATTGACTACAGTATTCGGGCCACAGATCACCTCCCCTGCATTAACTCAGCTGACCATCCAGGCACTTTATAATTTAGCTGGTGGCAATATGGATTACTTATTAACTAAGTTGGGTATAGGGAACAATCAACTCAGCTCATTAATTGGTAGCGGCCTGATCACTGGTTACCCTATACTGTATGACTCACAGACTCAACTCTTGGGCATACAAGTGAATTTGCCCTCAGTCGGGAACTTAAATAATATGCGTGCCACCTATCTGGAGACCTTATCTGTAAGTACAACCAAAGGATATGCCTCCGCACTTGTCCCGAAAGTAGTGACACAAGTCGGTTCTGTGATAGAAGAGCTTGACACCTCATACTGTATAGAGTCCGATCTGGATTTATATTGTACAAGAATAGTGACATTCCCCATGTCCCCAGGTATTTATTCCTGTTTGAGCGGCAATACATCAGCTTGCATGTATTCAAAGACTGAAGGCGCACTCACTACGCCGTATATGGCTCTTAAAGGCTCAGTTATTGCCAATTGTAAGATAACAACATGTAGATGTGCAGACCCTCCTGGTATCATATCGCAAAATTATGGAGAAGCTGTATCCCTGATAGATAGACATTCATGCAATGTCTTATCATTAGACGGGATAACTCTGAGGCTCAGTGGGGAATTTGATGCAACTTATCAAAAGAACATCTCAATACTAGATTCTCAAGTCATCGTGACAGGCAATCTTGATATATCAACTGAACTTGGAAACGTCAACAATTCAATCAGCAATGCCTTGGATAGGTTGGCAGAAAGCAACAGCAAGCTAGACAAAGTCAATGTCAGACTAACCAGCACATCTGCTCTCATTACCTATATCGTTCTAACTGTCATTTCTCTAGTTTTCGGTGCACTTAGTCTGGTTTTAGCGTGTTACCTGATGTACAAACAGAAGGCACAACAAAAGACCTTGCTATGGCTTGGGAATAATACCCTTGATCAGATGAGAGCCACTACAAGAGCATGAATGCAGATAAGAGATGGATATATACCCAACAGCAGCTTGTGTGTCAATTCCGATAACCTGTCAAGTATAAGATTTAAGAAAAAACTACTGGGAACAAGCAATCAAAGAGCAATACACGGGTAGAACGGTCAGAGGAGCCACCCTTCAATCGGAAATTAGGCTTCACAACATCCGTTCTACCACATCACCAACAACAAGAGTCAATCATGGACCGCGCGGTTAACAGAGTCGTGCTAGAGAATGAGGAGAGAGAAGCAAAGAACACATGGCGATTGGTTTTCCGGATCGCAGTCTTACTTTTAATGGTAATGACTCTAGCTATCTCCGCAGCTGCCCTGGCATATAGCTCGGAGGCCAGTACGCCGCACGACCTCGCAGGTATATCGACTGTGATCTCTAAGACAGAAGATAAGGTTACGTCTTTACTCAGTTCAAGTCAAGATGTGATAGATAGGATATATAAGCAGGTGGCTCTTGAATCCCCGCTGGCGCTACTAAACACTGAATCCATAATTATGAATGCAATAACCTCTCTTTCTTATCAAATCAACGGGGCTGCGAACAATAGCGGATGTGGGGCGCCTGTTCATGACCCAGATTATATTGGGGGGATAGGCAAAGAACTTATAGTGGACGACATTAGTGATGTCACATCATTTTATCCTTCTGCATATCAAGAACACTTGAATTTTATCCCGGCGCCTACTACAGGATCCGGTTGCACTCGGATACCCTCATTTGACATGAGCACCACTCATTACTGTTATACTCACAATGTGATATTATCCGGTTGCAGAGATCACTCACACTCACACCAATACTTAGCACTTGGTGTGCTTCGGACATCTGCAACAGGGAGGGTATTCTTTTCTACTCTGCGCTCCATCAATTTAGATGACACCCAAAATCGGAAGTCCTGCAGTGTGAGTGCAACCCCTTTAGGTTGTGATATGCTGTGCTCTAAGGTCACAGAGATTGAAGAGGAGGATTACAAGTCAATTACCCCCACATCAATGGTGCACGGAAGGCTAGGGTTTGACGGTCAATACCATGAGAAGGACTTAGACACCACAGTCTTATTTAAGGATTGGGTGGCAAATTACCCAGGAGTGGGAGGAGGGTCTTTTATTGACGACCGTGTATGGTTCCCGGTTTATGGGGGGCTAAAACCCAATTCACCCAGTGACACTGCACAAGAAGGGAAATATGTAATATACAAGCGCTATAACGACACATGCCCCGATGAACAAGATTACCAAATTCGGATGGCTAAGTCTTCATATAAACCCCGGCGATTTGGTGGAAAGCGCGTACAGCAAGCCATCTTATCCATCAAGGTGTCAACATCCTTGGGTAAGGACCCGGTACTGACTATTCCACCTAATACAATTACACTCATGGGAGCAGAAGGCAGAATCCTCACAGTAGGGACATCTCACTTCTTGTACCAACGAGGGTCTTCATATTTCTCCCCTGCCTTATTATATCCCATGACAGTAAATAACAAAACAGCTACACTCCATAGTCCTTATACGTTTAATGCTTTCACTCGGCCAGGTAGTGTCCCTTGCCAGGCATCAGCGAGATGCCCCAACTCATGCATCACTGGGGTCTATACTGATCCATATCCTTTAATCTTCCATAGGAATCATACCCTACGAGGGGTCTTCGGGACGATGCTTGATGATGAACAAGCGAGACTTAACCCCGTATCTGCAGTATTCGACAGCATATCCCGCAGTCGTGTAACCCGGGTGAGTTCAAGCAGCACCAAGGCAGCATACACGACATCAACATGTTTTAAAGTTGTCAAGACCAATAAAGCTTATTGTCTTAGTATTGCAGAAATATCCAATACCCTATTCGGGGAATTTAGGATCGTTCCCTTACTAGTTGAGATCCTCAAGGATGATAGAGCTTAAGAAGCTAGACTTGGCCGATTGAGTCAATCATAAGATGGTTGGGAAGACAACACCGCACCAATCATCTCCCACAATGCTTAGAGTCAAGCTGAATATTAACATAAGCCAGGATCCCATGTTGTTGGGCAGCCACAATCCGACAATGCTGACATGATTATTCTGAGTCCCGTCCACTGTCACTTTATTAAGAAAAAATACAAAAAGCATTGAGATATAAGGGGAAACAACCAACAGGAGAGAACACGGGTAGGACATGGCGGGCTCCGGTCCCGAAAGGGCAGAGCACCAGATCATCCTACCAGAGTCACATCTATCCTCTCCATTGGTCAAGCACAAATTGCTATACTACTGGAAATTGACTGGGCTACCGCTTCCTGATGAATGCGACTTTGATCACCTCATTATCAGCAGGCAATGGAAGAGAATACTGGAGTCGGCCACTCCTGACACAGAGAGAATGATAAAACTCGGGCGGGCAGTGCACCAGACTCTCAACCACAATTCCAAGATAACCGGAGTGCTCCATCCCAGGTGTTTAGAAGAACTGGCTAGTATTGAGGTCCCTGATTCAACTAACAAATTCCGGAAGATTGAAAAGAAGATCCAGATTCACAACACAAGGTATGGAGACCTGTTTACAAAGCTGTGCACGCATGTTGAGAAGAAATTGCTAGGATCATCGCGGTCTAATAATGTCCCACGATCAGAGGAATTCAGCAGCATCCGTACAGATCCGGCATTCTGGTTTAACTCAAAATGGTCCAGAGCCAAGTTCGCGTGGCTCCATATAAAACAAGTCCAAAGGCATCTGATTGTAGCAGCAAGAACAAGGTCTGCAGTCAATAAGTTAGTAATATTAAGTCATAAGATAGGCCACGTCTTTGTTACTCCTGAGCTTGTCATTGTGACACATACAGATGAGAACAAGTTCACATGCCTCACCCAGGAACTTGTATTGATGTATGCAGATATGATGGAAGGCAGGGACATGGTCAACATAATATCTTCTACAGCAGCACATCTCAGAAACCTATCCGAGAAAATTGATGATATTCTGCGGTTAGTAGATGCTCTGGCAAAGGATTTAGGTAATCAGGTCTATGATGTTGTAGCATTAATGGAGGGATTCGCATACGGTGCCGTTCAGCTGCTCGAGCCATCAGGTACATTTGCAGGAGATTTTTTTGCATTTAACCTACAGGAGCTCAAAGACACTTTAATCGAACTTCTCCCGAATAATATAGCGGAATCAGTAACTCACGCTATTGCCACTGTATTCTCCGGCTTAGAACAGAATCAAGCAGCTGAGATGTTGTGCTTGCTGCGTTTGTGGGGTCACCCATTACTTGAGTCCCGTAGTGCAGCAAGAGCAGTCAGGAGCCAGATGTGCGCACCAAAGATGGTAGACTTCGATATGATCCTCCAGGTATTATCTTTCTTTAAAGGAACAATCATCAATGGGTACAGAAAGAAGAACTCAGGTGTGTGGCCGCGTGTCAAAGTAGATACAATATACGGGAATATCATTGGGCAGCTACATGCTGATTCAGCAGAGATCTCACATGATGTCATGTTGAGGGAGTACAAGAGTTTATCTGCTCTTGAATTTGAGCCATGTATAGATTATGACCCTGTTACCAATCTGAGCATGTTCTTAAAGGACAAGGCAATCGCACATCCTAGTGATAACTGGCTCGCCTCATTTAGGCGGAACCTTCTCTCTGAGGACCAGAAGAAACAGATAAAAGAGGCAACTTCAACTAACCGCCTCCTGATAGAGTTCTTAGAATCAAATGATTTTGATCCATATAAAGAAATGGAATACCTGACAACCCTCGAGTACCTAAGAGATGACAGTGTGGCAGTATCGTACTCACTCAAAGAGAAAGAGGTGAAAGTGAATGGGCGGATTTTTGCTAAGCTAACAAAGAAACTCAGGAACTGCCAGGTAATGGCAGAAGGAATTCTAGCTGACCAGATTGCACCTTTCTTCCAGGGAAATGGGGTCATTCAAGATAGCATATCCTTGACAAAGAGTATGTTAGCGATGAGTCAACTGTCCTTTAACAGCAATAAGAAACGTATCACTGACTGCAAAGAGAGGGTTTCCTCAAACCGCAATCATGATCCGAAAAGCAAGAATCGTCGAAGAGTTGCCACTTTTATCACGACTGACCTACAAAAGTACTGTCTTAACTGGAGATATCAGACAGTTAAACTATTCGCCCATGCCATCAACCAGTTGATGGGCCTACCTCACTTCTTTGAGTGGATTCATCTTAGGCTGATGGACACTACAATGTTTGTAGGGGATCCTTTCAATCCTCCAAGTGACCCGACTGACTGTGATCTATCAAAAGTCCCAAATGATGACATATATATTGTCAGTGCTAGGGGGGGCATTGAGGGACTCTGCCAGAAGCTATGGACGATGATCTCAATTGCTGCAATCCAACTTGCTGCAGCAAGATCTCATTGTCGAGTTGCCTGCATGGTACAAGGTGACAATCAAGTAATAGCTGTAACGAGAGAGGTAAGATCAGATGATTCCCCGGATATGGTGTTGACGCAGTTGCATCAAGCTAGTGATAATTTCTTCAAGGAATTGATTCATGTCAATCATCTGATTGGCCATAACCTGAAGGATCGTGAAACCATTAGATCAGACACATTCTTCATATACAGCAAACGAATATTCAAAGATGGAGCAATACTCAGCCAGGTCCTCAAAAATTCATCTAAATTGGTGCTAATATCAGGTGACCTTAGCGAAAATACTGTAATGTCCTGTGCCAACATTGCATCCACTGTAGCACGACTATGTGAGAACGGGCTTCCTAAGGATTTCTGTTACTATTTGAACTACCTAATGAGTTGCGTGCAGACATACTTTGATTCGGAGTTTTCTATTACCCACAGCTCGCAACCAGATTCCAACCAGTCCTGGATTGAGGATATCTCTTTCGTACACTCATACGTGTTAACCCCCGCCCAGCTAGGGGGACTGAGCAACCTTCAATACTCAAGGCTCTACACAAGGAATATTGGTGACCCAGGGACTACTGCTTTCGCAGAGGTCAAGCGATTAGAAGCAGTGGGGTTGCTGAGTCCTAGCATTATGACTAACATCTTAACCAGGCCACCTGGCAATGGAGACTGGGCCAGCCTGTGCAACGACCCATACTCTTTTAATTTTGAGACTGTTGCAAGCCCAAATATTGTCCTCAAGAAACATACACAGAAAGTCCTATTTGAGACATGTTCGAACCCCTTATTATCCGGGGTGCATACAGAGGACAATGAGGCGGAAGAGAAAGCATTGGCTGAATTCTTACTCAATCAAGAAGTGATTCACCCACGTGTCGCACATGCTATCATGGAAGCAAGCTCTGTGGGTAGGAGAAAGCAAATTCAAGGGCTTGTTGACACAACGAATACTGTGATTAAGATTGCACTGACTAGGAGGCCCCTCGGTATCAAAAGACTAATGCGGATAATCAATTACTCGAGCATGCATGCAATGCTATTCAGAGATGATATTTTCTTATCCAATAGATCCAACCACCCATTAGTTTCTTCTAATATGTGCTCGCTGACGCTAGCAGATTATGCCCGGAACAGAAGCTGGTCACCCCTGACAGGGGGAAGGAAAATACTGGGTGTATCCAACCCCGATACCATAGAACTTGTGGAGGGAGAGGTTCTCAGCGTCAGTGGAGGGTGCACAAAATGTGACAGCGGAGATGAGCAGTTTACTTGGTTCCATCTTCCAAGCAATATCGAGCTGACTGATGACACCAGCAAAAATCCCCCGATGAGAGTGCCATATCTCGGGTCGAAGACTCAAGAGAGGAGAGCTGCCTCGCTTGCGAAGATAGCCCACATGTCACCACATGTGAAAGCAGCACTAAGGGCATCATCCGTGCTAATCTGGGCTTATGGGGACAACGAAGTGAACTGGGCTGCCGCTCTTAACATTGCAAGGTCTCGATGCAACATAAGCTCAGAGTATCTTCGGCTATTGTCACCCCTGCCCACAGCTGGGAATCTGCAACATAGATTGGATGATGGCATAACCCAGATGACATTTACCCCTGCATCTCTCTACAGAGTGTCGCCTTACGTTCACATATCCAATGATTCTCAAAGGCTATTCACCGAAGAAGGGGTCAAAGAGGGAAACGTGGTTTACCAACAAATTATGCTCTTGGGGTTATCTCTAATTGAATCACTCTTCCCAATGACAACAACCAGAACATATGATGAGATCACATTACACCTCCACAGTAAATTTAGCTGCTGTATCCGAGAAGCGCCTGTTGCGGTTCCCTTCGAGCTCCTCGGGTTGGCACCGGAATTAAGGATGGTAACCTCAAATAAGTTCATGTATGATCCCAGCCCTATATCAGAGAGAGATTTTGCGAGACTTGACTTAGCTATCTTCAAGAGTTACGAGCTTAATTTGGAATCATATTCCACGCTGGAACTAATGAACATTCTTTCAATATCTAGCGGGAAGTTGATTGGCCAGTCCGTAGTTTCTTATGATGAAGATACTTCTATAAAGAATGATGCTATAATAGTGTATGACAACACACGAAATTGGATTAGTGAGGCGCAGAACTCAGATGTGGTCCGCCTATTTGAATATGCAGCACTCGAAGTGCTCCTTGACTGTGCTTATCAACTCTACTATCTGAGGGTAAGGGGCCTAAACAACATCGTCCTATACATGAATGACTTATATAAGAACATGCCAGGGATCCTACTCTCCAATATTGCGGCCACGATATCCCACCCCATCATCCACTCAAGGTTGAATGCAGTAGGCCTAATTAACCATGACGGGTCACACCAGCTTGCAGATATAGACTTCGTCGAGGTGTCTGCGAAATTGTTGGTCTCTTGCACTCGACGTGTGGTCTCAGGCTTATATGCAGGGAATAAGTACGATCTGCTGTTTCCATCTGTCTTAGATGATAACCTGAATGAGAAGATGCTTCAACTGATTTCCCGGTTATGCTGTCTGTACACAGTGCTCTTTGCTACAACAAGAGAAATCCCAAAAATAAGGGGCCTATCGGCAGAAGAGAAATGCTCATTACTCACTGAGTATCTACTGTCAGATGCTGTAAAACCATTGCTTAGGCCCGAACAAGTGAATTCTATCATGTCTCCCAACATAATCACGTTCCCAGCCAATCTATATTACATGTCTAGGAAGAGCCTTAATTTGATCAGAGAACGAGAGGACAGAGATACTATCTTGTCGTTGTTGTTCCCTCAAGAACTACTGCTTGAGCTTCGTCCAGTACGAGACATTGGTGCTCGAGCGAAAGACCCGTTCACCCGACAACCCGCATCATTCATACAAGAGCTAGATCTGAGTGCCCCAGCAAGGTACGATGCATTTACACTGAGTAAGGTTTGCTTCGAGCACACATTACCGAACCCAAAGGAAGATTACCTAGTACGGTACTTGTTCAGAGGAATAGGGACTGCTTCATCTTCTTGGTATAAGGCATCTCATCTTCTATCCGTACCTGAGGTCAGGTGTGCAAGACATGGGAACTCCTTATACTTAGCGGAAGGAAGCGGAGCCATCATGAGTCTTCTTGAATTGCATATACCACATGAGACTATCTATTACAATACACTTTTCTCGAATGAGATGAACCCCCCACAGCGACATTTCGGACCTACACCAACACAGTTTCTAAACTCGGTTGTTTATAGGAATCTACAAGCGGAAGTGCCATGTAAAGATGGATATGTCCAGGAGTTCTGCCCATTATGGAGAGAGAATGCAGAAGAAAGTGACCTGACCTCAGATAAGGCAGTTGGATATATCACATCTGCGGTACCCTACAGGTCTGTATCATTACTACATTGTGACATTGAGATTCCTCCGGGGTCCAATCAAAGCTTATTAGATCAACTGGCTACTAATTTATCTCTGATTGCCATGCACTCTGTGAGGGAGGGCGGGGTAGTGATCATCAAAGTACTGTATGCAATGGGATACTATTTTCACTTACTCATGAATTTATTCACTCCATGTTCCACGAAAGGATATATACTCTCCAATGGCTATGCCTGTAGAGGGGATATGGAGTGTTACCTGATATTTGTTATGGGCTACTTAGGCGGACCCACCTTCGTGCACGAAGTGGTAAGGATGGCAAAAACTCTAATACAACGACACGGTACACTTCTATCTAAATCAGATGAAATTACATTGACTAAGCTATTTACCTCACAGCAGCGTCGTGTAACAGATATCCTATCCAGCCCTTTACCGAAGCTAATGAAGCTCTTGAGAGAAAATATTGATGCTGCACTAATTGAAGCCGGGGGACAGCCCGTCCGTCCATTCTGTGCAGAAAGTTTAGTGAGCACGCTAACAGATATGACCCAGACAACTCAGATCATTGCCAGCCACATTGACACAGTCATTCGGTCCGTGATTTACATGGAGGCTGAGGGTGACCTCGCCGACACAGTGTTCTTATTTACTCCTTACAATCTATCCACAGACGGTAAAAAGAGAACATCACTTAAGCAGTGCACTAAACAGATCTTGGAAGTCACAATACTGGGTCTCAGAGCCAAAGATATCAATAAAGTAGGTGATGTAATCAGCTTAGTACTCAGAGGTGCGGTTTCCCTAGAGGACCTCATCCCATTAAGGACATACCTGAAGCGCAGTACCTGCTCTAAATACCTGAAAGCGGTCCTAGGTATTACTAAACTCAAAGAAAAGTTCACAGATACCTCGCTACTGTATTTGACTCGTGCTCAACAAAAATTCTACATGAAAACCATAGGTAATGCTGCCAAGGGATATTACAGTAATAATGACTATTAAAGGCAATCGTACGCCAATCAGTTATCTTCTTAACCGATGACTCCCTCACTGACTTAATTATACCAGATTAGAAAAAAGTTAAATTCCGACTCTTTGGAACTCGTATTCGGATTCAGTTAGTTAACTTTAAGCAAGAGTGCGCATAGTCGTCCCTAATTCTAGTTATGTCATTCACCAAATCTCTGTTTGGT------
>KJ825878
ATGGGCTCCAGATCTTCTACCAGGATCCCAGTACCTCTAATGCTAATCACTCGGATTATGCTGATATTGAACTGCATCCGTCTGACAAGCTCTCTTGACGGCAGGCCCCTTGCAGCTGCAGGAATTGTAATAACAGGAGATAAGGCAGTCAATGTATATACCTCGTCTCAGACAGGGTCAATCATAGTCAAGTTGCTCCCGAATATGCCCAGAGATAAGGAGGCATGTGCAAGAGCCCCATTGGAGGCATATAACAGAACACTGACTACTCTGCTCACTCCTCTTGGCGACTCCATTCGCAAGATCCAAGGGTCTGTATCCACGTCCGGAGGAAGGAGACAAAAACGCTTTATAGGTGCTGTTATTGGCAGTGTAGCTCTCGGGGTTGCAACAGCGGCACAGATAACAGCAGCTGCGGCCCTAATACAAGCCAAACAGAATGCTGCCAACATCCTCCGGCTTAAGGAGAGCATTGCTGCGACCAATGAAGCTGTGCATGAAGTCACCGACGGATTATCACAATTATCAGTGGCAGTTGGGAAGATGCAGCAGTTTGTCAATGACCAGTTTAATAATACGGCGCGAGAATTGGACTGCATAAAAATCACACAACAGGTCGGTGTAGAACTCAACCTATACCTAACCGAATTAACTACAGTATTCGGGCCACAGATCACCTCCCCTGCATTAACTCAGCTGACCATCCAGGCGCTTTATACTTTAGCTGGTGGCAATATGGACTACTTATTAACTAAGTTAGGTATAGGAAACAATCAACTCAGCTCATTAATTGGTAGCGGCCTGATCACTGGTTACCCTATACTGTATGACTCACATACTCAACTCTTGGGCATACAAGTAAATCTGCCCTCAGTCGGGAACTTAAATAATATGCGTGCCACCTATTTGGAGACCTTATCTGTAAGTACAACCAAAGGATATGCCTCAGCACTGGTCCCGAAAGTAGTGACACAAGTCGGTTCTGTGATAGAAGAGCTTGACACCTCATACTGTATAGAGTCCGATCTGGATTTATATTGTACTAGAATAGTGACATTCCCCATGTCCCCAGGTATTTATTCCTGTTTGAGCGGCAACACATCAGCCTGCATGTATTCAAAGACTGAAGGCGCACTCACTACGCCGTATATGGCCCTTAGGGGCTCAGTTATTGCCAATTGTAAGATAACAACATGCAGATGTACAGACCCTCCTGGTATCATATCGCAAAATTATGGAGAAGCTGTATCCCTGATAGATAGACATTCGTGCAATGTCTTATCATTAGACGGCATAACTCTGAGGCTCAGTGGGGAATTTGATGCAACTTATCAAAAGAACATCTCAATATTAGATTCTCAGGTCATCGTGACAGGCAATCTTGATATATCAACTGAACTTGGAAACGTCAATAATTCAATCAGCAATGCCTTGGATAGGTTGGCAGAAAGCAACAGCAAACTAGAAAAAGTCAATGTCAGACTAACTAGCACATCCGCTCTCATTACCTATATTGTTCTAACTGTCATTTCCCTAATTTTCGGTGCACTTAGTCTGGTTTTAGCGTGTTACCTGATGTACAAGCAGAAGGCACAACAAAAGACCCTGCTATGGCTTGGGAACAATACCCTCGATCAGATGAGAGCCACTACAAAAATGTGA------------------------------------------------------------------------------------------------------------------------------------------------------------------------------------------------------------------------------------------------------------------------------------------------------------------------------------------------------------------------------------------------------------------------------------------------------------------------------------------------------------------------------------------------------------------------------------------------------------------------------------------------------------------------------------------------------------------------------------------------------------------------------------------------------------------------------------------------------------------------------------------------------------------------------------------------------------------------------------------------------------------------------------------------------------------------------------------------------------------------------------------------------------------------------------------------------------------------------------------------------------------------------------------------------------------------------------------------------------------------------------------------------------------------------------------------------------------------------------------------------------------------------------------------------------------------------------------------------------------------------------------------------------------------------------------------------------------------------------------------------------------------------------------------------------------------------------------------------------------------------------------------------------------------------------------------------------------------------------------------------------------------------------------------------------------------------------------------------------------------------------------------------------------------------------------------------------------------------------------------------------------------------------------------------------------------------------------------------------------------------------------------------------------------------------------------------------------------------------------------------------------------------------------------------------------------------------------------------------------------------------------------------------------------------------------------------------------------------------------------------------------------------------------------------------------------------------------------------------------------------------------------------------------------------------------------------------------------------------------------------------------------------------------------------------------------------------------------------------------------------------------------------------------------------------------------------------------------------------------------------------------------------------------------------------------------------------------------------------------------------------------------------------------------------------------------------------------------------------------------------------------------------------------------------------------------------------------------------------------------------------------------------------------------------------------------------------------------------------------------------------------------------------------------------------------------------------------------------------------------------------------------------------------------------------------------------------------------------------------------------------------------------------------------------------------------------------------------------------------------------------------------------------------------------------------------------------------------------------------------------------------------------------------------------------------------------------------------------------------------------------------------------------------------------------------------------------------------------------------------------------------------------------------------------------------------------------------------------------------------------------------------------------------------------------------------------------------------------------------------------------------------------------------------------------------------------------------------------------------------------------------------------------------------------------------------------------------------------------------------------------------------------------------------------------------------------------------------------------------------------------------------------------------------------------------------------------------------------------------------------------------------------------------------------------------------------------------------------------------------------------------------------------------------------------------------------------------------------------------------------------------------------------------------------------------------------------------------------------------------------------------------------------------------------------------------------------------------------------------------------------------------------------------------------------------------------------------------------------------------------------------------------------------------------------------------------------------------------------------------------------------------------------------------------------------------------------------------------------------------------------------------------------------------------------------------------------------------------------------------------------------------------------------------------------------------------------------------------------------------------------------------------------------------------------------------------------------------------------------------------------------------------------------------------------------------------------------------------------------------------------------------------------------------------------------------------------------------------------------------------------------------------------------------------------------------------------------------------------------------------------------------------------------------------------------------------------------------------------------------------------------------------------------------------------------------------------------------------------------------------------------------------------------------------------------------------------------------------------------------------------------------------------------------------------------------------------------------------------------------------------------------------------------------------------------------------------------------------------------------------------------------------------------------------------------------------------------------------------------------------------------------------------------------------------------------------------------------------------------------------------------------------------------------------------------------------------------------------------------------------------------------------------------------------------------------------------------------------------------------------------------------------------------------------------------------------------------------------------------------------------------------------------------------------------------------------------------------------------------------------------------------------------------------------------------------------------------------------------------------------------------------------------------------------------------------------------------------------------------------------------------------------------------------------------------------------------------------------------------------------------------------------------------------------------------------------------------------------------------------------------------------------------------------------------------------------------------------------------------------------------------------------------------------------------------------------------------------------------------------------------------------------------------------------------------------------------------------------------------------------------------------------------------------------------------------------------------------------------------------------------------------------------------------------------------------------------------------------------------------------------------------------------------------------------------------------------------------------------------------------------------------------------------------------------------------------------------------------------------------------------------------------------------------------------------------------------------------------------------------------------------------------------------------------------------------------------------------------------------------------------------------------------------------------------------------------------------------------------------------------------------------------------------------------------------------------------------------------------------------------------------------------------------------------------------------------------------------------------------------------------------------------------------------------------------------------------------------------------------------------------------------------------------------------------------------------------------------------------------------------------------------------------------------------------------------------------------------------------------------------------------------------------------------------------------------------------------------------------------------------------------------------------------------------------------------------------------------------------------------------------------------------------------------------------------------------------------------------------------------------------------------------------------------------------------------------------------------------------------------------------------------------------------------------------------------------------------------------------------------------------------------------------------------------------------------------------------------------------------------------------------------------------------------------------------------------------------------------------------------------------------------------------------------------------------------------------------------------------------------------------------------------------------------------------------------------------------------------------------------------------------------------------------------------------------------------------------------------------------------------------------------------------------------------------------------------------------------------------------------------------------------------------------------------------------------------------------------------------------------------------------------------------------------------------------------------------------------------------------------------------------------------------------------------------------------------------------------------------------------------------------------------------------------------------------------------------------------------------------------------------------------------------------------------------------------------------------------------------------------------------------------------------------------------------------------------------------------------------------------------------------------------------------------------------------------------------------------------------------------------------------------------------------------------------------------------------------------------------------------------------------------------------------------------------------------------------------------------------------------------------------------------------------------------------------------------------------------------------------------------------------------------------------------------------------------------------------------------------------------------------------------------------------------------------------------------------------------------------------------------------------------------------------------------------------------------------------------------------------------------------------------------------------------------------------------------------------------------------------------------------------------------------------------------------------------------------------------------------------------------------------------------------------------------------------------------------------------------------------------------------------------------------------------------------------------------------------------
>KJ825877
ATGGGCTCCAAACCTTCTACCAAGATCCCAGCACCTCCAATGCTGGTCACTCGGATTATACTGATATTGAGCTGTATCCGTCTGACAAGCTCTCTCGACGGCAGGCCCCTTGCAGCTGCAGGAATTGTAGTAACAGGAGATAAGGCAGTCAATGTGTACACCTCGTCTCAGACGGGGTCAATCATAGTCAAGTTGCTCCCGAATATGCCCAGAGATAAAGAGGCATGTGCAAAAGTCCCATTGGAGGCATATAACAGAACACTGACTACTCTGCTCACTCCTCTTGGCGACTCCATCCGCAAGATTCAAGGGTCTGTGTCCACGTCTGGAGGAAGGAGACAAAAACGCTTTATAGGTGCTATTATTGGCAGTGTAGCTCTTGGGGTTGCAACAGCAGCACAGATAACAGCAGCTGCGGCCCTAATACAAGCCAACCAGAATGCTGCCAACATCCTCCGGCTTAAGGAGAGCATTGCTGCAACCAATGAAGCTGTGCATGAAGTCACCGACGGATTGTCACAACTATCAGTGGCAGTTGGGAAGATGCAGCAGTTTGTCAATGACCAGTTTAATAATACAGCGCGAGAATTGGACTGTATAAAAATCACACAACAGGTCGGTGTAGAACTCAACCTATACCTAACTGAATTGACTACAGTATTCGGGCCACAGATCACCTCCCCTGCATTAACTCAGCTGACCATCCAAGCACTTTATAATTTAGCCGGTGGCAATATGGATTACTTATTAACTAAGTTAGGTATAGGAAACAATCAACTCAGCTCATTAATTGGTAGCGGTCTGATCACTGGTTACCCTATACTGTATGACTCACATACTCAGCTCTTGGGCATACAAGTAAATCTGCCCTCAGTCGGGAACTTAAATAATATGCGTGCCACCTATTTGGAGACCTTATCTGTAAGTACAACCAAAGGATATGCCTCAGCACTTGTCCCAAAAGTAGTGACACAAGTCGGTTCTGTGATAGAAGAGCTTGACACCTCATACTGTATAGAGTCAGATCTAGATTTATATTGTACTAGAATAGTGACATTCCCCATGTCCCCGGGTATTTATTCCTGTTTGAGCGGCAATACATCAGCTTGCATGTATTCAAAGACTGAAGGCGCACTCACTACGCCGTATATGGCCCTTAAAGGCTCAGTTATTGCTAATTGTAAGATAACAACATGTAGATGTACAGACCCTCCTGGTATCATATCGCAAAATTATGGAGAAGCTGTATCCCTGATAGATAGACATTCATGCAATGTCTTATCACTAGACGGAATAACTCTGAGGCTCAGTGGGGAATTTGATGCAACTTATCAAAAGAACATCTCAATATTAGATTCTCAAGTCATTGTGACAGGCAATCTTGATATATCAACTGAGCTTGGAAATGTCAACAATTCAATCAGCAATGCCTTGGGTAGGTTGGCAGAAAGCAACAGCAAGCTAGAAAAAGTCAATGTCAGACTAACTAGCACATCTGCTCTCATTACCTATATTGCTCTAACTGTTATTTCTCTAATTTCCGGTGCACTTAGTCTGGTTTTAGCGTGTTACCTGATGTACAAACAGAAGGCACAACAAAAGACCTTGCTATGGCTTGGGAACAATACCCTCGATCAGATGAGAACCACCACAAGCGCATGA------------------------------------------------------------------------------------------------------------------------------------------------------------------------------------------------------------------------------------------------------------------------------------------------------------------------------------------------------------------------------------------------------------------------------------------------------------------------------------------------------------------------------------------------------------------------------------------------------------------------------------------------------------------------------------------------------------------------------------------------------------------------------------------------------------------------------------------------------------------------------------------------------------------------------------------------------------------------------------------------------------------------------------------------------------------------------------------------------------------------------------------------------------------------------------------------------------------------------------------------------------------------------------------------------------------------------------------------------------------------------------------------------------------------------------------------------------------------------------------------------------------------------------------------------------------------------------------------------------------------------------------------------------------------------------------------------------------------------------------------------------------------------------------------------------------------------------------------------------------------------------------------------------------------------------------------------------------------------------------------------------------------------------------------------------------------------------------------------------------------------------------------------------------------------------------------------------------------------------------------------------------------------------------------------------------------------------------------------------------------------------------------------------------------------------------------------------------------------------------------------------------------------------------------------------------------------------------------------------------------------------------------------------------------------------------------------------------------------------------------------------------------------------------------------------------------------------------------------------------------------------------------------------------------------------------------------------------------------------------------------------------------------------------------------------------------------------------------------------------------------------------------------------------------------------------------------------------------------------------------------------------------------------------------------------------------------------------------------------------------------------------------------------------------------------------------------------------------------------------------------------------------------------------------------------------------------------------------------------------------------------------------------------------------------------------------------------------------------------------------------------------------------------------------------------------------------------------------------------------------------------------------------------------------------------------------------------------------------------------------------------------------------------------------------------------------------------------------------------------------------------------------------------------------------------------------------------------------------------------------------------------------------------------------------------------------------------------------------------------------------------------------------------------------------------------------------------------------------------------------------------------------------------------------------------------------------------------------------------------------------------------------------------------------------------------------------------------------------------------------------------------------------------------------------------------------------------------------------------------------------------------------------------------------------------------------------------------------------------------------------------------------------------------------------------------------------------------------------------------------------------------------------------------------------------------------------------------------------------------------------------------------------------------------------------------------------------------------------------------------------------------------------------------------------------------------------------------------------------------------------------------------------------------------------------------------------------------------------------------------------------------------------------------------------------------------------------------------------------------------------------------------------------------------------------------------------------------------------------------------------------------------------------------------------------------------------------------------------------------------------------------------------------------------------------------------------------------------------------------------------------------------------------------------------------------------------------------------------------------------------------------------------------------------------------------------------------------------------------------------------------------------------------------------------------------------------------------------------------------------------------------------------------------------------------------------------------------------------------------------------------------------------------------------------------------------------------------------------------------------------------------------------------------------------------------------------------------------------------------------------------------------------------------------------------------------------------------------------------------------------------------------------------------------------------------------------------------------------------------------------------------------------------------------------------------------------------------------------------------------------------------------------------------------------------------------------------------------------------------------------------------------------------------------------------------------------------------------------------------------------------------------------------------------------------------------------------------------------------------------------------------------------------------------------------------------------------------------------------------------------------------------------------------------------------------------------------------------------------------------------------------------------------------------------------------------------------------------------------------------------------------------------------------------------------------------------------------------------------------------------------------------------------------------------------------------------------------------------------------------------------------------------------------------------------------------------------------------------------------------------------------------------------------------------------------------------------------------------------------------------------------------------------------------------------------------------------------------------------------------------------------------------------------------------------------------------------------------------------------------------------------------------------------------------------------------------------------------------------------------------------------------------------------------------------------------------------------------------------------------------------------------------------------------------------------------------------------------------------------------------------------------------------------------------------------------------------------------------------------------------------------------------------------------------------------------------------------------------------------------------------------------------------------------------------------------------------------------------------------------------------------------------------------------------------------------------------------------------------------------------------------------------------------------------------------------------------------------------------------------------------------------------------------------------------------------------------------------------------------------------------------------------------------------------------------------------------------------------------------------------------------------------------------------------------------------------------------------------------------------------------------------------------------------------------------------------------------------------------------------------------------------------------------------------------------------------------------------------------------------------------------------------------------------------------------------------------------------------------------------------------------------------------------------------------------------------------------------------------------------------------------------------------------------------------------------------------------------------------------------------------------------------------------------------------------------------------------------------------------------------------------------------------------------------------------------------------------------------------------------------------------------------------------------------------------------------------------------------------------------------------------------------------------------------------------------------------------------------------------------------------------------------------------------------------------------------------------------------------------------------------------------------------------------------------------------------------------------------------------------------------------------------------------------------------------------------------------------------------------------------------------------------------------------------------------------------------------------------------------------------------------------------------------------------------------------------------------------------------------------------------------------------------------------------------------------------------------------------------------------------------------------------------------------------------------------------------------------------------------------------------------------------------------------------------------------------------------------------------------------------------------------------------------------------------------------------------------------------------------------------------------------------------------------------------------------------------------------------------------------------------------------------------------------------------------------------------------------------------------------------------------------------------------------------------------------------------------------------------------------------------------------------------------------------------------------------------------------------------------------------------------------------------------------------------------------------------------------------------------------------------------------------------------------------------------------------------------------------------------------------------------------------------------------------------------------------------------------------------------------------------------------------------------------------------------------------------------------------------------------------------------------------------------------------------------------------------------------------------------------------------------------------------------------------------------------------------------------------------------------------------------------------------------------------------------------------------------------------------------------------------------------------------------------------------------------------------------------------------------------------------------------------------------------------------------------------------------------------------------------------------------------------------------------------------------------------------------------
>KJ607169
ACCAAACAGAGAATCCGTGAGGTACGATAAAAGGCGAAGAAGCAATCGAGATCGTACGGGTAGAAGGTGTGAACCCCGAGCGCGAGGCCGAAGCTCGAACCTGAGGGAACCTTCTACCGATATGTCGTCTGTCTTTGACGAATACGAGCAGCTCCTCGCTGCTCAGACCCGCCCTAACGGAACTCATGGAGGGGGAGAGAAAGGGAGCACTTTAAAAGTTGAGGTCCCAGTATTTGCCCTTAACAGTGATGACCCAGAGGATAGATGGAATTTTGCGGTATTCTGTCTTCGGATTGCTGTTAGCGAGGATGCCAACAAACCACTCAGGCAAGGTGCTCTTATATCCCTCTTATGCTCCCATTCTCAGGTGATGAGAAACCATGTTGCCCTTGCAGGGAAACAGAATGAGGCCACACTGGCTGTTCTTGAGATCGATGGTTTTGCTAACAGTGTGCCCCAGTTTAACAATAGGAGTGGAGTGTCTGAGGAGAGAGCACAGAGATTCATGGTAATAGCAGGATCTCTCCCTCGGGCATGCAGTAACGGTACTCCGTTTGTCACAGCTGGGGTTGAAGATGATGCACCAGAAGATATCACTGACACTCTGGAAAGAATCCTATCTATCCAAGTTCAGGTATGGGTCACAGTAGCAAAGGCCATGACTGCATATGAGACAGCAGATGAGTCAGAAACAAGAAGAATAAATAAGTATATGCAGCAAGGTAGAGTTCAGAAGAAGTACATCCTTCACCCTGTATGCAGGAGCGCAATTCAACTCACAATCAGACACTCTCTGGCAGTCCGTATTTTCTTAGTTAGTGAGCTCAAGAGGGGCCGCAATACAGCAGGTGGGAGCTCTACATATTACAACTTGGTCGGGGATGTAGACTCATACATCAGAAACACCGGGCTTACTGCATTTTTCCTAACACTCAAATATGGAATCAATACCAAGACGTCAGCCCTCGCACTCAGCAGCCTCACAGGTGATATCCAAAAAATGAAACAGCTCATGCGTTTATATCGGATGAAAGGTGAAAATGCACCATACATGACATTGTTAGGTGACAGTGACCAGATGAGCTTTGCACCAGCTGAGTATGCACAACTTTATTCTTTTGCCATGGGCATGGCATCAGTCTTGGATAAGGGAACTGGCAAGTACCAATTTGCCAGGGACTTTATGAGCACATCATTCTGGAGACTTGGAGTAGAGTATGCCCAGGCTCAGGGAAGTAGCATCAATGAGGACATGGCTGCTGAGCTAAAACTAACCCCGGCAGCAAGGAGAGGCCTGGCAGCTGCTGCCCAACGAGTATCTGAAGAAATCGGCAGCATGGACATTCCTACCCAACAAGCGGGAGTCCTCACCGGGCTCAGTGACGAAGGCCCCCGAACCCCACAGGGCGGATCAAACAAGCCGCAAGGGCAACCGGATGCCGGGGATGGGGAGACCCAATTCTTGGATTTTATGAGAGCAGTGGCGAACAGCATGCGGGAAGCGCCAAATCCAGCACAGAGCACCACCCATCCAGAGCCTCCCCCAACCCCTGGGGCATCCCAAGACAACGACACTGATTGGGGATACTGATCGACAACACCCAGCCTGCCTTCACAGAGTCACACCAAACCCTCCGCCCAAAACCCTCCCACACTCCCCGACCCACAACCTCGCACGACCACACCAACAAAAGCACCCCCCCACCCTCTCCCCTACTTCTAGCTACACGATCCCACCCACCCGGGACAACACAGGCACAGCTCGGTTCGTCAGCAATCCACCCAGAGCCCAAGGTATTAGAAAAAAATACGGGTAGAAGAGAGACATCCAGAGACCAGGACGGGTTACCAAGTTCTCTGTTCTCCCTTCTACCCAGTGAATTAGGGTGAAGATGGCCACTTTTACAGATGCAGAGATAGATGACATATTTGAGACTAGTGGGACTGTCATTGACAGCATAATTACGGCCCAGGGCAAATCAGCTGAGACCGTCGGAAGAAGCGCAATCCCACAAGGCAAGACCAAAGCTCTGAGCACAGCATGGGAGAAGCACGGGAGCGTCCAGCCACACGCCAGCCAGGACGCTCCTGATCGACAAGACAAAACAGAAAAACAGCCATCCTCACCTGAGCAGGCGACTCCACACAACAACCCGCCGACCACATCTACCGAACCGCCTCCCACTCAGGCCGCAAGCGAGACCAGTGACACACAGCTCAAGACCGGAGCAAGCAACTCCCTTCTGTCCATGCTCGATAAACTGAGCAATAAATCGTCCAATGCTAAAAAGGGCCCATGGTCGGGTCCCCAAGAAGGGCATCACCAACCTCCGGCCCAACAACATGGGAACCAGCCGAGCTATGGAAGCAACCAGGGAAGACCGCAGCACCAGGCCAAGGCCGTCCCTGGAAACCGGGGCACAGACGAGAACACAGCATATCATGGACAACGGAAGGAGTCACAACCATCAGCTGGTGCAACCCCTCCTGTGCCCCAGTCAGGGCAGAGCCAAGACAATACTCCTGTACCTGTGGATCGTGTCCAGCTACCTGCCGACTTTGCGCAGGCGATGATGTCTATGATGGAGGCATTATCACAGAAGGTAAGTAAAGTTGATCATCAGCTGGACCTAGTCTTGAAACAGACATCCTCCATTCCTATGATGCGATCTGAAATCCAACAGCTCAAGACATCTGTTGCGATCATGGAAGCTAACTTAGGCATGATGAAAATTCTGGACCCTGGTTGTGCTAACGTTTCATCCTTAAGTGATCTCCGGGCAGTAGCCCGATCCCACCCAGTTTTAGTTTCAGGCCCTGGAGACCCATCTCCTTACGTGACACAAGGGGGTGAAATGACGCTCAATAAACTCTCGCAACCGGTGCAGCACCCCTCTGAATTAATCAAGTCTGCCACTGCAAGCGGGCCTGACATGGGAGTGGAGAAGGACACTGTCCGCGCATTAATCACCTCACGCCCGATGCACCCAAGTTCCTCGGCTAAGCTCCTGAGCAAGCTAGATGCAGCCAGGTCAATTGAAGAGATCAGGAAGATCAAACGCCTTGCGCTGAATGGTTGATGGCCATCACAACTCATAACAGGCTCCCGTCACTTCAGCATCACACGGAATCCCTCGGGGGCCCCCCCTTGCAAATCCACGCTTCAACACCCAAAACAACAGCCCTCTCTCACCCTCCTCAATCCCCCAAACGATCGCACCACTGCAACCAATCCAGCAGCATTAGAAATTAAGAAAAAATACGGGTAGAATCAAAGTGCCCCGATTGCACCAAAATGGACTCATCCAGGACAATCGGGCTGTACTTTGATTCTGCCCTCCCTTCCAGCAGCCTGTTAGCATTTCCGATTGTCTTACAAGACACAGGAGACGGGAAGAAGCAAATCACCCCACAATACAGGATCCAGCGTCTTGATTCGTGGACAGATAGTAAGGAAGACTCGGTGTTCATCACTACCTATGGGTTCATCTTTCAAATTGGGAATGAAGAAGCCACCGTCGGTGTGATCAATGACAATCCCAGGCACGAGCTACTCTCTTCCGCAATGCTCTGCTTAGGGAGTGTCCCGAACGACGGAGATCTTGTTGAGCTGGCGAGGGCCTGCCTCACCATGGTAGTAACTTGCAAGAAGAGTGCAACTAACACTGAGAGAATAGTCTTCTCAGTAGTGCAGGCACCTCGGGTACTACAAAGCTGTATGGTTGTGGCAAATAGGTACTCATCAGTGAATGCAGTGAAGCATGTGAAGGCGCCAGAAAAGATCCCTGGGAGCGGAACCCTAGAGTATAAAGTGAATTTTGTCTCTTTGACCGTGGTGCCGAGAAGGGATGTCTACAGGATCCCAACTGCAGTATTGAAAGTGTCTGGCTCGAGCCTATACAATCTTGCGCTCAATGTCACTATTGATGTGGACGTGGATCCGAAGAGCCCGTTAGTCAAATCCCTTTCTAAGTCTGATAGCGGATACTATGCGAATCTTTTCTTGCATATCGGGCTTATGGCCACTGTAGATAAGAAGGGAAAGAAAGTGACATTTGACAAGATAGAGGAAAAGATAAGGAGACTCAATCTATCTGTCGGGCTCAGTGATGTGCTCGGACCCTCTGTGCTTGTGAAGGCGAGAGGTGCACGGACTAAGCTACTTGCTCCTTTCTTCTCTAGCAGTGGGACAGCCTGCTATCCTATAGCAAATGCCTCTCCCCAGGTTGCCAAGATACTCTGGAGCCAAACCGCGCACCTGCGGAGTGTGAAAGTCATCATTCAAGCCGGCACTCAGCGTGCTGTCGCAGTGACCGCTGATCATGAGGTAACCTCCACTAAGATAGAGAAGAGGCACGCCATTGCTAAATACAATCCTTTCAGGAAATAAGTTGCATCCCTAAGACTGCAGTTCACCTGCTTCACTGAATCACCATGACACCAGATAATGATCCATCTCGACTGCTTATAGTTAGTTCACCTGTCAAGCAAATTAGAAAAAACACGGGTAGAAGAGTCTGGACCCCGACCAGCACATTCAGGACACGACATGGGCTCCAAACCTTCTACCAGGATCCCAGCACCTCTGATGCTGATCACTCGGATTATGTTGATATTGAGCTGTATCCGTCTGACAAGCTCTCTTGACGGCAGGCCTCTTGCAGCTGCAGGAATTGTAGTAACAGGAGATAAGGCAGTCAATGTATACACCTCGTCTCAGACAGGGTCAATCATAGTCAAGTTGCTCCCAAATATGCCCAAGGATAAGGAGGCGTGTGCAAGAGCTCCATTAGAGGCATATAACAGAACACTGACTACTCTGCTCACTCCTCTTGGCGACTCCATCCGCAAGATCCAAGGGTCTGTGTCCACGTCTGGAGGAAGGAGACAAAAACGCTTTATAGGTGCCGTTATTGGCAGTGTAGCTCTTGGGGTTGCAACAGCGGCACAGATAACAGCAGCCGCGGCCCTAATACAAGCTAACCAGAATGCCGCCAACATCCTCCGGATTAAGGAGAGCATTGCTGCAACCAATGAAGCTGTGCATGAAGTCACCGACGGATTATCACAACTATCAGTGGCAGTTGGGAAGATGCAGCAGTTTGTCAATGACCAGTTTAATAATACGGCGCGAGAATTGGACTGTATAAAAATCACACAACAGGTTGGTGTAGAACTCAACCTATACCTAACTGAATTGACTACAGTATTCGGGCCACAGATCACCTCCCCTGCATTAACTCAGCTGACCATCCAGGCACTTTATAATTTAGCTGGTGGCAATATGGATTACTTATTAACTAAGTTGGGTATAGGGAACAATCAACTCAGCTCATTAATTGGTAGCGGCCTGATCACTGGTTACCCTATACTGTATGACTCACAGACTCAACTCTTGGGCATACAAGTGAATTTGCCCTCAGTCGGGAACTTAAATAATATGCGTGCCACCTATCTGGAGACCTTATCTGTAAGTACAACCAAAGGATATGCCTCCGCACTTGTCCCGAAAGTAGTGACACAAGTCGGTTCTGTGATAGAAGAGCTTGACACCTCATACTGTATAGAGTCCGATCTGGATTTATATTGTACAAGAATAGTGACATTCCCCATGTCCCCAGGTATTTATTCCTGTTTGAGCGGCAATACATCAGCTTGCATGTATTCAAAGACTGAAGGCGCACTCACTACGCCGTATATGGCTCTTAAAGGCTCAGTTATTGCCAATTGTAAGATAACAACATGTAGATGTGCAGACCCTCCTGGTATCATATCGCAAAATTATGGAGAAGCTGTATCCCTGATAGATAGACATTCATGCAATGTCTTATCATTAGACGGGATAACTCTGAGGCTCAGTGGGGAATTTGATGCAACTTATCAAAAGAACATCTCAATACTAGATTCTCAAGTCATCGTGACAGGCAATCTTGATATATCAACTGAACTTGGAAACGTCAACAATTCAATCAGCAATGCCTTGGATAGGTTGGCAGAAAGCAACAGCAAGCTAGACAAAGTCAATGTCAGACTAACCAGCACATCTGCTCTCATTACCTATATCGTTCTAACTGTCATTTCTCTAGTTTTCGGTGCACTTAGTCTGGTTTTAGCGTGTTACCTGATGTACAAACAGAAGGCACAACAAAAGACCTTGCTATGGCTTGGGAATAATACCCTTGATCAGATGAGAGCCACTACAAGAGCATGAATGCAGATAAGAGATGGATATATACCCAACAGCAGCTTGTGTGTCAATTCCGATAACCTGTCAAGTATAAGATTTAAGAAAAAACTACTGGGAACAAGCAATCAAAGAGCAATACACGGGTAGAACGGTCAGAGGAGCCACCCTTCAATCGGAAATTAGGCTTCACAACATCCGTTCTACCACATCACCAACAACAAGAGTCAATCATGGACCGCGCGGTTAACAGAGTCGTGCTAGAGAATGAGGAGAGAGAAGCAAAGAACACATGGCGATTGGTTTTCCGGATCGCAGTCTTACTTTTAATGGTAATGACTCTAGCTATCTCCGCAGCTGCCCTGGCATATAGCTCGGAGGCCAGTACGCCGCACGACCTCGCAGGTATATCGACTGTGATCTCTAAGACAGAAGATAAGGTTACGTCTTTACTCAGTTCAAGTCAAGATGTGATAGATAGGATATATAAGCAGGTGGCTCTTGAATCCCCGCTGGCGCTACTAAACACTGAATCCATAATTATGAATGCAATAACCTCTCTTTCTTATCAAATCAACGGGGCTGCGAACAATAGCGGATGTGGGGTGCCTGTTCATGACCCAGATTATATTGGGGGGATAGGCAAAGAACTTATAGTGGACGACATTAGTGATGTCACATCATTTTATCCTTCTGCATATCAAGAACACTTGAATTTTATCCCGGCGCCTACTACAGGATCCGGTTGCACTCGGATACCCTCATTTGACATGAGCACCACTCATTACTGTTATACTCACAATGTGATATTATCCGGTTGCAGAGATCACTCACACTCACACCAATACTTAGCACTTGGTGTGCTTCGGACATCTGCAACAGGGAGGGTATTCTTTTCTACTCTGCGCTCCATCAATTTAGATGACACCCAAAATCGGAAGTCCTGCAGTGTGAGTGCAACCCCTTTAGGTTGTGATATGCTGTGCTCTAAGGTCACAGAGATTGAAGAGGAGGATTACAAGTCAATTACCCCCACATCAATGGTGCACGGAAGGCTAGGGTTTGACGGTCAATACCATGAGAAGGACTTAGACACCACAGTCTTATTTAAGGATTGGGTGGCAAATTACCCAGGAGTGGGAGGAGGGTCTTTTATTGACGACCGTGTATGGTTCCCGGTTTATGGGGGGCTAAAACCCAATTCACCCAGTGACACTGCACAAGAAGGGAAATATGTAATATACAAGCGCTATAACGACACATGCCCCGATGAACAAGATTACCAAATTCGGATGGCTAAGTCTTCATATAAACCCCGGCGATTTGGTGGAAAGCGCGTACAGCAAGCCATCTTATCCATCAAGGTGTCAACATCCTTGGGTAAGGACCCGGTACTGACTATTCCACCTAATACAATTACACTCATGGGAGCAGAAGGCAGAATCCTCACAGTAGGGACATCTCACTTCTTGTACCAACGAGGGTCTTCATATTTCTCCCCTGCCTTATTATATCCCATGACAGTAAATAACAAAACAGCTACACTCCATAGTCCTTATACGTTTAATGCTTTCACTCGGCCAGGTAGTGTCCCTTGCCAGGCATCAGCGAGATGCCCCAACTCATGCATCACTGGGGTCTATACTGATCCATATCCTTTAATCTTCCATAGGAATCATACCCTACGAGGGGTCTTCGGGACGATGCTTGATGATGAACAAGCGAGACTTAACCCCGTATCTGCAGTATTCGACAGCATATCCCGCAGTCGTGTAACCCGGGTGAGTTCAAGCAGCACCAAGGCAGCATACACGACATCAACATGTTTTAAAGTTGTCAAGACCAATAAAGCTTATTGTCTTAGTATTGCAGAAATATCCAATACCCTATTCGGGGAATTTAGGATCGTTCCCTTACTAGTTGAGATCCTCAAGGATGATAGAGCTTAAGAAGCTAGACTTGGCCGATTGAGTCAATCATAAGATGGTTGGGAAGACAACACCGCACCAATCATCTCCCACAATGCTTAGAGTCAAGCTGAATATTAACATAAGCCAGGATCCCATGTTGTTGGGCAGCCACAATCCGACAATGCTGACATGATTATTCTGAGTCCCGTCCACTGTCACTTTATTAAGAAAAAATACAAAAAGCATTGAGATATAAGGGGAAACAACCAACAGGAGAGAACACGGGTAGGACATGGCGGGCTCCGGTCCCGAAAGGGCAGAGCACCAGATCATCCTACCAGAGTCACATCTATCCTCTCCATTGGTCAAGCACAAATTGCTATACTACTGGAAATTGACTGGGCTACCGCTTCCTGATGAATGCGACTTTGATCACCTCATTATCAGCAGGCAATGGAAGAGAATACTGGAGTCGGCCACTCCTGACACAGAGAGAATGATAAAACTCGGGCGGGCAGTGCACCAGACTCTCAACCACAATTCCAAGATAACCGGAGTGCTCCATCCCAGGTGTTTAGAAGAACTGGCTAGTATTGAGGTCCCTGATTCAACTAACAAATTCCGGAAGATTGAAAAGAAGATCCAGATTCACAACACAAGGTATGGAGACCTGTTTACAAAGCTGTGCACGCATGTTGAGAAGAAATTGCTAGGATCATCGCGGTCTAATAATGTCCCACGATCAGAGGAATTCAGCAGCATCCGTACAGATCCGGCATTCTGGTTTAACTCAAAATGGTCCAGAGCCAAGTTCGCGTGGCTCCATATAAAACAAGTCCAAAGGCATCTGATTGTAGCAGCAAGAACAAGGTCTGCAGTCAATAAGTTAGTAATATTAAGTCATAAGATAGGCCACGTCTTTGTTACTCCTGAGCTTGTCATTGTGACACATACAGATGAGAACAAGTTCACATGCCTCACCCAGGAACTTGTATTGATGTATGCAGATATGATGGAAGGCAGGGACATGGTCAACATAATATCTTCTACAGCAGCACATCTCAGAAACCTATCCGAGAAAATTGATGATATTCTGCGGTTAGTAGATGCTCTGGCAAAGGATTTAGGTAATCAGGTCTATGATGTTGTAGCATTAATGGAGGGATTCGCATACGGTGCCGTTCAGCTGCTCGAGCCATCAGGTACATTTGCAGGAGATTTTTTTGCATTTAACCTACAGGAGCTCAAAGACACTTTAATCGAACTTCTCCCGAATAATATAGCGGAATCAGTAACTCACGCTATTGCCACTGTATTCTCCGGCTTAGAACAGAATCAAGCAGCTGAGATGTTGTGCTTGCTGCGTTTGTGGGGTCACCCATTACTTGAGTCCCGTAGTGCAGCAAGAGCAGTCAGGAGCCAGATGTGCGCACCAAAGATGGTAGACTTCGATATGATCCTCCAGGTATTATCTTTCTTTAAAGGAACAATCATCAATGGGTACAGAAAGAAGAACTCAGGTGTGTGGCCGCGTGTCAAAGTAGATACAATATACGGGAATATCATTGGGCAGCTACATGCTGATTCAGCAGAGATCTCACATGATGTCATGTTGAGGGAGTACAAGAGTTTATCTGCTCTTGAATTTGAGCCATGTATAGATTATGACCCTGTTACCAATCTGAGCATGTTCTTAAAGGACAAGGCAATCGCACATCCTAGTGATAACTGGCTCGCCTCATTTAGGCGGAACCTTCTCTCTGAGGACCAGAAGAAACAGATAAAAGAGGCAACTTCAACTAACCGCCTCCTGATAGAGTTCTTAGAATCAAATGATTTTGATCCATATAAAGAAATGGAATACCTGACAACCCTCGAGTACCTAAGAGATGACAGTGTGGCAGTATCGTACTCACTCAAAGAGAAAGAGGTGAAAGTGAATGGGCGGATTTTTGCTAAGCTAACAAAGAAACTCAGGAACTGCCAGGTAATGGCAGAAGGAATTCTAGCTGACCAGATTGCACCTTTCTTCCAGGGAAATGGGGTCATTCAAGATAGCATATCCTTGACAAAGAGTATGTTAGCGATGAGTCAACTGTCCTTTAACAGCAATAAGAAACGTATCACTGACTGCAAAGAGAGGGTTTCCTCAAACCGCAATCATGATCCGAAAAGCAAGAATCGTCGAAGAGTTGCCACTTTTATCACGACTGACCTACAAAAGTACTGTCTTAACTGGAGATATCAGACAGTTAAACTATTCGCCCATGCCATCAACCAGTTGATGGGCCTACCTCACTTCTTTGAGTGGATTCATCTTAGGCTGATGGACACTACAATGTTTGTAGGGGATCCTTTCAATCCTCCAAGTGACCCGACTGACTGTGATCTATCAAAAGTCCCAAATGATGACATATATATTGTCAGTGCTAGGGGGGGCATTGAGGGACTCTGCCAGAAGCTATGGACGATGATCTCAATTGCTGCAATCCAACTTGCTGCAGCAAGATCTCATTGTCGAGTTGCCTGCATGGTACAAGGTGACAATCAAGTAATAGCTGTAACGAGAGAGGTAAGATCAGATGATTCCCCGGATATGGTGTTGACGCAGTTGCATCAAGCTAGTGATAATTTCTTCAAGGAATTGATTCATGTCAATCATCTGATTGGCCATAACCTGAAGGATCGTGAAACCATTAGATCAGACACATTCTTCATATACAGCAAACGAATATTCAAAGATGGAGCAATACTCAGCCAGGTCCTCAAAAATTCATCTAAATTGGTGCTAATATCAGGTGACCTTAGCGAAAATACTGTAATGTCCTGTGCCAACATTGCATCCACTGTAGCACGACTATGTGAGAACGGGCTTCCTAAGGATTTCTGTTACTATTTGAACTACCTAATGAGTTGCGTGCAGACATACTTTGATTCGGAGTTTTCTATTACCCACAGCTCGCAACCAGATTCCAACCAGTCCTGGATTGAGGATATCTCTTTCGTACACTCATACGTGTTAACCCCCGCCCAGCTAGGGGGACTGAGCAACCTTCAATACTCAAGGCTCTACACAAGGAATATTGGTGACCCAGGGACTACTGCTTTCGCAGAGGTCAAGCGATTAGAAGCAGTGGGGTTGCTGAGTCCTAGCATTATGACTAACATCTTAACCAGGCCACCTGGCAATGGAGACTGGGCCAGCCTGTGCAACGACCCATACTCTTTTAATTTTGAGACTGTTGCAAGCCCAAATATTGTCCTCAAGAAACATACACAGAAAGTCCTATTTGAGACATGTTCGAACCCCTTATTATCCGGGGTGCATACAGAGGACAATGAGGCGGAAGAGAAAGCATTGGCTGAATTCTTACTCAATCAAGAAGTGATTCACCCACGTGTCGCACATGCTATCATGGAAGCAAGCTCTGTGGGTAGGAGAAAGCAAATTCAAGGGCTTGTTGACACAACGAATACTGTGATTAAGATTGCACTGACTAGGAGGCCCCTCGGTATCAAAAGACTAATGCGGATAATCAATTACTCGAGCATGCATGCAATGCTATTCAGAGATGATATTTTCTTATCCAATAGATCCAACCACCCATTAGTTTCTTCTAATATGTGCTCGCTGACGCTAGCAGATTATGCCCGGAACAGAAGCTGGTCACCCCTGACAGGGGGAAGGAAAATACTGGGTGTATCCAACCCCGATACCATAGAACTTGTGGAGGGAGAGGTTCTCAGCGTCAGTGGAGGGTGCACAAAATGTGACAGCGGAGATGAGCAGTTTACTTGGTTCCATCTTCCAAGCAATATCGAGCTGACTGATGACACCAGCAAAAATCCCCCGATGAGAGTGCCATATCTCGGGTCGAAGACTCAAGAGAGGAGAGCTGCCTCGCTTGCGAAGATAGCCCACATGTCACCACATGTGAAAGCAGCACTAAGGGCATCATCCGTGCTAATCTGGGCTTATGGGGACAACGAAGTGAACTGGGCTGCCGCTCTTAACATTGCAAGGTCTCGATGCAACATAAGCTCAGAGTATCTTCGGCTATTGTCACCCCTGCCCACAGCTGGGAATCTGCAACATAGATTGGATGATGGCATAACCCAGATGACATTTACCCCTGCATCTCTCTACAGAGTGTCGCCTTACGTTCACATATCCAATGATTCTCAAAGGCTATTCACCGAAGAAGGGGTCAAAGAGGGAAACGTGGTTTACCAACAAATTATGCTCTTGGGGTTATCTCTAATTGAATCACTCTTCCCAATGACAACAACCAGAACATATGATGAGATCACATTACACCTCCACAGTAAATTTAGCTGCTGTATCCGAGAAGCGCCTGTTGCGGTTCCCTTCGAGCTCCTCGGGTTGGCACCGGAATTAAGGATGGTAACCTCAAATAAGTTCATGTATGATCCCAGCCCTATATCAGAGAGAGATTTTGCGAGACTTGACTTAGCTATCTTCAAGAGTTACGAGCTTAATTTGGAATCATATTCCACGCTGGAACTAATGAACATTCTTTCAATATCTAGCGGGAAGTTGATTGGCCAGTCCGTAGTTTCTTATGATGAAGATACTTCTATAAAGAATGATGCTATAATAGTGTATGACAACACACGAAATTGGATTAGTGAGGCGCAGAACTCAGATGTGGTCCGCCTATTTGAATATGCAGCACTCGAAGTGCTCCTTGACTGTGCTTATCAACTCTACTATCTGAGGGTAAGGGGCCTAAACAACATCGTCCTATACATGAATGACTTATATAAGAACATGCCAGGGATCCTACTCTCCAATATTGCGGCCACGATATCCCACCCCATCATCCACTCAAGGTTGAATGCAGTAGGCCTAATTAACCATGACGGGTCACACCAGCTTGCAGATATAGACTTCGTCGAGGTGTCTGCGAAATTGTTGGTCTCTTGCACTCGACGTGTGGTCTCAGGCTTATATGCAGGGAATAAGTACGATCTGCTGTTTCCATCTGTCTTAGATGATAACCTGAATGAGAAGATGCTTCAACTGATTTCCCGGTTATGCTGTCTGTACACAGTGCTCTTTGCTACAACAAGAGAAATCCCAAAAATAAGGGGCCTATCGGCAGAAGAGAAATGCTCATTACTCACTGAGTATCTACTGTCAGATGCTGTAAAACCATTGCTTAGGCCCGAACAAGTGAATTCTATCATGTCTCCCAACATAATCACGTTCCCAGCCAATCTATATTACATGTCTAGGAAGAGCCTTAATTTGATCAGAGAACGAGAGGACAGAGATACTATCTTGTCGTTGTTGTTCCCTCAAGAACTACTGCTTGAGCTTCGTCCAGTACGAGACATTGGTGCTCGAGCGAAAGACCCGTTCACCCGACAACCCGCATCATTCATACAAGAGCTAGATCTGAGTGCCCCAGCAAGGTACGATGCATTTACACTGAGTAAGGTTTGCTTCGAGCACACATTACCGAACCCAAAGGAAGATTACCTAGTACGGTACTTGTTCAGAGGAATAGGGACTGCTTCATCTTCTTGGTATAAGGCATCTCATCTTCTATCCGTACCTGAGGTCAGGTGTGCAAGACATGGGAACTCCTTATACTTAGCGGAAGGAAGCGGAGCCATCATGAGTCTTCTTGAATTGCATATACCACATGAGACTATCTATTACAATACACTTTTCTCGAATGAGATGAACCCCCCACAGCGACATTTCGGACCTACACCAACACAGTTTCTAAACTCGGTTGTTTATAGGAATCTACAAGCGGAAGTGCCATGTAAAGATGGATATGTCCAGGAGTTCTGCCCATTATGGAGAGAGAATGCAGAAGAAAGTGACCTGACCTCAGATAAGGCAGTTGGATATATCACATCTGCGGTACCCTACAGGTCTGTATCATTACTACATTGTGACATTGAGATTCCTCCGGGGTCCAATCAAAGCTTATTAGATCAACTGGCTACTAATTTATCTCTGATTGCCATGCACTCTGTGAGGGAGGGCGGGGTAGTGATCATCAAAGTACTGTATGCAATGGGATACTATTTTCACTTACTCATGAATTTATTCACTCCATGTTCCACGAAAGGATATATACTCTCCAATGGCTATGCCTGTAGAGGGGATATGGAGTGTTACCTGATATTTGTTATGGGCTACTTAGGCGGACCCACCTTCGTGCACGAAGTGGTAAGGATGGCAAAAACTCTAATACAACGACACGGTACACTTCTATCTAAATCAGATGAAATTACATTGACTAAGCTATTTACCTCACAGCAGCGTCGTGTAACAGATATCCTATCCAGCCCTTTACCGAAGCTAATGAAGCTCTTGAGAGAAAATATTGATGCTGCACTAATTGAAGCCGGGGGACAGCCCGTCCGTCCATTCTGTGCAGAAAGTTTAGTGAGCACGCTAACAGATATGACCCAGACAACTCAGATCATTGCCAGCCACATTGACACAGTCATTCGGTCCGTGATTTACATGGAGGCTGAGGGTGACCTCGCCGACACAGTGTTCTTATTTACTCCTTACAATCTATCCACAGACGGTAAAAAGAGAACATCACTTAAGCAGTGCACTAAACAGATCTTGGAAGTCACAATACTGGGTCTCAGAGCCAAAGATATCAATAAAGTAGGTGATGTAATCAGCTTAGTACTCAGAGGTGCGGTTTCCCTAGAGGACCTCATCCCATTAAGGACATACCTGAAGCGCAGTACCTGCCCTAAATACCTGAAAGCGGTCCTAGGTATTACTAAACTCAAAGAAATGTTCACAGATACCTCGCTACTGTATTTGACTCGTGCTCAACAAAAATTCTACATGAAAACCATAGGTAATGCTGCCAAGGGATATTACAGTAATAATGACTCTTAAAGGCAATCGTACGCCAATCAGTTATCTTCTTAACCGATGACTCCCTCACTGACTTAATTATACCAGATTAGAAAAAAGTTAAATTCCGACTCTTTGGAACTCGTATTCGGATTCAGTTAGTTAACTTTAAGCAAAAGTGCGCATAGTCGTCCCTAATTCTAGTTATGTCATTCACCAAATCTTTGTTTGGT------
>KJ528559
ACCAAACAGAGAATCTGTGAGGTACGATAAAAGGCGAAGAAGCAATCGAAATCGTACGGGTAGAAGGTGTGAACCTCGAGTGCGAGGCCGAAGCTCGAACCTGAGGGAACCTTCTACCGATATGTCGTCTGTCTTTGACGAATACGAGCAGCTCCTCGCTGCTCAGACCCGCCCTAACGGAACTCATGGAGGGGGAGAGAAAGGGAGCACTTTAAAAGTTGAGGTCCCAGTATTTGCCCTTAACAGTGATGACCCAGAGGATAGATGGAATTTTGCGGTATTCTGTCTTCGGATTGCTGTTAGCGAGGATGCCAACAAACCACTCAGGCAAGGTGCTCTTATATCCCTCTTATGCTCCCATTCTCAGGTGATGAGAAACCATGTTGCCCTTGCAGGGAAACAGAATGAGGCCACACTGGCTGTTCTTGAGATCGATGGTTTTGCTAACAGTGTGCCCCAGTTTAACAATAGGAGTGGAGTGTCTGAGGAGAGAGCACAGAGATTCATGGTAATAGCAGGATCTCTCCCTCGGGCATGCAGTAACGGTACTCCGTTTGTCACAGCTGGGGTTGAAGATGATGCACCAGAAGATATTACTGACACTCTGGAAAGAATCCTATCTATCCAAGTTCGGGTATGGGTCACAGTAGCAAAGGCCATGACTGCATATGAGACAGCAGATGAGTCAGAAACAAGAAGAATAAATAAGTATATGCAGCAAGGTAGAGTTCAGAAGAAGTACATCCTTCACCCTGTATGCAGGAGCGCAATTCAACTCACAATCAGACACTCTCTGACAGTCCGTATTTTCTTAGTTAGTGAGCTCAAGAGGGGCCGCAATACAGCAGGTGGGAGCTCTACATATTACAACTTGGTCGGGGATGTAGACTCATACATCAGAAACACCGGGCTTACTGCATTTTTCCTAACACTCAAATATGGAATCAATACCAAGACGTCAGCCCTCGCACTCAGCAGCCTCACAGGTGATATCCAAAAAATGAAACAGCTCATGCGTTTATATCGGATGAAAGGTGAAAATGCACCATACATGACATTGTTAGGTGACAGTGACCAGATGAGCTTTGCACCAGCTGAGTATGCACAACTTTATTCTTTTGCCATGGGCATGGCATCAGTCTTGGATAAGGGAACTGGCAAGTACCAATTTGCCAGGGACTTTATGAGCACATCATTCTGGAGACTTGGAGTAGAGTATGCCCAGGCTCAGGGAAGTAGCATCAATGAGGACATGGCTGCTGAGCTAAAACTAACCCCGGCAGCAAGGAGAGGCCTGGCAGCTGCTGCCCAACGAGTATCTGAAGAAATCGGCAGCATGGACATTCCTACCCAACAAGCGGGAGTCCTCACCGGGCTCAGTGACGAAGGCCCCCGAACCCCACAGGGCGGATCAAACAAGCCGCAAGGGCAACCGGATGCCGGGGATGGGGAGACCCAATTCTTGGATTTTATGAGAGCAGTGGCGAACAGCATGCGGGAAGCGCCAAATCCAGCACAGAGCACCACCCATCCAGAGCCTCCCCCAACCCCTGGGGCATCCCAAGACAACGACACTGATTGGGGATACTGATCGACAACACCCAGCCTGCCTTCACAGAGTCACACCAAACCCTCCGCCCAAAACCCTCCCACACTCCCCGACCCACAACCTCGCACGACCACACCAACAAAAGCACCCCCCCACCCTCTCCCCTACTTCTAGCTACACGATCCCACCCACCCGGGACAACACAGGCACAGCTCGGTTCGTCAGCAATCCACCCAGAGCCCAAGGTATTAGAAAAAAATACGGGTAGAAGAGAGACATCCAGAGACCAGGACGGGTTACCAAGTTCTCTGTTCTCCCTTCTACCCAGTGAATTAGGGTGAAGATGGCCACTTTTACAGATGCAGAGATAGATGACATATTTGAGACTAGTGGGACTGTCATTGACAGCATAATTACGGCCCAGGGCAAATCAGCTGAGACCGTCGGAAGAAGCGCAATCCCACAAGGCAAGACCAAAGCTCTGAGCACAGCATGGGAGAAGCACGGGAGCGTCCAGCCACACGCCAGCCAGGACGCTCCTGATCGACAAGACAAAACAGAAAAACAGCCATCCTCACCTGAGCAGGCGACTCCACACAACAACCCGCCGACCACATCTACCGAACCGCCTCCCACTCAGGCCGCAAGCGAGACCAGTGACACACAGCTCAAGACCGGAGCAAGCAACTCCCTTCTGTCCATGCTCGATAAACTGAGCAATAAATCGTCCAATGCTAAAAAGGGCCCATGGTCGGGTCCCCAAGAAGGGCATCACCAACCTCCGGCCCAACAACATGGGAACCAGCCGAGCTATGGAAGCAACCAGGGAAGACCGCAGCACCAGGCCAAGGCCGTCCCTGGAAACCGGGGCACAGACGAGAACACAGCATATCATGGACAACGGAAGGAGTCACAACCATCAGCTGGTGCAACCCCTCCTGTGCCCCAGTCAGGGCAGAGCCAAGACAATACTCCTGTACCTGTGGATCGTGTCCAGCTACCTGCCGACTTTGCGCAGGCGATGATGTCTATGATGGAGGCATTATCACAGAAGGTAAGTAAAGTTGATCATCAGCTGGACCTAGTCTTGAAACAGACATCCTCCATTCCTATGATGCGATCTGAAATCCAACAGCTCAAGACATCTGTTGCGATCATGGAAGCTAACTTAGGCATGATGAAAATTCTGGACCCTGGTTGTGCTAACGTTTCATCCTTAAGTGATCTCCGGGCAGTAGCCCGATCCCACCCAGTTTTAGTTTCAGGCCCTGGAGACCCATCTCCTTACGTGACACAAGGGGGTGAAATGACGCTCAATAAACTCTCGCAACCGGTGCAGCACCCCTCTGAATTAATCAAGTCTGCCACTGCAAGCGGGCCTGACATGGGAGTGGGGAAGGACACTGTCCGCGCATTAATCACCTCACGCCCGATGCACCCAAGTTCCTCGGCTAAGCTCCTGAGCAAGCTAGATGCAGCCAGGTCAATTGAAGAGATCAGGAAGATCAAACGCCTTGCGCTGAATGGTTGATGGCCATCACAACTCATAACAGGCTCCCGTCACTTCAGCATCACACGGAATCCCTCGGGGGCCCCCCCTTGCAAATCCACGCTTCAACACCCAAAACAACAGCCCTCTCTCACCCTCCTCAATCCCCCAAACGATCGCACCACTGCAACCAATCCAGCAGCATTAGAAATTAAGAAAAAATACGGGTAGAATCAAAGTGCCCCGATTGCACCAAAATGGACTCATCCAGGACAATCGGGCTGTACTTTGATTCTGCCCTCCCTTCCAGCAGCCTGTTAGCATTTCCGATTGTCTTACAAGACACAGGAGACGGGAAGAAGCAAATCACCCCACAATACAGGATCCAGCGTCTTGATTCGTGGACAGATAGTAAGGAAGACTCGGTGTTCATCACTACCTATGGGTTCATCTTTCAAATTGGGAATGAAGAAGCCACCGTCGGTGTGATCAATGACAATCCCAGGCACGAGCTACTCTCTTCCGCAATGCTCTGCTTAGGGAGTGTCCCGAACGACGGAGATCTTGTTGAGCTGGCGAGGGCCTGCCTCACCATGGTAGTAACTTGCAAGAAGAGTGCAACTAACACTGAGAGAATAGTCTTCTCAGTAGTGCAGGCACCTCGGGTACTACAAAGCTGTATGGTTGTGGCAAATAGGTACTCATCAGTGAATGCAGTGAAGCATGTGAAGGCGCCAGAAAAGATCCCTGGGAGCGGAACCCTAGAGTATAAAGTGAATTTTGTCTCTTTGACCGTGGTGCCGAGAAGGGATGTCTACAGGATCCCAACTGCAGTATTGAAAGTGTCTGGCTCGAGCCTATACAATCTTGCGCTCAATGTCACTATTGATGTGGACGTGGATCCGAAGAGCCCGTTAGTCAAATCCCTTTCTAAGTCTGATAGCGGATACTATGCGAATCTTTTCTTGCATATCGGGCTTATGGCCACTGTAGATAAGAAGGGAAAGAAAGTGACATTTGACAAGATAGAGGAAAAGATAAGGAGACTCAATCTATCTGTCGGGCTCAGTGATGTGCTCGGACCCTCTGTGCTTGTGAAGGCGAGAGGTGCACGGACTAAGCTACTTGCTCCTTTCTTCTCTAGCAGTGGGACAGCCTGCTATCCTATAGCAAATGCCTCTCCCCAGGTTGCCAAGATACTCTGGAGCCAAACCGCGCACCTGCGGAGTGTGAAAGTCATCATTCAAGCCGGCACTCAGCGTGCTGTCGCAGTGACCGCTGATCATGAGGTAACCTCCACTAAGATAGAGAAGAGGCACGCCATTGCTAAATACAATCCTTTCAGGAAATAAGTTGCATCCCTAAGACTGCAGTTCACCTGCTTCACTGAATCACCATGACACCAGATAATGATCCATCTCGACTGCTTATAGTTAGTTCACCTGTCAAGCAAATTAGAAAAAACACGGGTAGAAGAGTCTGGACCCCGACCAGCACATTCAGGACACGACATGGGCTCCAAACCTTCTACCAGGATCCCAGCACCTCTGATGCTGATCACTCGGATTATGTTGATATTGAGCTGTATCCGTCTGACAAGCTCTCTTGACGGCAGGCCTCTTGCAGCTGCAGGAATTGTAGTAACAGGAGATAAGGCAGTCAATGTATACACCTCGTCTCAGACAGGGTCAATCATAGTCAAGTTGCTCCCAAATATGCCCAAGGATAAGGAGGCGTGTGCAAGAGCTCCATTAGAGGCATATAACAGAACACTGACTACTCTGCTCACTCCTCTTGGCGACTCCATCCGCAAGATCCAAGGGTCTGTGTCCACGTCTGGAGGAAGGAGACAAAAACGCTTTATAGGTGCCGTTATTGGCAGTGTAGCTCTTGGGGTTGCAACAGCGGCACAGATAACAGCAGCCGCGGCCCTAATACAAGCTAACCAGAATGCCGCCAACATCCTCCGGATTAAGGAGAGCATTGCTGCAACCAATGAAGCTGTGCATGAAGTCACCGACGTATTATCACAGCTATCAGTGGCAGTTGGGAAGATGCAGCAGTTTGTCAATGACCAGTTTAATAATACGGCGCGAGAATTGGACTGTATAAAAATCACACAACAGGTTGGTGTAGAACTCAACCTATACCTAACTGAATTGACTACAGTATTCGGGCCACAGATCACCTCCCCTGCATTAACTCAGCTGACCATCCAGGCACTTTATAATTTAGCTGGTGGCAATATGGATTACTTATTAACTAAGTTGGGTATAGGGAACAATCAACTCAGCTCATCAATTGGTAGCGGCCTGATCACTGGTTACCCTATACTGTATGACTCACAGACTCAACTCTTGGGCATACAAGTGAATTTGCCCTCAGTCGGGAACTTAAATAATATGCGTGCCACCTATCTGGAGACCTTATCTGTAAGTACAACCAAAGGATATGCCTCCGCACTTGTCCCGAAAGTAGTGACACAAGTCGGTTCTGTGATAGAAGAGCTTGACACCTCATACTGTATAGAGTCCGATCTGGATTTATATTGTACAAGAATAGTGACATTCCCCATGTCCCCAGGTATTTATTCCTGTTTGAGCGGCAATACATCAGCTTGCATGTATTCAAAGACTGAAGGCGCACTCACTACGCCGTATATGGCTCTTAAAGGCTCAGTTATTGCCAATTGTAAGATAACAACATGTAGATGTGCAGACCCTCCTGGTATCATATCGCAAAATTATGGAGAAGCTGTATCCCTGATAGATAGACATTCATGCAATGTCTTATCATTAGACGGGATAACTCTGAGGCTCAGTGGGGAATTTGATGCAACTTATCAAAAGAACATCTCAATACTAGATTCTCAAGTCATCGTGACAGGCAATCTTGATATATCAACTGAACTTGGAAACGTCAACAATTCAATCAGCAATGCCTTGGATAGGTTGGCAGAAAGCAACAGCAAGCTAGACAAAGTCAATGTCAGACTAACCAGCACATCTGCTCTCATTACCTATATCGTTCTAACTGTCATTTCTCTAGTTTTCGGTGCACTTAGTCTGGTTTTAGCGTGTTACCTGATGTACAAACAGAAGGCACAACAAAAGGCCTTGCTATGGCTTGGGAATAATACCCTTGATCAGATGAGAGCCACTACAAGAGCATGAATGCAGATAAGAGGTGGATATATACCCAACAGCAGCCTGTGTGTCAATTCCGATAACCTGTCAAGTAGAAGACTTAAGAAAAAACTACTGGGAACAGGCAACCAAAGAGCAATACACGAGTAGAACGGTCAGAGGAGCCACCCTTCAGTCGGAAATTAGGCTTCACAACATCCGTTCTACCACATCACCAACAACAAGAGTCAATCATGGACCGCGCGGTTAACAGAGTCGTGCTAGAGAATGAGGAGAGAGAAGCAAAGAACACATGGCGATTGGTTTTCCGGATCGCAGTCTTACTTTTAATGGTAATGACTCTAGCTATCTCCGCAGCTGCCCTGGCATATAGCTCGGAGGCCAGTACGCCGCACGACCTCGCAGGTATATCGACTGTGATCTCTAAGACAGAAGATAAGGTTACGTCTTTACTCAGTTCAAGTCAAGATGTGATAGATAGGATATATAAGCAGGTGGCTCTTGAATCCCCGCTGGCGCTACTAAACACTGAATCCATAATTATGAATGCAATAACCTCTCTTTCTTATCAAATCAACGGGGCTGCGAACAATAGCGGATGTGGGGCGCCTGTTCATGACCCAGATTATATTGGGGGGATAGGCAAAGAACTTATAGTGGACGACATTAGTGATGTCACATCATTTTATCCTTCTGCATATCAAGAACACTTGAATTTTATCCCGGCGCCTACTACAGGATCCGGTTGCACTCGGATACCCTCATTTGACATGAGCACCACTCATTACTGTTATACTCACAATGTGATATTATCCGGTTGCAGAGATCACTCACACTCACACCAATACTTAGCACTTGGTGTGCTTCGGACATCTGCAACAGGGAGGGTATTCTTTTCTACTCTGCACTCCATCAATTTAGATGACACCCAAAATCGGAAGTCCTGCAGTGTGAGTGCAACCCCTTTAGGTTGTGATATGCTGTGCTCTAAGGTCACAGAGATTGAAGAGGAGGATTACAAGTCAATTACCCCCACATCAATGGTACACGGAAGGCTAGGGTTTGACGGTCAATACCATGAGAAGGACTTAGACACCACAGTCTTATTTAAGGATTGGGTGGCAAATTACCCAGGAGTGGGAGGAGGGTCTTTTATTGACGACCGTGTATGGTTCCCGGTTTATGGGGGGCTAAAACCCAATTCACCCAGTGACACTGCACAAGAAGGGAAATATGTAATATACAAGCGCTATAACGACACATGCCCCGATGAACAAGATTACCAAATTCGGATGGCTAAGTCTTCATATAAACCCCGGCGATTTGGTGGAAAGCGCGTACAGCAAGCCATCTTATCCATCAAGGTGTCAACATCCTTGGGTAAGGACCCGGTACTGACTATTCCACCTAATACAATTACACTCATGGGAGCAGAAGGCAGAATCCTCACAGTAGGGACATCTCACTTCTTGTACCAACGAGGGTCTTCATATTTCTCCCCTGCCTTATTATATCCCATGACAGTAAATAACAAAACAGCTACACTCCATAGTCCATATACGTTTAATGCTTTCACTCGGCCAGGTAGTGTCCCTTGCCAGGCATCAGCGAGATGCCCCAACTCATGCATCACTGGGGTCTATACTGATCCATATCCTTTAATCTTCCATAGGAATCATACCCTACGAGGGGTCTTCGGGACGATGCTTGATGATGAACAAGCGAGACTTAACCCCGTATCTGCAGTATTCGACAGCATATCCCGCAGTCGTGTAACCCGGGTGAGTTCAAGCAGCACCGAGGCAGCATGCACGACATCAACATGTTTTAAAGTTGTCAAGACCAATAAAGCTTATTGTCTTAGTATTGCAGAAATATCCAATACCCTATTCGGGGAATTTAGGATCGTTCCCTTACTAGTTGAGATCCTCAAGGATGATAGAGCTTAAGAAGCTAGACTTGGCCGATTGAACCAATCATAGGATGGTTGGGAAGACGACACCGCACCAATCATCTCCCACAATGCTTAGAGTCAAGCTGAATATTAACATAAGCCAGGATCCCATGTTGTTGGGCAGCCACAATCCGACAATGCTGACATGATTATTCTGAGTCCCTCCCACTATCACTTTATTAAGAAAAAATACAAAAAGCATTGAGATATAAGGGGAAACAACCAACAGGAGAGAACACGGGTAGGACATGGCGGGCTCCGGTCCCGAAAGGGCAGAGCACCAGATCATCCTACCAGAGTCACATCTATCCTCTCCATTGGTCAAGCACAAATTGCTATACTACTGGAAATTGACTGGGCTACCGCTTCCTGATGAATGCGACTTTGATCACCTCATTATCAGCAGGCAATGGAAGAGAATACTGGAGTCGGCCACTCCTGACACAGAGAGAATGATAAAACTCGGGCGGGCAGTGCACCAGACTCTCAACCACAATTCCAAGATAACCGGAGTGCTCCATCCCAGGTGTTTAGAAGAACTGGCTAGTATTGAGGTCCCTGATTCAACTAACAAATTCCGGAAGATTGAAAAGAAGATCCAGATTCACAACACAAGGTATGGAGACCTGTTTACAAAGCTGTGCACGCATGTTGAGAAGAAATTGCTAGGATCATCGCGGTCTAATAATGTCCCACGATCAGAGGAATTCAGCAGCATCCGTACAGATCCGGCATTCTGGTTTAACTCAAAATGGTCCAGAGCCAAGTTCGCGTGGCTCCATATAAAACAAGTCCAAAGGCATCTGATTGTAGCAGCAAGAACAAGGTCTGCAGTCAATAAGTTAGTAATATTAAGTCATAAGATAGGCCACGTCTTTGTTACTCCTGAGCTTGTCATTGTGACACATACAGATGAGAACAAGTTCACATGCCTCACCCAGGAACTTGTATTGATGTATGCAGATATGATGGAAGGCAGGGACATGGTCAACATAATATCTTCTACAGCAGCACATCTCAGAAACCTATCTGAGAAAATTGATGATATTCTGCGGTTAGTAGATGCTCTGGCAAAGGATTTAGGTAATCAGGTCTATGATGTTGTAGCATTAATGGAGGGATTCGCATACGGTGCCGTTCAGCTGCTCGAGCCATCAGGTACATTTGCAGGAGATTTTTTTGCATTTAACCTACAGGAGCTCAAAGACACTTTAATCGAACTTCTCCCGAATAATATAGCGGAATCAGTAACTCACGCTATTGCCACTGTATTCTCCGGCTTAGAACAGAATCAAGCAGCTGAGATGTTGTGCTTGCTGCGTTTGTGGGGTCACCCATTACTTGAGTCCCGTAGTGCAGCAAGAGCAGTCAGGAGCCAGATGTGCGCACCAAAGATGGTAGACTTCGATATGATCCTCCAGGTATTATCTTTCTTTAAAGGAACAATCATCAATGGGTACAGAAAGAAGAACTCAGGTGTGTGGCCGCGTGTCAAAGTAGATACAATATACGGGAATATCATTGGGCAGCTACATGCTGATTCAGCAGAGATCTCACATGATGTCATGTTGAGGGAGTACAAGAGTTTATCTGCTCTTGAATTTGAGCCATGTATAGATTATGACCCTGTTACCAATCTGAGCATGTTCTTAAAGGACAAGGCAATCGCACATCCTAGTGATAACTGGCTCGCCTCATTTAGGCGGAACCTTCTCTCTGAGGACCAGAAGAAACAGATAAAAGAGGCAACTTCAACTAACCGCCTCCTGATAGAGTTCTTAGAATCAAATGATTTTGATCCATATAAAGAAATGGAATACCTGACAACCCTCGAGTACCTAAGAGATGACAGTGTGGCAGTATCGTACTCACTCAAAGAGAAAGAGGTGAAAGTGAATGGGCGGATTTTTGCTAAGCTAACAAAGAAACTCAGGAACTGCCAGGTAATGGCAGAAGGAATTCTAGCTGACCAGATTGCACCTTTCTTCCAGGGAAATGGGGTCATTCAAGATAGCATATCCTTGACAAAGAGTATGTTAGCGATGAGTCAACTGTCCTTTAACAGCAATAAGAAACGTATCACTGACTGCAAAGAGAGGGTTTCCTCAAACCGCAATCATGATCCGAAAAGCAAGAATCGTCGAAGAGTTGCCACTTTTATCACGACTGACCTACAAAAGTACTGTCTTAACTGGAGATATCAGACAGTTAAACTATTCGCCCATGCCATCAACCAGTTGATGGGCCTACCTCACTTCTTTGAGTGGATTCATCTTAGGCTGATGGACACTACAATGTTTGTAGGGGATCCTTTCAATCCTCCAAGTGACCCGACTGACTGTGATCTATCAAAAGTCCCAAATGATGACATATATATTGTCAGTGCTAGGGGGGGCATTGAGGGACTCTGCCAGAAGCTATGGACGATGATCTCAATTGCTGCAATCCAACTTGCTGCAGCAAGATCTCATTGTCGAGTTGCCTGCATGGTACAAGGTGACAATCAAGTAATAGCTGTAACGAGAGAGGTAAGATCAGATGATTCCCCGGATATGGTGTTGACGCAGTTGCATCAAGCTAGTGATAATTTCTTCAAGGAATTGATTCATGTCAATCATCTGATTGGCCATAACCTGAAGGATCGTGAAACCATTAGATCAGACACATTCTTCATATACAGCAAACGAATATTCAAAGATGGAGCAATACTCAGCCAGGTCCTCAAAAATTCATCTAAATTGGTGCTAATATCAGGTGACCTTAGCGAAAATACTGTAATGTCCTGCGCCAACATTGCATCCACTGTAGCACGACTATGTGAGAACGGGCTTCCTAAGGATTTCTGTTACTATTTGAACTACCTAATGAGTTGCGTGCAGACATACTTTGATTCGGAGTTTTCTATTACCCACAGCTCGCAACCAGATTCCAACCAGTCCTGGATTGAGGATATCTCTTTCGTACACTCATACGTGTTAACCCCCGCCCAGCTAGGGGGACTGAGCAACCTTCAATACTCAAGGCTCTACACAAGGAATATTGGTGACCCAGGGACTACTGCTTTCGCAGAGGTCAAGCGATTAGAAGCAGTGGGGTTGCTGAGTCCTAGCATTATGACTAACATCTTAACCAGGCCACCTGGCAATGGAGACTGGGCCAGCCTGTGCAACGACCCATACTCTTTTAATTTTGAGACTGTTGCAAGCCCAAATATTGTCCTCAAGAAACATACACAGAAAGTCCTATTTGAGACATGTTCGAACCCCTTATTATCCGGGGTGCATACAGAGGACAATGAGGCGGAAGAGAAAGCATTGGCTGAATTCTTACTCAATCAAGAAGTGATTCACCCACGTGTCGCACATGCTATCATGGAAGCAAGCTCTGTGGGTAGGAGAAAGCAAATTCAAGGGCTTGTTGACACAACGAATACTGTGATTAAGATTGCACTGACTAGGAGGCCCCTCGGTATCAAAAGACTAATGCGGATAATCAATTACTCGAGCATGCATGCAATGCTATTCAGAGATGATATTTTCTTATCCAATAGATCCAACCACCCATTAGTTTCTTCTAATATGTGCTCGCTGACGCTAGCAGATTATGCCCGGAACAGAAGCTGGTCACCCCTGACAGGGGGAAGGAAAATACTGGGTGTATCCAACCCCGATACCATAGAACTTGTGGAGGGAGAGGTTCTCAGCGTCAGTGGAGGGTGCACAAAATGTGACAGCGGAGATGAGCAGTTTACTTGGTTCCATCTTCCAAGCAATATCGAGCTGACTGATGACACCAGCAAAAATCCCCCGATGAGAGTGCCATATCTCGGGTCGAAGACTCAAGAGAGGAGAGCTGCCTCGCTTGCGAAGATAGCCCACATGTCACCACATGTGAAAGCAGCACTAAGGGCATCATCCGTGCTAATCTGGGCTTATGGGGACAACGAAGTGAACTGGGCTGCCGCTCTTAACATTGCAAGGTCTCGATGCAACATAAGCTCAGAGTATCTTCGGCTATTGTCACCCCTGCCCACAGCTGGGAATCTGCAACATAGATTGGATGATGGCATAACCCAGATGACATTTACCCCTGCATCTCTCTACAGAGTGTCGCCTTACGTTCACATATCCAATGATTCTCAAAGGCTATTCACCGAAGAAGGGGTCAAAGAGGGAAACGTGGTTTACCAACAAATTATGCTCTTGGGGTTATCCCTAATTGAATCACTCTTCCCAATGACAACAACCAGAACATATGATGAGATCACATTACACCTCCACAGTAAATTTAGCTGCTGTATCCGAGAAGCGCCTGTTGCGGTTCCCTTCGAGCTCCTCGGGTTGGCACCGGAATTAAGGATGGTAACCTCAAATAAGTTCATGTATGATCCCAGCCCTATATCAGAGAGAGATTTTGCGAGACTTGACTTAGCTATCTTCAAGAGTTACGAGCTTAATTTGGAATCATATTCCACGCTGGAACTAATGAACATTCTTTCAATATCTAGCGGGAAGTTGATTGGCCAGTCCGTAGTTTCTTGTGATGAAGATACTTCTATAAAGAATGATGCTATAATAGTGTATGACAACACACGAAATTGGATTAGTGAGGCGCAGAACTCAGATGTGGTCCGCCTATTTGAATATGCAGCACTCGAAGTGCTCCTTGACTGTGCTTATCAACTCTACTATCTGAGGGTAAGGGGCCTAAACAACATCGTCCTATACATGAATGACTTATATAAGAACATGCCAGGGATCCTACTCTCCAATATTGCGGCCACGATATCCCACCCCATCATCCACTCAAGGTTGAATGCAGTAGGCCTAATTAACCATGACGGGTCACACCAGCTTGCAGATATAGACTTCGTCGAGGTGTCTGCGAAATTGTTGGTCTCTTGCACTCGACGTGTGGTCTCAGGCTTATATGCAGGGAATAAGTACGATCTGCTGTTTCCATCTGTCTTAGATGATAACCTGAATGAGAAGATGCTTCAACTGATTTCCCGGTTATGCTGTCTGTACACAGTGCTCTTTGCTACAACAAGAGAAATCCCAAAAATAAGGGGCCTATCGGCAGAAGAGAAATGCTCATTACTCACTGAGTATCTACTGTCAGATGCTGTAAAACCATTGCTTAGGCCCGAACAAGTGAATTCTATCACGTCTCCCAACATAATCACGTTCCCAGCCAATCTATATTACATGTCTAGGAAGAGCCTTAATTTGATCAGAGAACGAGAGGACAGAGATACTATCTTGTCGTTGTTGTTCCCTCAAGAACTACTGCTTGAGCTTCGTCCAGTACGAGACATTGGTGCTCGAGCGAAAGACCCGTTCACCCGACAACCCGCATCATTCATACAAGAGCTAGATCTGAGTGCCCCAGCAAGGTACGATGCATTTACACTGAGTAAGGTTTGCTTCGAGCACACATTACCGAACCCAAAGGAAGATTACCTAGTACGGTACTTGTTCAGAGGAATAGGGACTGCTTCATCTTCTTGGTATAAGGCATCTCATCTTCTATCCGTACCTGAGGTCAGGTGTGCAAGACATGGGAACTCCTTATACTTAGCGGAAGGAAGCGGAGCCATCATGAGTCTTCTTGAATTGCATATACCACATGAGACTATCTATTACAATACACTTTTCTCGAATGAGATGAACCCCCCACAGCGACATTTCGGACCTACACCAACACAGTTTCTAAACTCGGTTGTTTATAGGAATCTACAAGCGGAAGTGCCATGTAAAGATGGATATGTCCAGGAGTTCTGCCCATTATGGAGAGAGAATGCAGAAGAAAGTGACCTGACCTCAGATAAGGCAGTTGGATATATCACATCTGCGGTACCCTACAGGTCTGTATCATTACTACATTGTGACATTGAGATTCCTCCGGGGTCCAATCAAAGCTTATTAGATCAACTGGCTACTAATTTATCTCTGATTGCCATGCACTCTGTGAGGGAGGGCGGGGTAGTGATCATCAAAGTACTGTATGCAATGGGATATTATTTTCACTTACTCATGAATTTATTCACTCCATGTTCCACGAAAGGATATATACTCTCCAATGGCTATGCCTGTAGAGGGGATATGGAGTGTTACCTGATATTTGTTATGGGCTACTTAGGCGGACCCACCTTCGTGCACGAAGTGGTAAGGATGGCAAAAACTCTAATACAACGACACGGTACACTTCTATCTAAATCAGATGAAATTACATTGACTAAGCTATTTACCTCACAGCAGCGTCGTGTAACAGATATCCTATCCAGCCCTTTACCGAAGCTAATGAAGCTCTTGAGAGAAAATATTGATGCTGCACTAATTGAAGCCGGGGGACAGCCCGTCCGTCCATTCTGTGCAGAAAGTTTAGTGAGCACGCTAACAGATATGACCCAGACAACTCAGATCATTGCCAGCCACATTGACACAGTCATTCGGTCCGTGATTTACATGGAGGCTGAGGGTGACCTCGCCGACACAGTGTTCTTATTTACTCCTTACAATCTATCCACAGACGGTAAAAAGAGAACATCACTTAAGCAGTGCACTAAACAGATCTTGGAAGTCACAATACTGGGTCTCAGAGCCAAAGATATCAATAAAGTAGGTGATGTAATCAGCTTAGTACTCAGAGGTGCGGTTTCCCTAGAGGACCTCATCCCATTAAGGACATACCTGAAGCGCAGTACCTGCCCTAAATACCTGAAAGCGGTCCTAGGTATTACTAAACTCAAAGAAATGTTCACAGATACCTCGCTACTGTATTTGACTCGTGCTCAACAAAAATTCTACATGAAAACCATAGGTAATGCTGCCAAGGGATATTACAGTAATAATGACTCTTAAAGGCAATCGTACGCCAATCAGTTATCTTCTTAACCGATGACTCCCTCACTGACTTAATTATACCAGATTAGAAAAAAGTTAAATTCCGACTCTTTGGAACTCGTATTCGGATTCAGTTAGTTAACTTTAAGCAAGAGTGCGCAAAGTCGTCCCTAATTATAGTTATGTCATTCACCAAATCTCTGTTTGGT------
>KJ525702
[truncated: 2,296,550 more chars]
