# Supplementary material for: Evolutionary dynamics and transmission patterns of Newcastle disease virus in China through Bayesian phylogeographical analysis
Source: PLoS One. 2020 Sep 29;15(9):e0239809. doi: 10.1371/journal.pone.0239809 (PMC7523974; doi:10.1371/journal.pone.0239809)
Supplement: S1 Dataset — (ZIP) [file pone.0239809.s013.zip › S1 Dataset/F gene_genotype VII-3.fas]

>KJ525675
ATGGGCTCCAAACCCTCTACCAGGATCCCAGCACCTCTGATGCTGATCACTCGAATTATGCTGATACTGAGCTGCATCTGCCCGACGAGCTCTCTTGACGGCAGGCCACTTGCAGCTGCGGGGATTGTGGTAACAGGAGATAAAGCAATCAATATATACACCTCATCCCAGACAGGGTCAATCATAGTCAAGTTGCTCCCGAATATGCCCAAGGACAAAGAGGCATGTGCAAAAGCCCCGTTAGAGGCATACAACAGAACACTGACCACTTTACTCACCCCCCTTGGTGATTCCATCCGCAGGATACAAGGGTCTGTGTCCACATCAGGAGGAAGGAGGCAGAAGCGCTTTATAGGTGCCATTATAGGCAGTGTAGCTCTTGGGGTTGCGACATCGGCACAGATAACAGCAGCTGCGGCCCTAATACAAGCCAACCAGAATGCCGCCAACATCCTCCGGCTTAAGGAGAGCATTGCTGCAACCAATGAAGCTGTGCATGAAGTCACCGACGGATTATCGCAACTAGCAGTGGCAGTTGGGAAGATGCAGCAGTTTGTCAATGACCAATTTAATAATACAGCGCGAGAATTGGACTGTATAAAAATTACACAACAAGTCGGTATAGAACTCAACCTATACCTAACTGAACTGACTACAGTGTTCGGGCCACAAATCACTTCCCCTGCCCTAACTCAGCTGACCATCCAGGCGCTTTATAATTTAGCTGGCGGCAACATGGATTACTTGTTGACTAAATTAGGTATAGGGAACAATCATCTCAGCTCATTAATAGGTAGTGGCTTGATCACAGGCAACCCTATACTGTATGACTCACAGACTCAACTCTTGGGCATCCAGGTAAATTTACCCTCAGTCGGGAACCTTAATAATATGCGTGCCACCTACCTGGAGACTTTATCTGTGAGCACAACCAAAGGATTTGCCTCAGCACTTGTCCCGAAGGTAGTGACACAAGTCGGCTCTGTGATCGAAGAACTCGACACCTCATACTGTATAGAGTCTGATCTGGATTTATACTGTACGAGGATAGTGACATTCCCCATGTCTCCAGGTATTTATTCTTGTCTGAGTGGCAATACATCAGCCTGCATGTATTCAAAGACTGAAGGTGCACTCAATACGCCATACATGGCCCTCAAAGGCTCAGTCATTGCCAATTGCAAAATAACAACTTGCAGGTGTGCAGACCCCCCGGGTATCATATCGCAAAACTATGGGGAAGCTGTATCTCTGATAGATAGACATTCATGCAATGTCTTATCATTAGATGGGGTAACTCTGAGACTCAGTGGGGAGTTTGATGCAACTTATCAAAAGAATATCTCAATACTAGATTCTCAAGTCATCGTGACAGGCAACCTTGACATATCAACCGAGCTTGGAAATGTCAACAATTCAATAAGCAATGCCCTGGACAAGTTAGCAGAAAGTAACAGCAAACTAGACAAAGTCAATGTCAAATTAACCAGCACATCTGCTCTCGTTACCTATATCGTTCTAACCATCATATCTCTTGTTTTCGGTACACTTAGCTTGGTTTTAGCATGCTACCTGATGTACAAACAAAAGGCACAACAAAAGACCTTACTGTGGCTTGGGAACAACACCCTCGATCAAATGAGAGCCACTACAAGAGCATGA
>FJ608337
ATGGGCTCCAGATCTTCTACCAGGATCCCAGTACCTCTCATGCTGACCGTCCGAGTCATGTTGGCACTGAGTTGCGTCTGTCCGACCAGCGCCCTTGATGGCAGGCCTCTTGCAGCTGCAGGGATTGTGGTAACAGGAGACAAAGCAGTCAACATATACACCTCATCTCAGACAGGGTCAATCATAATCAAGTTACTCCCAAATATGCCCAAGGATAAAGAGGCGTGTGCAAAAGCCCCGTTGGAGGCATACAACAGGACATTGACTACTTTGCTCACCCCCCTTGGTGATTCTATCCGTAGGATACAAGAGTCTGTGACCACGTCCGGAGGAGGGAAACAGGGACGTCTTATAGGCGCCATTATCGGTGGTGTAGCTCTCGGGGTTGCAACCGCTGCACAGATAACAGCAGCCTCGGCTCTGATACAAGCCAATCAAAATGCTGCCAACATACTCCGGCTAAAAGAGAGCATTGCTGCAACCAATGAGGCTGTGCACGAGGTCACTAATGGATTATCACAACTAGCAGTGGCAGTTGGGAAGATGCAGCAATTTGTTAATGACCAGTTTAATAAAACAGCTCAGGAATTGGACTGTATAAAAATTACACAGCAGGTTGGTGTAGAACTCAACCTGTACCTAACTGAATTGACTACAGTATTCGGGCCACAAATCACTTCCCCTGCCTTAACTCAGCTGACTATCCCGGCACTTTACAATTTAGCTGGTGGCAATATGGATTACTTATTAACTAAGTTAGGTATAGAGAACAATCAACTCAGCTCATTAATTGGTAGCGGCCTGATCACTGGTTACCCCATACTGTATGACTCACAGACTCAACTCTTGGGCATACAAGTGAATTTGCCCTCAGTCGGGAACTTAAATAATATGCGTGCCACCTATTTGGAGACCTTATCTGTAAGTACAACCAAAGGATATGCCTCAGCACTTGTCCCGAAAGTAGTGACACAAGTCGGTTCTGTGATAGAAGAGCTTGACACCTCATACTGTATAGAGTCCGATCTGGATTTATATTGTACTAGAATAGTGACATTCCCCATGTCCCCAGGTATTTATTCCTGTTTGAGCGGCAACACATCAGCTTGCATGTATTCAAAGACTGAAGGCGCACTCACTACGCCGTATATGGCCCTTAAAGGCTCAGTTATTGCCAATTGTAAGATAACAACATGTAGATGTACAGACCCTCCTGGTATCATATCGCAAAATTATGGAGAAGCTGTATCCCTGATAGATAGACATTCGTGTAATGTCTTATCATTAGACGGGACAACTCTGAGGCTCAGTGGGGAATTTGATGCAACTTATCAAAAGAACATCTCAATACTAGATTCTCAAGTCATCGTGACAGGCAATCTTGATATATCAACTGAACTTGGAAACGTCAACAATTCAATNAGCAATGCCTTGGATAAGTTGGCAGAAAGCAACAGCAAGCTAGAAAAAGTCAATGTCAGACTAACCAGCACATCTGCTCTCATTACATATATTGTTTTATCTGTCATTTCTCTAGTTTTCGGTGCACTTAGTCTGGGTTTAGCGTGTTACCTAATGTACAAACAGAAGGCACAACAAAAGACCTTGCTATGGCTTGGGAATAATACCCTCGATCAGATGAGAGCCACTACAAGAGCA---
>JX193074
ATGGGCTCCAGATCTTCTACCAGGATCCCAACACCCCCGATGCTGAGCACTCTGATCATATTGATATTAAGCTTTATCTGCCCGGCAAGCTCTCTCGATGGCAGGCCTCTTGCGGCTGCAGGGATTGTAGTAACAGGAGACAAGGCAGTCAATATCTACACCTCGTCTCAAACAGGGTCAATCATAGTCAAGTTGCTCCCGAATATGCCCAAGGATAAAGAGGCGTGTGCAAGAGCCCCATTGGAAGCATATAATAGAACATTGACTACATTGCTCGCTCCCCTTGGCGATTCCATCCGCAAGATCCAAGGGTCCGTGTCCACGTCTGGAGGAAGGAGACGGAAACGCTTTATAGGTGCCATTATTGGCAGTGTCGCTCTTGGAGTTGCAACAGCGGCACAGGTAACTGCAGCTGCGGCCCTAATACAAGCCAACCAGAATGCCGCCAACATCCTCCGGCTTAAGGAGAGCATTGCTGCGACCAATGAAGCTGTGCATGAAGTCACCAACGGATTATCACAACTATCAGTGGCAGTTGGAAAGATGCAGCAGTTTGTCAATGACCAGTTTAATAATACGGCACGAGAATTGGATTGTATAAAAATTACACAACAGGTTGGTGTAGAACTCAACCTATACCTGACTGAATTGACTACAGTATTCGGGCCACAGATCACTTCCCCTGCCTTAACTCAGCTGACTATCCAGGCACTTTATAATTTAGCTGGGGGCAATATGGATTACTTGTTAACTAAGTTAGGTGTAGGGAACAATCAACTCAGCTCATTAATTGGTAGCGGCTTGATTACCGGATACCCCATACTGTACGACTCACAGACTCAACTCTTGGGTATACAAGTGAATTTGCCCTCAGTCGGGAACCTAAATAATATGCGAGCCACCTACTTGGAGACCTTATCTGTGAGTACAACAAAGGGGTTTGCTTCAGCACTTGTCCCTAAAGTAGTGACACAAGTTGGTTCTGTGATAGAAGAGCTTGACACCTCATACTGTATAGAGTCTGATCTGGATTTATATTGCACAAGAATAGTGACATTCCCCATGTCCCCAGGTATTTATTCTTGTTTGAGCGGCAACACATCAGCCTGCATGTATTCAAAGACTGAAGGAGCACTCACTACGCCATATATGACCCTTAAAGGCTCAGTTATTGCCAATTGTAAGATAACAACATGTAGATGTGCAGATCCTCCTGGTATCATATCGCAAAATTATGGAGAAGCTGTGTCTCTGATAGACAGACATTCGTGCAATGTCTTATCATTAGACGGGATAACTCTGAGGCTCAGTGGGGAGTTTGATGCAACTTATCAAAAGAATATCTCAATACTAGATTCTCAAGTTATCGTGACGGGCAATCTCGATATATCAACTGAGCTTGGAAATGTCAACAATTCAATCAGTAATGCCCTAGATAAGCTGGCGGAAAGCAACAGCAAGCTAGACAAAGTCAATGTCAGACTAACCAGCACATCTGCTCTCATTACTTATATCGTTTTAACTGTCATTTCTCTTGTTTTCGGTGCACTTAGTCTGATTTTAGCATGTTACTTGATGTACAAGCAGAAGACACAACAGAAGACCTTACTATGGCTTGGGAATAATACTCTTGATCAGATGAGAGTCACTACAAGAATCTGA
>KU175233
ATGGGTTCCAAGTCTTCTACCAGGATCCCAACACCCCCGATGCTGATCACTCTGATCATACTGATATTAAGCTTTATCTGCCCGGCAAGCTCTCTCGATGGCAGGCCTCTTGCGGCTGCAGGGATTGTAGTAACAGGAGACAAGGCAGTCAATATCTACACCTCGTCTCAAACAGGGTCAATCATAGTCAAGTTGCTCCCGAATATGCCCAAGGATAAAGAGGCATGTGCAAGAGCCCCATTGGAAGCATATAATAGAACATTGACTACATTGCTCACTCCCCTTGGCGATTCCATCCGCAAGATCCAAGGGTCCGTGTCCACGTCTGGAGGAAGGAGACGGAAACGCTTTATAGGTGCCATTATTGGCAGTGTCGCTCTTGGAGTTGCAACAGCGGCACAGATAACTGCAGCTGCGGCCCTAATACAAGCCAACCAGAATGCCGCCAACATCCTCCGGCTTAAGGAGAGCATTGCTGCGACCAATGAAGCTGTGCATGAAGTCACCAACGGATTATCACAACTATCAGTGGCAGTTGGAAAGATGCAGCAGTTTGTCAATGACCAGTTTAATAATACGGCACGAGAATTGGATTGTATAAAAATTACACAACAGGTTGGTGTAGAACTCAACCTATACCTGACTGAATTGACTACAGTATTCGGGCCACAGATCACTTCCCCTGCCTTAACTCAGCTGACTATCCAGGCACTTTATAATTTAGCTGGGGGCAATATGGATTACTTGTTAACTAAGTTAGGTGTAGGGAACAATCAACTCAGCTCATTAATTGGTAGCGGCTTGATTACCGGATACCCCATACTGTACGACTCACAGACTCAACTCTTGGGTATACAAGTGAATTTGCCTTCAGTCGGGAACCTAAATAATATGCGAGCCACCTACTTGGAGACCTTATCTGTGAGTACAACAAAGGGGTTTGCTTCAGCACTTGTCCCTAAAGTAGTGACACAAGTTGGTTCTGTGATAGAAGAGCTTGACACCTCATACTGTATAGAGTCTGATCTGGATTTATATTGCACAAGAATAGTGACATTCCCCATGTCCCCAGGTATTTATTCTTGTTTGAGCGGCAACACATCAGCCTGCATGTATTCAAAGACTGAAGGAGCACTCACTACACCATATATGACCCTTAAAGGCTCAGTTATTGCCAATTGTAAGATAACAACATGTAGATGTGCAGATCCTCCTGGTATCATATCGCAAAATTATGGAGAAGCTGTGTCTCTGATAGACAGACATTCGTGCAATGTCTTATCATTAGACGGGATAACTCTGAGGCTCAGTGGGGAGTTTGATGCAACTTATCAAAAGAATATCTCAATACTAGATGCTCAGGTTATCGTGACAGGCAATCTTGATATATCAACTGAGCTTGGAAATGTCAACAATTCAATCAGTAATGCCCTAGATAAGCTGGCGGAAAGCAACAGCAAGCTAGACAAAGTCAATGTCAGACTAACCAGCACATCTGCTCTCATTACTTATATCGTTTTAACTGTCATTTCTCTTGTTTTCGGTGCACTTAGTCTGATTTTAGCATGTTACTTGATGTACAAGCAGAAGGCACAACAGAAGACCTTACTATGGCTTGGGAATAATACTCTTGATCAGATGAGAGCCACCACAAGAGCATGA
>KU175230
ATGGGTTCCAAATCTTCTACCAGGATCCCAACACCCCCGATGCTGATCACTCTGATCATACTGATATTAAGCTTTATCTGCCCGGCAAGCTCTCTCGATGGCAGGCCTCTTGCGGCTGCAGGGATTGTAGTAACAGGAGACAAGGCAGTCAATATCTACACCTCGTCTCAAACAGGGTCAATCATAGTCAAGTTGCTCCCGAATATGCCCAAGGATAAAGAGGCATGTGCAAGAGCCCCATTGGAAGCATATAATAGAACATTGACTACATTGCTCACTCCCCTTGGCGATTCCATCCGCAAGATCCAAGGGTCCGTGTCCACGTCTGGAGGAAGGAGACGGAAACGCTTTATAGGTGCCATTATTGGCAGTGTCGCTCTTGGAGTTGCAACAGCGGCACAGATAACTGCAGCTGCGGCCCTAATACAAGCCAACCAGAATGCCGCCAACATCCTCCGGCTTAAGGAGAGCATTGCTGCGACCAATGAAGCTGTGCATGAAGTCACCAACGGATTATCACAACTATCAGTGGCAGTTGGAAAGATGCAGCAGTTTGTCAATGACCAGTTTAATAATACGGCACGAGAATTGGATTGTATAAAAATTACACAACAGGTTGGTGTAGAACTCAACCTATACCTGACTGAGTTGACTACAGTATTCGGGCCACAGATCACTTCCCCTGCCTTAACTCAGCTGACTATCCAGGCACTTTATAATTTAGCTGGGGGCAATATGGATTACTTATTAACTAAGTTAGGTGTAGGGAACAATCAACTCAGCTCATTAATTGGTAGCGGCTTGATTACCGGATACCCCATACTGTACGACTCACAGACTCAACTCTTGGGTATACAAGTGAATTTGCCCTCAGTCGGGAACCTAAATAATATGCGAGCCACCTACTTGGAGACCTTATCTGTGAGTACAACAAAGGGGTTTGCTTCAGCACTTGTCCCTAAAGTAGTGACACAAGTTGGTTCTGTGATAGAAGAGCTTGACACCTCATACTGTATAGAGTCTGATCTGGATTTATATTGCACAAGAATAGTGACATTCCCCATGTCCCCAGGTATTTATTCTTGTTTGAGCGGCAACACATCAGCCTGCATGTATTCAAAGACTGAAGGAGCACTCACTACGCCATATATGACCCTTAAAGGCTCAGTTATTGCCAATTGTAAGATAACAACATGTAGGTGTGCAGATCCTCCTGGTATCATATCGCAAAATTATGGAGAAGCTGTGTCTCTGATAGATAGACATTCGTGCAATGTCTTATCATTAGACGGGATAACTCTGAGGCTCAGTGGGGAGTTTGATGCAACTTATCAAAAGAATATCTCAATACTAGATGCTCAGGTTATCGTGACAGGCAATCTCGATATATCAACTGAGCTTGGAAATGTCAACAATTCAATCAGTAATGCCCTAGATAAGCTGGCGGAAAGCAACAGCAAGCTAGACAAAGTCAATGTCAGACTAACCAGCACATCTGCTCTCATTACTTATATCGTTTTAACTGTCATTTCTCTTGTTTTCGGTGCACTTAGTCTGATTTTAGCATGTTACTTGATGTACAAGCAGAAGGCACAACAGAAGACCTTACTATGGCTTGGGAATAATACTCTTGATCAGATGAGAGCCACCACAAGAGCATGA
>KU175231
ATGGGTTCCAAATCCTCTACCAGGACCCCAACACCCCCGATGCTGATCACTCTGATCATACTGATATTAAGCTTTATCTGCCCGGCAAGCTCTCTCGATGGCAGGCCTCTTGCGGCTGCAGGGATTGTAGTAACAGGAGACAAGGCAGTCAATATCTACACCTCGTCTCACACAGGGTCAATCATAGTCAAGTTGCTCCCGAATATGCCCAAGGATAAAGAGGCATGTGCAAGAGCCCCATTGGAAGCATATAATAGAACATTGACTACATTGCTCACTCCCCTTGGCGATTCCATCCGCAAGATCCAAGGGTCCGTGTCCACGTCTGGAGGAAGGAGACGGAGACGCTTTATAGGTGCCATTATTGGCAGTGTCGCTCTTGGAGTTGCAACAGCGGCACAGATAACTGCAGCTGCGGCCCTAATACAAGCCAACCAGAATGCCGCCAACATCCTCCGGCTTAAGGAGAGCATTGCTGCGACCAATGAAGCTGTGCATGAAGTCACCAACGGATTATCACAACTATCAGTGGCAGTTGGAAAGATGCAGCAGTTTGTCAATGACCAGTTTAATAATACGGCACGAGAATTGGATTGTATAAAAATTACACAACAGGTTGGTGTAGAACTCAACCTATACCTGACTGAATTGACTACAGTATTCGGGCCACAGATCACTTCCCCTGCCTTAACTCAGCTGACTATCCAGGCACTTTATAATTTAGCTGGGGGCAATATGGATTACTTATTAACTAAGTTAGGTGTAGGGAACAATCAACTCAGCTCATTAATTGGTAGCGGCTTGATTACCGGATACCCCATACTGTACGACTCACAGACTCAACTCTTGGGTATACAAGTGAATTTGCCCTCAGTCGGGAACCTAAATAATATGCGAGCCACCTACTTGGAGACCTTATCTGTGAGTACAACAAAGGGGTTTGCTTCAGCACTTGTCCCTAAAGTAGTGACACAAGTTGGTTCTGTGATAGAAGAGCTTGACACCTCATACTGTATAGAGTCTGATCTGGATTTATATTGCACAAGAATAGTGACATTCCCCATGTCCCCAGGTATTTATTCTTGTTTGAGCGGCAACACATCAGCCTGCATGTATTCAAAGACTGAAGGAGCACTCACTACGCCATATATGACCCTTAAAGGCTCAGTTATTGCCAATTGTAAGATAACAACATGTAGGTGTGCAGATCCTCCTGGTATCATATCGCAAAATTATGGAGAAGCTGTGTCTCTGATAGATAGACATTCGTGCAATGTCTTATCATTAGACGGGATAACTCTGAGGCTCAGTGGGGAGTTTGATGCAACTTATCAAAAGAATATCTCAATACTAGATGCTCAGGTTATCGTGACAGGCAATCTCGATATATCAACTGAGCTTGGAAATGTCAACAATTCAATCAGTAATGCCCTAGATAAGCTGGCGGAAAGCAACAGCAAGCTAGACAAAGTCAATGTCAGACTAACCAGCACATCTGCTCTCATTACTTATATCGTTTTAACTGTCATTTCTCTTGTTTTCGGTGCACTTAGTCTGATTTTAGCATGTTACTTGATGTACAAGCAGAAGGCACAACAGAAGACCTTACTATGGCTTGGGAATAATACTCTTGATCAGATGAGAGCCACCACAAGAGCATGA
>FJ754271
ATGGGCTCCAAACCTTCTACCAGGATCCCAGCACCTCTAATGCTGATTACTCGGATTATACTGATATTGAGCTGTATCCGTCTGACAAGCTCTCTTGACGGCAGGCCCCTTGCAGCTGCAGGAATTGTAGTAACAGGAGATAAGGCAGTCAATGTATACACCTCGTCTCAGACAGGGTCAATCATAGTTAAGTTGCTCCCGAATATGCCCAGAGATAAGGAGGCGTGTGCAAAAGCCCCATTAGAGGCATATAACAGAACACTGACTACTTTGCTCACTCCTCTTGGCGACTCTATCCGCAAGATCCAAGGGTCTGCGTCCTTGTCTGGAGGAAGGAGACAAAAACGTTTTATAGGTGCTGTTATTGGCAGTGTAGCTCTTGGGGTTGCAACAGCGGCACAGATAACAGCAGCTGCGGCTCTAATACAAGCCAACCAGAATGCCGCCAACATCCTCCGGCTTAAGGAGAGCATTGCTGCAACCAATGAAGCTGTGCATGAAGTCACCGACGGATTATCACAACTATCAGTGGCAGTTGGGAAGATGCAGCAGTTTGTCAATGACCAGTTTAATAATATGGCACGAGAATTGGACTGTATAAAAATCACACAACAGGTCGGTGTAGAACTCAACCTATACCTAACTGAATTGACTACAGTATTCAGGCCACAGATCACCTCCCCTGCATTAACTCAGCTGACCATCCAGGCACTTTATAATTTAGCTGGTGGCAATATGGATTACTTACTAACTAAGTTAGGTATAGGGAACAATCAACTCAGCTCATTAATTGGTAGCGGCCTGATCACTGGTTATCCTATACTGTACGACTCACAGACTCAACTCTTGGGCATACAAGTGAATTTGCCCTCAGTCGGGAACTTAAATAATATGCGTGCCACCTATTTGGAGACCTTATCGGTAAGTACAACCAAAGGATATGCCTCAGCACTTGTCCCGAAAGTAGTAACTCAAGTCGGTTCTGTGATAGAAGAGCTTGACACCTCATACTGTATAGAGTCCGATCTGGATTTATATTGTACTAGAATAGTGACATTCCCCATGTCCCCAGGTATCTATTCCTGTTTGAGCGGCAACACATCAGCTTGCATGTATTCAAAGACTGAAGGCGCACTCACTACGCCGTATATGGCCCTTAAAGGCTCAGTTATTGCCAATTGTAAGATAACAACATGTAGATGTACAGACCCTCCTGGTATCATATCGCAAAATTATGGAGAAGCTGTATCCCTGATAGATAGACATTCATGCAGTGTCTTATCATTAGACGGGATAACTCTGAGGCTCAGTGGGGAATTTGATGCAACTTATCAAAAGAACATCTCAATATTAGATTCTCAAGTCATCGTGACAGGCAATCTTGATATATCAACTGAACTTGGAAACGTCAACAATTCAATCAGCAATGCCTTGGATAGGTTGACAGAAAGCAACAGCAAGCTAGAAAAAGTCAATGTCAGACTAACCAGCACATCTGCTCTCATTACCTATATTGTTCTAACTGTCATTTCTCTAATTTTCGGTGCACTTAGTCTGGTTTTGGCGTGTTACCTGATATACAAACAGAAGGCACAACAAAAGACCTTGCTATGGCTTGGGAATAATACCCTCGATCAGATGAGAGCCACTACAAGAGCATGA
>JX193076
ATGGGCTCCAGATCTTCTACCAGGATCCCAGCACCTCCAACGCTGATCACTCGGATTATGCTGATATTGAGCTGTATCCGTCTGACAAGCTCTCTCGACGGCAGGCCCCTTGCAGCTGCAGGAATTGTAGTAACAGGAGATAAGGCAGTCAATGTGTACACCTCGTCTCAGACGGGGTCAATCATAGTCAAGTTGCTCCCGAATATGCCCAGAGATAAAGAGGCATGTGCAAAAGCCCCATTGGAGGCATATAACAGAACACTGACTACTCTGCTCACTCCTCTTGGCGACTCCATCCGCAAGATTCAAGGGTCTGTGTCCACGTCTGGAGGAAGGAGACAAAAACGCTTTATAGGTGCTGTTATTGGCAGTGTAGCTCTTGGGGTTGCAACAGCAGCACAGATAACAGCAGCTGCGGCCCTAATACAAGCCAAACAGAATGCTGCCAACATCCTCCGGCTTAAGGAGAGCATTGCTGCAACCAATGAAGCTGTGCATGAAGTCACCGACGGATTGTCACAACTATCAGTGGCAGTTGGGAAGATGCAGCAGTTTGTCAATGACCAGTTTAATAATACGGCGCGAGAATTGGACTGTATAAAAATCACACAACAGGTCGGTGTAGAACTCAACCTATACCTAACTGAATTGACTACAGTATTCGGGCCACAGATCACCTCCCCTGCATTAACTCAGCTGACCATCCAGGCACTTTATAATTTAGCCGGTGGCAATATGGATTACTTATTAACTAAGTTAGGTATAGGAAACAATCAACTCAGCTCATTAATTGGTAGCGGTCTGATCACTGGTTACCCTATACTGTATGACTCACATACTCAGCTCTTGGGCATACAAGTAAATCTGCCCTCAGTCGGGAACTTAAATAATATGCGTGCCACCTATTTGGAGACCTTATCTGTAAGTACAACCAAAGGATATGCCTCAGCACTTGTCCCAAAAGTAGTGACACAAGTCGGTTCTGTGATAGAAGAGCTTGACACCTCATACTGTATAGAGTCCGATCTAGATTTATATTGTACTAGAATAGTGACATTCCCCATGTCCCCGGGTATTTATTCCTGTTTGAGCGGCAATACATCAGCTTGCATGTATTCAAAGACTGAAGGCGCACTCAGTACGCCGTATATGGCCCTTAAAGGCTCAGTTATTGCTAATTGTAAGATAACAACATGTAGATGTACAGACCCTCCTGGTATCATATCGCAAAATTATGGAGAAGCTGTATCCCTGATAGATAGACATTCATGCAATGTCTTATCATTAGACGGAATAACTCTGAGGCTCAGTGGGGAATTTGATGCAACTTATCAAAAGAACATCTCAATATTAGATTCTCAAGTCATTGTGACAGGCAATCTTGATATATCAACTGAGCTTGGAAACGTCAACAATTCAATCAGCAATGCCTTGGGTAGGTTGGCAGAAAGCAACAGCAAGCTAGAAAAAGTCAATGTCAGACTAACTAGCACATCTGCTCTCATTACCTATATTGCTCTAACTGTTATTTCTCTAATTTTCGGTGCACTTAGTCTGGTTTTAGCGTGTTACCTGATGTACAAACAGAAGGCACAACAAAAGACCTTGCTATGGCTTGGGAACGATACCCTCGATCAGATGAGAGCCACTACAAGAATCTGA
>HQ717357
ATGGGCTCCAAACCTTCTACCAGGATCCCAGCACCTCCAACGCTAATCACTCGGATTATGCTGATATTGAGCTGTATCCGTCTGACAAGCTCTCTCGACGGCAGGCCCCTTGCAGCTGCAGGAATTGTAGTAACAGGAGATAAGGCAGTCAATGTGTACACCTCGTCTCAGACGGGGTCAATCATAGTCAAGTTGCTCCCGAATATGCCCAGAGATAAAGAGGCATGTGCAAAAGCCCCATTGGAGGCATATAACAGAACACTGACTACTCTGCTCACTCCTCTTGGCGACTCCATCCGCAAGATTCAAGGGTCTGTGTCCACGTCTGGAGGAAGGAGACAAAAACGCTTTATAGGTGCTGTTATTGGCAGTGTAGCTCTTGGAGTTGCAACAGCAGCACAGATAACAGCAGCTGCGGCCCTAATACAAGCCAAACAGAATGCTGCCAACATCCTCCGGCTTAAGGAGAGCATTGCTGCAACCAATGAAGCTGTGCATGAAGTCACCGACGGATTGTCACAACTATCAGTGGCAGTTGGGAAGATGCAGCAGTTTGTCAATGACCAGTTTAATAATACGGCGCGAGAATTGGACTGTATAAAAATCACACAACAGGTCGGTGTAGAACTCAACCTATACCTAACTGAATTGACTACAGTATTCGGGCCACAGATCACCTCCCCTGCATTAACTCAGCTGACCATCCAGGCACTTTATAATTTAGCTGGTGGCAATATGGATTACTTATTAACTAAGTTAGGTATAGGAAACAATCAACTCAGCTCATTAATTGGTAGCGGTCTGATCACTGGTTACCCTATACTGTATGACTCACATACTCAGCTCTTGGGCATACAAGTAAATCTGCCCTCAGTCGGGAACTTAAATAATATGCGTGCCACCTATTTGGAGACCTTATCTGTAAGTACAACCAAAGGATATGCCTCAGCACTTGTCCCAAAAGTAGTGACACAAGTCGGTTCTGTGATAGAAGAGCTTGACACCTCATACTGTATAGAGTCCGATCTAGATTTATATTGTACTAGAATAGTGACATTCCCCATGTCCCCGGGTATTTATTCCTGTTTGAGCGGCAATACATCAGCTTGCATGTATTCAAAGACTGAAGGCGCACTCACTACGCCGTATATGGCCCTTAAAGGCTCAGTTATTGCTAATTGTAAGATAACAACATGTAGATGTACAGACCCTCCTGGTATCATATCGCAAAATTATGGAGAAGCTGTATCCCTGATAGATAGACATTCATGCAATGTCTTATCATTAGACGGAATAACTCTGAGGCTCAGTGGGGAATTTGATGCAACTTATCAAAAGAACATCTCAATATTAGATTCTCAAGTCATTGTGACAGGCAATCTTGATATATCAACTGAGCTTGGAAACGTCAACAATTCAATCAGCAATGCCTTGGGTAGGTTGGCAGAAAGCAACAGCAAGCTAGAAAAAGTCAATGTCAGACTAACTAGCACATCCGCTCTCATTACCTATATTGCTCTAACTGTTATTTCTCTAATTTTCGGTGCACTTAGTCTGGTTTTAGCGTGTTACCTGATGTACAAACAGAAGGCACAACAAAAGACCTTGCTATGGCTTGGGAACAATACCCTCGATCAGATGAGAGCCACCACAAGCGCATGA
>KJ825877
ATGGGCTCCAAACCTTCTACCAAGATCCCAGCACCTCCAATGCTGGTCACTCGGATTATACTGATATTGAGCTGTATCCGTCTGACAAGCTCTCTCGACGGCAGGCCCCTTGCAGCTGCAGGAATTGTAGTAACAGGAGATAAGGCAGTCAATGTGTACACCTCGTCTCAGACGGGGTCAATCATAGTCAAGTTGCTCCCGAATATGCCCAGAGATAAAGAGGCATGTGCAAAAGTCCCATTGGAGGCATATAACAGAACACTGACTACTCTGCTCACTCCTCTTGGCGACTCCATCCGCAAGATTCAAGGGTCTGTGTCCACGTCTGGAGGAAGGAGACAAAAACGCTTTATAGGTGCTATTATTGGCAGTGTAGCTCTTGGGGTTGCAACAGCAGCACAGATAACAGCAGCTGCGGCCCTAATACAAGCCAACCAGAATGCTGCCAACATCCTCCGGCTTAAGGAGAGCATTGCTGCAACCAATGAAGCTGTGCATGAAGTCACCGACGGATTGTCACAACTATCAGTGGCAGTTGGGAAGATGCAGCAGTTTGTCAATGACCAGTTTAATAATACAGCGCGAGAATTGGACTGTATAAAAATCACACAACAGGTCGGTGTAGAACTCAACCTATACCTAACTGAATTGACTACAGTATTCGGGCCACAGATCACCTCCCCTGCATTAACTCAGCTGACCATCCAAGCACTTTATAATTTAGCCGGTGGCAATATGGATTACTTATTAACTAAGTTAGGTATAGGAAACAATCAACTCAGCTCATTAATTGGTAGCGGTCTGATCACTGGTTACCCTATACTGTATGACTCACATACTCAGCTCTTGGGCATACAAGTAAATCTGCCCTCAGTCGGGAACTTAAATAATATGCGTGCCACCTATTTGGAGACCTTATCTGTAAGTACAACCAAAGGATATGCCTCAGCACTTGTCCCAAAAGTAGTGACACAAGTCGGTTCTGTGATAGAAGAGCTTGACACCTCATACTGTATAGAGTCAGATCTAGATTTATATTGTACTAGAATAGTGACATTCCCCATGTCCCCGGGTATTTATTCCTGTTTGAGCGGCAATACATCAGCTTGCATGTATTCAAAGACTGAAGGCGCACTCACTACGCCGTATATGGCCCTTAAAGGCTCAGTTATTGCTAATTGTAAGATAACAACATGTAGATGTACAGACCCTCCTGGTATCATATCGCAAAATTATGGAGAAGCTGTATCCCTGATAGATAGACATTCATGCAATGTCTTATCACTAGACGGAATAACTCTGAGGCTCAGTGGGGAATTTGATGCAACTTATCAAAAGAACATCTCAATATTAGATTCTCAAGTCATTGTGACAGGCAATCTTGATATATCAACTGAGCTTGGAAATGTCAACAATTCAATCAGCAATGCCTTGGGTAGGTTGGCAGAAAGCAACAGCAAGCTAGAAAAAGTCAATGTCAGACTAACTAGCACATCTGCTCTCATTACCTATATTGCTCTAACTGTTATTTCTCTAATTTCCGGTGCACTTAGTCTGGTTTTAGCGTGTTACCTGATGTACAAACAGAAGGCACAACAAAAGACCTTGCTATGGCTTGGGAACAATACCCTCGATCAGATGAGAACCACCACAAGCGCATGA
>KC292519
ATGGGCTCCAGACCTTCTACCAGGATCCCAGTACCTCTAATGCTAATCACTCGGATTATGCTGATATTGAGCTGTATCCGTCTGACAAGCTCTCTTGACGGCAGGCCCCTTGCAGCTGCAGGAATTGTAGTAACAGGAGATAAGGCAGTCAATGTATATACCTCGTCTCAGACAGGGTCAATCATAGTCAAGTTGCTCCCGAATATGCCCAGAGATAAGGAGGCATGTGCAAGAGCCCCATTGGAGGCATATAACAGAACACTGACTACTCTGCTCACTCCTCTTGGCGACTCCATCCGCAAGATCCAAGGGTCTGTATCCACGTCCGGAGGAAGGAGACAAAAACGCTTTATAGGTGCAGTTATTGGCAGTGTAGCTCTTGGGGTTGCGACAGCGGCACAGATAACAGCAGCTGCGGCCCTAATACAAGCCAAACAGAATGCCGCCAACATCCTCCGGCTTAAGGAGAGCATTGCTGCAACCAATGAAGCTGTGCATGAAGTCACCGACGGATTATCACAACTATCAGTGGCAGTTGGGAAGATGCAGCAGTTTGTCAATGACCAGTTTAATAATACGGCGCGAGAATTGGACTGCGTAAAAATCACACAACAGGTCGGTGTAGAACTCAACCTATACCTAACTGAATTAACTACAGTATTCGGGCCACAGATCACCTCCCCTGCATTAACTCAGCTGACCATCCAGGCACTTTATAATTTAGCTGGTGGCAATATGGACTACTTATTAACTAAGTTAGGTATAGGAAACAATCAACTCAGCTCATTAATTGGTAGCGGCCTGGTCACTGGTTACCCTATACTGTATGACCCGCATACTCAACTCTTGGGCATACAAGTAAATCTGCCCTCAGTTGGGAACTTAAATAATATGCGTGCCACCTATTTGGAGACCTTATCTGTAAGTACAACCAAAGGATATGCCTCAGCACTGGTCCCGAAAGTAGTGACACAAGTCGGTTCTGTGATAGAAGAGCTTGACACCTCATACTGTATAGAGTCCGATCTGGATTTATATTGTACTAGAATAGTGACATTCCCCATGTCCCCGGGTATTTATTCCTGTTTGAGCGGAAACACATCAGCCTGCATGTATTCAAAGACTGAAGGCGCACTCACTACGCCGTATATGGCCCTTAGAGGCTCAGTTATTGCCAATTGTAAGATAACAACATGCAGATGTACAGACCCTCCTGGTATCATATCGCAAAATTACGGAGAAGCTGTATCCCTGATAGATAAACATTCGTGCAATGTCTTATCATTAGACGGAATAACTCTGAGGCTCAGTGGGGAATTTGATGCGACTTATCAAAAGAACATCTCAATATTAGATTCTCAGGTCATCGTGACAGGCAATCTTGATATATCAACTGAACTTGGAAACGTCAACAATTCAATCAGCAATGCCTTGGATAGGTTGGCAGAAAGCAACAGCAAACTAGAAAAAGTCAATGTCAGACTAACTAGCACATCCGCTCTTATTACCTATATTGTTCTAACTGTCATTTCCCTAATTTTTGGTGCACTTAGTCTGGTTTTAGCTTGTTACCTGATGTACAAACAGAAGGCACAACAAAAGACCTTGCTATGGCTTGGGAATAATACCCTCGATCAGATGAGAGCCACTACAAAAATGTGA
>KJ184579
ATGGGCTCCAAACCTTCTACCAGGATCCCAGTACCTCTAATGCTAATCACTCGGATTATGCTGATATTGAGCTGCATCCGTCTGACAAGCTCTCTTGACGGCAGGCCCCTTGCAGCTGCAGGAATTGTAGTAACAGGAGATAAGGCAGTCAATGTATATACCTCGTCTCAGACAGGGTCAATCATAGTCAAGTTGCTCCCGAATATGCCCAGAGATAAGGAGGCATGTGCAAGAGCCCCATTGGAGGCATATAACAGGACACTGACTACTCTGCTCACTCCTCTTGGCGACTCCATTCGCAAGATCCAAGGGTCTGTATCCACGTCCGGAGGGAGGAGACAAAAACGCTTTATAGGTGCTGTTATTGGCAGTGTAGCTCTTGGGGTTGCAACAGCGGCACAGATAACAGCAGCTGCGGCCCTAATACAAGCCAAACAGAATGCCGCCAACATCCTCCGACTTAAGGAGAGCATTGCTGCGACCAATGAAGCTGTGCATGAAGTCACCGACGGATTATCACAATTATCAGTGGCAGTTGGGAAGATGCAGCAGTTCGTCAATGACCAGTTTAATAATACGGCGCGAGAATTGGACTGCATAAAAATCACACAACAGGTCGGTGTAGAACTCAACCTATACCTAACTGAATTAACTACAGTATTCGGGCCACAGATTACCTCCCCTGCATTAACTCAGCTGACCATCCAGGCACTTTATAATTTAGCTGGTGGCAATATGGACTACTTATTAACTAAGTTAGGTATAGGAAACAATCAACTCAGCTCATTAATTGGTAGCGGCCTGATCACTGGTTACCCTATACTGTATGACTCACATACTCAACTCTTGGGCATACAAGTAAATCTGCCCTCAGTCGGGAACTTAAATAATATGCGTGCCACCTATTTGGAGACCTTATCTGTAAGTACAATCAAAGGATACGCCTCAGCACTGGTCCCGAAAGTAGTGACACAAGTCGGTTCTGTGATAGAAGAGCTTGACACCTCATACTGTATAGAGTCCGATCTGGATTTATATTGTACTAGAATAGTGACATTCCCCATGTCCCCAGGTATTTATTCCTGTTTGAGCGGTAACACATCAGCCTGCATGTATTCAAAGACTGAAGGCGCACTCACTACGCCGTATATGGCCCTTAGAGGCTCAGTTATTGCCAATTGTAAGATGACAACATGCAGATGTACAGACCCTCCTGGTATCATATCGCAAAATTACGGAGAAGCTGTATCCCTGATAGATAGACATTCATGCAATGTCTTATCATTAGACGGAATAACTCTGAGGCTCAGTGGGGAATTTGATGCAACTTATCAAAAGAACATCTCAATATTAGATTCTCAGGTCATCGTGACAGGCAATCTTGATATATCAACTGAACTTGGAAACGTCAATAATTCAATCAGCAATGCCTTGGATAGGTTGGCAGAAAGCAACAGCCAACTAGAAAAAGTCAATGTCAGACTAACTAGCACATCCGCTCTCATTACCTATATTGTTCTAACTGTCATTTCTCTAATTTTCGGTGCACTTAGTCTGGTTTTAGCGTGTTACCTGATGTACAAACAGAAGGCACAACAAAAGACCTTGCTATGGCTTGGGAATAATACCCTCGATCAGATGAGAGCCACCACGAGAGCATGA
>KJ136260
ATGGGCTCCAAACCTTCTACCAGGATCCCAGTACCTCTAATGCTAATCACTCGGATTATGCTGATATTGAACTGCATCCGTCTGACAAGCTCTCTTGACGGCAGGCCCCTTGCAGCTGCAGGAATTGTAGTAACAGGAGATAAGGCAGTCAATGTATATACCTCGTCTCAGACAGGGTCAATCATAGTCAAGTTGCTCTCGAACATGCCCAGAGATAAGGAGGCATGTGCAAGAGCCCCATTGGAGGCATACAACAGAACACTGACTACTCTGCTCACTCCTCTTGGCGACTCCATTCGCAAGATCCAAGGGTCTGTATCCACGTCCGGAGGAAGGAGACAAAAACGCTTTATAGGTGCTGTTATTGGCAGTGTAGCTCTCGGGGTTGCAACAGCGGCACAGATAACAGCAGCTGCGGCCCTAATACAAGCCAAACAGAATGCCGCCAACATCCTCCGGCTTAAGGAGAGCATTGCTGCGACCAATGAAGCTGTGCATGAAGTCACCGACGGATTATCACAATTATCAGTGGCAGTTGGGAAGATGCAGCAGTTTGTCAATGACCAGTTTAATAATACGGCGCGAGAATTGGACTGCATAAAAATCACACAACAGATCGGTGTAGAACTCAACCTATACCTAACTGAATTAACTACAGTATTTGGGCCACAGATCACCTCCCCTGCATTAACTCAGCTGACCATCCAGGCACTTTATAATTTAGCTGGTGGCAATATGGACTACTTATTAACTAAGTTAGGTATAGGAAACAATCAACTCAGCTCATTAATTGGTAGTGGCCTGATCACTGGTTACCCTATACTGTATGACTCACATACCCAACTCTTGGGCATACAAGTAAATCTGCCCTCAGTCGGGAACTTAAATAATATGCGTGCCACCTATTTGGAGACATTATCTGTAAGTACAACCAAAGGATATGCCTCAGCACTGGTCCCGAAAGTAGTGACACAAGTCGGTTCTGTGATAGAAGAGCTTGACACCTCATACTGTATAGAGTCCGATCTGGATTTATATTGTACTAGAATAGTGACATTCCCCATGTCCCCAGGTATTTATTCCTGTTTGAGCGGCAACACATCAGCCTGTATGTATTCAAAGACTGAAGGCGCACTCACTACGCCGTATATGGCCCTTAGAGGCTCAGTTATTGCCAATTGTAAGATAACAACATGCAGATGTACAGACCCTCCTGGTATCATATCGCAAAATTATGGAGAAGCTGTATCCCTGATAGATAGACATTCGTGCAATGTCTTATCATTAGACGGCATAACTCTGAGGCTCAGTGGGGAATTTGATGCAACTTATCAAAAGAACATCTCAATATTAGATTCTCAGGTCATCGTGACAGGCAATCTTGATATATCAACTGAACTTGGAAACGTCAATAATTCAATCAGCAATGCCTTGGATAGATTGGCAGAAAGCAATAGCAAACTAGAAAAAGTCAATGTCAGACTAACTAGCACATCCGCTCTCATTACCTATATTGTTCTAACCGTCATTTCCCTAATTTCCGGTGCACTTAGTCTGGTTTTAGCGTGTTACCTGATGTACAAGCAGAAGGCACAACAAAAGACCTTGCTATGGCTTGGGAATAATACCCTCGATCAGATGAGAGCCACTACAAGAGCATGA
>KJ136261
ATGGGCTCCAAACCTTCTACCAGGATCCCAGTACCTCTAATGCTAATCACTCGGATTATGCTGATATTGAACTGCATCCGTCTGACAAGCTCTCTTGACGGCAGGCCCCTTGCAGCTGCAGGAATTGTAGTAACAGGAGATAAGGCAGTCAATGTATATACCTCGTCTCAGACAGGGTCAATCATAGTCAAGTTGCTCCCGAACATGCCCAGAGATAAGGAGGCATGTGCAAGAGCCCCATTGGAGGCATACAACAGAACACTGACTACTCTGCTCACTCCTCTTGGCGACTCCATTCGCAAGATCCAAGGGTCTGTATCCACGTCCGGAGGAAGGAGACAAAAACGCTTTATAGGTGCTGTTATTGGCAGTGTAGCTCTCGGGGTTGCAACAGCGGCACAGATAACAGCAGCTGCGGCCCTAATACAAGCCAAACAGAATGCCGCCAACACCCTCCGGCTTAAGGAGAGCATTGCTGCGACCAATGAAGCTGTGCATGAAGTCACCGACGGATTATCACAATTATCAGTGGCAGTTGGGAAGATGCAGCAGTTTGTCAATGACCAGTTTAATAATACGGCGCGAGAATTGGACTGCATAAAAATCACACAACAGATCGGTGTAGAACTCAACCTATACCTAACTGAATTAACTACAGTATTTGGGCCACAGATCACCTCCCCTGCATTAACTCAGCTGACCATCCAGGCACTTTATAATTTAGCTGGTGGCAATATGGACTACTTATTAACTAAGTTAGGTATAGGAAACAATCAACTCAGCTCATTAATTGGTAGTGGCCTGATCACTGGTTACCCTATACTGTATGACTCACATACCCAACTCTTGGGCATACAAGTAAATCTGCCCTCAGTCGGGAACTTAAATAATATGCGTGCCACCTATTTGGAGACCTTATCTGTAAGTACAACCAAAGGATATGCCTCAGCACTGGTCCCGAAAGTAGTGACACAAGTCGGTTCTGTGATAGAAGAGCTTGACACCTCATACTGTATAGAGTCCGATCTGGATTTATATTGTACTAGAATAGTAACATTCCCCATGTCCCCAGGTATTTATTCCTGTTTGAGCGGCAACACATCAGCCTGTATGTATTCAAAGACTGAAGGCGCACTCACTACGCCGTATATGGCCCTTAGAGGCTCAGTTATTGCCAATTGTAAGATAACAACATGCAGATGTACAGACCCTCCTGGTATCATATCGCAAAATTATGGAGAAGCTGTATCCCTGATAGATAGACATTCGTGCAATGTCTTATCATTAGACGGCATAACTCTGAGGCTCAGTGGGGAATTTGATGCGACTTATCAAAAGAACATCTCAATATTAGATTCTCAGGTCATCGTGACAGGCAATCTTGATATATCAACTGAACTTGGAAACGTCAATAATTCAATCAGCAATGCCTTGGATAGATTGGCAGAAAGCAATAGCAAACTAGAAAAAGTCAATGTCAGACTAACTAGCACATCCGCTCTCATTACCTATATTGTTCTAACCGTCATTTCCCTAATTTCCGGTGCACTTAGTCTGGTTTTAGCGTGTTACCTGATGTACAAGCAGAAGGCACAACAAAAGACCTTGCTATGGCTTGGGAATAATACCCTCGATCAGATGAGAGCCACTACAAGAGCATGA
>KU933949
ATGGGCTCCAAACCTTCTACCAGGATCCCAGTACCTCTAATGCTAATCACTCGGATTATGCTGATATTGAACTGCATCCGTCTGACAAGCTCTCTTGACGGCAGGCCCCTTGCAGCTGCAGGAATTGTAGTAACAGGAGATAAGGCAGTCAATGTATATACCTCGTCTCAGACAGGGTCAATCATAGTCAAGTTGCTCCCGAATATGCCCAGAGATAAGGAGGCATGTGCAAGAGCCCCATTGGAGGCATATAACAGAACACTGACTACTCTGCTCACCCCTCTTGGCGACTCTATTCGCAAGATCCAAGGGTCTGTATCCACGTCCGGAGGAAGGAGACAAAAACGCTTTATAGGTGCTGTTATTGGCAGTGTAGCTCTCGGGGTTGCAACAGCGGCACAGATAACAGCAGCTGCGGCCCTAATACAAGCCAAACAGAATGCTGCCAACATCCTCCGGCTTAAGGAGAGCATTGCTGCGACCAATGAAGCTGTGCATGAAGTCACTGACGGATTATCACAATTATCAGTGGCAGTTGGGAAGATGCAACAGTTTGTCAATGACCAGTTTAATAATACGGCGCGAGAATTGGACTGCATAAAAATCACACAACAGGTCGGTGTAGAACTCAACCTATACCTAACTGAGTTAACTACAGTATTCGGGCCACAGATCACCTCCCCTGCATTAACTCAGCTAACCATCCAGGCGCTTTATAATTTAGCTGGTGGCAATATGGACTACTTATTAACTAAGTTAGGTATAGGAAACAATCAACTCAGCTCATTAATTGGTAGCGGCCTGATCACTGGTTACCCTATACTGTATGACTCACATACTCAACTCTTGGGCATACAAGTAAATCTGCCCTCAGTCGGGAACTTAAATAATATGCGTGCCACCTATTTGGAGACCTTATCTGTAAGTACAACCAAAGGATATGCCTCAGCACTGGTCCCGAAAGTAGTGACACAAGTCGGTTCTGTGATAGAAGAGCTTGACACCTCATACTGTATAGAGTCCGATCTGGATTTATATTGTACTAGAATAGTGACATTCCCCATGTCCCCAGGTATTTATTCCTGTTTAAGCGGCAACACATCAGCCTGCATGTATTCAAAGACTGAAGGCGCACTCACTACGCCGTATATGGCCCTTAGAGGCTCAGTTATTGCCAATTGTAAGATAACAACATGCAGATGTACAGACCCTCCTGGTATCATATCGCAAAATTATGGAGAAGCTGTATCCCTGATAGATAGACATTCGTGCAATGTCTTATCATTAGACGGCATAACTCTGAGGCTCAGTGGGGAATTTGATGCAACTTATCAAAAGAACATCTCAATATTAGATTCTCAGGTCATCGTGACAGGCAATCTTGATATATCAACTGAACTTGGAAACGTCAATAATTCAATCAGCAATGCCTTGGATAGGTTGGCAGAAAGCAACAGCAAACTAGAAAAAGTCAATGTCAGACTAACTAGCACATCCGCTCTCATTACCTATATTGTTCTAACTGTCATTTCCCTAATTTTCGGTGCACTTAGTCTGGTTTTAGCGTGTTACCTGATGTACAAGCAGAAGGCACAACAAAAGACCCTGCTATGGCTTGGGAACAATACCCTCGATCAGATGAGAGCCACCACGAGAGCATGA
>KC542910
ATGGGCTCCAAACCTTCTACCAGGATCCCAGTACCTCTAATGCTAATCACTCGAATTATGCTGATATTGAACTGCATCCGTCTGACAAGCTCTCTTGACGGCAGGCCCCTTGCAGCTGCAGGAATTGTAGTAACAGGAGATAAGGCAGTCAATGTATATACCTCGTCTCAGACAGGGTCAATCATAGTCAAGTTGCTCCCGAATATGCCCAGAGATAAGGAGGCATGTGCAAGAGCCCCATTGGAGGCATATAACAGAACACTGACTACTCTGCTCACTCCTCTTGGCGACTCCATTCGCAAGATCCAAGGGTCTGTATCCACGTCTGGAGGAAGGAGACAAAAACGCTTTATAGGTGCTGTTATTGGCAGTGTAGCTCTCGGGGTTGCAACAGCGGCACAGATAACAGCAGCTGCGGCCCTAATACAAGCCAAACAGAATGCCGCCAACATCCTCCGGCTTAAGGAGAGCATTGCTGCGACCAATGAAGCCGTGCATGAAGTCACTGACGGATTATCACAATTATCAGTGGCAGTTGGGAAGATGCAGCAGTTTGTCAATGACCAGTTTAACAATACGGCGCGAGAATTGGACTGCATAAAAATCACACAACAGGTCGGTGTAGAACTCAACCTATACCTAACTGAATTAACTACAGTATTCGGGCCACAGATCACCTCCCCTGCATTAACTCAGCTGACCATCCAGGCACTTTATAATTTAGCTGGTGGCAATATGGACTACTTATTAACTAAGTTAGGTATAGGGAACAATCAACTCAGCTCATTAATTGGTAGCGGCTTGATCACTGGTTACCCTATACTGTATGACTCACACACTCAACTCTTGGGCATACAAGTAAATCTGCCCTCAGTCGGGAACTTAAATAATATGCGTGCCACCTATTTGGAGACCTTATCTGTAAGTACAACCAAAGGATATGCCTCAGCACTGGTCCCGAAAGTAGTGACACAAGTCGGTTCTGTGATAGAAGAGCTTGACACCTCATACTGTATAGAGTCCGATCTGGATTTATATTGTACTAGGATAGTGACATTCCCCATGTCCCCAGGTATTTACTCCTGTTTGAGCGGCAACACATCAGCCTGCATGTATTCAAAGACTGAAGGCGCACTCACTACGCCGTATATGGCCCTTAGAGGCTCAGTTATTGCCAATTGTAAGATAACAACATGCAGATGTACAGACCCTCCTGGTATCATATCGCAAAATTATGGAGAAGCTGTATCCCTGATAGATAGACATTCGTGCAATGTCTTATCATTAGACGGCATAACTCTGAGGCTCAGTGGGGAATTTGATGCAACTTATCAAAAGAACATCTCAATATTAGATTCTCAGGTCATCGTGACAGGCAATCTTGATATATCAACTGAACTTGGAAACGTCAATAATTCAATCAGCAATGCCTTGGATAGGTTGGCAGAAAGCAACAGCAAACTAGAAAAAGTCAATGTCAGACTAACTAGCACATCCGCTCTCATTACCTATATTGTTCTAACTGTCATTTCCCTAATTTTCGGTGCACTTAGTCTGGTTTTAGCGTGTTACCTGATGTACAAGCAGAAGGCACAACAAAAGACCTTGCTATGGCTTGGGAATAATACCCTCGATCAGATGAGAGCCACCACAAGAGCATGA
>KC542911
ATGGGCTCCAAACCTTCTACCAAGATCCCAGTACCTCTAATGCTAATCACTCGAATTATGCTGATATTGAACTGCATCCGTCTGACAAGCTCTCTTGACGGCAGGCCCCTTGCAGCTGCAGGAATTGTAGTAACAGGAGATAAGGCAGTCAATGTATATACCTCGTCTCAGACAGGGTCAATCATAGTCAAGTTGCTCCCGAATATGCCCAGAGATAAGGAGGCATGTGCAAGAGCCCCATTGGAGGCATATAACAGAACACTGACTACTCTGCTCACTCCTCTTGGCGACTCCATTCGCAAGATCCAAGGGTCTGTATCCACGTCTGGAGGAAGGAGACAAAAACGCTTTATAGGTGCTGTTATTGGTAGTGTAGCTCTCGGGGTTGCAACAGCGGCACAGATAACAGCAGCTGCGGCCCTAATACAAGCCAAACAGAATGCCGCCAACATCCTCCGGCTTAAGGAGAGCATTGCTGCGACCAATGAAGCCGTGCATGAAGTCACTGACGGATTATCACAATTATCAGTGGCAGTTGGGAAGATGCAGCAGTTTGTCAATGACCAGTTTAATAATACGGCGCGAGAATTGGACTGCATAAAAATCACACAACAGGTCGGTGTAGAACTCAACCTATATCTAACTGAATTAACTACAGTATTCGGGCCACAGATCACCTCCCCTGCATTAACTCAGCTGACCATCCAGGCACTTTATAATTTAGCTGGTGGCAATATGGACTACTTATTAACTAAGTTAGGTATAGGAAACAATCAACTCAGCTCATTAATTGGTAGCGGCTTGATCACTGGTTACCCTATACTGTATGACTCACATACTCAACTCTTGGGCATACAAGTAAATCTGCCCTCAGTCGGGAACTTAAATAATATGCGTGCCACCTATTTGGAGACCTTATCTGTAAGTACAACCAAAGGATATGCCTCAGCACTGGTCCCGAAAGTAGTGACACAAGTCGGTTCTGTGATAGAAGAGCTTGACACCTCATACTGTATAGAGTCCGATCTGGATTTATATTGTACTAGGATAGTGACATTCCCCATGTCCCCAGGTATTTACTCCTGTTTGAGCGGCAACACATCAGCCTGCATGTATTCAAAGACTGAAGGCGCACTCACTACGCCGTATATGGCCATTAGAGGCTCAGTTATTGCCAATTGTAAGATAACAACATGCAGATGTACAGACCCTCCTGGTATCATATCGCAAAATTATGGAGAAGCTGTATCCCTGATAGATAGACATTCGTGCAATGTCTTATCATTAGACGGCATAACTCTGAGGCTCAGCGGGGAATTTGATGCAACTTATCAAAAGAACATCTCAATATTAGATTCTCAGGTCATCGTGACAGGCAATCTTGATATATCAACTGAACTTGGAAACGTCAATAATTCAATCAGCAATGCCTTGGATAGGTTGGCAGAAAGCAACAGCAAACTAGAAAAAGTCAATGTCAGACTGACTAGCACATCCGCTCTCATTACCTATATTGTTCTAACTGTCATTTCCCTAATTTTCGGTGCACTTAGTCTGGTTTTAGCGTGTTACCTGATGTACAAGCAGAAGGCACAACAAAAGACCTTGCTATGGCTTGGGAATAATACCCTCGATCAGATGAGAGCCACCACGAGAGCATGA
>KC542906
ATGGGCTCCAAACCTTCTACCAGGATCCCAGTACCTCTAACGCTAATCACTCGGATTATGCTGATATTGAACTGCATCCGTCCGACAAGCTCTCTTGACGGCAGGCCCCTTGCAGCTGCAGGAATTGTAGTAACAGGAGATAAGGCAGTCAATGTATATACCTCGTCTCAGACAGGGTCAATCATAGTCAAGTTGCTCCCGAATATGCCCAGAGATAAGGAGGCATGTGCAAGAGCCCCATTGGAGGCATATAACAGAACACTGACTACTCTGCTCACTCCTCTTGGCGACTCCATTCGCAAGATCCAAGGGTCTGTATCCACGTCCGGAGGAAGGAGACAAAAACGCTTTATAGGTGCTGTTATTGGCAGTGTAGCTCTCGGGGTTGCAACAGCGGCACAGATAACAGCAGCTGCGGCCCTAATACAAGCCAAACAGAATGCCGCCAACATCCTCCGGCTTAAGGAGAGCATTGCTGCGACCAATGAAGCTGTGCATGAAGTCACCGACGGATTATCACAATTATCAGTGGCAGTTGGGAAGATGCAGCAGTTTGTCAATGACCAGTTTAATAATACGGCGCGAGAATTGGACTGCATAAAAATCACACAACAGGTCGGTGTAGAACTCAACCTATACCTAACTGAATTAACTACAGTATTCGGGCCACAGATCACCTCCCCTGCATTAACTCAGCTGACCATCCAGGCACTTTATAATTTAGCTGGTGGCAATATGGACTACTTATTAACTAAGTTAGGTATAGGAAACAATCAACTCAGCTCATTAATTGGTAGCGGCCTGATCACTGGTTACCCTATACTGTATGACTCACATACTCAACTCTTGGGCATACAAGTAAATCTGCCCTCAGTCGGGAACTTAAATAATATGCGTGCCACCTATTTGGAGACCTTATCTGTAAGTACAACCAAAGGATATGCCTCAGCACTGGTCCCGAAAGTAGTGACACAAGTCGGTTCTGTGATAGAAGAGCTTGACACTTCATACTGTATAGAGTCCGATCTGGATTTATATTGTACTAGAATAGTGACATTCCCCATGTCCCCAGGTATTTATTCCTGTTTGAGCGGCAACACATCAGCCTGCATGTATTCAAAGACTGAAGGCGCACTCACTACGCCGTATATGGCCCTTAGAGGCTCAGTTATTGCCAATTGTAAGATAACAACATGCAGATGTACAGACCCTCCTGGTATCATATCGCAAAATTATGGAGAAGCTGTATCCCTGATAGATAGACATTCGTGCAATGTCTTATCATTAGACGGCATAACTCTGAGGCTCAGTGGGGAATTTGATGCAACTTATCAAAAGAACATCTCAATATTAGATTCTCAGGTCATCGTGACAGGCAATCTTGATATATCAACTGAACTTGGAAACGTCAATAATTCAATCAGCAATGCCTTGGATAGGTTAGCAGAAAGCAACAGCAAACTAGAAAAAGTCAATGTCAGACTAACTAGCACATCCGCTCTCATTACCTATATTGTTCTAACTGTCATTTCCCTAATTTTCGGTGCACTTAGTCTGGTTTTAGCGTGTTACCTGATGTACAAGCAGAAGGCACAACAAAAGACCTTGCTATGGCTTGGGAATAATACCCTCGATCAGATGAGAGCCACCACGAGAGCATGA
>KJ184597
ATGGGCTCCAAACCCTCTACCAAGATCCCAGTACCTCTAATGCTAATCACTCGGATTATGCTGATATTGAACTGCATCCGTCTGACAAGCTCTCTTGACGGCAGGCCCCTTGCAGCTGCAGGAATTGTAGTAACAGGAGATAAGGCAGTCAATGTATATACCTCGTCTCAGACAGGGTCAATCATAGTCAAGTTGCTCCCGAATATGCCCAGAGATAAGGAGGCATGTGCAAGAGCCCCATTGGAGGCATATAACAGAACACTGACTACTCTGCTCACTCCTCTTGGCGACTCCATTCGCAAGATCCAAAGGTCTGTATCCACGTCCGGAGGAAGGAGACAGAAACGCTTTATAGGTGCTGTTATTGGCAGTGTAGCTCTCGGGGTTGCAACAGCGGCACAGATAACAGCAGCTGCGGCCCTAATACAAGCCAAACAGAATGCCGCCAACATCCTCCGGCTTAAGGAGAGCATTGCTGCGACCAATGAAGCTGTGCATGAAGTCACCGACGGATTATCACAATTATCAGTGGCAGTTGGGAAGATGCAGCAGTTTGTCAATGACCAGTTTAATAATACGGCGCGAGAATTGGACTGCATAAAAATCACACAACAGGTCGGTGTAGAACTCAACCTATACCTAACTGAATTAACTACAGTATTCGGGCCACAGATCACCTCCCCTGCATTAACTCAGCTGACCATCCAGGCACTTTATAATTTAGCTGGTGGCAATATGGACTACTTATTAACTAAGTTAGGTATAGGAAACAATCAACTCAGCTCATTAATTGGTAGCGGCCTGATCACTGGTTACCCTATACTGTATGACTCACATACTCAACTCCTGGGCATACAAGTAAATCTGCCCTCAGTCGGGAACTTAAATAATATGCGTGCCACCTATTTGGAGACCTTATCTGTAAGTACAACCAAAGGATATGCCTCAGCACTGGTCCCGAAAGTAGTGACACAAGTCGGTTCTGTGATAGAAGAGCTTGACACCTCATACTGTATAGAGTCCGATCTGGATTTATATTGTACTAGAATAGTGACATTCCCCATGTCCCCAGGTATTTATTCCTGTTTGAGCGGCAACACATCAGCCTGCATGTATTCAAAGACTGAAGGCGCACTCACTACGCCGTATATGGCCCTTAGAGGCTCAGTTATTGCCAATTGTAAGATAACAACATGCAGATGTACAGACCCTCCTGGTATCATATCGCAAAATTATGGAGAAGCTGTATCCCTGATAGATAGACATTCGTGCAATGTCTTATCATTAGACGGCATAACTCTGAGGCTCAGTGGGGAATTTGATGCAACTTATCAAAAGAACATCTCAATATTAGATTCTCAGGTCATCGTGACAGGCAATCTTGATATATCAACTGAACTTGGAAACGTCAATAATTCAATCAGCAATGCCTTGGATAGGTTGGCAGAAAGCAACAGCAAACTAGAAAAAGTCAATGTCAGACTAACTAGCACATCCGCTCTCATTACCTATATTGTTCTAACTGTCATTTCCCTAATTTTCGGTGCACTTAGTCTGGTTTTAGCGTGTTACCTGATGTACAAGCAGAAGGCACAACAAAAGACCTTGCTATGGCTTGGGAATAATACCCTCGATCAGATGAGAGCCACCACGAGAGCATGA
>KF771883
ATGGGCTCCAAACCTTCTACCAGGATCCCAGTACCTCTAATGCTAATCACTCGGATTATGCTGATATTGAACTACATCCGTCTGACAAGCTCTCTTGACGGCAGGCCCCTTGCAGCTGCAGGAATTGTAGTAACAGGAGATAAGGCAGTCAATGTATATACCTCGTCTCAGACAGGGTCAATCATAGTCAAGTTGCTCCCGAATATGCCCAGAGATAAGGAGGCATGTGCAAAAGTCCCATTGGAGGCATATAACAGAACACTGACTACTCTGCTCACTCCTCTTGGCGACTCCATTCGCAAGATCCAAGGGTCTGTATCTACGTCCGGAGGAAGGAGACAAAAACGCTTTATAGGTGCTGTTATTGGCAGTGTAGCTCTCGGGGTTGCAACAGCGGCACAGATAACAGCAGCTGCGGCCCTAATACAAGCCAAACAGAATGCTGCCAACATCCTCCGGCTTAAGGAGAGCATTGCTGCGACCAATGAAGCTGTGCATGAAGTCACCGACGGATTATCACAATTATCAGTGGCAGTTGGGAAGATGCAGCAGTTTGTCAATGACCAGTTTAATAATACGGCGCGAGAATTGGACTGCATAAAAATCACACAACAGGTCGGTGTAGAACTCAACCTATACCTAACTGAATTAACTACAGTATTCGGGCCACAGATCACCTCCCCTGCATTAACTCAGCTGACCATCCAGGCGCTTTATAATTTAGCTGGTGGCAATATGGACTACTTATTAACTAAGTTAGGTATAGGAAACAATCAACTCAGCTCATTAATTGGTAGCGGCCTGATCACTGGTTACCCTATACTGTATGACTCACATACTCAACTCTTGGGCATACAAGTAAATCTGCCCTCAGTCGGGAACTTAAATAATATGCGTGCCACCTATTTGGAGACCTTATCTGTAAGTACAACCAAAGGATATGCCTCAGCACTGGTCCCGAAAGTAGTGACACAAGTCGGTTCTGTGATAGAAGAGCTTGACACCTCATACTGTATAGAGTCCGATCTGGATTTATATTGTACTAGAATAGTGACATTCCCCATGTCCCCAGGTATTTATTCCTGTTTGAGCGGCAACACATCAGCCTGCATGTATTCAAAGACTGAAGGCGCACTCACTACGCCGTATATGGCCCTTAGGGGCTCAGTTATTGCCAATTGTAAGATAACAACATGCAGATGTACAGACCCTCCTGGTATCATATCGCAAAATTATGGAGAAGCTGTATCCCTGATAGATAGACATTCGTGCAATGTCTTATCATTAGACGGCATAACTCTGAGGCTCAGTGGGGAATTTGATGCAACTTATCAAAAGAACATCTCAATATTAGATTCTCAGGTCATCGTGACAGGCAATCTTGATATATCAACTGAACTTGGAAACATCAATAATTCAATCAGCAATGCCTTGGATAGGTTGGCAGAAAGCAACAGCAAACTAGAAAAAGTCAATGTCAGACTAACTAGCACATCCGCTCTCATTACCTATATTGTTCTAACTGTCTTTTCCCTAATTTTCGGTGCACTTAGTCTGGCTTTAGCGTGTTACCTGATGTACAAGCAGAAGGCACAACAAAAGACCCTGCTATGGCTTGGGAACAATACCCTCGATCAGATGAGAGCCACTACAAGAGCATGA
>KJ825878
ATGGGCTCCAGATCTTCTACCAGGATCCCAGTACCTCTAATGCTAATCACTCGGATTATGCTGATATTGAACTGCATCCGTCTGACAAGCTCTCTTGACGGCAGGCCCCTTGCAGCTGCAGGAATTGTAATAACAGGAGATAAGGCAGTCAATGTATATACCTCGTCTCAGACAGGGTCAATCATAGTCAAGTTGCTCCCGAATATGCCCAGAGATAAGGAGGCATGTGCAAGAGCCCCATTGGAGGCATATAACAGAACACTGACTACTCTGCTCACTCCTCTTGGCGACTCCATTCGCAAGATCCAAGGGTCTGTATCCACGTCCGGAGGAAGGAGACAAAAACGCTTTATAGGTGCTGTTATTGGCAGTGTAGCTCTCGGGGTTGCAACAGCGGCACAGATAACAGCAGCTGCGGCCCTAATACAAGCCAAACAGAATGCTGCCAACATCCTCCGGCTTAAGGAGAGCATTGCTGCGACCAATGAAGCTGTGCATGAAGTCACCGACGGATTATCACAATTATCAGTGGCAGTTGGGAAGATGCAGCAGTTTGTCAATGACCAGTTTAATAATACGGCGCGAGAATTGGACTGCATAAAAATCACACAACAGGTCGGTGTAGAACTCAACCTATACCTAACCGAATTAACTACAGTATTCGGGCCACAGATCACCTCCCCTGCATTAACTCAGCTGACCATCCAGGCGCTTTATACTTTAGCTGGTGGCAATATGGACTACTTATTAACTAAGTTAGGTATAGGAAACAATCAACTCAGCTCATTAATTGGTAGCGGCCTGATCACTGGTTACCCTATACTGTATGACTCACATACTCAACTCTTGGGCATACAAGTAAATCTGCCCTCAGTCGGGAACTTAAATAATATGCGTGCCACCTATTTGGAGACCTTATCTGTAAGTACAACCAAAGGATATGCCTCAGCACTGGTCCCGAAAGTAGTGACACAAGTCGGTTCTGTGATAGAAGAGCTTGACACCTCATACTGTATAGAGTCCGATCTGGATTTATATTGTACTAGAATAGTGACATTCCCCATGTCCCCAGGTATTTATTCCTGTTTGAGCGGCAACACATCAGCCTGCATGTATTCAAAGACTGAAGGCGCACTCACTACGCCGTATATGGCCCTTAGGGGCTCAGTTATTGCCAATTGTAAGATAACAACATGCAGATGTACAGACCCTCCTGGTATCATATCGCAAAATTATGGAGAAGCTGTATCCCTGATAGATAGACATTCGTGCAATGTCTTATCATTAGACGGCATAACTCTGAGGCTCAGTGGGGAATTTGATGCAACTTATCAAAAGAACATCTCAATATTAGATTCTCAGGTCATCGTGACAGGCAATCTTGATATATCAACTGAACTTGGAAACGTCAATAATTCAATCAGCAATGCCTTGGATAGGTTGGCAGAAAGCAACAGCAAACTAGAAAAAGTCAATGTCAGACTAACTAGCACATCCGCTCTCATTACCTATATTGTTCTAACTGTCATTTCCCTAATTTTCGGTGCACTTAGTCTGGTTTTAGCGTGTTACCTGATGTACAAGCAGAAGGCACAACAAAAGACCCTGCTATGGCTTGGGAACAATACCCTCGATCAGATGAGAGCCACTACAAAAATGTGA
>KJ184583
ATGGGCTCCAAACCTTCTACCAGGATCCCCCCCCCTCTAATGCTAATCACTCGGATTATGCTGACATTGAGCTGCATCCGTCTGACAAGCTCTCTTGACGGCAGGCCCCTTGCAGCTGCAGGAATTGTAGTAACGGGAGATAAGGCAGTCAATGTATACACCTCGTCTCAGACAGGGTCAATCATAGTCAAGTTGCTCCCGAATATGCCCAGAGATAAGGAGGCATGTGCAAGAGCCCCACTGGAGGCATATAACAGAACACTGACTACTCTGCTCACTCCTCTTGGTGACTCCATCCGCAAGATCCAAGGGTCTGTATCCACGTCCGGAGGAAGGAGACAAAAACGTTTTATAGGTGCTGTTATTGGCAGTGTAGCTCTTGGGGTTGCAACAGCGGCACAGATAACAGCAGCTGCGGCCCTGATACAAGCCAAACAGAATGCCGCCAACATCCTCCGGCTTAAGGAGAGCATTGCTGCAACCAATGAAGCTGTGCATGAAGTCACCGACGGATTATCACAACTATCAGTGGCAGTTGGGAAGATGCAGCAGTTTGTCAATGACCAGTTTAATAATACGGCGCGAGAATTGGACTGCATAAAAATCACACAACAGGTCGGTGTAGAACTCAACCTATACCTAACTGAATTAACTACAGTATTCGGGCCACAGATCACCTCCCCTGCATTAACTCAGCTGACCATCCAGGCACTTTATAATTTAGCTGGTGGCAATATGGACTACTTATTAACTAAGTTAGGTATAGGAAACAATCAACTCAGCTCGTTAATTGGTAGCGGCCTGATCACTGGTTACCCTATACTGTATGACTCACATACTCAACTCTTGGGCATACAAGTAAATCTGCCCTCAGTCGGGAACTTAAATAATATGCGTGCCACCTATTTGGAGACCTTATCTGTAAGTACAACCAAAGGATATGCCTCAGCACTAGTCCCGAAAGTAGTGACACAAGTTGGTTCTGTGATAGAAGAGCTTGACACCTCATACTGTATAGAGTCCGATCTGGATTTATATTGTACTAGAATAGTGACATTCCCCATGTCCCCAGGTATTTATTCCTGTTTGAGCGGCAACACATCAGCCTGCATGTATTCAAAGACTGAAGGCGCACTCACTACGCCATATATGGCCCTTAGAGGCTCAGTTATTGCCAATTGTAAGATAACAACGTGCAGATGTACAGACCCTCCTGGTATCATATCGCAAAATTACGGAGAAGCTGTATCCCTGATAGATAGACATTCGTGCAATGTCTTATCATTAGACGGAATAACTCTGAGGCTCAGTGGGGAATTTGATGCAACTTATCAAAAGAACATCTCAATATTAGATTCTCAGGTCATCGTGACAGGCAATCTTGATATATCAACTGAACTTGGAAACGTCAACAATTCAATCAGCAATGCCTTGGATAGGTTGGCAGAAAGCAACAGCAAACTAGAAAAAGTCAATGTCAGACTAACTAGCACATCCGCTCTCATTACCTATATTGTTCTAACTGTCATTTCCCTAATTTTCGGTGCACTTAGTCTGGCTTTAGCGTGTTACCTGATGTACAAACAGAAGGCACAACAAAAGACCTTGCTATGGCTTGGAAAAACCGCCCTCGATCAGATGAGAGCCACCACGAGAGCATGA
>KJ525686
ATGGGCTCCAAACCTTCTACCAGGATCCCAGCACCTCTAATGCTGATCACTCGGATTATGCTGACATTGAGCTGCATCCGTCTGACAAGCTCTCTTGACGGCAGGCCCCTTGCAGCTGCAGGAATTGTAGTAACGGGAGATAAGGCAGTCAATGTATACACCTCGTCTCAGACAGGGTCAATCATAGTCAAGTTGCTCCCGAATATGCCCAGAGATAAGGAGGCATGTGCAAGAGCCCCACTGGAGGCATATAACAGAACACTGACTACTCTGCTCACTCCTCTTGGTGACTCCATCCGCAAGATCCAAGGGTCTGTATCCACGTCCGGAGGAAGGAGACAAAAACGTTTTATAGGTGCTGTTATTGGCAGTGTAGCTCTTGGGGTTGCAACAGCGGCACAGATAACAGCAGCTGCGGCCCTGATACAAGCCAAACAGAATGCCGCCAACATCCTCCGGCTTAAGGAGAGCATTGCTGCAACCAATGAAGCTGTGCATGAAGTCACCGACGGATTATCACAACTATCAGTGGCAGTTGGGAAGATGCAGCAGTTTGTCAATGACCAGTTTAATAATACGGCGCGAGAATTGGACTGCATAAAAATCACACAACAGGTCGGTGTAGAACTCAACCTATACCTAACTGAATTAACTACAGTATTCGGGCCACAGATCACCTCCCCTGCATTAACTCAGCTGACCATCCAGGCACTTTATAATTTAGCTGGTGGCAATATGGACTACTTATTAACTAAGTTAGGTATAGGAAACAATCAACTCAGCTCATTAATTGGTAGCGGCCTGATCACTGGTTACCCTATACTGTATGACTCACATACTCAACTCTTGGGCATACAAGTAAATCTGCCCTCAGTCGGGAACTTAAATAATATGCGTGCCACCTATTTGGAGACCTTATCTGTAAGTACAACCAAAGGATATGCCTCAGCACTAGTCCCGAAAGTAGTGACACAAGTTGGTTCTGTGATAGAAGAGCTTGACACCTCATACTGTATAGAGTCCGATCTGGATTTATATTGTACTAGAATAGTGACATTCCCCATGTCCCCAGGTATTTATTCCTGTTTGAGCGGCAACACATCAGCCTGCATGTATTCAAAGACTGAAGGCGCACTCACTACGCCATATATGGCCCTTAGAGGCTCAGTTATTGCCAATTGTAAGATAACAACGTGCAGATGTACAGACCCTCCTGGTATCATATCGCAAAATTACGGAGAAGCTGTATCCCTGATAGATAGACATTCGTGCAATGTCTTATCATTAGACGGAATAACTCTGAGGCTCAGTGGGGAATTTGATGCAACTTATCAAAAGAACATCTCAATATTAGATTCTCAGGTCATCGTGACAGGCAATCTTGATATATCAACTGAACTTGGAAACGTCAACAATTCAATCAGCAATGCCTTGGATAGGTTGGCAGAAAGCAACAGCAAACTAGAAAAAGTCAATGTCAGACTAACTAGCACATCCGCTCTCATTACCTATATTGTTCTAACTGTCATTTCCCTAATTTTCGGTGCACTTAGTCTGGCTTTAGCGTGTTACCTGATGTACAAACAGAAGGCACAACAAAAGACCTTGCTATGGCTTGGGAATAAATACCTCGATCAGATGAAAGCCACTACAACAACATGA
>KU933948
ATGGGCTCCAAACCTTCTACCAGGATCCCAGCACCTCTAATGCTAATCACTCGGATTATGCTGACATTGAGCTGCATCCGTCTGACAAGCTCTCTTGACGGCAGGCCCCTTGCAGCTGCAGGAATTGTAGTAACGGGAGATAAGGCAGTCAATGTATACACCTCGTCTCAGACAGGGTCAATCATAGTCAAGTTGCTCCCAAATATGCCCAGAGATAAGGAGGCATGTGCAAGAGCCTCATTGGAGGCATATAACAGAACACTGACTACTCTGCTCACTCCTCTTGGTGACTCCATCCGCAAGATCCAAGGGTCTGTATCCACGTCCGGAGGAAGGAGGCAAAAACGTTTTATAGGTGCTGTTATTGGCAGTGTAGCTCTTGGGGTTGCAACAGCGGCACAGATAACAGCAGCTGCGGCCCTGATACAAGCCAAACAGAATGCCGCCAACATCCTCCGGCTTAAGGAGAGCATTGCTGCAACCAATGAAGCTGTGCATGAAGTCACCGACGGATTATCACAACTATCAGTGGCAGTTGGGAAGATGCAGCAGTTTGTCAATGACCAGTTTAATAATACGGCGCGAGAATTGGACTGCATAAAAATCACACAACAGGTCGGTGTAGAACTCAACCTATACCTAACTGAATTAACTACAGTATTCGGGCCACAGATCACCTCCCCTGCATTAACTCAGCTGACCATCCAGGCACTTTATAATTTAGCTGGTGGCAATATGGACTACTTATTAACTAAGTTAGGTATAGGAAACAATCAACTCAGCTCATTAATTGGTAGCGGCCTGATCACTGGTTACCCTATACTGTATGACTCACATACTCAACTCTTGGGCATACAAGTAAATCTGCCCTCAGTCGGGAACTTAAATAATATGCGTGCCACCTATTTGGAGACCTTATCTGTAAGTACAACCAAAGGATATGCCTCAGCACTAGTCCCGAAAGTAGTGACACAAGTTGGTTCTGTGATAGAAGAGCTTGACACCTCATACTGTATAGAGTCCGATCTGGATTTATATTGTACTAGAATAGTGACATTCCCCATGTCCCCAGGTATTTATTCTTGTTTGAGCGGCAACACATCAGCCTGCATGTATTCAAAGACTGAAGGCGCACTCACCACGCCATATATGGCCCTTAGAGGCTCAGTTATTGCCAATTGTAAGATAACAACGTGCAGATGTACAGACCCTCCTGGTATCATATCGCAAAATTACGGAGAAGCTGTATCCCTGATAGATAGACATTCGTGCAATGTCTTATCATTAGACGGAATAACTCTGAGGCTCAGTGGGGAATTTGATGCAACTTATCAAAAGAACATCTCAATATTAGATTCTCAGGTCATCGTGACAGGCAATCTTGATATATCAACTGAACTTGGAAACGTCAACAATTCAATCAGCAATGCCTTGGATAGGTTGGCAGAAAGCAACAGCAAACTAGAAAAAGTCAATGTCAGACTAACTAGCACATCCGCTCTCATTACCTATATTGTTCTAACTGTCATTTCCCTAATTTTCGGTGCACTTAGTCTGGCTTTAGCGTGTTACCTGATGTACAAACAGAAGGCACAACAAAAGACCTTGCTATGGCTTGGGAATAATACCCTCGATCAGATGAGAGCCACCACGAGAGCATGA
>KU933950
ATGGGCTCCAAACCTTCTACCAGGATCCCAGCACCTCTAATGCTAATCACTCGGATTATGCTGACATTGAGCTGCATCCGTCTGACAAGCTCTCTTGACGGCAGGCCCCTTGCAGCTGCAGGAATTGTAGTAACGGGAGATAAGGCAGTCAATGTATACACCTCGTCTCAGACAGGGTCAATCATAGTCAAGTTGCTCCCAAATATGCCCAGAGATAAGGAGGCATGTGCAAGAGCCTCATTGGAGGCATATAACAGAACACTGACTACTCTGCTCACTCCTCTTGGTGACTCCATCCGCAAGATCCAAGGGTCTGTATCCACGTCCGGAGGAAGGAGACAAAAACGTTTTATAGGTGCTGTTATTGGCAGTGTAGCTCTTGGGGTTGCAACAGCGGCACAGATAACAGCAGCTGCGGCCCTGATACAAGCCAAACAGAATGCCGCCAACATCCTCCGGCTTAAGGAGAGCATTGCTGCAACCAATGAAGCTGTGCATGAAGTCACCGACGGATTATCACAACTATCAGTGGCAGTTGGGAAGATGCAGCAGTTTGTCAATGACCAGTTTAATAATACGGCGCGAGAATTGGACTGCATAAAAATCACACAACAGGTTGGTGTAGAACTCAACCTATACCTAACTGAATTAACTACAGTATTCGGGCCACAGATCACCTCCCCTGCATTAACTCAGCTGACCATCCAGGCACTTTATAATTTAGCTGGTGGCAATATGGACTACTTATTAACTAAGTTAGGTATAGGAAACAATCAACTCAGCTCATTAATTGGTAGCGGCCTGATCACTGGTTACCCTATACTGTATGACTCACATACTCAGCTCTTGGGCATACAAGTAAATCTGCCCTCAGTCGGGAACTTAAATAATATGCGTGCCACCTATTTGGAGACCTTATCTGTAAGTACAACCAAAGGATATGCCTCAGCACTAGTCCCGAAAGTAGTGACACAAGTTGGTTCTGTGATAGAAGAGCTTGACACCTCATACTGTATAGAGTCCGATCTGGATTTATATTGTACTAGAATAGTGACATTCCCTATGTCCCCAGGTATTTATTCCTGTTTGAGCGGCAACACATCAGCCTGCATGTATTCAAAGACTGAAGGCGCACTCACCACGCCATATATAGCCCTTAGAGGCTCAGTTATTGCCAATTGTAAGATAACAACGTGCAGATGTACAGACCCTCCTGGTATCATATCGCAAAATTACGGAGAAGCTGTATCCCTGATAGATAGACATTCATGCAATGTCTTATCATTAGACGGAATAACTCTGAGGCTCAGTGGGGAATTTGATGCAACTTATCAAAAGAACATCTCAATATTAGATTCTCAGGTCATCGTGACAGGCAATCTTGATATATCAACTGAACTTGGAAACGTCAACAATTCAATCAGCAATGCCTTGGATAGGTTGGCAGAAAGCAACAGCAAACTAGAAAAAGTCAATGTCAGACTAACTAGCACATCCGCTCTCATTACCTATATTGTTCTAACTGTCATTTCCCTAATTTTCGGTGCACTTAGTCTGGCTTTAGCGTGTTACCTGATGTACAAACAGAAGGCACAACAAAAGACCTTGCTATGGCTTGGGAATAATACCCTCGATCAGATGAGAGTCACCACGAGAGCATGA
>KJ184595
ATGGGCTCCAAACCTTCTACCAGGATCCCAGCACCTCTAATGCTAATCACTCGGATTATGCTGACATTGAGCTGTATCCGTCTGACAAGCTCTCTTGACGGCAGGCCCCTTGCAGCTGCAGGAATTGTAGTAACGGGAGATAAGGCAGTCAATGTATACACCTCGTCTCAGACAGGGTCAATCATAGTCAAGTTGCTCCCAAATATGCCCAGAGATAAGGAGGCATGTGCAAGAGCCTCATTGGAGGCATATAACAGAACACTGACTACTCTGCTCACTCCTCTTGGTGACTCCATCCGCAAGATCCAAGGGTCTGTATCCACGTCCGGAGGAAGGAGACAAAAACGTTTTATAGGTGCTGTTATTGGCAGTGTAGCTCTTGGGGTTGCAACAGCGGCACAGATAACAGCAGCTGCGGCCCTGATACAAGCCAAACAGAATGCCGCCAACATCCTCCGGCTTAAGGAGAGCATTGCTGCAACCAATGAAGCTGTGCATGAAGTCACCGACGGATTATCACAACTATCAGTGGCAGTTGGGAAGATGCAGCAGTTTGTCAATGACCAGTTTAATAATACGGCGCGAGAATTGGACTGCATAAAAATCACACAACAGGTTGGTGTAGAACTCAACCTATACCTAACTGAATTAACTACAGTATTCGGGCCACAGATCACCTCCCCTGCATTAACTCAGCTGACCATCCAGGCACTTTATAATTTAGCTGGTGGCAATATGGACTACTTATTAACTAAGTTAGGTATAGGAAACAATCAACTCAGCTCATTAATTGGTAGCGGCCTGATCACTGGTTACCCTATACTGTATGACTCACATACTCAGCTCTTGGGCATACAAGTAAATCTGCCCTCAGTCGGGAACTTAAATAATATGCGTGCCACCTATTTGGAGACCTTATCTGTAAGTACAACCAAAGGATATGCCTCAGCACTAGTCCCGAAAGTAGTGACACAAGTTGGTTCTGTGATAGAAGAGCTTGACACCTCATACTGTATAGAGTCCGATCTGGATTTATATTGTACTAGAATAGTGACATTCCCCATGTCCCCAGGTATTTATTCCTGTTTGAGCGGCAACACATCAGCCTGCATGTATTCAAAGACTGAAGGCGCACTCACTACGCCATATATGGCCCTTAGAGGCTCAGTTATTGCCAATTGTAAGATAACAACGTGCAGATGTACAGACCCTCCTGGTATCATATCGCAAAATTACGGAGAAGCTGTATCCCTGATAGATAGACATTCGTGCAATGTCTTATCATTAGACGGAATAACTCTGAGGCTCAGTGGGGAATTTGATGCAACTTATCAAAAGAACATCTCAATATTAGATTCTCAGGTCATCGTGACAGGCAATCTTGATATATCAACTGAACTTGGAAACGTCAACAATTCAATCAGCAATGCCTTGGATAGGTTGGCAGAAAGCAACAGCAAACTAGAAAAAGTCAATGTCAGACTAACTAGCACATCCGCTCTCATTACCTATATTGTTCTAACTGTCATTTCCCTAATTTTCGGTGCACTTAGTCTGGCTTTAGCGTGTTACCTGATGTACAAACAGAAGGCACAACAAAAGACCTTGCTATGGCTTGGGAATAATACCCTCGATCAGATGAGAGCCACCACGAGAGCATGA
>KJ525707
ATGGGCTCCAAACCTTCTACCAGGATCCCAGCACCTCTAATGCTAATCACTCGGATTATGCTGACATTGAGCTGCATCCGTCTGACAAGCTCTCTTGACGGCAGGCCCCTTGCAGCTGCAGGAATTGTAGTAACGGGAGATAAGGCAGTCAATGTATACACCTCGTCTCAGACAGGGTCAATCATAGTCAAGTTGCTCCCGAATATGCCCAGAGATAAGGAGGCATGTGCAAGAGCCCCACTGGAGGCATATAACAGAACACTGACTACTCTGCTCACTCCTCTTGGTGACTCCATACGCAAGATCCAAGGGTCTGTATCCACGTCCGGAGGAAGGAGACAAAAACGTTTTATAGGTGCTGTTATTGGCAGTGTAGCTCTTGGGGTTGCAACAGCGGCACAGATAACAGCAGCTGCGGCCCTGATACAAGCCAAACAGAATGCCGCCAACATCCTCCGGCTTAAGGAGAGCATTGCTGCAACCAATGAAGCTGTGCATGAAGTCACCGACGGATTATCACAACTATCAGTGGCAGTTGGGAAGATGCAGCAGTTTGTCAATGACCAGTTTAATAATACGGCGCGAGAATTGGACTGCATAAAAATCACACAACAGGTCGGTGTAGAACTCAACCTATACCTAACTGAATTAACTACAGTATTCGGGCCACAGATCACCTCCCCTGCATTAACTCAGCTGACCATCCAGGCACTTTATAATTTAGCTGGTGGCAATATGGACTACTTATTAACTAAGTTAGGTATAGGAAACAATCAACTCAGCTCGTTAATTGGTAGCGGCCTGATCACTGGTTACCCTATACTGTATGACTCACATACTCAACTCTTGGGCATACAAGTAAATCTGCCCTCAGTCGGGAACTTAAATAATATGCGTGCCACCTACTTGGAGACCTTATCTGTAAGTACAACCAAAGGATATGCCTCAGCACTAGTCCCGAAAGTAGTGACACAAGTTGGTTCTGTGATAGAAGAGCTTGACACCTCATACTGTATAGAGTCCGATCTGGATTTATATTGTACTAGAATAGTGACATTCCCCATGTCCCCAGGTATTTATTCCTGTTTGAGCGGCAACACATCAGCCTGCATGTATTCAAAGACTGAAGGCGCACTCACTACGCCATATATGGCCCTTAGAGGCTCAGTTATTGCCAATTGTAAGATAACAACGTGCAGATGTACAGACCCTCCTGGTATCATATCGCAAAATCACGGAGAAGCTGTATCCCTGATAGATAGACATTCGTGCAATGTCTTATCATTAGACGGAATAACTCTGAGGCTCAGTGGGGAATTTGATGCAACTTATCAAAAGAACATCTCAATATTAGATTCTCAGGTCATCGTGACAGGCAATCTTGATATATCAACTGAACTTGGAAACGTCAACAATTCAATCAACAATGCCTTGGATAGGTTGGCAGAAAGCAACAGCAAACTAGAAAAAGTCAATGTCAGACTAACTAGCACATCCGCTCTCATTACCTATATTGTTCTAACTGTCATTTCCCTAATTTTCGGTGCACTTAGTCTGGCTTTAGCGTGTTACCTGATGTACAAGCAGAAGGCACAACAAAAGACCTTGCTATGGCTTGGGAATAATACCCTCGATCAGATGAGAGCCACTACAAGAGCATGA
>KJ525670
ATGGGCTCCAAACCTTCTACCAGGATCCCAGCACCTCTAATGCTAATCACTCGGATTATGCTGACATTGAGCTGCATCCGTCTGACAAGCTCTCTTGACGGCAGGCCCCTTGCAGCTGCAGGAATTGTAGTAACGGGAGATAAGGCAGTCAATGTATACACCTCGTCTCAGACAGGGTCAATCATAGTCAAGTTGCTCCCGAATATGCCCAGAGATAAGGAGGCATGTGCAAGAGCCCCACTGGAGGCATATAACAGAACACTGACTACTCTGCTCACTCCTCTTGGTGACTCCATCCGCAAGATCCAAGGGTCTGTATCCACGTCCGGAGGAAGGAGACAAAAACGTTTTATAGGTGCTGTTATTGGCAGTGTAGCTCTTGGGGTTGCAACAGCGGCACAGATAACAGCAGCTGCGGCCCTGATACAAGCCAAACAGAATGCCGCCAACATCCTCCGGCTTAAGGAGAGCATTGCTGCAACCAATGAAGCTGTGCATGAAGTCACCGACGGATTATCACAACTATCAGTGGCAGTTGGGAAGATGCAGCAGTTTGTCAATGACCAGTTTAATAATACGGCGCGAGAATTGGACTGCATAAAAATCACACAACAGGTCGGTGTAGAACTCAACCTATACCTAACTGAATTAACTACAGTATTCGGGCCACAGATCACCTCCCCTGCATTAACTCAGCTGACCATCCAGGCACTTTATAATTTAGCTGGTGGCAATATGGACTACTTATTAACTAAGTTAGGTATAGGAAACAATCAACTCAGCTCATTAATTGGTAGCGGCCTGATCACTGGTTACCCTATACTGTATGACTCACATACTCAACTCTTGGGCATACAAGTAAATCTGCCCTCAGTCGGGAACTTAAATAATATGCGTGCCACCTATTTGGAGACCTTATCTGTAAGTACAACCAAAGGATATGCCTCAGCACTAGTCCCGAAAGTAGTGACACAAGTTGGTTCTGTGATAGAAGAGCTTGACACCTCATACTGTATAGAGTCCGATCTGGATTTATATTGTACTAGAATAGTGACATTCCCCATGTCCCCAGGTATTTATTCCTGTTTGAGCGGCAACACATCAGCCTGCATGTATTCAAAGACTGAAGGCGCACTCACTACGCCATATATGGCCCTTAGAGGCTCAGTTATTGCCAATTGTAAGATAACAACGTGCAGATGTACAGACCCTCCTGGTATCATATCGCAAAATTACGGAGAAGCTGTATCCCTGATAGATAGACATTCGTGCAATGTCTTATCATTAGACGGAATAACTCTGAGGCTCAGTGGGGAATTTGATGCAACTTATCAAAAGAACATCTCAATATTAGATTCTCAGGTCATCGTGACAGGCAATCTTGATATATCAACTGAACTTGGAAACGTCAACAATTCAATCAGCAATGCCTTGGATAGGTTGGCAGAAAGCAACAGCAAACTAGAAAAAGTCAATGTCAGACTAACTAGCACATCCGCTCTCATTACCTATATTGTTCTAACTGTCATTTCCCTAATTTTCGGTGCACTTAGTCTGGCTTTAGCGTGTTACCTGATGTACAAACAGAAGGCACAACAAAAGACCTTGCTATGGCTTGGGAATAATACCCTCGATCAGATGAGAGCCACTACAAGAATCTGA
>KP064014
ATGGGCTCCAAACCTTCTACCAGGATCCCAGCACCTCTAATGCTAATCACTCGGATTATGCTGACATTGAGCTGCATCCGTCTGACAAGCTCTCTTGACGGCAGGCCCCTTGCAGCTGCAGGAATTGTAGTAACGGGAGATAAGGCAGTCAATGTATACACCTCGTCTCAGACAGGGTCAATCATAGTCAAGTTGCTCCCGAATATGCCCAGAGATAAGGAGGCATGTGCAAGAGCCCCACTGGAGGCATATAACAGAACACTGACTACTCTGCTCACTCCTCTTGGTGACTCCATCCGCAAGATCCAAGGGTCTGTATCCACGTCCGGAGGAAGGAGACAAAAACGTTTTATAGGTGCTGTTATTGGCAGTGTAGCTCTTGGGGTTGCAACAGCGGCACAGATAACAGCAGCTGCGGCCCTGATACAAGCCAAACAGAATGCCGCCAACATCCTCCGGCTTAAGGAGAGCATTGCTGCAACCAATGAAGCTGTGCATGAAGTCACCGACGGATTATCACAACTATCAGTGGCAGTTGGGAAGATGCAGCAGTTTGTCAATGACCAGTTTAATAATACGGCGCGAGAATTGGACTGCATAAAAATCACACAACAGGTCGGTGTAGAACTCAACCTATACCTAACTGAATTAACTACAGTATTCGGGCCACAGATCACCTCCCCTGCATTAACTCAGCTGACCATCCAGGCACTTTATAATTTAGCTGGTGGCAATATGGACTACTTATTAACTAAGTTAGGTATAGGAAACAATCAACTCAGCTCATTAATTGGTAGCGGCCTGATCACTGGTTACCCTATACTGTATGACTCACATACTCAACTCTTGGGCATACAAGTAAATCTGCCCTCAATCGGGAACTTAAATAATATGCGTGCCACCTATTTGGAGACCTTATCTGTAAGTACAACCAAAGGATATGCCTCAGCACTAGTCCCGAAAGTAGTGACACAAGTTGGTTCTGTGATAGAAGAGCTTGACACCTCATACTGTATAGAGTCCGATCTGGATTTATATTGTACTAGAATAGTGACATTCCCTATGTCCCCAGGTATTTATTCCTGTTTGAGCGGCAACACATCAGCCTGCATGTATTCAAAGACTGAAGGCGCACTCACTACGCCATATATGGCCCTTAGAGGCTCAGTTATTGCCAATTGTAAGATAACAACGTGCAGATGTACAGACCCTCCTGGTATCATATCGCAAAATTACGGAGAAGCTGTATCCCTGATAGATAGACATTCGTGCAATGTCTTATCATTAGACGGAATAACTCTGAGGCTCAGTGGGGAATTTGATGCAACTTATCAAAAGAACATCTCAATATTAGATTCTCAGGTCATCGTGACAGGCAATCTTGATATATCAACTGAACTTGGAAACGTCAACAATTCAATCAGCAATGCCTTGGATAGGTTGGCAGAAAGCAACAGCAAACTAGAAAAAGTCAATGTCAGACTAACTAGCACATCCGCTCTCATTACCTATATTGTTCTAACTGTCATTTCCCTAATTTTCGGTGCACTTAGTCTGGCTTTAGCGTGTTACCTGATGTACAAACAGAAGGCACAACAAAAGACCTTGCTATGGCTTGGGAATAATACCCTCGATCAGATGAGAGCCACTACAAAATCGTGA
>KJ525713
ATGGGCTCCAAACCTTCTACCAGGATCCCAGCACCTCTAATGCTAATCACTCGGATTATGCTGACATTGAGCTGCATCCGTCTGACAAGCTCTCTTGACGGCAGGCCCCTTGCAGCTGCAGGAATTGTAGTAACGGGAGATAAGGCAGTCAATGTATACACCTCGTCTCAGACAGGGTCAATCATAGTCAAGTTGCTCCCGAATATGCCCAGAGATAAGGAGGCATGTGCAAGAGCCCCACTGGAGGCATATAACAGAACACTGACTACTCTGCTCACTCCTCTTGGTGACTCCATCCGCAAGATCCAAGGGTCTGTATCCACGTCCGGAGGAAGGAGACAAAAACGTTTTATAGGTGCTGTTATTGGCAGTGTAGCTCTTGGGGTTGCAACAGCGGCACAGATAACAGCAGCTGCGGCCCTGATACAAGCCAAACAGAATGCCGCCAACATCCTCCGGCTTAAGGAGAGCATTGCTGCAACCAATGAAGCTGTGCATGAAGTCACCGACGGATTATCACAACTATCAGTGGCAGTTGGGAAGATGCAGCAGTTTGTCAATGACCAGTTTAATAATACGGCGCGAGAATTGGACTGCATAAAAATCACACAACAGGTCGGTGTAGAACTCAACCTATACCTAACTGAATTAACTACAGTATTCGGGCCACAGATCACCTCCCCTGCATTAACTCAGCTGACCATCCAGGCACTTTATAATTTAGCTGGTGGCAATATGGACTACTTATTAACTAAGTTAGGTATAGGAAACAATCAACTCAGCTCATTAATTGGTAGCGGCCTGATCACTGGTTACCCTATACTGTATGACTCACATACTCAACTCTTGGGCATACAAGTAAATCTGCCCTCAGTCGGGAACTTAAATAATATGCGTGCCACCTATTTGGAGACCTTATCTGTAAGTACAACCAAAGGATATGCCTCAGCACTAGTCCCGAAAGTAGTGACACAAGTTGGTTCTGTGATAGAAGAGCTTGACACCTCATACTGTATAGAGTCCGATCTGGATTTATATTGTACTAGAATAGTGACATTCCCCATGTCCCCAGGTATTTATTCCTGTTTGAGCGGCAACACATCAGCCTGCATGTATTCAAAGACTGAAGGCGCACTCACTACGCCATATATGGCCCTTAGAGGCTCAGTTATTGCCAATTGTAAGATAACAACGTGCAGATGTACAGACCCTCCTGGTATCATATCGCAAAATTACGGAGAAGCTGTATCCCTGATAGATAGACATTCGTGCAATGTCTTATCATTAGACGGAATAACTCTGAGGCTCAGTGGGGAATTTGATGCAACTTATCAAAAGAACATCTCAATATTAGATTCTCAGGTCATCGTGACAGGCAATCTTGATATATCAACTGAACTTGGAAACGTCAACAATTCAATCAGCAATGCCTTGGATAGGTTGGCAGAAAGCAACAGCAAACTAGAAAAAGTCAATGTCAGACTAACTAGCACATCCGCTCTCATTACCTATATTGTTCTAACTGTCATTTCCCTAATTTTCGGTGCACTTAGTCTGGCTTTAGCGTGTTACCTGATGTACAAACAGAAGGCACAACAAAAGACCTTGCTATGGCTTGGGAATAATACCCTCGATCAGATGAGAGCCACTACAAAATCGTGA
>JQ013878
ATGGGCTCCAAACTTTCTACCAGGATCCCAGCACCTCTAATGCTAATCACTCGGATTATGCTGACATTGAGCTGCATCCGTCTGACAAGCTCTCTTGACGGCAGGCCCCTTGCAGCTGCAGGAATTGTAGTAACGGGAGATAAGGCAGTCAATGTATACACCTCGTCTCAGACAGGGTCAATCATAGTCAAGTTGCTCCCGAATATGCCCAGAGATAAGGAGGCATGTGCAAGAGCCCCACTGGAGGCATATAACAGAACACTGACTACTCTGCTCACTCCTCTTGGTGACTCCATCCGCAAGATCCAAGGGTCTGTATCCACATCCGGAGGAAGGAGACAAAAACGTTTTATAGGTGCTGTTATTGGCAGTGTAGCTCTTGGGGTTGCAACAGCGGCACAGATAACAGCAGCTGCGGCCCTGATACAAGCCAAACAGAATGCCGCCAACATCCTCCGGCTTAAGGAGAGCATTGCTGCAACCAATGAAGCTGTGCATGAAGTCACCGACGGATTATCACAACTATCAGTGGCAGTTGGGAAGATGCAGCAGTTTGTCAATGACCAGTTTAATAATACGGCGCGAGAATTGGACTGCATAAAAATCACACAACAGGTCGGTGTAGAACTCAACCTATACCTAACTGAATTAACTACAGTATTCGGGCCACAGATCACCTCCCCTGCATTAACTCAGCTGACCATCCAGGCACTTTATAATTTAGCTGGTGGCAATATGGACTACTTATTAACTAAGTTAGGTATAGGAAACAATCAACTCAGCTCGTTAATTGGTAGCGGCCTGATCACTGGTTACCCTATACTGTATGACTCACATACTCAACTCTTGGGCATACAAGTAAATCTGCCCTCAGTCGGGAACTTAAATAATATGCGTGCCACCTATTTGGAGACCTTATCTGTAAGTACAACCAAAGGATATGCCTCAGCACTAGTCCCGAAAGTAGTGACACAAGTTGGTTCTGTGATAGAAGAGCTTGACACCTCATACTGTATAGAGTCCGATCTGGATTTATATTGTACTAGAATAGTGACATTCCCCATGTCCCCAGGTATTTATTCCTGTTTGAGCGGCAACACATCAGCCTGCATGTATTCAAAGACTGAAGGCGCACTCACTACGCCATATATGGCCCTTAGAGGCTCAGTTATTGCCAATTGTAAGATAACAACGTGCAGATGTACAGACCCTCCTGGTATCATATCGCAAAATTACGGAGAAGCTGTATCCCTGATAGATAGACATTCGTGCAATGTCTTATCATTAGACGGAATAACTCTGAGGCTCAGTGGGGAATTTGATGCAACTTATCAAAAGAACATCTCAATATTAGATTCTCAGGTCATCGTGACAGGCAATCTTGATATATCAACTGAACTTGGAAACGTCAACAATTCAATCAGCAATGCCTTGGATAGGTTGGCAGAAAGCAACAGCAAACTAGAAAAAGTCAATGTCAGACTAATTAGCACATCCGCTCTCATTACCTATATTGTTCTAACTGTCATTTCCCTAATTTTCGGTGCACTTAGTCTGGCTTTAGCGTGTTACCTGATGTACAAACAGAAGGCACAACAAAAGACCTTGCTATGGCTTGGGAATAATACCCTCGATCAGATGAGAGCCACTACAAGAGCATGA
>JQ013856
ATGGGCTCCAAACCTTCTACCAGGATCCCAGTACCTCTAGTGCTTATCACTCGGATTATGCTGACATTGAGCTGCATCCGTCTGACAAGCTCTCTTGACGGCAGGCCCCTTGCAGCTGCAGGAATTGTAGTAACGGGAGATAAGGCAGTCAATGTATACACCTCGTCTCAGACAGGGTCAATCATAGTCAAGTTGCTCCCGAATATGCCCAGAGATAAGGAGGCATGTGCAAGAGCCCCACTGGAGGCATATAACAGAACACTGACTACTCTGCTCACTCCTCTTGGTGACTCCATCCGCAAGATCCAAGGGTCTGTATCCACGTCCGGAGGAAGGAGACAAAAACGTTTTATAGGTGCTGTTATTGGCAGTGTAGCTCTTGGGGTTGCAACAGCGGCACAGATAACAGCAGCTGCGGCCCTGATACAAGCCAAACAGAATGCCGCCAACATCCTCCGGCTTAAGGAGAGCATTGCTGCAACCAATGAAGCTGTGCATGAAGTCACCGACGGATTATCACAACTATCAGTGGCAGTTGGGAAGATGCAGCAGTTTGTCAATGACCAGTTTAATAATACGGCGCGAGAATTGGACTGCATAAAAATCACACAACAGGTCGGTGTAGAACTCAACCTATACCTAACTGAATTAACTACAGTATTCGGGCCACAGATCACCTCCCCTGCATTAACTCAGCTGACCATCCAGGCACTTTATAATTTAGCTGGTGGCAATATGGACTACTTATTAACTAAGTTAGGTATAGGAAACAATCAACTCAGCTCATTAATTGGTAGCGGCCTGATCACTGGTTACCCTATACTGTATGACTCACATACTCAACTCTTGGGCATACAAGTAAATCTGCCCTCAGTCGGGAACTTAAATAATATGCGTGCCACCTATTTGGAGACCTTATCTGTAAGTACAACCAAAGGATATGCCTCAGCACTAGTCCCGAAAGTAGTGACACAAGTTGGTTCTGTGATAGAAGAGCTTGACACCTCATACTGTATAGAGTCCGATCTGGATTTATATTGTACTAGAATAGTGACATTCCCCATGTCCCCAGGTATTTATTCCTGTTTGAGCGGCAACACATCAGCCTGCATGTATTCAAAGACTGAAGGCGCACTCACTACGCCATATATGGCCCTTAGAGGCTCAGTTATTGCCAATTGTAAGATAACAACGTGCAGATGTACAGACCCTCCTGGTATCATATCGCAAAATTACGGAGAAGCTGTATCCCTGATAGATAGACATTCGTGCAATGTCTTATCATTAGACGGAATAACTCTGAGGCTCAGTGGGGAATTTGATGCAACTTATCAAAAAAACATCTCAATATTAGATTCTCAGGTCATCGTGACAGGCAATCTTGATATATCAACTGAACTTGGAAACGTCAACAATTCAATCAGCAATGCCTTGGATAGGTTGGCAGAAAGCAACAGCAAACTAGAAAAAGTCAATGTCAGACTAACTAGCACATCCGCTCTCATTACCTATATTGTTCTAACTGTCATTTCCCTAATTTTCGGTGCACTTAGTCTGGCTTTAGCGTGTTACCTGATGTACAAACAGAAGGCACAACAAAAGACCTTGCTATGGCTTGGGAATAATACCCTCGATCAGATGAGAGCCACCACGAGAGCATGA
>KJ184598
ATGGGCTCCAAACCTTCTACCAGGATCCCAGCACCTCTAATGCTAATCACTCGGATTATGCTGACATTGAGCTGCATCCGTCTGACAAGCTCTCTTGACGGCAGGCCCCTTGCAGCTGCAGGAATTGTAGTAACGGGAGATAAGGCAGTCAATGTATACACCTCGTCTCAGACAGGGTCAATCATAGTCAAGTTGCTCCCGAATATGCCCAGAGATAAGGAGGCATGTGCAAGAGCCCCACTGGAGGCATATAACAGAACACTGACTACTCTGCTCACTCCTCTTGGTGACTCCATCCGCAAGATCCAAGGGTCTGTATCCACGTCCGGAGGAAGGAGACAAAAACGTTTTATAGGTGCTGTTATTGGCAGTGTAGCTCTTGGGGTTGCAACAGCGGCACAGATAACAGCAGCTGCGGCCCTGATACAAGCCAAACAGAATGCCGCCAACATCCTCCGGCTTAAGGAGAGCATTGCTGCAACCAATGAAGCTGTGCATGAAGTCACCGACGGATTATCACAACTATCAGTGGCAGTTGGGAAGATGCAGCAGTTTGTCAATGACCAGTTTAATAATACGGCGCGAGAATTGGACTGCATAAAAATCACACAACAGGTCGGTGTAGAACTCAACCTATACCTAACTGAATTAACTACAGTATTCGGGCCACAGATCACCTCCCCTGCATTAACTCAGCTGACCATCCAGGCACTTTATAATTTAGCTGGTGGCAATATGGACTACTTATTAACTAAGTTAGGTATAGGAAACAATCAACTCAGCTCGTTAATTGGTAGCGGCCTGATCACTGGTTACCCTATACTGTATGACTCACATACTCAACTCTTGGGCATACAAGTAAATCTGCCCTCAGTCGGGAACTTAAATAATATGCGTGCCACCTATTTGGAGACCTTATCTGTAAGTACAACCAAAGGATATGCCTCAGCACTAGTCCCGAAAGTAGTGACACAAGTTGGTTCTGTGATAGAAGAGCTTGACACCTCATACTGTATAGAGTCCGATCTGGATTTATATTGTACTAGAATAGTGACATTCCCCATGTCCCCAGGTATTTATTCCTGTTTGAGCGGCAACACATCAGCCTGCATGTATTCAAAGACTGAAGGCGCACTCACTACGCCATATATGGCCCTTAGAGGCTCAGTTATTGCCAATTGTAAGATAACAACGTGCAGATGTACAGACCCTCCTGGTATCATATCGCAAAATTACGGAGAAGCTGTATCCCTGATAGATAGACATTCGTGCAATGTCTTATCATTAGACGGAATAACTCTGAGGCTCAGTGGGGAATTTGATGCAACTTATCAAAAGAACATCTCAATATTAGATTCTCAGGTCATCGTGACAGGCAATCTTGATATATCAACTGAACTTGGAAACGTCAACAATTCAATCAGCAATGCCTTGGATAGGTTGGCAGAAAGCAACAGCAAACTAGAAAAAGTCAATGTCAGACTAACTAGCACATCCGCTCTCATTACCTATATTGTTCTAACTGTCATTTCCCTAATTTTCGGTGCACTTAGTCTGGCTTTAGCGTGTTACCTGATGTACAAACAGAAGGCACAACAAAAGACCTTGCTATGGCTTGGGAATAATACCCTCGATCAGATGAGAGCCACCACGAGAGCATGA
>KJ450980
ATGGGCTCCAAACCTTCTACCAGGATCCCAGCACCTCTAATGCTAATCACTCGGATTATGCTGACATTGAGCTGCATCCGTCTGACAAGCTCTCTTGACGGCAGGCCCCTTGCAGCTGCAGGAATTGTAGTAACGGGAGATAAGGCAGTCAATGTATACACCTCGTCTCAGACAGGGTCAATCATAGTCAAGTTGCTCCCGAATATGCCCAGAGATAAGGAGGCATGTGCAAGAGCCCCACTGGAGGCATATAACAGAACACTGACTACTCTGCTCACTCCTCTTGGTGACTCCATCCGCAAGATCCAAGGGTCTGTATCCACGTCCGGAGGAAGGAGACAAAAACGTTTTATAGGTGCTGTTATTGGCAGTGTAGCTCTTGGGGTTGCAACAGCGGCACAGATAACAGCAGCTGCGGCCCTGATACAAGCCAAACAGAATGCCGCCAACATCCTCCGGCTCAAGGAGAGCATTGCTGCAACCAATGAAGCTGTGCATGAAGTCACCGACGGATTATCACAACTATCAGTGGCAGTTGGGAAGATGCAGCAGTTTGTCAATGACCAGTTTAATAATACGGCGCGAGAATTGGACTGCATAAAAATCACACAACAGGTCGGTGTAGAACTCAACCTATACCTAACTGAATTAACTACAGTATTCGGGCCACAGATCACCTCCCCTGCATTAACTCAGCTGACCATCCAGGCACTTTATAATTTAGCTGGTGGCAATATGGACTACTTATTAACTAAGTTAGGTATAGGAAACAATCAACTCAGCTCGTTAATTGGTAGCGGCCTGATCACTGGTTACCCTATACTGTATGACTCACATACTCAACTCTTGGGCATACAAGTAAATCTGCCCTCAGTCGGGAACTTAAATAATATGCGTGCCACCTATTTGGAGACCTTATCTGTAAGTACAACCAAAGGATATGCCTCAGCACTAGTCCCGAAAGTAGTGACACAAGTTGGTTCTGTGATAGAAGAGCTTGACACCTCATACTGTATAGAGTCCGATCTGGATTTATATTGTACTAGAATAGTGACATTCCCCATGTCCCCAGGTATTTATTCCTGTTTGAGCGGCAACACATCAGCCTGCATGTATTCAAAGACTGAAGGCGCACTCACTACGCCATATATGGCCCTTAGAGGCTCAGTTATTGCCAATTGTAAGATAACAACGTGCAGATGTACAGACCCTCCTGGTATCATATCGCAAAATTACGGAGAAGCTGTATCCCTGATAGATAGACATTCGTGCAATGTCTTATCATTAGACGGAATAACTCTGAGGCTAAGTGGGGAATTTGATGCAACTTATCAAAAGAACATCTCAATATTAGATTCTCAAGTCATCGTGACAGGCAATCTTGATATATCAACTGAACTTGGAAACGTCAACAATTCAATCAGCAATGCCTTGGATAGGTTGGCAGAAAGCAACAGCAAACTAGAAAAAGTCAATGTCAGACTAACTAGCACATCCGCTCTCATTACCTATATTGTTCTAACTGTCATTTCCCTAATTTTCGGTGCACTTAGTCTGGCTTTAGCGTGTTACCTGATGTACAAACAGAAGGCACAACAAAAGACCTTGCTATGGCTTGGGAATAATACCCTCGATCAGATGAGAGCCACCACGAGAGCATGA
>GQ245796
ATGGGCTCCAAACCTTCTACCAGGATCCCAGCACCTCTAATGCTGATCACTCGGATTATGCTGATATTGAGCTGTATCCGTCCGGCAAGCTCTCTTGACGGCAGGCCCCTCGCAGCTGCAGGAATTGTAGTAACAGGAGATAAGGCAGTCAATGTATACACCTCGTCTCAGACAGGGTCAATCATAGTCAAGTTGCTCCCGAATATGCCCAGAGATAAGGAGGCATGCGCAAAAGCCCCATTGGAGGCATATAACAGAACATTGACCACTCTGCTCACTCCTCTTGGCGACTCCATCCGCAAGATCCAAGGGTCTGTGTCCACGTCCGGAGGAAGGAGACAAAAACGCTTTATAGGTGCTGTTATTGGCGGTGTAGCTCCTGGGGTTGCAACAGCGGCACAGATAACAGCAGCTGCGGCCCTAATACAAGCCAAACAGAATGCCGCCAACATCCTCCGGCTTAAGGAGAGCATTGCTGCAACCAATGAAGCTGTGCATGAAGTCACCGACGGATTATCACAACTATCAGTGGCAGTTGGGAAGATGCAGCAGTTTGTCAATGACCAGTTTAATAATACGGCGCGAGAATTGGACTGTATAAAAATCACACAACAGGTCGGTGTAGAACTCAACCTATACCTAACTGAATTGACTACAGTATTCGGGCCACAGATCACTTCCCCTGCATTAACTCAGCTGACCATCCAGGCACTTTATAATTTAGCTGGTGGCAATATGGATTACTTATTAACTAAGTTAGGTATAGGAAACAATCAACTCAGTTCATTAATTGGTAGCGGCCTGATCACTGGTTACCCTATACTGTATGACTCACATACTCAACTCTTGGGCATACAAGTAAATCTGCCCTCAGTCGGGAACTTAAATAATATGCGTGCCACCTATTTAGAGACCTTATCCGTAAGTACAACCAAAGGATATGCCTCAGCACTTGTCCCGAAAGTAGTGCAACAAGTCGGTTCTGTGATAAGAGAGCTTGACACCTCATACTGTATAGAGTCCGATCTGGATTTATATTGTACTAGAATAGTGACATTCCCCATGTCCCCAGGTATTTATTCCTGTTTGAGCGGCAACACATCAGCTTGCATGTATTCAAAGACTGAAAGCGCACTCACTACGCCGTATATGGCCCTAAGAGGCTCAGTTATTGCCAATTGTAAGATAACACCATGCAGATGTACAGACCCTCCTAGTATCATATCACAAAATTACGGAGAAGCTGTATCCCTGATAGATAGACATTCATGCAATGTCTTATCACTAGACGGAGTAACTCTGAGGCTCAGTGGGGAATTTGATGCAACTTATCAAAAGAACATCTCAATATTAGATTCTCAGGTCATCGTGACAGGCAATCTTGATATATCAACCGAACTCGGAAACGTCAACAATTCGATCAGCAATGCCTTGGATAGGTTGGCAGAAAGCAACAGCAAGCTAGAAAAAGTCAATGTCAGACTAACTAGCACATCTGCTCTCATTACCTATATTGTTCTAACTGCCATTTCCCTAATTTTCGGTGCACTTAGTCTGGTTTTAGCGTGTTACCTGATGTACAAACAGAAGGCACAACAAAAGACCTTGCTATGGCTTGGGAATAATACCCTTGATCAGATGAGAGCCACCACAAGAGCATGA
>FJ480820
ATGGGCTCCAAACCTTCTACCAGGGTCCCAGCACCTCCAATATTGATCACTCGGATTATGCTGATATTGAGCTGCATCCATCTGACAAGCTCTCTTGACGGCAGGCCCCTTGCAGCTGCAGGAATTGTAGTAACAGGAGATAAGGCAGTCAATGTATACACCTCGTCTCAGACAGGGTCAATCATAGTCAAGTTGCTCCCGAATATGCCCAGAGATAAGGAGGCATGTGCAAAAGCACCATTGGAGGCATATAACAGAACACTGACTACTCTGCTCACTCCTCTTGGCGACTCCATCCGCAAGATCCAAGGGTCTGTGTCCACGTCCGGAGGAAGGAGGCAAAAACGCTTTATAGGTGCTATTATTGGCAGTGTAGCTCTTGGGGTTGCAACAGCGGCACAGATAACAGCAGCTGCAGCCCTAATACAAGCCAAACAGAATGCCGCCAACATCCTCCGGCTTAAAGAGAGCATTGCTGCAACCAATGAAGCTGTGCATGAAGTCACCGACGGATTATCACAACTATCAGTGGCAGTTGGGAAGATGCAGCAGTTTGTCAATGACCAGTTTAATAATACGGCGCGAGAATTGGACTGTATAAAAATCACACAACAGGTCGGTGTAGAACTCAACCTATACTTAACTGAATTGACTACAGTATTCGGGCCACAGATCACCTCCCCTGCATTAACCCAGCTGACCATCCAGGCACTTTATAATTTAGCTGGTGGCAATATGGATTACTTATTAACTAAGTTAGGTATAGGAAACAATCAACTCAGCTCATTAATTGGTAGCGGCCTGATCACTGGTTACCCTATACTATATGACTCACACACTCAACTCTTGGGCATACAAGTAAATCTGCCCTCAGTCGGGAACTTAAATAATATGCGTGCCACCTATTTGGAGACCTTATCTGTAAGTACAACCAAAGGATATGCCTCAGCACTTGTCCCGAAAGTAGTGACACAAGTCGGTTCTGTGATAGAAGAGCTTGACACCTCATACTGTATAGAGTCCGATCTGGATTTATATTGTACTAGAATAGTGACATTCCCCATGTCCCCAGGTATTTATTCCTGTTTGAGCGGCAACACATCAGCTTGCATGTATTCAAAGACTGAAGGCGCACTCACTACGCCGTATATGGCCCTTAAAGGCTCAGTTATTGCCAATTGTAAGATAACAACATGCAGATGTACAGACCCTCCTGGTATCATATCGCAAAATTATGGAGAAGCTGTATCCCTGATAGATAGGCATTCATGCAATGTCTTATCATTAGACGGAATAACTCTGAGGCTCAGTGGGGAATTTGATGCAACTTATCAAAAGAACATCTCAATATTAGATTCTCAAGTCATCGTGACAGGCAATCTTGATATATCAACTGAACTTGGAAACGTCAACAATTCAATCAGCAATGCCTTGGATAGGTTGGCAGAAAGCAACAGCAAGCTAGAAAAAGTCAATGTCAGACTAACTAGCACATCTGCTCTCATTACCTATATTGTTCTAACTGTCATTTCTCTAATTTTCGGTGCACTTAGTCTGGTTTTAGCGTGTTACCTGATGTACAAACAGAAGGCACAGCAAAAGACCTTGCTATGGCTTGGGAATAATACCCTCGATCAGATGAGAGCCACCACAAGAGCATGA
>EF592501
ATGGGCTCCAAACCTTCTACCAGGATCCCAGCACCCCTAATATTGATCACTCGGATTATGCTGATATTGAGCTGTATCCATCTGACAAGCTCTCTTGACGGCAGGCCCCTTGCAGCTGCAGGAATTGTAGTAACAGGAGATAAGGCAGTCAATGTATACACCTCGTCTCAGACAGGGTCAATCATAGTCAAGTTGCTCCCGAATATGCCCAGAGATAAGGAGGCATGTGCAAAAGCACCATTGGAGGCATATAACAGAACACTGACTACTCTGCTCACTCCTCTTGGCGACTCCATCCGCAAGATCCAAGGGTCTGTGTCCACGTCCGGAGGAAGGAGGCAAAAACGCTTTATAGGTGCCGTTATTGGCAGTGTAGCTCTTGGGGTTGCAACAGCGGCACAGATAACAGCAGCTGCGGCCCTAATACAAGCCAAACAGAATGCCGCCAACATCCTCCGGCTTAAAGAGAGCATTGCTGCAACCAATGAAGCTGTGCATGAAGTCACCGACGGATTATCACAACTATCAGTGGCAGTTGGGAAGATGCAGCAGTTTGTCAATGACCAGTTTAATAATACGGCGCGAGAATTGGACTGTATAAAAATCACACAACAGGTCGGTGTAGAACTCAACCTATACTTAACTGAATTGACTACAGTATTCGGGCCACAGATCACCTCCCCTGCATTAACCCAGCTGACCATCCAGGCACTTTATAATTTAGCTGGTGGCAATATGGATTACTTATTAACTAAGTTAGGTATAGGAAACAATCAACTCAGCTCATTAATTGGTAGCGGCCTGATCACTGGTTACCCTATACTGTATGACTCACATACTCAACTCTTGGGCATACAAGTAAATCTGCCCTCAGTCGGGAACTTAAATAATATGCGTGCCACCTATTTGGAGACCTTATCTGTAAGTACAACCAAAGGATATGCCTCAGCACTTGTCCCGAAAGTAGTGACACAAGTCGGTTCTGTGATAGAAGAGCTTGACACCTCATACTGTATAGAGTCCGATCTGGATTTATATTGTACTAGAATAGTGACATTCCCCATGTCCCCAGGTATTTATTCCTGTTTGAGCGGCAACACATCAGCTTGCATGTATTCAAAGACTGAAGGCGCACTCACTACGCCGTATATGGCCCTTAAAGGCTCAGTTATTGCCAATTGTAAGATAACAACATGCAGATGTACAGACCCTCCTGGTATCATATCGCAAAATTATGGAGAAGCTGTATCCCTGATAGATAGGCATTCATGTAATGTCTTATCATTAGACGGAATAACTCTGAGGCTCAGTGGGGAATTTGATGCAACTTATCAAAAGAACATCTCAATATTAGATTCTCAAGTCATCGTGACAGGCAATCTTGATATATCAACTGAACTTGGAAATGTCAACAATTCAATCAGCAATGCCTTGGATAGGTTGGCAGAAAGCAACAGCAAGCTAGAAAAAGTCAATGTCAGACTAACTAGCACATCTGTTCTCATTACCTATATTGTTCTAGCTGTCATTTCTCTAATTTTCGGTGCACTTAGTCTGGTTTTAGCGTGTTACCTGATGTACAAACAGAGGGCACAGCAAAAGACCTTGCTATGGCTTGGGAATGATACCCTCGATCAGATGAGAGCCACTACAAGAGCATGA
>FJ480782
ATGGGCTCCAAACCTTCTACCAGGATCCCGGCACCTCTAATATTGATCACTCGGATTATGCTGATATTGAGCTGTATCCATCTGACAAGCTCTCTTGACGGCAGGCCCCTTGCAGCTGCAGGAATTGTAGTAACAGGAGATAAGGCAGTCAATGTATACACCTCGTCTCAGACAGGGTCAATCATAGTCAAGTTGCTCCCGAATATGCCCAGAGATAAGGAGGCATGTGCAAAAGCACCATTGGAGGCATATAACAGAACACTGACTACTCTGCTCACTCCTCTTGGCGACTCCATCCGCAAGATCCAAGGGTCTGTGTCCACGTCCGGAGGAAGGAGGCAAAAACGCTTTATAGGTGCCGTTATTGGCAGTGTAGCTCTTGGGGTTGCAACAGCGGCACAGATAACAGCAGCTGCGGCCCTAATACAAGCCAAACAGAATGCCGCCAACATCCTCCGGCTTAAAGAGAGCATTGCTGCAACCAATGAAGCTGTGCATGAAGTCACCGACGGATTATCACAACTATCAGTGGCAGTTGGGAAGATGCAGCAGTTTGTCAATGACCAGTTTAATAATACGGCGCGAGAATTGGACTGTATAAAAATCACACAACAGGTCGGTGTAGAACTCAACCTGTACTTAACTGAATTGACTACAGTATTCGGGCCACAGATCACCTCCCCTGCATTAACCCAGCTGACCATCCAGGCACTTTATAATTTAGCTGGTGGCAATATGGATTACTTATTAACTAAGTTAGGTATAGGAAACAATCAACTCAGCTCATTAATTGGTAGCGGCCTGATCACTGGTTACCCTATACTGTATGACTCACATACTCAACTCTTGGGCATACAAGTAAATCTGCCCTCAGTCGGGAACTTAAATAATATGCGTGCCACCTATTTGGAGACCTTATCTGTAAGTACAACCAAAGGATATGCCTCAGCACTTGTCCCGAAAGTAGTGACACAAGTCGGTTCTGTGATAGAAGAGCTTGACACCTCATACTGTATAGAGTCCGATCTGGATTTATATTGTACTAGAATAGTGACATTCCCCATGTCCCCAGGTATTTATTCCTGTTTGAGCGGCAACACATCAGCTTGCATGTATTCAAAGACTGAAGGCGCACTCACTACGCCGTATATGGCCCTTAAAGGCTCAGTTATTGCCAATTGTAAGATAACAACATGCAGATGTACAGACCCTCCTGGTATCATATCGCAAAATTATGGAGAAGCTGTATCCCTGATAGATAGGCATTCATGTAATGTCTTATCATTAGGCGGAATAACTCTGAGGCTCAGTGGGGAATTTGATGCAACTTATCAAAAGAACATCTCAATATTAGATTCTCAAGTCATCGTGACAGGCAATCTTGATATATCAACTGAACTTGGAAATGTCAACAATTCAATCAGCAATGCCTTGGATAGGTTGGCAGAAAGCAACAGCAAGCTAGAAAAAGTCAATGTCAGACTAACTAGCACATCTGTTCTCATTACCTATATTGTTCTAACTGTCATTTCTCTAATTTTCGGTGCACTTAGTCTGGTTTTAGCGTGTTACCTGATGTACAAACAGAAGGCACAGCAAAAGACCTTGCTATGGCTTGGGAATAATACCCTCGATCAGATGAGAGCCACCACAAGAGCATGA
>FJ480787
ATGGGCTCCAAACCTTCTACCAGGATCCCAGCACCTCTAATATTGATCACTCGGATTATGCTGATATTGAGCTGTATCCATCTGACGAGCTCTCTTGACGGCAGGCCCCTTGCAGCTGCAGGAATTGTAGTAACAGGAGATAAGGCAGTCAATGTATACACCTCGTCTCAGACAGGGTCAATCATAGTCAAGTTGCTCCCGAATATGCCCAGAGATAAGGAGGCATGTGCAAAAGCACCATTGGAGGCATATAACAGAACACTGACTACTCTGCTCACTCCTCTTGGCGACTCCATCCGCAAGATCCAAGGGTCTGTGTCCACGTCCGGAGGAAGGAGGCAAAAACGCTTTATAGGTGCCGTTATTGGCAGTGTAGCTCTTGGGGTTGCAACAGCGGCACAGATAACAGCAGCTGCGGCCCTAATACAAGCCAAACAGAATGCCGCCAACATCCTCCGGCTTAAAGAGAGCATTGCTGCAACCAATGAAGCTGTGCATGAAGTCACCGACGGATTATCACAACTATCAGTGGCAGTTGGGAAGATGCAGCAGTTTGTCAATGACCAGTTTAATAATACGGCGCGAGAATTGGACTGTATAAAAATCACACAACAGGTCGGTGTAGAACTCAACCTATACTTAACTGAATTGACTACAGTATTCGGGCCACAGATCACCTCCCCTGCATTAACCCAGCTGACCATCCAGGCACTTTATAATTTAGCTGGTGGCAATATGGATTACTTATTAACTAAGTTAGGTATAGGAAACAATCAACTCAGCTCACTAATTGGTAGCGGCCTGATCACTGGTTACCCTATACTGTATGACTCACATACTCAACTCTTGGGCATACAAGTAAATCTGCCCTCAGTCGGGAACTTAAATAATATGCGTGCCACCTATTTGGAGACCTTATCTGTAAGTACAACCAAAGGATATGCCTCAGCACTTGTCCCGAAAGTAGTGACACAAGTCGGTTCTGTGATAGAAGAGCTTGACACCTCATACTGTATAGAGTCCGATCTGGATTTATATTGTACTAGAATAGTGACATTCCCCATGTCCCCAGGTATTTATTCCTGTTTGAGCGGCAACACATCAGCTTGCATGTATTCAAAGACTGAAGGCGCACTCACTACGCCGTATATGGCCCTTAAAGGCTCAGTTATTGCCAATTGTAAGATAACAACATGCAGATGTACAGACCCTCCTGGTATCATATCGCAAAATTATGGAGAAGCTGTATCCCTGATAGATAGGCATTCATGTAATGTCTTATCATTAGACGGAATAACTCTGAGGCTCAGTGGGGAATTTGATGCAACTTATCAAAAGAACATCTCAATATTAGATTCTCAAGTCATCGTGACAGGCAATCTTGATATATCAACTGAACTTGGAAATGTCAACAATTCAATCAGCAATGCCTTGGATAGGTTGGCAGAAAGCAACAGCAAGCTAGAAAAAGTCAATGTCAGACTAACTAGCACATCTGTTCTCATTACCTATATTGTTCTAACTGTCATTTCTCTAATTTTCGGTGCACTTAGTCTGGTTTTAGCGTGTTACCTGATGTACAAACAGAAGGCACAGCAAAAGACCTTGCTATGGCTTGGGAATAATACCCTCGATCAGATGAGAGCCACCACAAGAGCATGA
>EF592503
ATGGGCTCCAAACCTTCTACCAGGATCCCAGCACCTCTAATATTGATCACTCGGATTATGCTGATATTGAGCTGTATCCATCTGACAAGCTCTCTTGACGGCAGGCCCCTTGCAGCTGCAGGAATTGTAGTAACAGGAGATAAGGCAGTCAATGTATACACCTCGTCTCAGACAGGGTCAATCATAGTCAAGTTGCTCCCGAATATGCCCAGAGATAAGGAGGCATGTGCAAAAGCACCATTGGAGGCATATAACAGAACACTGACTACTCTGCTCACTCCTCTTGGCGACTCCATCCGCAAGATCCAAGGGTCTGTGTCCACGTCCGGAGGAAGGAGGCAAAAACGCTTTATAGGTGCCGTTATTGGCAGTGTAGCTCTTGGGGTTGCAACAGCGGCACAGATAACAGCAGCTGCGGCCCTAATACAAGCCAAACAGAATGCCGCCAACATCCTCCGGCTTAAAGAGAGCATTGCTGCAACCAATGAAGCTGTGCATGAAGTCACCGACGGATTATCACAACTATCAGTGGCAGTTGGGAAGATGCAGCAGTTTGTCAATGACCAGTTTAATAATACGGCGCGAGAATTGGACTGTATAAAAATCACACAACAGGTCGGCGTAGAACTCAACCTATACTTAACTGAATTGACTACAGTATTCGGGCCACAGATCACCTCCCCTGCATTAACCCAGCTGACCATCCAGGCACTTTATAATTTAGCTGGTGGCAATATGGATTACTTATTAACTAAGTTAGGTATAGGAAACAATCAACTCAGCTCATTAATTGGTAGCGGCCTGATCACTGGTTACCCTATACTGTATGACTCACATACTCAACTCTTGGGCATACAAGTAAATCTGCCCTCAGTCGGGAACTTAAATAATATGCGTGCCACCTATTTGGAGACCTTATCTGTAAGTACAACCAAAGGATATGCCTCAGCACTTGTCCCGAAAGTAGTGACACAAGTCGGTTCTGTGATAGAAGAGCTTGACACCTCATACTGTATAGAGTCCGATCTGGATTTATATTGTACTAGAATAGTGACATTCCCCATGTCCCCAGGTATTTATTCCTGTTTGAGCGGCAACACATCAGCTTGCATGTATTCAAAGACTGAAGGCGCACTCACTACGCCGTATATGGCCCTTAAAGGCTCAGTTATTGCCAATTGTAAGATAACAACATGCAGATGTACAGACCCTCCTGGTATCATATCGCAAAATTATGGAGAAGCTGTATCCCTGATAGATAGGCATTCATGTAATGTCTTATCATTAGACGGAATAACTCTGAGGCTCAGTGGGGAATTTGATGCAACTTATCAAAAGAACATCTCAATATTAGATTCTCAAGTCATCGTGACAGGCAATCTTGATATATCAACTGAACTTGGAAATGTCAACAATTCAATCAGCAATGCCTTGGATAGGTTGGCAGAAAGCAACAGCAAGCTAGAAAAAGTCAATGTCAGACTAACTAGCACATCTGTTCTCATTACCTATATTGTTCTAACTGTCATTTCTCTAATTTTCGGTGCACTTAGTCTGGTTTTAGCGTGTTACCTGATGTACAAACAGAAGGCACAGCAAAAGACCTTGCTATGGCTTGGGAATAATACCCTCGATCAGATGAGAGCCACTACAAGAGCATGA
>EF592509
ATGGGCTCCAAACCTTCTACCAGGATCCCAGCACCTCTAATATTGATCACTCGGATTATGCTGATATTGAGCTGTATCCATCTGACAAGCTCTCTTGACGGCAGGCCCCTTGCAGCTGCAGGAATTGTAGTAACAGGAGATAAGGCAGTCAATGTATACACCTCGTCTCAGACAGGGTCAATCATAGTCAAGTTGCTCCCGAATATGCCCAGAGATAAGGAGGCATGTGCAAAAGCACCATTGGAGGCATATAACAGAACACTGACTACTCTGCTCACTCCTCTTGGCGACTCCATCCGCAAGATCCAAGGGTCTGTGTCCACGTCCGGAGGAAGGAGGCAAAAACGCTTTATAGGTGCCGTTATTGGCAGTGTAGCTCTTGGGGTTGCAACAGCGGCACAGATAACAGCAGCTGCGGCCCTAATACAAGCCAAACAGAATGCCGCCAACATCCTCCGGCTTAAAGAGAGCATTGCTGCAACCAATGAAGCTGTGCATGAAGTCACCGACGGATTATCACAACTATCAGTGGCAGTTGGGAAGATGCAGCAGTTTGTCAATGACCAGTTTAATAATACGGCGCGAGAATTGGACTGTATAAAAATCACACAACAGGTCGGTGTAGAACTCAACCTATACTTAACTGAATTGACTACAGTATTCGGGCCACAGATCACCTCCCCTGCATTAACCCAGCTGACCATCCAGGCACTTTATAATTTAGCTGGTGGCAATATGGATTACTTATTAACTAAGTTAGGTATAGGAAACAATCAACTCAGCTCATTAATTGGTAGCGGCCTGATCACTGGTTACCCTATACTGTATGACTCACATACTCAACTCTTGGGCATACAAGTAAATCTGCCCTCAGTCGGGAACTTAAATAATATGCGTGCCACCTATTTGGAGACCTTATCTGTAAGTACAACCAAAGGATATGCCTCAGCACTTGTCCCGAAAGTAGTGACACAAGTCGGTTCTGTGATAGAAGAGCTTGACACCTCATACTGTATAGAGTCCGATCTGGATTTATATTGTACTAGAATAGTGACATTCCCCATGTCCCCAGGTATTTATTCCTGTTTGAGCGGCAACACATCAGCTTGCATGTATTCAAAGACTGAAGGCGCACTCACTACGCCGTATATGGCCCTTAAAGGCTCAGTTATTGCCAATTGTAAGATAACAACATGCAGATGTACAGACCCTCCTGGTATCATATCGCAAAATTATGGAGAAGCTGTATCCCTGATAGATAGGCATTCATGTAATGTCTTATCATTAGACGGAATAACTCTGAGGCTCAGTGGGGAATTTGATGCAACTTATCAAAAGAACATCTCAATATTAGATTCTCAAGTCATCGTGACAGGCAATCTTGATATATCAACTGAACTTGGAAATGTCAAAAATTCAATCAGCAATGCCTTGGATAGGTTGGCAGAAAGCAACAGCAAGCTAGAAAAAGTCAATGTCAGACTAACTAGCACATCTGTTCTCATTACCTATATTGTTCTAACTGTCATTTCTCTAATTTTCGGTGCACTTAGTCTGGTTTTAGCGTGTTACCTGATGTACAAACAGAAGGCACAGCAAAAGACCTTGCTATGGCTTGGGAATAATACCCTCGATCAGATGAGAGCCACTACAAGAGCATGA
>EF592500
ATGGGCTCCAAACCTTCTACCAGGATCCCAGCACCTCTAATATTGATCACTCGGATTATGCTGATATTGAGCTGTATCCATCTGACAAGCTCTCTTGACGGCAGGCCCCTTGCAGCTGCAGGAATTGTAGTAACAGGAGATAAGGCAGTCAATGTATACACCTCGTCTCAGACAGGGTCAATCATAGTCAAGTTGCTCCCGAATATGCCCAGAGATAAGGAGGCATGTGCAAAAGCACCATTGGAGGCATATAACAGAACACTGACTACTCTGCTCACTCCTCTTGGCGACTCCATCCGCAAGATCCAAGGGTCTGTGTCCACGTCCGGAGGAAGGAGGCAAAAACGCTTTATAGGTGCCGTTATTGGCAGTGTAGCTCTTGGGGTTGCAACAGCGGCACAGATAACAGCAGCTGCGGCCCTAATACAAGCCAAACAGAATGCCGCCAACATCCTCCGGCTTAAAGAGAGCATTGCTGCAACCAATGAAGCTGTGCATGAAGTCACCGACGGATTATCACAACTATCAGTGGCAGTTGGGAAGATGCAGCAGTTTGTCAATGACCAGTTTAATAATACGGCGCGAGAATTGGACTGTATAAAAATCACACAACAGGTCGGTGTAGAACTCAACCTATACTTAACTGAATTGACTACAGTATTCGGGCCACAGATCACCTCCCCTGCATTAACCCAGCTGACCATCCAGGCACTTTATAATTTAGCTGGTGGCAATATGGATTACTTATTAACTAAGTTAGGTATAGGAAACAATCAACTCAGCTCATTAATTGGTAGCGGCCTGATCACTGGTTACCCTATACTGTATGACTCACATACTCAACTCTTGGGCATACAAGTAAATCTGCCCTCAGTCGGGAACTTAAATAATATGCGTGCCACCTATTTGGAGACCTTATCTGTAAGTACAACCAAAGGATATGCCTCAGCACTTGTCCCGAAAGTAGTGACACAAGTCGGTTCTGTGATAGAAGAGCTTGACACCTCATACTGTATAGAGTCCGATCTGGATTTATATTGTACTAGAATAGTGACATTCCCCATGTCCCCAGGTATTTATTCCTGTTTGAGCGGCAACACATCAGCTTGCATGTATTCAAAGACTGAAGGCGCACTCACTACGCCGTATATGGCCCTTAAAGGCTCAGTTATTGCCAATTGTAAGATAACAACATGCAGATGTACAGACCCTCCTGGTATCATATCGCAAAATTATGGAGAAGCTGTATCCCTGATAGATAGGCATTCATGTAATGTCTTATCATTAGACGGAATAACTCTGAGGCTCAGTGGGGAATTTGATGCAACTTATCAAAAGAACATCTCAATATTAGATTCTCAAGTCATCGTGACAGGCAATCTTGATATATCAACTGAACTTGGAAATGTCAACAATTCAATCAGCAATGCCTTGGATAGGTTGGCAGAAAGCAACAGCAAGCTAGAAAAAGTCAATGTCAGACTAACTAGCACATCTGTTCTCATTACCTATATTGTTCTAACTGTCATTTCTCTAATTTTCGGTGCACTTAGTCTGGTTTTAGCGTGTTACCTGATGTACAAACAGAAGGCACAGCAAAAGACCTTGCTATGGCTTGGGAATAATACCCTCGATCAGATGAGAGCCACTACAAGAGCATGA
>FJ608346
ATGGGCTCCAAACCTTCTACCAGGATCCCAGCACCTCTGATGCTGATCACCCGGATTATGCTGATATTGGGCTGTATCCGTCCGACAAGCTCTCTTGACGGCAGGCGTCTTGCAGCTGCAGGAATTGTAGTAACAGGAGATAAGGCAGTCAATGTATACACCTCGTCTCAGACAGGGTCAATCATAGTCAAGTTGCTCCCGAATATGCCCAGGGATAAGGAGGCGTGTGCGAAAGCCCCACTAGAGGCATATAACAGAACACTGACTACTTTGCTCACTCCTCTTGGCGACTCCATCCGCAAGATCCAAGGGTCTGTGTCCACGTCTGGAGGAAGGAGACAAAAACGCTTTATAGGTGCTGTTATTGGCAGTGTAGCTCTTGGGGTTGCAACAGCGGCACAGATAACAGCAGCTGCGGCCCTAATACAAGCCAACCAGAATGCTGCCAACATCCTCCGGCTTAAGGAGAGCATTGCTGCAACCAATGAAGCTGTGCATGAAGTCACCGACGGATTATCACAACTATCAGTGGCAGTTGGGAAGATGCAGCAGTTTGTCAATGACCAGTTTAATAATACGGCGCGAGAATTGGACTGTATAAAAATCACACAACAGGTTGGTGTAGAACTCAACCTATACCTAACTGAATTGACTACAGTATTCGGGCCACAGATCACCTCCCCTGCATTAACTCAGCTGACCATCCAGGCACTTTATAATTTAGCTGGTAGCAATATGGATTACTTATTAACTAAGTTAGGTATAGGAAACAATCAACTCAGTTCATTAATTGGTAGCGGCCTGATCACTGGTTACCCTATATTGTATGACTCACATACTCAACTCTTGGGCATACAAGTAAATTTGCCCTCAGTCGGGAACTTAAATAATATGCGTGCCACCTATTTGGAGACCTTATCTGTAAGTACAACCAAAGGATATGCCTCAGCACTTGTCCCGAAAGTAGTGACGCAAGTCGGTTCTGTTATAGAAGAGCTTGACACCTCATACTGTATAGAGTCTGATCTGGATTTATATTGTACTAGAATAGTGACATTCCCCATGTCCCCAGGCATTTATTCCTGTTTGAGCGGCAACACATCAGCCTGCATGTATTCAAAGACTGAAGGCGCACTCACTACGCCATACATGGCCCTTAGAGGCTCAGTTATTGCCAATTGTAAGATAACAACATGCAGATGTACGGACCCTCCTGGTATCATATCACAAAATTACGGAGAAGCTGTATCCCTGATAGATAGACATTCATGCAATGTCTTATCACTAGACGGAATAACTCTGAGGCTCAGTGGGGAATTTGATGCAACTTATCAAAAGAACATCTCAATATTAGATTCTCAGGTCATCGTGACAGGCAATCTTGATATATCAACTGAACTTGGAAACGTCAACAATTCAGTCAGCAATGCCTTGGATAGGTTGGCAGAAAGCAACGGCAAGCTAGAAAAAGTCAATGTCAGACTAACTAGCACATCTGCTCTCATTACCTATATTGTTCTAACTGTCATTTCCCTAATTTTCGGTGCACTTAGTCTGGTTTTAGCGTGTTACCTGATGTACAAACAGAAGGCACAACAAAAGACCTTGTTATGGCTTGGGAATAATACCCTCGATCAGATGAGAGCCACCACAAGAGCA---
>JQ013863
ATGGGCTCCAAACTTTCTACCAGGATCCCAGCACCTCTGATGCTGACCACTCGGATTATACTGATATTGAGCTGTATTCGTCTGACAAGCTCTCTTGACGGCAGGCCCCTTGCAGCTGCAGGAATTGTAGTAACAGGAGATAAGGCAGTCAATGTATACACCTCGTCTCAGACTGGGTCAATCATAGTCAAGTTGCTCCCGAATATGCCCAGAGATAAGGAGGCATGTGCAAAAGCCCCATTGGAGGCGTATAACAGAACACTGACTACTCTGCTCACTCCTCTTGGCGACTCCATCCGCAAGATCCAAGGGTCTGTGTCCACGTCCGGAGGAAGGAGACAAAAACGCTTTATAGGTGCTGTTATTGGCAGTGTAGCTCTTGGGGTTGCAACAGCGGCACAGATAACAGCAGCTGCGGCCCTAATACAAGCCAAACAGAATGCTGCCAACATCCTCCGGCTCAAGGAGAGCATTGCTGCAACCAATGAAGCTGTGCATGAAGTCACCGACGGATTATCACAACTATCAGTGGCAGTTGGGAAGATGCAGCAGTTTGTCAATGACCAGTTTAATAATACGGCGCGAGAATTAGACTGTATAAAAATCACACAACAGGTCGGTGTAGAACTCAACCTATACCTAACTGAATTGACTACAGTATTCGGGCCACAGATCACCTCCCCTGCATTAACTCAGCTGACCATCCAGGCACTTTATAATTTAGCTGGTGGCAATATGGATTTCTTATTAACTAAGTTAGGTATAGGAAACAATCAACTCAGCTCATTAATTGGTAGCGGCCTGATCACTGGTTACCCTATACTGTATGACTCACATACTCAACTCTTGGGCATACAAGTAAATCTGCCCTCAGTCGGGAACTTAAATAATATGCGTGCCACCTATTTGGAGACCTTATCTGTAAGTACAACCAAAGGATATGCCTCAGCACTCGTCCCGAAAGTAGTGACACAAGTCGGTTCTGTGATAGAGGAGCTTGACACCTCATACTGTATAGAGTCTGATTTGGATTTATATTGTACTAGAATAGTGACATTTCCCATGTCCCCAGGTATTTATTCCTGTTTGAGCGGCAACACATCAGCTTGCATGTATTCAAAGACTGAAGGCGCGCTCACTACGCCGTATATGGCCCTTAGAGGCTCAGTTATTGCCAATTGTAAGATAACAACATGCAGATGTACAGACCCTCCTGGTATCATATCGCAAAATTACGGAGAAGCTGTATCCCTGATAGATAGGCATTCATGCAATGTCTTATCATTAGACGGAATAACTCTGAGGCTCAGTGGGGAATTTGATGCAACTTATCAAAAGAACATCTCAATATTAGATTCTCAGGTCATCGTGACAGGCAATCTTGATATATCAACTGAACTTGGAAACGTCAACAATTCAATCAGCAGTGCCTTGGATAGGTTGGCAGAAAGCAACAGCAAGCTAGAAAAAGTCAATGTCAGACTAACTAGCACATCTGCTCTCATTACCTATATTGTTCTAACTGTCATTTCCCTAATTTTCGGTGCACTTAGTCTGGTTTTAGCGTGTTACCTGATGTACAAACAGAAGGCACAACAAAAGACCTTGCTATGGCTTGGGAATAATACCCTCGATCAGATGAGAGCCACTACAAGAGCATGA
>FJ608350
ATGGGCTCCAAACCTTCTACCAGGATCCCAGCACCTCTAATGCTGATCACTCGGATTATGCTGATACTGAGCTGTATCCGTCTGACAAGCTCTCTTGACGGCAGGCCCCTTGCAGCTGCAGGAATTGTAGTAACAGGAGATAAGGCAGTCAATGTATACACCTCGTCTCAGACAGGGTCAGTCATAGTCAAGTTGCTCCCGAATATGCCCAGAGATAAGGAGGCATGTGCAAAAGCCCCATTGGAGGCATATAACAGAACACTGACTACTCTGCTCACTCCTCTTGGCGACTCCATCCGCAAGATCCAAGGGTCTGTGTCCACGTCCGGAGGAAGGAGACAAAAACGCTTCATAGGTGCTGTTATTGGCAGTGTAGCTCTTGGGGTTGCAACAGCGGCACAGATAACAGCAGCTGCGGCCCTAATACAAGCCAAACAGAATGCCGCCAACATCCTCCGGCTTAAGGAGAGCATTGCTGCAACCAATGAAGCTGTGCATGAAGTCACCGACGGATTATCACAACTATCAGTGGCAGTTGGGAAGATGCAGCAGTTTGTCAATGACCAGTTTAATAATACGGCGCGAGAATTGGACTGTATAAAAATCGCACAACAGGTCGGTGTAGAACTCAACCTATACCTAACTGAATTGACTACAGTATTCGGGCCACAGATCACCTCCCCTGCATTAACTCAGCTGACCATCCAGGCACTTTATAATTTAGCTGGTAGCAATATGGATTACTTATTAACTAAGTTAGGTATAGGAAACAATCAACTCAGTTCATTAATTGGTAGCGGCCTGATCACTGGTTACCCTATATTGTATGACTCACATACTCAACTCTTGGGCATACAAGTAAATTTGCCCTCAGTCGGGAACTTAAATAATATGCGTGCCACCTATTTGGAGACCTTATCTGTAAGTACAACCAAAGGATATGCCTCAGCACTTGTCCCGAAAGTAGTGACACAAGTCGGTTCTGTGATAGAAGAGCTTGACATCTCATACTGTATAGAGTCTGATCTGGATTTATATTGTACTAGAATAGTGACATTCCCCATGTCCCCAGGTATTTATTCCTGTTTGAGCGGCAACACATCAGCCTGCATGTATTCAAAGACTGAAGGCGCACTCACTACGCCATACATGGCCCTTAGAGGCTCAGTTATTGCCAATTGTAAGATAACAACATGCAGATGTACGGACCCTCCTGGTATCATATCACAAAATTACGGAGAAGCTGTATCCCTGATAGATAGACATTCATGCAATGTCTTATCATTAGACGGAATAACTCTGAGGCTCAGTGGGGAATTTGATGCAACTTATCAAAAGAACATCTCAATATTAGATTCTCAGGTCATCGTGACAGGCAATCTTGATATATCAACTGAACTTGGAAACGTCAACAATTCAGTCAGCAATGCCTTGGATAGGTTGGCAGAAAGCAACGGCAAGCTAGAAAAAGTCAATGTCAGACTAACTAGCACATCTGCTCTCATTACCTATATTGTTCTAACTGTCATTTCCCTAATTTCCGGTGCACTTAGTCTGGTTTTAGCGTGTTACCTGATGTACAAACAGAAGGCACAACAAAAGACCTTGTTATGGCTTGGGAATAATACCCTCGATCAGATGAGAGCCACCACAAGAGCA---
>KC542903
ATGGGCTCCAAACCTTCTACCAGGATCCCAGCACCTCTAATGCTGATCACTCGGATTATGCTGATACTGAGCTGTATCCGTCTGACAAGCTCTCTTGACGGCAGGCCCCTTGCAGCTGCAGGAATTGTAGTAACAGGAGATAAGGCAGTCAATGTATACACCTCGTCTCAGACAGGGTCAGTCATAGTCAAGTTGCTCCCGAATATGCCCAGAGATAAGGAGGCATGTGCAAAAGCCCCATTGGAGGCATATAACAGAACACTGACTACTCTGCTCACTCCTCTTGGCGACTCCATCCGCAAGATCCAAGGGTCTGTGTCCACGTCCGGAGGAAGGAGACAAAAACGCTTCATAGGTGCTGTTATTGGCAGTGTAGCTCTTGGGGTTGCAACAGCGGCACAGATAACAGCAGCTGCGGCCCTAATACAAGCCAAACAGAATGCCGCCAACATCCTCCGGCTTAAGGAGAGCATTGCTGCAACCAACGAAGCTGTGCATGAAGTCACCGACGGATTATCACAACTATCAGTGGCAGTTGGGAAGATGCAGCAGTTTGTCAATGACCAGTTTAATAATACGGCGCGAGAATTGGACTGTATAAAAATCGCACAACAGGTCGGTGTAGAACTCAACCTATACCTAACTGAATTGACTACAGTATTCGGGCCACAGATCACCTCCCCTGCATTAACTCAGCTGACCATCCAGGCACTTTATAATTTAGCTGGTAGCAATATGGATTACTTATTAACTAAGTTAGGTATAGGAAACAATCAACTCAGTTCATTAATTGGTAGCGGCCTGATCACTGGTTACCCTATATTGTATGACTCACATACTCAACTCTTGGGCATACAAGTAAATTTGCCCTCAGTCGGGAACTTAAATAATATGCGTGCCACCTATTTGGAGACCTTATCTGTAAGTACAACCAAAGGATATGCCTCAGCACTTGTCCCGAAAGTAGTGACACAAGTCGGTTCTGTGATAGAAGAGCTTGACATCTCATACTGTATAGAGTCTGATCTGGATTTATATTGTACTAGAATAGTGACATTCCCCATGTCCCCAGGCATTTATTCCTGTTTGAGCGGCAACACATCAGCCTGCATGTATTCAAAGACTGAAGGCGCACTCACTACGCCATACATGGCCCTTAGAGGCTCAGTTATTGCCAATTGTAAGATAACAACATGCAGATGTACGGACCCTCCTGGTATCATATCACAAAATTACGGAGAAGCTGTATCCCTGATAGATAGACATTCATGCAATGTCTTATCATTAGACGGAATAACTCTGAGGCTCAGTGGGGAATTTGATGCAACTTATCAAAAGAACATCTCAATATTAGATTCTCAGGTCATCGTGACAGGCAATCTTGATATATCAACTGAACTTGGAAACGTCAACAATTCAGTCAGCAATGCCTTGGATAGGTTGGCAGAAAGCAACGGCAAGCTAGAAAAAGTCAATGTCAGACTAACTAGCACATCTGCTCTCATTACCTATATTGTTCTAACTGTCATTTCCCTAATTTCCGGTGCACTTAGTCTGGTTTTAGCGTGTTACCTGATGTACAAACAGAAGGCACAACAAAAGACCTTGTTATGGCTTGGGAATAATACCCTCGATCAGATGAGAGCCACCACAAGAGCATGA
>FJ608348
ATGGGCTCCAAACCTTCTACCAGGATTCCAGCACCTCTAATGCTGATCACTCGGATTATGCTGATATTGAGCTGTATCCGTCTGACAAGCTCTCTTGACGGCAGGCCCCTTGCAGCTGCAGGAATTGTAGTAACAGGAGATAAGGCAGTCAATGTATACACCTCGTCTCAGACAGGGTCAATCATAGTCAAGTTGCTCCCGAATATGCCCAGAGATAAGGAGGCATGTGCAAAAGCCCCATTGGAGGCATATAACAGAACACTGACTACTCTGCTCACTCCTCTTGGCGACTCCATCCGCAAGATCCAAGGGTCTGTGTCCACGTCCGGAGGAAGGAGACAAAAACGCTTCATAGGTGCTGTTATTGGCAGTGTAGCTCTTGGGGTTGCAACAGCGGCACAGATAACAGCAGCTGCGGCCCTAATACAAGCCAAACAGAATGCCGCCAACATCCTCCGGCTTAAGGAGAGCATTGCTGCAACCAATGAAGCTGTGCATGAAGTCACCGACGGATTATCACAACTATCAGTGGCAGTTGGGAAGATGCAGCAGTTTGTCAATGACCAGTTTAATAATACGGCGCGAGAATTGGACTGTATAAAAATCACACAACAGGTCGGTGTAGAACTCAACCTATACCTAACTGAATTGACTACAGTATTCGGGCCACAGATCACCTCCCCTGCATTAACTCAGCTGACCATCCAGGCACTTTATAATTTAGCTGGTAGCAATATGGATTACTTATTAACTAAGTTAGGTATAGGAAACAATCAACTCAGTTCATTAATTGGTAGCGGCCTGATCACTGGTTACCCTATATTGTATGACTCACATACTCAACTCTTGGGCATACAAGTAAATTTGCCCTCCGTCGGGAACTTAAATAATATGCGTGCCACCTATTTAGAGACATTATCTGTGAGTACAACCAAAGGATATGCCTCAGCACTTGTCCCGAAAGTAGTGACACAAGTCGGTTCTGTGATAGAAGAGCTTGACACCTCATACTGTATAGAGTCTGATCTGGATTTATATTGTACTAGAATAGTGACATTCCCCATGTCCCCAGGTATTTATTCCTGTTTGAGCGGCAACACATCAGCCTGCATGTATTCAAAGACTGAAGGCGCACTCACTACGCCATACATGGCCCTTAGAGGCTCAGTTATTGCCAATTGTAAGATAACAACATGCAGATGTACGGACCCTCCTGGTATCATATCACAAAATTACGGAGAAGCTGTATCCCTGATAGATAGACATTCATGCAATGTCTTATCACTAGACGGAATAACTCTGAGGCTCAGTGGGGAATTTGATGCAACTTATCAAAAGAACATCACAATATTAGATTCTCAGGTCATCGTGACAGGCAATCTTGATATATCAACTGAACTTGGAAACGTCAACAATTCAGTCAGCAATGCCTTGGATAGGTTGGCAGAAAGCAACGGCAAGCTAGAAAAAGTCAATGTCAGACTAACTAGCACATCTGCTCTCATTACCTATATTGTTCTAACTGTCATTTCCCTAATTTTCGGTGCACTTAGTCTGGTTTTAGCGTGTTACCTGATGTACAAACAGAAGGCACAACAAAAGACCTTGTTATGGCTTGGGAATAATACCCTCGATCAGATGAGAGCCACCACAAGAGCA---
>GQ245807
ATGGGCTCCAAACCTTCTACCAGGATCCCAGCACCTCTAATGCTGATCACTCGGACTATGCTGATATTGAGCTGTATCCGTCTGACAAGCTCTCTTGACGGCAGGCCCCTTGCAGCTGCAGGAATTGTAGTAACAGGAGATAAGGCAGTCAATGTATACACCTCGTCTCAGACAGGGTCAATCATAGTCAAGTTGCTCCCGAATATGCCCAGAGATAAGGAGGCATGTGCAAAAGCCCCATTGGAGGCATATAACAGAACACTGACTACTCTGCTCACTCCTCTTGGCGACTCCATCCGCAAGATCCAAGGGTCTGTGTCCACGTCCGGAGGAAGGAGACAAAAACGCTTCATAGGTGCTGTTATTGGCAGTGTAGCTCTTGGGGTTGCAACAGCGGCACAGATAACAGCAGCTGCGGCCCTAATACAAGCCAAACAGAATGCCGCCAACATCCTCCGGCTTAAGGAGAGCATTGCTGCAACCAATGAAGCTGTGCATGAAGTCACCGACGGATTATCACAACTATCAGTGGCAGTTGGGAAGATGCAGCAGTTTGTCAATGACCAGTTTAATAATACGGCGCGAGAATTGGACTGTATAAAAATCACACAACAGGTCGGTGTAGAACTCAACCTATACCTAACTGAATTGACTACAGTATTCGGGCCACAGATCACCTCCCCTGCATTAACTCAGCTGACCATCCAGGCACTTTATAATTTAGCTGGTAGCAATATGGATTACTTATTAACTAAGTTAGGTATAGGAAACAATCAACTCAGTTCATTAATTGGTAGCGGCCTGATCACTGGTTACCCTATATTGTATGACTCACATACTCAACTCTTGGGCATACAAGTAAATTTGCCCTCAGTCGGGAACTTAAATAATATGCGTGCCACCTATTTGGAGACCTTATCTGTAAGTACAACCAAAGGATATGCCTCAGCACTTGTCCCGAAAGTAGTGACACAAGTCGGTTCTGTGATAGAAGAGCTTGACACCTCATACTGTATAGAGTCTGATCTGGATTTATATTGTACTAGAATAGTGACATTCCCCAATGCCCCAGGTATTTATTCCTGTTTGAGCGGCAACACATCAGCCTGCATGTATTCAAAGACTGAAGGCGCACTCACTACGCCATACATGGCCCTTAGAGGCTCAGTTATTGCCAATTGTAAGATAACAACATGCAGATGTACGGACCCTCCTGGTATCATATCACAAAATTACGGAGAAGCTGTATCCCTGATAGATAGACATTCATGCAATGTCTTATCACTAGACGGAATAACTCTGAGGCTCAGTGGGGAATTTGATGCAACTTATCAAAAGAACATCTCAATATTAGATTCTCAGGTCATCGTGACAGGCAATCTTGATATATCAACTGAACTTGGAAACGTCAACAATTCAGTCAGCAATGCCTTGGATAGGTTGGCAGAAAGCAACGGCAAGCTAGAAAAAGTCAATGTCAGACTAACTAGCACATCTGCTCTCATTACCTATATTGTTCTAACTGTCATTTCCCTAATTTTCGGTGCACTTAGTCTGGTGTTAGCGTGTTACCTGATGTACAAACAGAAGGCACAACAAAAGACCTTGTTATGGCTTGGGAATAATACCCTCGATCAGATGAGAACCACCACAAGAGCATGA
>KJ450977
ATGGGCTCCAAACCTTCTACCAGGATCCCAGCACCTCTAATGCTGATCACTCGGATTATGCTGATATTGAGCTGTATCCGTCTGACAAGCTCTCTTGACGGCAGGCCCCTTGCAGCTGCAGGAATTGTAGTAACAGGAGATAAGGCAGTCAATGTATACACCTCGTCTCAGACAGGGTCAATCATAGTCAAGTTGCTCCCGAATATGCCCAGAGATAAGGAGGCATGTGCAAAAGCCCCATTGGAGGCATATAACAGAACACTGACTACTCTGCTCACTCCTCTTGGCGACTCCATCCGCAAGATCCAAGGGTCTGTGTCCACGTCCGGAGGAAGGAGACAAAAACGCTTCATAGGTGCTGTTATTGGCAGTGTAGCTCTTGGGGTTGCAACAGCGGCACAGATAACAGCAGCTGCGGCCCTAATACAAGCCAAACAGAATGCCGCCAACATCCTCCGGCTTAAGGAGAGCATTGCTGCAACCAATGAAGCTGTGCATGAAGTCACCGACGGATTATCACAACTATCAGTGGCAGTTGGGAGGATGCAGCAGTTTGTCAATGACCAGTTTAATAATACGGCGCGAGAATTGGACTGTATAAAAATCACACAACAGGTCGGTGTAGAACTCAACCTATACCTAACTGAATTGACTACAGTATTCGGGCCACAGATCACCTCCCCTGCATTAACTCAGCTGACCATCCAGGCACTTTATAATTTAGCTGGTAGCAATATGGATTACTTATTAACTAAGTTAGGTATAGGAAACAATCAACTCAGTTCATTAATTGGTAGCGGCCTGATCACTGGTTACCCTATATTGTATGACTCACATACTCAACTCTTGGGCATACAAGTAAATTTGCCCTCAGTCGGGAACTTAAATAATATGCGTGCCACCTATTTGGAGACCTTATCTGTAAGTACAACCAAAGGATATGCCTCAGCGCTTGTCCCGAAAGTAGTGACACAAGTCGGTTCTGTGATAGAAGAGCTTGACACCTCATACTGTATAGAGTCTGATCTGGATTTATATTGTACTAGAATAGTGACATTCCCCATGTCCCCAGGTATTTATTCCTGTTTGAGCGGCAACACATCAGCCTGCATGTATTCAAAGACTGAAGGCGCACTCACTACGCCATACATGGCCCTTAGAGGCTCAGTTATTGCCAATTGTAAGATAACAACATGCAGATGTACGGACCCTCCTGGTATTATATCACAAAATTACGGAGAAGCTGTATCCCTGATAGATAGACATTCATGCAATGTCTTATCACTAGACGGAATAACTCTGAGGCTCAGTGGGGAATTTGATGCAACTTATCAAAAGAACATCTCAATATTAGATTCTCAGGTCATCGTGACAGGCAATCTTGATATATCAACTGAACTTGGAAACGTCAACAATTCAGTCAGCAATGCCTTGGATAGGTTGGCAGAGAGCAACGGCAAGCTAGAAAAAGTCAATGTCAGACTAACTAGCACATCTGCTCTCATTACCTATATTGTTCTAACTGTCGTTTCCCTAATTTTCGGTGCACTTAGTCTGGTTTTAGCGTGTTACCTGATGTACAAACAGAAGGCACAACAAAAGACCTTGTTATGGCTTGGGAATAATACCCTCGATCAGATGAGAGCCACCACAAGAGCATGA
>FJ608335
ATGGGCTCCAAACCTTCTACCAGGATCCCAGCACCTCTAATGCTGATCACTCGGATTATGCTGATATTGAGCTGTATCCGTCTGACAAGCTCTCTTGACGGCAGGCCCCTTGCAGCTGCAGGAATTGTAGTAACAGGAGATAAGGCAGTCAATGTATACACCTCGTCTCAGACAGGGTCAATCATAGTCAAGTTGCTCCCGAATATGCCCAGAGATAAGGAGGCATGTGCAAAAGCCCCATTGGAGGCATATAACAGAACACTGACTACTCTGCTCACTCCTCTTGGCGACTCCATCCGCAAGATCCAAGGGTCTGTGTCCACGTCCGGAGGAAGGAGACAAAAACGCTTCATAGGTGCTGTTATTGGCAGTGTAGCTCTTGGGGTTGCAACAGCGGCACAGATAACAGCAGCTGCGGCCCTAATACAAGCCAAACAGAATGCCGCCAACATCCTCCGGCTTAAGGAGAGCATTGCTGCAACCAATGAAGCTGTGCATGAAGTCACCGACGGATTATCACAACTATCAGTGGCAGTTGGGAAGATGCAGCAGTTTGTCAATGACCAGTTTAATAATACGGCGCGAGAATTGGACTGTATAAAAATCACACAACAGGTCGGTGTAGAACTCAACCTATACCTAACTGAATTGACTACAGTATTCGGGCCACAGATCACCTCCCCTGCATTAACTCAGCTGACCATCCAGGCACTTTATAATTTAGCTGGTAGCAATATGGATTACTTATTAACTAAGTTAGGTATAGGAAACAATCAACTCAGTTCATTAATTGGTAGCGGCCTGATCACTGGTTACCCTATATTGTATGACTCACATACTCAACTCTTGGGCATACAAGTAAATTTGCCCTCAGTCGGGAACTTAAATAATATGCGTGCCACCTATTTGGAGACCTTATCTGTAAGTACAACCAAAGGATATGCCTCAGCACTTGTCCCGAAAGTAGTGACACAAGTCGGTTCTGTGATAGAAGAGCTTGACACCTCATACTGTATAGAGTCTGATCTGGATTTATATTGTACTAGAATAGTGACATTCCCCATGTCCCCAGGTATTTATTCCTGTTTGAGCGGCAACACATCAGCCTGCATGTATTCAAAGACTGAAGGCGCACTCACTACGCCATACATGGCCCTTAGAGGCTCAGTTATTGCCAATTGTAAGATAACAACATGCAGATGTACAGACCCTCCTGGTATCATATCACAAAATTACGGAGAAGCTGTATCCCTGATAGATAGACATTCATGCAATGTCTTATCACTAGACGGAATAACTCTGAGGCTCAGTGGGGAATTTGATGCAACTTATCAAAAGAACATCTCAATATTAGATTCTCAGGTCATCGTGACAGGCAATCTTGATATATCAACTGAACTTGGAAACGTCAACAATTCAGTCAGCAATGCCTTGGATAGGTTGGCAGAAAGCAACGGCAAGCTAGAAAAAGTCAATGTCAGACTAACTAGCACATCTGCTCTCATTACCTATATTGTTCTAACTGTCATTTCCCTAATTTTCGGTGCACTTAGTCTGGTTTTAGCGTGTTACCTGATGTACAAACAGAAGGCACAACAAAAGACCTTGTTATGGCTTGGGAATAATACCCTCGATCAGATGAGAGCCACCACAAGAGCA---
>KC542896
ATGGGCTCCAAACCTTCTACCAGGATCCCAGCACCTCTAATGCTGATCACTCGGATTATGCTGATATTGAGCTGTATCCGTCTGACAAGCTCTCTTGACGGCAGGCCCCTTGCAGCTGCAGGAATTGTAGTAACAGGAGATAAGGCAGTCAATGTATACACCTCGTCTCAGACAGGGTCAATCATAGTCAAGTTGCTCCCGAATATGCCCAGAGATAAGGAGGCATGTGCAAAAGCCCCATTGGAGGCATATAACAGAACACTGACTACTCTGCTCACTCCTCTTGGCGACTCCATCCGCAAGATCCAAGGGTCTGTGTCCACGTCCGGAGGAAGGAGACAAAAACGCTTCATAGGTGCTGTTATTGGCAGTGTAGCTCTTGGGGTTGCAACAGCGGCACAGATAACAGCAGCTGCGGCCCTAATACAAGCCAAACAGAATGCCGCCAACATCCTCCGGCTTAAGGAGAGCATTGCTGCAACCAATGAAGCTGTGCATGAAGTCACCGACGGATTATCACAACTATCAGTGGCAGTTGGGAAGATGCAGCAGTTTGTCAATGACCAGTTTAATAATACGGCGCGAGAATTGGACTGTATAAAAATCACACAACAGGTCGGTGTAGAACTCAACCTATACCTAACTGAATTGACTACAGTATTCGGGCCACAGATCACCTCCCCTGCATTAACTCAGCTGACCATCCAGGCACTTTATAATTTAGCTGGTAGCAATATGGATTACTTATTAACTAAGTTAGGTATAGGAAACAATCAACTCAGTTCATTAATTGGTAGCGGCCTGATCACTGGTTACCCTATATTGTATGACTCACATACTCAACTCTTGGGCATACAAGTAAATTTGCCCTCAGTCGGGAACTTAAATAATATGCGTGCCACCTATTTGGAGACCTTATCTGTAAGTACAACCAAAGGATATGCCTCAGCACTTGTCCCGAAAGTAGTGACACAAGTCGGTTCTGTGATAGAAGAGCTTGACACCTCATACTGTATAGAGTCTGATCTGGATTTATATTGTACTAGAATAGTGACATTCCCCATGTCCCCAGGTATTTATTCCTGTTTGAGCGGCAACACATCAGCCTGCATGTATTCAAAGACTGAAGGCGCACTCACTACGCCATACATGGCCCTTAGAGGCTCAGTTATTGCCAATTGTAAGATAACAACATGCAGATGTACAGACCCTCCTGGTATCATATCACAAAATTACGGAGAAGCTGTATCCCTGATAGATAGACATTCATGCAATGTCTTATCACTAGACGGAATAACTCTGAGGCTCAGTGGGGAATTTGATGCAACTTATCAAAAGAACATCTCAATATTAGATTCTCAGGTCATCGTGACAGGCAATCTTGATATATCAACTGAACTTGGAAACGTCAACAATTCAGTCAGCAATGCCTTGGATAGGTTGGCAGAAAGCAACGGCAAGCTAGAAAAAGTCAATGTCAGACTAACTAGCACATCTGCTCTCATTACCTATATTGTTCTAACTGTCATTTCCCTAATTTTCGGTGCACTTAGTCTGGTTTTAGCGTGTTACCTGATGTACAAACAGAAGGCACAACAAAAGACCTTGTTATGGCTTGGGAATAATACCCTCGATCAGATGAGAGCCACCACAAGAGCATGA
>KP742770
ATGGGCTCCAAACCTTCTACCAGGGTCCCAGCACCTCTAATGCTGATCACTCGGATTATACTGATATTGAGTTGTATCCGTCTGACAAGCTCTCTTGACGGCAGGCCCCTTGCAGCTGCAGGAATTGTAGTAACAGGAGATAAGGCAGTCAATGTATACACCTCGTCTCAGACTGGGTCAATCATAGTCAAGTTGCTCCCGAATATGCCCAGAGATAAGGAGGCATGTGCAAAAGCCCCATTGGAGGCATATAACAGAACACTGACTACTCTGCTCACTCCTCTTGGCGACTCCATCCGCAAGATCCAAGGGTCTGTGTCCACGTCCGGAGGAAGGAGACAAAAACGCTTTATAGGTGCTGTTATTGGCAGTGTAGCTCTTGGGGTTGCAACAGCGGCACAGATAACAGCAGCTGCGGCCCTAATACAAGCCAAACAGAATGCCGCCAACATCCTCCGGCTCAAGGAGAGCATTGCTGCAACCAATGAAGCTGTGCATGAAGTCACCGACGGATTATCACAACTATCAGTGGCAGTTGGGAAGATGCAGCAGTTTGTCAATGACCAGTTTAATAATACGGCGCGAGAATTGGACTGTATAAAAATCACACAACAGGTCGGTGTAGAACTCAACCTATACCTAACTGAATTGACTACAGTATTCGGGCCACAGATCACCTCCCCTGCATTAACTCAGCTGACCATCCAGGCACTTTATAATTTAGCTGGTGGCAATATGGATTACTTATTAACTAAGTTAGGTATAGGAAACAATCAACTCAGCTCATTAATTGGTAGCGGCCTGATCACTGGTTACCCTATACTGTATGACTCACATACTCAACTCTTGGGCATACAAGTAAATCTACCCTCAGTCGGGAACTTAAATAATATGCGTGCCACCTATTTGGAGACCTTATCTGTAAGTACAACCAAAGGATATGCCTCAGCACTCGTCCCGAAAGTAGTGACACAAGTCGGTTCTGTGATAGAGGAGCTTGACACCTCATACTGTATAGAGTCCGATCTGGATTTATATTGTACTAGAATAGTGACATTCCCCATGTCTCCAGGTATTTATTCCTGTTTGAGCGGCAACACATCAGCTTGCATGTATTCAAAGACTGAAGGCGCACTCACTACGCCGTATATGGCCCTTAGAGGCTCAGTTATTGCCAATTGTAAGATAACAACATGCAGATGTACAGACCCTCCTGGTATCATATCGCAAAATTACGGAGAAGCTGTATCCCTGATAGATAGGCATTCATGCAATGTCTTATCATTAGACGGAATAACTCTGAGGCTCAGTGGGGAATTTGATGCAACTTATCAAAAGAACATCTCAATATTAGATTCTCAGGTCATCGTGACAGGCAATCTTGATATATCAACTGAACTTGGAAACGTCAACAATTCAATCAGCAGTGCCTTGGATAGGTTAGCAGAAAGCAACAGCAAGCTAGAAAAAGTCAATGTCAGACTAACTAGCACATCTGCTCTCATTACCTATATTGTTCTAACTGTCATTTCCCTAATTTTCGGTGCACTTAGTCTGGTTTTAGCGTGTTACCTGATGTACAAACAGAAGGCACAACAAAAGACCTTGCTATGGCTTGGGAATAATACCCTCGATCAGATGAGAGCCACCACAAGAGCATGA
>KU933951
ATGGGCTCCAAACCTTCTACCAGGGTCCCAGCACCTCTAATGCTGATCACTCGGATTATACTGATATTGAGTTGTATCCGTCTGACAAGCTCTCTTGACGGCAGGCCCCTTGCAGCTGCAGGAATTGTAGTAACAGGAGATAAGGCAGTCAATGTATACACCTCGTCTCAGACTGGGTCAATCATAGTCAAGTTGCTCCCGAATATGCCCAGAGATAAGGAGGCATGTGCAAAAGCCCCATTAGAGGCATATAACAGAACACTGACTACTCTGCTCACTCCTCTTGGCGACTCCATCCGCAAGATCCAAGGGTCTGTGTCCACGTCCGGAGGAAGGAGACAAAGACGCTTTATAGGTGCTGTTATTGGCAGTGTAGCTCTTGGGGTTGCAACAGCGGCACAGATAACAGCAGCTGCGGCCCTAATACAAGCCAAACAGAATGCCGCCAACATCCTCCGGCTCAAGGAGAGCATTGCTGCAACCAATGAAGCTGTGCATGAAGTCACCGACGGATTATCACAACTATCAGTGGCAGTTGGGAAGATGCAGCAGTTTGTCAATGACCAGTTTAATAATACGGCGCGAGAATTGGACTGTATAAAAATCACACAACAGGTCGGTGTAGAACTCAACCTATACCTAACTGAATTGACTACAGTATTCGGGCCACAGATCACCTCCCCTGCATTAACTCAGCTGACCATCCAGGCACTTTATAATTTAGCTGGTGGCAATATGGATTACTTATTAACTAAGTTGGGTATAGGAAACAATCAACTCAGCTCATTAATTGGTAGCGGCCTGATCACTGGTTACCCTATACTGTATGACTCACATACTCAACTCTTGGGCATACAAGTAAATCTGCCCTCAGTCGGGAACTTAAATAATATGCGTGCCACCTATTTGGAGACCTTATCTGTAAGTACAACCAAAGGATATGCCTCAGCACTCGTCCCGAAAGTAGTGACACAAGTCGGTTCTGTGATAGAGGAGCTTGACACCTCATACTGTATAGAGTCCGATCTGGATTTATATTGTACTAGAATAGTGACATTCCCCATGTCCCCAGGTATTTATTCCTGTTTGAGCGGCAACACATCAGCTTGCATGTACTCAAAGACTGAAGGCGCACTCACTACGCCGTATATGGCCCTTAGAGGCTCAGTTATTGCCAACTGTAAGATAACAACATGCAGATGTACAGACCCTCCTGGTATCATATCGCAAAATTACGGAGAAGCTGTATCCCTGATAGATAGGCATTCATGCAATGTCTTATCATTAGACGGAATAACTCTGAGGCTCAGTGGAGAATTTGATGCAACTTATCAAAAGAACATCTCAATATTAGATTCTCAGGTCATCGTGACAGGCAATCTTGATATATCAACTGAACTTGGAAACGTCAACAATTCAATCAGCAGTGCCTTGGATAGGTTGGCAGAAAGCAACAGCAAGCTAGAAAAAGTCAATGTCAGACTAACTAGCACATCTGCTCTCATTACCTATATTGTTCTAACTATCATCTCCCTAATTTTCGGTGCACTTAGTCTGGTTTTAGCATGTTACCTGATGTACAAACAGAAGGCACAACAAAAGACCTTGCTATGGCTTGGGAATAATACCCTCGATCAGATGAGAGCCACCACAAGAGCATGA
>KC750156
ATGGGCTCCAAACCTTTTACCAGGATCCCAGCACCTCTAATGCTGATCACTCGGATTATGCTGATATTGAGCTGTATCCGTCTGGCAAGCTCTCTTGACGGCAGGCCCCTCGCAGCTGCAGGAATTGTAGTAACAGGAGATAAGGCAGTCAATGTGTACACCTCGTCTCAGACAGGGTCAATCATAGTCAAGTTGCTCCCGAATATGCCCAGAGATAAGGAGGCATGTGCAAAAGCCCCATTGGAGGCATATAACAGAACGTTGACCACTCTGCTCACTCCTCTTGGCGACTCCATCCGCAAGATCCAAGGGTCTGTGTCCACGTCCGGAGGAAGGAGACAAAAACGCTTTATAGGTGCTGTTATTGGCGGTGTAGCTCTTGGGGTTGCAACAGCGGCACAGATAACAGCAGCTGCGGCCCTAATACAAGCCAAACAGAATGCCGCCAACATCCTCCGGCTTAAGGAGAGCATTGCTGCAACCAATGAAGCTGTGCATGAAGTCACCGACGGATTATCACAACTATCAGTGGCAGTTGGGAAGATGCAGCAGTTTGTCAATGACCAGTTTAATAATACAGCGCGAGAATTGGACTGTATAAAAATCACACAACAGGTCGGTGTAGAACTCAACCTATACCTAACTGAATTGACTACAGTATTCGGGCCACAGATCACCTCCCCTGCATTAACTCAGCTGACCATCCAGGCACTTTATAATTTAGCTGGTGGCAATATGGATTACTTATTAACTAAGTTAGGTATAGGAAACAATCAACTCAGTTCATTAATTGGTAGCGGCCTGATCACTGGTTACCCTATACTGTATGACTCACATACTCAACTCTTGGGCATACAAGTAAATCTGCCCTCAGTCGGGAACTTAAATAATATGCGTGCCACCTATTTGGAGACCTTATCCGTAAGTACAACCAAAGGATATGCCTCAGCACTTGTCCCGAAAGTAGTGACACAAGTCGGTTCTGTGATAGAAGAGCTTGACACCTCATACTGTATAGAGTCCGATCTGGATTTATATTGTACTAGAATAGTGACATTCCCCATGTCCCCAGGTATTTATTCCTGTTTGAGCGGCAACACATCAGCTTGCATGTATTCAAAGACTGAAGGCGCACTCACTACGCCGTATATGGCCCTTAGAGGCTCAGTTATTGCCAATTGTAAGATAACAACATGCAGATGTACAGACCCTCCTGGTATCATATCGCAAAATTACGGAGAAGCTGTATCCCTGATAGATAGACATTCATGCAATGTCTTATCACTAGACGGAGTAACTCTGAGGCTCAGTGGGGAATTTGATGCAACTTATCAAAAGAACATCTCAATATTAGATTCTCAGGTCATCGTGACAGGCAATCTTGATATATCAACTGAACTTGGAAACGTCAACAATTCAATCAGCAATGCCTTGGATAGGTTGGCAGAAAGCAACAGCAAGCTAGAAAAAGTCAATGTCAGACTAACTAGCACATCTGCTCTCATTACCTATATTGTTCTAACTGTCATTTCCCTAATTTTCGGTGCACTTAGTCTGGTTTTAGCGTGTTACCTGATGTACAAACAGAAGGCACAACAAAAGACCTTGCTATGGCTTGGGAATAATACCCTTGATCAGATGAGAGCCACCACAAGAGCATGA
>HQ317395
ATGGGCTCCAAACCCCCCACCAGGATCCCAGCACCTCCAATGCTGATCACTCGGGCTATGCTGATATTGAGCTGTATCCGTCTGACAAGCTCTCTTGACGGCAGGCCCCTTGCAGCTGCAGGAATTGTAGTAACAGGAGATAAGGCAGTCAATGTATACACCTCGTCTCAGACAGGGTCAATCATAGTCAAGTTGCTCCCGAATATGCCCAGAGATAAGGAGGCATGTGCAAAAGCCCCATTGGAGGCATATAACAGAACACTGACTACTCTGCTCACTCCTCTTGGCGACTCCATCCGCAAGATCCAAGGGTCTGTGTCCACGTCCGGAGGAAGGAGACAAAAACGTTTTATAGGTGCTGTTATTGGCAGTGTAGCTCTTGGGGTTGCAACAGCGGCACAGATAACAGCAGCTGCAGCCCTAATACAAGCCAAACAGAATGCCGCCAACATCCTCCGGCTTAAGGAGAGCATTGCTGCAACCAATGAAGCTGTGCATGAAGTCACCGACGGATTATCACAACTATCGGTGGCAGTTGGGAAGATGCAGCAGTTTGTCAATGACCAGTTTAATAATACGGCGCGAGAATTGGACTGTATAAAAATCACACAACAGGTCGGTGTAGAACTTAACCTATACCTAACTGAATTGACTACAGTATTCGGGCCACAGATCACCTCCCCTGCATTAACTCAGCTGACCATCCAGGCACTTTATAATTTAGCCGGTGGCAATATGGATTACTTATTAACTAAGTTAGGTATAGGAAACAATCAACTCAGCTCATTAATTGGTAGTGGCCTGATCACTGGTTACCCTATACTGTATGACTCACATACTCAACTCTTGGGCATACAAGTAAATCTGCCCTCAGTCGGGAACTTAAATAATATGCGTGCCACCTATTTGGAGACCTTATCTGTAAGTACAACCAAAGGATATGCCTCAGCACTTGTCCCGAAAGTAGTGACACAAGTCGGTTCTGTGATAGAAGAGCTTGACACCTCATACTGTATAGAGTCCGATCTGGATTTATATTGTACTAGAATAGTGACCTTCCCCATGTCCCCAGGTATTTATTCCTGTTTGAGCGGCAACACATCAGCTTGCATGTATTCAAAGACTGAAGGCGCACTCACTACGCCGTATATGGCCCTTAGAGGCTCAGTTATTGCCAATTGTAAGATGACAACATGCAGATGTACAGACCCTCCTGGTATCATATCGCAAAATTATGGAGAAGCTGTATCCCTGATAGATAGACATTCATGCAATGTCTTATCATTAGACGGAATAACTCTGAGGCTCAGTGGGGAATTTGATGCAACTTATCAAAAGAACATCTCAATATTAGATTCTCAGGTCATCGTGACAGGCAATCTTGATATATCAACTGAACTTGGAAACGTCAACAATTCAATCAGCAATGCCCTGGATAGGTTGGCAGAAAGCAACAGCAAGCTAGAGAAAGTCAATGTCAGACTAACTAGCACATCTGCTCTCATTACCTATATTGTTCTAACTGTCATTTCCCTAATTTTCGGTGCACTTAGTCTGGTTTTAGCGTGTTACCTGATGTACAAACAGAAGGCACAACAAAAGACCTTGCTATGGCTTGGGAATAATACCCTCGATCAGATGAGAGCCACCACAAGAGCATGA
>GQ245815
ATGGGCTCCAAACCTTCTACCAGGATCCCAGCACCTCCAATGCTGATCACTCGGACTATGCTGATATTGAGCTGTATCCGTCTGACAAGCTCTCTTGACGGCAGGCCCCTTGCAGCTGCAGGAATTGTAGTAACAGGAGATAAGGCAGTCAATGTATACACCTCGTCTCAGACAGGGTCAATCATAGTCAAGTTGCTCCCGAATATGCCCAGAGATAAGGAGGCATGTGCAAAAGCCCCATTGGAGGCATATAACAGAACACTGACTACTCTGCTCACTCCTCTTGGCGACTCCATCCGCAAGATCCAAGGGTCTGTGTCCACGTCCGGAGGAAGGAGACAAAAACGTTTTATAGGTGCTGTTATTGGCAGTGTAGCTCTTGGGGTTGCAACAGCGGCACAGATAACAGCAGCTGCGGCCCTAATACAAGCCAAACAGAATGCCGCCAACATCCTCCGGCTTAAGGAGAGCATTGCTGCAACCAATGAAGCTGTGCATGAAGTCACCGACGGATTATCACAACTATCGGTGGCAGTTGGAAAGATGCAGCAGTTTGTCAATGACCAGTTTAATAATACGGCGCGAGAATTGGACTGTATAAAAATCACACAACAGGTCGGTGTAGAACTTAACCTATACCTAACTGAATTGACTACAGTATTCGGGCCACAGATCACCTCCCCTGCATTAACTCAGCTGACCATCCAGGCACTTTATAATTTAGCTGGTGGCAATATGGATTACTTATTAACTAAGTTAGGTATAGGAAACAATCAACTCAGCTCATTAATTGGTAGTGGCCTAATCACTGGTTACCCTATACTGTATGACTCACATACTCAACTCTTGGGCATACAAGTAAATCTGCCCTCAGTCGGGAACTTAAATAATATGCGTGCCACCTATTTGGAGACCTTATCTGTAAGTACAACCAAAGGATATGCCTCAGCACTTGTCCCGAAAGTAGTGACACAAGTCGGTTCTGTGATAGAAGAGCTTGACACCTCATACTGTATAGAGTCCGATCTGGATTTATATTGTACTAGAATAGTGACCTTCCCCATGTCCCCAGGTATTTATTCCTGTTTGAGCGGCAACACATCAGCTTGCATGTATTCAAAGACTGAAGGCGCACTCACTACGCCGTATATGGCCCTTAGAGGCTCAGTTATTGCCAATTGTAAGATGACAACATGCAGATGTACAGACCCTCCTGGTATCATATCGCAAAATTATGGAGAAGCTGTATCCCTGATAGATAGACATTCATGCAATGTCTTATCATTAGACGGAATAACTCTGAGGCTCAGTGGGGAATTTGATGCAACTTATCAAAAGAACATCTCAATATTAGATTCTCAGGTCATCGTGACAGGCAATCTTGATATATCAACTGAACTTGGAAACGTCAACAATTCGATCAGCAATGCCCTGGATAGGTTGGCAGAAAGCAACAGCAAGCTAGAAAAAGTCAATGTCAGACTAACTAGCACATCTGCTCTCATTACCTATATTGTTCTAACTGTCATTTCCCTAATTTTCGGTGCACTTAGTCTGGTTTTAGCGTGTTACCTGATGTACAAACAGAAGGCACAACAAAAGACCTTGCTATGGCTTGGGAATAATACCCTCGATCAGATGAGAGCCACCACAAGAGCATGA
>HM748947
ATGGGCTCCAAACCTTCTACCAGGATCCCAGCACCTCCAATGCTGATCACTCGGACTATGCTGATATTGAGCTGTATCCGTCTGACAAGCTCTCTTGACGGCAGGCCCCTTGCAGCTGCAGGAATTGTAGTAACAGGAGATAAGGCAGTCAATGTATACACCTCGTCTCAGACAGGGTCAATCATAGTCAAGTTGCTCCCGAATATGCCCAGAGATAAGGAGGCATGTGCAAAAGCCCCATTGGAGGCATATAACAGAACACTGACTACTCTGCTCACTCCTCTTGGCGACTCCATCCGCAAGATCCAAGGGTCTGTGTCCACGTCCGGAGGAAGGAGACAAAAACGTTTTATAGGTGCTGTTATTGGCAGTGTAGCTCTTGGGGTTGCAACAGCGGCACAGATAACAGCAGCTGCAGCCCTAATACAAGCCAAACAGAATGCCGCCAACATCCTCCGGCTTAAGGAGAGCATTGCTGCAACCAATGAAGCTGTGCATGAAGTCACCGACGGATTATCACAACTATCGGTGGCAGTTGGGAAGATGCAGCAGTTTGTCAATGACCAGTTTAATAATACGGCGCGAGAATTGGACTGTATAAAAATCACACAACAGGTCGGTGTAGAACTTAACCTATACCTAACTGAATTGACTACAGTATTCGGGCCACAGATCACCTCCCCTGCATTAACTCAGCTGACCATCCAGGCACTTTATAATTTAGCTGGTGGCAATATGGATTACTTATTAACTAAGTTAGGTATAGGAAACAATCAACTCAGCTCATTAATTGGTAGTGGCCTGATCACTGGTTACCCTATACTGTATGACTCACATACTCAACTCTTGGGCATACAAGTAAATCTGCCCTCAGTCGGGAACTTAAATAATATGCGTGCCACCTATTTGGAGACCTTATCTGTAAGTACAACCAAAGGATATGCCTCAGCACTTGTCCCGAAAGTAGTGACACAAGTCGGTTCTGTGATAGAAGAGCTTGACACCTCATACTGTATAGAGTCCGATCTGGATTTATATTGTACTAGAATAGTGACCTTCCCCATGTCCCCAGGTATTTATTCCTGTTTGAGCGGCAACACATCAGCTTGCATGTATTCAAAGACTGAAGGCGCACTCACTACGCCGTATATGGCCCTTAGAGGCTCAGTTATTGCCAATTGTAAGATGACAACATGCAGATGTACAGACCCTCCTGGTATCATATCGCAAAATTATGGAGAAGCTGTATCCCTGATAGATAGACATTCATGCAATGTCTTATCATTAGACGGAATAACTCTGAGGCTCAGTGGGGAATTTGATGCAACTTATCAAAAGAACATCTCAATATTAGATTCTCAGGTCATCGTGACAGGCAATCTTGATATATCAACTGAACTTGGAAACGTCAACAATTCAATCAGCAATGCCCTGGATAGGTTGGCAGAAAGCAACAGCAAGCTAGAAAAAGTCAATGTCAGACTAACTAGCACATCTGCTCTCATTACCTATATTGTTCTAACTGTCATTTCCCTAATTTTCGGTGCACTTAGTCTGGTTTTAGCGTGTTACCTGATGTACAAACAGAAGGCACAACAAAAGACCTTGCTATGGCTTGGGAATAATACCCTCGATCAGATGAGAGCCACTACAAAAATGTGA
>GQ245811
ATGGGCTCCAAACCTTCTACCAGGATCCCAGCACCTCTAATGCTGATCACCCGGACTATGCTGATATTGAGCTGTATCCGTCTGACAAGCTCTCTTGACGGCAGGCCCCTTGCAGCTGCAGGAATTGTAGTAACAGGAGATAAGGCAGTCAATGTATACACCTCGTCTCAGACAGGGTCAATCATAGTCAAGTTGCTCCCGAATATGCCCAGAGATAAGGAGGCATGTGCAAAAGCCCCATTGGAGGCATATAACAGAACACTGACTACTCTGCTCACTCCTCTTGGCGACTCCATCCGCAAGATCCAAGGGTCTGTGTCCACGTCCGGAGGGAGGAGACAAAAACGCTTTATAGGTGCTGTTATTGGCAGTGTAGCTCTTGGGGTTGCAACAGCGGCACAGATAACAGCAGCTGCGGCCCTAATACAAGCCAAACAGAATGCCGCCAACATCCTCCGGCTTAAGGAGAGCATTGCTGCAACCAATGAAGCTGTGCACGAAGTCACCGACGGATTATCACAACTATCAGTGGCAGTTGGGAAGATGCAGCAGTTTGTCAATGACCAGTTTAATAATACGGCGCGAGAATTGGACTGTATAAAAATCACACAACAGGTCGGTGTAGAACTCAACCTATACCTAACTGAATTGACTACAGTATTCGGGCCACAGATCACCTCCCCTGCATTAACTCAGCTGACCATCCAGGCACTTTATAATTTAGCTGGTGGCAATATGGATTACTTATTAACTAAGTTAGGCATAGGAAACAATCAACTCAGCTCATTAATTGGTAGCGGCCTGATCACTGGTTACCCTATACTGTATGACTCACATACTCAACTCTTGGGCATACAAGTAAATCTGCCCTCGGTCGGGAACTTAAAGAATATGCGTGCCACCTATTTGGAGACCTTATCTGTAAGTACAACCAAAGGATATGCCTCAGCACTTGTCCCGAAAGTAGTGACACAAGTCGGTTCTGTGATAGAAGAGCTTGACACCTCATACTGTATAGAGTCCGATCTGGATTTATATTGTACTAGAATAGTGACATTCCCCATGTCCCCAGGTATTTATTCCTGTTTGAGCGGCAACACATCAGCTTGCATGTATTCAAAGACTGAAGGCGCACTCACTACGCCGTATATGGCCCTTAGAGGCTCAGTTATTGCTAATTGTAAGATAACAACATGCAGATGTACAGACCCTCCTGGTATCATATCGCAAAATTATGGAGAAGCTGTATCCCTGATAGATAGACATTCATGCAATGTCTTATCATTAGACGGAATAACTCTGAGGCTCAGTGGGGAATTTGATGCAACTTATCAAAAGAACATCTCAATATTAGATTCCCAGGTCATCGTGACAGGCAATCTTGATATATCAACTGAACTTGGAAACGTCAACAATTCAATCAGCAATGCCTTGGATAGGTTGGCAGAAAGCAACAGCAAGCTAGAAAAAGTCAATGTCAGACTAACTAGCACATCTGCTCTCATTACCTATATTGTTCTAACTGTCATTTCCCTAATTTTCGGTGCACTTAGTCTGGTTTTAGCGTGTTACCTGATGTACAAACAGAAAGCACAACAAAAGACCTTGCTATGGCTTGGGAATAATACCCTCGATCAGATGAGAGCCACCACAAGAGCATGA
>GQ245813
ATGGGCTCTAAACCTTCTACCAGGATCCCAGCACCTCTAATGCTGATCACCCGGACTATACTGATATTGAGCTGTATCCGTCTGACAAGCTCTCTTGACGGCAGGCCCCTTGCAGCTGCAGGAATTGTAGTAACAGGAGATAAGGCAGTCAATGTATACACCTCGTCTCAGACAGGGTCAATCATAGTCAAGTTGCTCCCGAATATGCCCAGAGATAAGGAGGCATGTGCAAAAGCCCCATTGGAGGCATATAACAGAACACTGACTACTCTGCTCACTCCTCTTGGCGACTCCATCCGCAAGATCCAAGGGTCTGTGTCCACGTCCGGAGGGAGGAGACAAAAACGCTTTATAGGTGCTGTTATTGGCAGTGTAGCTCTTGGGGTTGCAACAGCGGCACAGATAACAGCAGCTGCGGCCCTAATACAAGCCAAACAGAATGCCGCCAACATCCTCCGGCTTAAGGAGAGCATTGCTGCAACCAATGAAGCTGTGCACGAAGTCACCGACGGATTATCACAACTATCAGTGGCAGTTGGGAAGATGCAGCAGTTTGTCAATGACCAGTTTAATAATACGGCGCGAGAATTGGACTGTATAAAAATCACACAACAGGTCGGTGTAGAACTCAACCTATACCTAACTGAATTGACTACAGTATTCGGGCCACAGATCACCTCCCCTGCATTAACTCAGCTGACCATCCAGGCACTTTATAATTTAGCTGGTGGCAATATGGATTACTTATTAACTAAGTTAGGTATAGGAAACAATCAACTCAGCTCATTAATTGGTAGCGGCCTGGTCACTGGTTACCCTATACTGTATGACTCACATACTCAACTCTTGGGCATACAAGTAAATCTGCCCTCGGTCGGGAACTTGAAGAATATGCGTGCCACCTATTTGGAGACCTTATCTGTAAGTACAACCAAAGGATATGCCTCAGCACTTGTCCCGAAAGTAGTGACACAAGTCGGTTCTGTGATAGAAGAGCTTGACACCTCATACTGTATAGAGTCCGATCTGGATTTATATTGTACTAGAATAGTGACATTCCCCATGTCCCCAGGTATTTATTCCTGTTTGAGCGGCAACACATCAGCTTGCATGTATTCAAAGACTGAAGGCGCACTCACTACGCCGTATATGGCCCTTAGAGGCTCAGTTATTGCCAATTGTAAGATAACAACATGCAGATGTACAGACCCTCCTGGTATCATATCGCAAAATTATGGAGAAGCTGTATCCCTGATAGATAGACATTCATGCAATGTCTTATCATTAGACGGAATAACTCTGAGGCTCAGTGGGGAATTTGATGCAACTTATCAAAAGAACATCTCAATATTAGATTCCCAGGTCATCGTGACAGGCAATCTTGATATATCAACTGAACTTGGAAACGTCAACAATTCAATCAGCAATGCCTTGGATAGGTTGGCAGAAAGCAACAGCAAGCTAGAAAAAGTCAATGTCAGACTAACTAGCACATCTGCTCTCATTACCTATATTGTTCTAACTGTCATTTCCCTAATTTTCGGTGCACTTAGTCTGGTTTTAGCGTGTTACCTGATGTACAAACAGAAAGCACAACAAAAGACCTTGCTATGGCTTGGGAATAATACCCTCGATCAGATGAGAGCCACCACAAGAGCATGA
>GQ245799
ATGGGCTCCAAACCTTCTACCAGGATCCCAGCACCTCTAATGCTGATCACTCGGATTATGCTGATATTGAGCTGTATCCGTCTGACAAGCTCTCTTGACGGCAGGCCCCTTGCAGCTGCAGGAATTATAGTAACAGGAGATAAGGCAGTCAATGTATACACCTCGTCTCAGACAGGGTCAATCATAGTCAAGTTGCTCCCGAATATGCCCAGGGATAAGGAGGCATGTGCAAAAGCCCCATTGGAGGCATATAACAGAACACTAACTACTCTGCTCACTCCTCTTGGCGACTCCATCCGCAAGATCCAAGGGTCTGTGTCCACGTCCGGAGGAAGGAGACAAAAACGCTTTATAGGTGCTGTTATTGGCAGTGTAGCTCTTGGGGTTGCAACAGCGGCACAGATAACAGCAGCTGCGGCCCTAATACAAGCCAAACAGAATGCCGCCAACATCCTCCGGCTTAAGGAGAGCATTGCTGCAACCAATGAAGCTGTGCATGAAGTCACCGACGGATTATCACAACTATCAGTGGCAGTTGGGAAGATGCAGCAGTTTGTCAATGACCAGTTTAATAATACGGCGCGAGAATTGGACTGTATAAAAATCACACAACAGGTCGGTGTAGAACTCAACCTATACCTAACTGAATTGACTACAGTATTCGGGCCACAGATCACCTCCCCTGCATTAACTCAGCTGACCATCCAGGCACTTTATAATTTAGCTGGTGGCAATATGGATTACTTATTAACTAAGTTAGGTATAGGAAACAATCAACTCAGCTCATTAATTGGTAGCGGCCTAATCACTGGTTACCCTATACTATATGACTCACATACTCAACTCTTGGGCATACAAGTAAATCTGCCCTCAGTCGGGAACTTAAATAATATGCGTGCCACCTATTTGGAGACCTTATCTGTAAGTACAACCAAAGGATATGCCTCAGCACTTGTCCCGAAAGTAGTGACACAAGTCGGTTCCGTGATAGAAGAGCTTGACACCTCATACTGTATAGAGTCCGATCTGGATTTATATTGTACTAGAATAGTGACATTCCCCATGTCCCCAGGTATTTATTCCTGTTTGAGCGGCAACACATCAGCTTGCATGTATTCAAAGACTGAAGGCGCACTCACTACGCCGTATGTGGCCCTTAGAGGCTCAGTTATTGCCAATTGTAAGATAACAACATGCAGATGTACAGACCCTCCTGGTATCATATCGCAAAATTACGGAGAAGCTGTATCCCCGATAGATAGACATTCATGCAATGTCTTATCATTAGACGGAATAACCCTGAGGCTCAGTGGGGAATTTGATGCAACTTATCAAAAGAACATCTCAATATTAGATTCTCAGGTCATCATGACAGGCAATCTTGATATATCAACTGAACTTGGAAACGTCAACAATTCAATCAGCAATGCCTTGGATAGGTTGGCAGAAAGCAACAGCAAGCTAGAAAAAGTCAATGTCAGACTAACTAGCACATCTGCTCTCATTACCTATATTGTTCTAACTGTCATTTCCCTAATTTTCGGTGCACTTAGTCTGGTTTTAGCGTGTTACCTGATGTACAAACAGAAGGCACAACAAAAGACCTTGCTATGGCTTGGGAATAACACCCTCGATCAGATGAGAGCCACCACAAGAGCATGA
>GQ245819
ATGGGCTCCAAACCTTCTACCAGGATCCCAGCACCTCTAATGCTGATCACTCAGATTATGCTGATATTGAGCTGTATCCGCCTGACAAGCTCTCTTGACGGCAGGCCCCTTGCAGCTGCAGGAATTGTAGTAACAGGAGATAAGGCAGTCAATGTATACACCTCATCTCAGACAGGGTCAATCATAGTCAAGTTGCTCCCGAATATGCCCAGGGATAAGGAGGCATGTGCAAAAGCCCCATTGGAAGCATATAACAGAACACTGACTACTCTGCCCACTCCTCTTGGCGACTCCATCCGCAAGATCCAAGGGTCTGTGTCCACGTCCGGAGGAAGGAGACAAAAACGCTTTATAGGTGCTGTTATTGGCAGTGTAGCTCTTGGGGTTGCAACAGCGGCACAGATAACAGCAGCTGCGGCCCTAATACAAGCCAAACAGAATGCCGCCAACATCCTCCGGTTTAAGGAGAGCATTGCTGCAACCAATGAAGCTGTGCATGAAGTCACCGACGGATTATCACAACTATCAGTGGCAGTTGGGAAGATGCAGCAGTTTGTCAATGACCAGTTTAATAATACGGCGCGAGAATTGGACTGTATAAAAATCACACAACAGGTCGGTGTAGAACTCAACCTATACCTAACTGAATTGACTACAGTATTCGGGCCACAGATCACTTCCCCTGCATTAACTCAGCTGACCATCCAGGCACTTTATAATTTAGCTGGTGGCAATATGGATTACTTATTAACTAAGTTAGGTATAGGAAACAATCAACTCAGCTCATTAATTGGTAGCGGCCTGATCACTGGTTACCCTATACTGTATGATTCACATACTCAACTCTTGGGTATACAAGTAAATCTGCCCTCAGTCGGGAACTTAAATAATATGCGTGCCACCTATTTGGAGACCTTATCTGTAAGTACAACCAAAGGATATGCCTCAGCACTTGTCCCGAAAGTAGTGACTCAAGTCGGTTCTGTGATAGAAGAGCTTGACACCTCATACTGTATAGAGTCCGATCTGGATTTATATTGTACTAGAATAGTGACATTCCCTATGTCCGCAGGTATTTATTCCTGTTTGAGCGGCAACACATCAGCTTGCATGTATTCAAAGACTGAAGGCGCACTCACTACGCCGTATATGGCCCTTAGAGGCTCAGTTATTGCCAATTGTAAGATAACAACATGCAGATGTACAGACCCTCCTAGTATCATATCGCAAAATTACGGAGAAGCTGTATCCCTGATAGATAGACATTCATGCAATGTCTTATCATTAGACGGAATAACTCTGAGGCTCAGTGGGGAATTTGATGCAACTTATCAAAAGAACATCTCAATATTAGATTCTCAGGTCATCGTGACAGGCAATCTTGATATATCAACTGAACTTGGAAACGTCAACAATTCAATCAGCAGTGCCTTGGATAGGTTGGCAGAAAGCAACAGCAAACTAGAAAAAGTCAATGTCAGACTAACTAGCACATCTGCTCTCATTACCTATATTGTTCTAACTGTCATTTCCCTAATTTTCGGTGCTCTTAGTCTGGTTTTAGCGTGTTACCTGATGTACAAACAGAAGGCACAACAAAAGACCTTGCTATGGCTTGGGAATAATACCCTCGATCAGATGAGAGCCACCACAAGAGCATGA
>FJ608338
ATGGGCTCCAAACCTTCTACCAGGATCCCAGCACCTCTAATGCTGATCACTCGGATTATGCTGATATTGAGCTGTATCCGTCTGACAAGCTCTCTTGATGGCAGGCCCCTTGCAGCTGCAGGAATTGTAGTAACAGGAGATAAGGCAGTCAATGTATATACCTCGTCTCAGACAGGGTCAATCATAGTCAAGTTGCTCCCGAATATGCCCAGAGATAAGGAGGCATGTGCAAAAGCCCCATTGGAGGCATATAACAGAACACTGACTACTCTGCTCACTCCTCTTGGCGACTCCATCCGCAAGATCCAAGGGTCTGTGTCCACGTCCGGAGGAAGGAGACAAAAACGCTTTATAGGTGCTGTTATTGGCAGTGTAGCTCTTGGGGTTGCAACAGCGGCACAGATAACAGCAGCTGCGGCCCTAATACAAGCCAAACAGAATGCTGCCAACATCCTCCGGCTTAAGGAGAGCATTGCTGCAACCAATGAAGCTGTGCATGAAGTCACCGACGGATTATCACAACTATCAGTGGCAGTTGGGAAGATGCAGCAGTTTGTCAATGACCAGTTTAATAATACGGCGCGAGAATTGGACTGTATAAAAATCACACAACAGGTCGGTGTAGAACTCAACCTATACCTAACTGAATTGACTACAGTATTCGGGCCACAGATCACCTCCCCTGCATTAACTCAGCTGACCATTCAGGCACTTTATAATTTAGCTGGTGGCAATATGGATTACTTATTAACTAAGTTAGGTATAGGAAACAATCAACTCAGCTCATTAATTGGTAGCGGCCTGATCACTGGTTACCCTATACTGTATGACTCACATACTCAACTCTTGGGCATACAAGTAAATCTGCCCTCAGTCGGGAACTTAAATAATATGCGTGCCACCTATTTGGAGACCTTATCTGTAAGTACAACCAAAGGATATGCCTCAGCACTTGTCCCGAAAGTAGTGACACAAGTCGGTTCTGTGATAGAAGAGCTTGACACCTCATACTGTATAGAGTCCGATCTGGATTTATATTGTACTAGAATAGTGACATTCCCCATGTCCCCAGGTATTTATTCCTGTTTGAGCGGCAACACATCAGCTTGCATGTATTCAAAGACCGAAGGCGCACTCACTACGCCGTATATGGCCCTTAGAGGCTCAGTTATTGCCAATTGTAAGATAACAACATGCAGATGTACAGACCCTCCTGGTATCATATCGCAAAATTACGGAGAAGCTGTATCCCTGATAGATAGACATTCATGCAATGTCTTATCATTAGACGGAGTAACTCTGAGACTCAGTGGGGAATTTGATGCAACTTATCAAAAGAACATCTCAATATTAGATTCTCAGGTCATCGTGACAGGCAATCTTGATATATCAACTGAACTTGGAAACGTCAACAATTCAATCAGCAATGCCTTGGATAGGTTGGCAGAAAGCAACAGCAAGCTAGAAAAAGTCAATGTCAGACTAACTAGCACACCTGCTCTCATTACCTATATTGTTCTAACTGTCATTTCCCTGATTTTCGGTGCACTTAGTCTGGTTTTAGCGTGTTACCTGATGTACAAACAGAAGGCACAACAAAAGACCTTGCTATGGCTTGGGAATAATACCCTTGATCAGATGAGAGCCACCACAAGAGCA---
>FJ608339
ATGGGCTCCAAACCTTCTACCAGGATCCCAGCACCTCTAATGCTGATCACTCGGATTATGCTGATATTGAGCTGTATCCGTCTGACAAGCTCTCTTGATGGCAGGCCCCTTGCAGCTGCAGGAATTGTAGTAACAGGAGATAAGGCAGTCAATGTATATACCTCGTCTCAGACAGGGTCAATCATAGTCAAGTTGCTCCCGAATATGCCCAGAGATAAGGAGGCATGTGCAAAAGCCCCATTGGAGGCATATAACAGAACACTGACTACTCTGCTCACTCCTCTTGGCGACTCCATCCGCAAGATCCAAGGGTCTGTGTCCACGTCCGGAGGAAGGAGACAAAAACGCTTTATAGGTGCTGTTATTGGCAGTGTAGCTCTTGGGGTTGCAACAGCGGCACAGATAACAGCAGCTGCGGCCCTAATACAAGCCAAACAGAATGCTGCCAACATCCTCCGGCTTAAGGAGAGCATTGCTGCAACCAATGAAGCTGTGCATGAAGTCACCGACGGATTATCACAACTATCAGTGGCAGTTGGGAAGATGCAGCAGTTTGTCAATGACCAGTTTAATAATACGGCGCGAGAATTGGACTGTATAAAAATCACACAACAGGTCGGTGTAGAACTCAACCTATACCTAACTGAATTGACTACAGTATTCGGGCCACAGATCACCTCCCCTGCATTAACTCAGCTGACCATTCAGGCACTTTATAATTTAGCTGGTGGCAATATGGATTACTTATTAACTAAGTTAGGTATAGGAAACAATCAACTCAGCTCATTAATTGGTAGCGGCCTGATCACTGGTTACCCTATACTGTATGACTCACATACTCAACTCTTGGGCATACAAGTAAATCTGCCCTCAGTCGGGAACTTAAATAATATGCGTGCCACCTATTTGGAGACCTTATCTGTAAGTACAACCAAAGGATATGCCTCAGCACTTGTCCCGAAAGTAGTGACACAAGTCGGTTCTGTGATAGAAGAGCTTGACACCTCATACTGTATAGAGTCCGATCTGGATTTATATTGTACTAGAATAGTGACATTCCCCATGTCCCCAGGTATTTATTCCTGTTTGAGCGGCAACACATCAGCTTGCATGTATTCAAAGACCGAAGGCGCACTCACTACGCCGTATATGGCCCTTAGAGGCTCAGTTATTGCCAATTGTAAGATAACAACATGCAGATGTACAGACCCTCCTGGTATCATATCGCAAAATTACGGAGAAGCTGTATCCCTGATAGATAGACATTCATGCAATGTCTTATCATTAGACGGAGTAACTCTGAGACTCAGTGGGGAATTTGATGCAACTTATCAAAAGAACATCTCAATATTAGATTCTCAGGTCATCGTGACAGGCAATCTTGATATATCAACTGAACTTGGAAACGTCAACAATTCAATCAGCAATGCCTTGGATAGGTTGGCAGAAAGCAACAGCAAGCTAGAAAAAGTCAATGTCAGACTAACTAGCACACCTGCTCTCATTACCTATATTGTTCTAACTGTCATTTCCCTGATTTTCGGTGCACTTAGTCTGGTTTTAGCGTGTTACCTGATGTACAAACAGAAGGCACAACAAAAGACCTTGCTATGGCTTGGGAATAATACCCTTGATCAGATGAGAGCCACCACAAGAGCA---
>KC542894
ATGGGCTCCAAACCTTCTACCAGGATCCCAGCACCTCTAATGCTGATCACTCGGATTATGCTGATATTGAGCTGTATCCGTCTGACAAGCTCTCTTGATGGCAGGCCCCTTGCAGCTGCAGGAATTGTAGTAACAGGAGATAAGGCAGTCAATGTATATACCTCGTCTCAGACAGGGTCAATCATAGTCAAGTTGCTCCCGAATATGCCCAGAGATAAGGAGGCATGTGCAAAAGCCCCATTGGAGGCATATAACAGAACACTGACTACTCTGCTCACTCCTCTTGGCGACTCCATCCGCAAGATCCAAGGGTCTGTGTCCACGTCCGGAGGAAGGAGACAAAAACGCTTTATAGGTGCTGTTATTGGCAGTGTAGCTCTTGGGGTTGCAACAGCGGCACAGATAACAGCAGCTGCGGCCCTAATACAAGCCAAACAGAATGCTGCCAACATCCTCCGGCTTAAGGAGAGCATTGCTGCAACCAATGAAGCTGTGCATGAAGTCACCGACGGATTATCACAACTATCAGTGGCAGTTGGGAAGATGCAGCAGTTTGTCAATGACCAGTTTAATAATACGGCGCGAGAATTGGACTGTATAAAAATCACACAACAGGTCGGTGTAGAACTCAACCTATACCTAACTGAATTGACTACAGTATTCGGGCCACAGATCACCTCCCCTGCATTAACTCAGCTGACCATTCAGGCACTTTATAATTTAGCTGGTGGCAATATGGATTACTTATTAACTAAGTTAGGTATAGGAAACAATCAACTCAGCTCATTAATTGGTAGCGGCCTGATCACTGGTTACCCTATACTGTATGACTCACATACTCAACTCTTGGGCATACAAGTAAATCTGCCCTCAGTCGGGAACTTAAATAATATGCGTGCCACCTATTTGGAGACCTTATCTGTAAGTACAACCAAAGGATATGCCTCAGCACTTGTCCCGAAAGTAGTGACACAAGTCGGTTCTGTGATAGAAGAGCTTGACACCTCATACTGTATAGAGTCCGATCTGGATTTATATTGTACTAGAATAGTGACATTCCCCATGTCCCCAGGTATTTATTCCTGTTTGAGCGGCAACACATCAGCTTGCATGTATTCAAAGACCGAAGGCGCACTCACTACGCCGTATATGGCCCTTAGAGGCTCAGTTATTGCCAATTGTAAGATAACAACATGCAGATGTACAGACCCTCCTGGTATCATATCGCAAAATTACGGAGAAGCTGTATCCCTGATAGATAGACATTCATGCAATGTCTTATCATTAGACGGAGTAACTCTGAGACTCAGTGGGGAATTTGATGCAACTTATCAAAAGAACATCTCAATATTAGATTCTCAGGTCATCGTGACAGGCAATCTTGATATATCAACTGAACTTGGAAACGTCAACAATTCAATCAGCAATGCCTTGGATAGGTTGGCAGAAAGCAACAGCAAGCTAGAAAAAGTCAATGTCAGACTAACTAGCACACCTGCTCTCATTACCTATATTGTTCTAACTGTCATTTCCCTGATTTTCGGTGCACTTAGTCTGGTTTTAGCGTGTTACCTGATGTACAAACAGAAGGCACAACAAAAGACCTTGCTATGGCTTGGGAATAATACCCTTGATCAGATGAGAGCCACCACAAGAGCATGA
>KC542914
ATGGGCTCCAAACCTTCTACCAGGATCCCAGCACCTCTAATGCTGATCACTCGGATTATGCTGATATTGAGCTGTATCCGTCTGACAAGCTCTCTTGATGGCAGGCCCCTTGCAGCTGCAGGAATTGTAGTAACAGGAGATAAGGCAGTCAATGTATATACCTCGTCTCAGACAGGGTCAATCATAGTCAAGTTGCTCCCGAATATGCCCAGAGATAAGGAGGCATGTGCAAAAGCCCCATTGGAGGCATATAACAGAACACTGACTACTCTGCTCACTCCTCTTGGCGACTCCATCCGCAAGATCCAAGGGTCTGTGTCCACGTCCGGAGGAAGGAGACAAAAACGCTTTATAGGTGCTGTTATTGGCAGTGTAGCTCTTGGGGTTGCAACAGCGGCACAGATAACAGCAGCTGCGGCCCTAATACAAGCCAAACAGAATGCTGCCAACATCCTCCGGCTTAAGGAGAGCATTGCTGCAACCAATGAAGCTGTGCATGAAGTCACCGACGGATTATCACAACTATCAGTGGCAGTTGGGAAGATGCAGCAGTTTGTCAATGACCAGTTTAATAATACGGCGCGAGAATTGGACTGTATAAAAATCACACAACAGGTCGGTGTAGAACTCAACCTATACCTAACTGAATTGACTACAGTATTCGGGCCACAGATCACCTCCCCTGCATTAACTCAGCTGACCATTCAGGCACTTTATAATTTAGCTGGTGGCAATATGGATTACTTATTAACTAAGTTAGGTATAGGAAACAATCAACTCAGCTCATTAATTGGTAGCGGCCTGATCACTGGTTACCCTATACTGTATGACTCACATACTCAACTCTTGGGCATACAAGTAAATCTGCCCTCAGTCGGGAACTTAAATAATATGCGTGCCACCTATTTGGAGACCTTATCTGTAAGTACAACCAAAGGATATGCCTCAGCACTTGTCCCGAAAGTAGTGACACAAGTCGGTTCTGTGATAGAAGAGCTTGACACCTCATACTGTATAGAGTCCGATCTGGATTTATATTGTACTAGAATAGTGACATTCCCCATGTCCCCAGGTATTTATTCCTGTTTGAGCGGCAACACATCAGCTTGCATGTATTCAAAGACCGAAGGCGCACTCACTACGCCGTATATGGCCCTTAGAGGCTCAGTTATTGCCAATTGTAAGATAACAACATGCAGATGTACAGACCCTCCTGGTATCATATCGCAAAATTACGGAGAAGCTGTATCCCTGATAGATAGACATTCATGCAATGTCTTATCATTAGACGGAGTAACTCTGAGACTCAGTGGGGAATTTGATGCAACTTATCAAAAGAACATCTCAATATTAGATTCTCAGGTCATCGTGACAGGCAATCTTGATATATCAACTGAACTTGGAAACGTCAACAATTCAATCAGCAATGCCTTGGATAGGTTGGCAGAAAGCAACAGCAAGCTAGAAAAAGTCAATGTCAGACTAACTAGCACACCTGCTCTCATTACCTATATTGTTCTAACTGTCATTTCCCTGATTTTCGGTGCACTTAGTCTGGTTTTAGCGTGTTACCTGATGTACAAACAGAAGGCACAACAAAAGACCTTGCTATGGCTTGGGAATAATACCCTTGATCAGATGAGAGCCACCACAAGAGCATGA
>JN618349
ATGGGCTCCAAACCTTCTACCAGGATCCCAGCACCTCTAATGCTGATCACTCGGATTATGCTGATATTGAGCTGTATCCGTCTGACAAGCTCTCTTGACGGCAGGCCTCTTGCAGCTGCAGGAATTGTAGTAACAGGAGATAAGGCAGTCAATGTATACACCTCGTCTCAGACAGGGTCAATCATAGTCAAGTTGCTCCCGAATATGCCCAGAGATAAGGAGGCGTGTGCAAAAGCCCCATTAGAGGCATATAACAGAACACTGACTACTTTGCTCACTCCTCTTGGCGACTCCATCCGCAAGATCCAAGGGTCTGTGTCCACGTCTGGAGGAAGGAGACAAAAACGCTTTATAGGTGCTGTTATTGGCAGTGTAGCTCTTGGGGTTGCAACAGCGGCACAGATAACAGCAGCTGCGGCCCTAATACAAGCCAACCAGAATGCCGCCAACATCCTCCGGCTTAAGGAGAGCATTGCTGCAACCAATGAAGCTGTGCATGAAGTCACCGACGGATTATCACAACTATCAGTGGCAGTTGGGAAGATGCAGCAGTTTGTCAATGACCAGTTTAATAATACGGCGCGAGAATTGGACTGTATAAAAATCACACAACAGGTTGGTGTAGAACTCAACCTATACCTAACTGAATTGACTACAGTATTCGGGCCACAGATCACCTCCCCTGCATTAACTCAGCTGACCATCCAGGCACTTTATAATTTAGCTGGTGGCAATATGGATTACTTATTAACTAAGTTAGGTATAGGAAACAATCAACTCAGCTCATTAATTGGTAGCGGCCTGATCACTGGTTACCCTATACTGTATGACTCACATACTCAACTCTTGGGCATACAAGTAAATCTGCCCTCAGTCGGGAACTTAAATAATATGCGTGCCACCTATTTGGAGACCTTATCTGTAAGTACAACCAAAGGATATGCCTCAGCACTTGTCCCGAAAGTAGTGACACAAGTCGGTTCTGTGATAGAAGAGCTTGACACCTCATACTGTATAGAGTCCGATCTGGATTTATATTGTACTAGAATAGTGACATTCCCCATGTCCCCAGGTATTTATTCCTGTTTGAGCGGCAACACATCAGCTTGCATGTATTCAAAGACTGAAGGCGCACTCACTACGCCGTATATGGCCCTTAGAGGCTCAGTTATTGCCAATTGTAAGATAACAACATGCAGATGTACAGACCCTCCTGGTATCATATCGCAAAATTACGGAGAAGCTGTATCCTTGATAGATAGACATTCATGCAATGTCTTATCATTAGACGGAATAACTCTGAGGCTCAGTGGGGAATTTGATGCAACTTATCAAAAGAACATCTCAATATTAGATTCTCAGGTCATCGTGACAGGCAATCTTGATATATCAACTGAACTTGGAAACGTCAACAATTCAATCAGCAATGCCTTGGATAAGTTGGCAGAAAGCAACAGCAAGCTGGAAAAAGTCAATGTCAGACTAACTAGCACATCTGCTCTCATTACCTATATTGTTCTAACTGTCATTTCCCTAATTTTCGGTGCACTTAGTCTGGTTTTAGCGTGTTACCTGATGTACAAACAGAAGGCACAACAAAAGACCTTGCTATGGCTTGGGAATAATACCCTCGATCAGATGAGAGCCACCACAAGAGCATGA
>GQ245808
ATGGGCTCCAAACCTTCTACCAGGATCCCAGCACCTCCAATGCTGATCACTCGGATTATGCTGATATTGAGCTGTATCCGTCTGACAAGCTCTCTTGACGGCAGGCCCCTTGCAGCTGCAGGAATTGTAGTAACAGGAGATAAGGCAGTCAATGTATACACCTCATCTCAGACAGGGTCAATCATAGTCAAGTTGCTCCCGAATATGCCCAGAGATAAGGAGGCATGTGCAAAAGCCCCATTGGAGGCATATAACAGAACACTGACTACTCTGCTCACTCCCCTTGGCGACTCCATCCGCAAGATCCAAGGGTCTGTGTCCACGTCCGGAGGAAGGAGACAAAAACGCTTTATAGGTGCTGTTATTGGCAGTGTAGCTCTTGGGGTTGCAACAGCGGCACAGATAACAGCAGCTGCGGCCCTAATACAAGCCAAACAGAATGCCGCCAACATCCTCCGGCTTAAGGAGAGCATTGCTGCAACCAATGAAGCTGTGCATGAAGTCACCGACGGATTATCACAACTATCAGTGGCAGTTGGGAAGATGCAGCAGTTTGTCAATGACCAGTTTAATAATACGGCGCGAGAATTGGACTGTATAAAAATCACACAACAGGTCGGTGTAGAACTCAACCTATACCTAACTGAATTGACTACAGTATTCGGGCCACAGATCACCTCCCCTGCATTAACTCAGCTGACCATCCAGGCACTTTATAATTTAGCTGGTGGCAATATGGATTACTTATTAACTAAGTTAGGTATAGGAAACAATCAACTCAGCTCATTAATTGGTAGCGGCCTGATCTCTGGTTACCCTATACTGTATGACTCACATACTCAACTCTTGGGCATACAAGTAAATCTGCCCTCAGTCGGGAACTTAAATAATATGCGTGCCACCTATTTGGAGACCTTATCTGTAAGTACAACCAAAGGATATGCCTCAGCACTTGTCCCGAAAGTAGTGGCACAAGTCGGTTCTGTGATAGAAGAGCTTGACACCTCATACTGTATAGAGTCCGATCTGGATTTATATTGTACTAGAATAGTGACATTCCCCATGTCCCCAGGTATTTATTCCTGTTTGAGCGGCAACACATCAGCTTGCATGTATTCAAAGACTGAAGGCGCACTCACTACGCCGTATATGACCCTTAGAGGCTCAGTTATTGCTAATTGTAAGATAACAACATGCAGATGTACAGACCCTCCTGGTATCATATCGCAAAATTACGGAGAAGCTGTATCCCTGATAGATAGACATTCATGCAATGTCTTATCATTAGACGGAATAACTCTGAGGCTCAGTGGGGAATTTGATGCAACTTATCAAAAGAACATCTCAATATTAGATTCTCAGGTCATCGTGACAGGCAATCTTGATATATCAACTGAACTTGGAAACGTCAACAATTCAATCAGCAGTGCCTTGGATAGGTTGGCAGAAAGCAACAGCAAGCTAGAAAAAGTCAATGTCAGACTAACTAGCACATCTGCTCTCATTACCTATATTGTTCTAACTGTCATTTCCCTAATTTTCGGTGCACTTAGTCTGGTTTTAGCGTGTTACCTGATGTACAAACAGAAGGCACAACAAAAGACCTTGCTATGGCTTGGGAATAATACCCTCGATCAGATGAGAGCCACCACAAGAGCATGA
>KC542892
ATGGGCTCCAAACCTTCTACCAGGATCCCAGCACCTCTAATGCTGATCACTCGGATTATGCTGATATTGAGCTGTATCCGTCTGACAAGCTCTCTTGACGGCAGGCCCCTTGCAGCTGCAGGAATTGTAGTAACAGGAGATAAGGCAGTCAATGTATACACCTCGTCTCAGACAGGGTCAATCATAGTCAAGTTGCTCCCGAATATGCCCAGAGATAAGGAGGCATGTGCAAAAGCCCCATTGGAGGCATATAACAGAACACTGACTACTCTGCTCACTCCTCTTGGCGACTCCATCCGCAAGATCCAAGGGTCTGTGTCCACGTCCGGAGGAAGGAGACAAAAACGCTTTATAGGTGCTGTTATTGGCAGTGTAGCTCTTGGGGTTGCAACAGCGGCACAGATAACAGCAGCTGCGGCCCTAATACAAGCCAAACAGAATGCCGCCAACATCCTCCGGCTTAAGGAGAGCATTGCTGCAACCAATGAAGCTGTGCATGAAGTCACCGACGGATTATCACAACTATCAGTGGCAGTTGGGAAGATGCAGCAGTTTGTCAATGACCAGTTTAATAATACGGCGCGAGAATTGGACTGTATAAAAATCACACAACAGGTCGGTGTAGAACTCAACCTATACCTAACTGAATTGACTACAGTATTCGGGCCACAGATCACTTCCCCTGCATTAACTCAGCTGACCATCCAGGCACTTTATAATTTAGCTGGTGGCAATATGGATTACTTATTAACTAAGTTAGGTATAGGAAACAATCAACTCAGCTCATTAATTGGTAGCGGCCTGATCACTGGTTACCCTATACTGTATGACTCACATACTCAACTCTTGGGCATACAAGTAAATCTGCCCTCAGTCGGGAACTTAAATAATATGCGTGCCACCTATTTGGAGACCTTATCTGTAAGTACAACCAAAGGATATGCCTCAGCACTTGTCCCGAAAGTAGTGACACAAGTCGGTTCTGTGATAGAAGAGCTTGACACCTCATACTGTATAGAGTCCGATCTGGATTTATATTGTACTAGAATAGTGACATTCCCCATGTCCCCAGGTATTTATTCCTGTTTGAGCGGCAACACATCAGCTTGCATGTATTCAAAGACTGAAGGCGCACTCACTACGCCGTATATGGCCCTTAGAGGCTCAGTTATTGCCAATTGTAAGATAACAACATGCAGATGTACAGACCCTCCTGGTATCATATCGCAAAATTACGGAGAAGCTGTATCCCTGATAGATAGACATTCATGCAATGTCTTATCATTAGACGGAATAACTCTGAGGCTCAGTGGGGAATTTGATGCAACTTATCAAAAGAACATCTCAATATTAGATTCTCAGGTCATCGTGACAGGCAATCTTGATATATCAACTGAACTTGGAAACGTCAACAATTCAATCAGCAGTGCCTTGGATAGGTTGGCAGAAAGCAACAGCAAGCTAGAAAAAGTCAATGTCAGACTAACTAGCACATCTGCTCTCATTACCTATATTGTTCTAACTGTCATTTCCCTAATTTTCGGTGCACTTAGTCTGGTTTTAGCGTGTTACCTGATGTACAAACAGAAGGCACAACAAAAGACCTTGCTATGGCTTGGGAATAATACCCTCGATCAGATGAGAGCCACCACAAGAGCATGA
>KC542893
ATGGGCTCCAAACCTTCTACCAGGATCCCAGCACCTCTAATGCTGATCACTCGGATTATGCTGATATTGAGCTGTATCCGTCTGACAAGCTCTCTTGACGGCAGGCCCCTTGCAGCTGCAGGAATTGTAGTAACAGGAGATAAGGCAGTCAATGTATACACCTCGTCTCAGACAGGGTCAATCATAGTCAAGTTGCTCCCGAATATGCCCAGAGATAAGGAGGCATGTGCAAAAGCCCCATTGGAGGCATATAACAGAACACTGACTACTCTGCTCACTCCTCTTGGCGACTCCATCCGCAAGATCCAAGGGTCTGTGTCCACGTCCGGAGGAAGGAGACAAAAACGCTTTATAGGTGCTGTTATTGGCAGTGTAGCTCTTGGGGTTGCAACAGCGGCACAGATAACAGCAGCTGCGGCCCTAATACAAGCCAAACAGAATGCCGCCAACATCCTCCGGCTTAAGGAGAGCATTGCTGCAACCAATGAAGCTGTGCATGAAGTCACCGACGGATTATCACAACTATCAGTGGCAGTTGGGAAGATGCAGCAGTTTGTCAATGACCAGTTTAATAATACGGCGCGAGAATTGGACTGTATAAAAATCACACAACAGGTCGGTGTAGAACTCAACCTATACCTAACTGAATTGACTACAGTATTCGGGCCACAGATCACTTCCCCTGCATTAACTCAGCTGACCATCCAGGCACTTTATAATTTAGCTGGTGGCAATATGGATTACTTATTAACTAAGTTAGGTATAGGAAACAATCAACTCAGCTCATTAATTGGTAGCGGCCTGATCACTGGTTACCCTATACTGTATGATTCACATACTCAACTCTTGGGCATACAAGTAAATCTGCCCTCAGTCGGGAACTTAAATAATATGCGTGCCACCTATTTGGAGACCTTATCTGTAAGTACAACCAAAGGATATGCCTCAGCACTTGTCCCGAAAGTAGTGACACAAGTCGGTTCTGTGATAGAAGAGCTTGACACCTCATACTGTATAGAGTCCGATCTGGATTTATATTGTACTAGAATAGTGACATTCCCTATGTCCCCAGGTATTTATTCCTGTTTGAGCGGCAACACATCAGCTTGCATGTATTCAAAGACTGAAGGCGCACTCACTACGCCGTATATGGCCCTTAGAGGCTCAGTTATTGCCAATTGTAAGATAACAACATGCAGATGTACAGACCCTCCTGGTATCATATCGCAAAATTACGGAGAAGCTGTATCCCTGATAGATAGACATTCATGCAATGTCTTATCATTAGACGGAATAACTCTGAGGCTCAGTGGGGAATTTGATGCAACTTATCAAAAGAACATCTCAATATTAGATTCTCAGGTCATCGTGACAGGCAATCTTGATATATCAACTGAACTTGGAAACGTCAACAATTCAATCAGCAGTGCCTTGGATAGGTTGGCAGAAAGCAACAGCAAGCTAGAAAAAGTCAATGTCAGACTAACTAGCACATCTGCTCTCATTACCTATATTGTTCTAACTGTCATTTCCCTAATTTTCGGTGCACTTAGTCTGGTTTTAGCGTGTTACCTGATGTACAAACAGAAGGCACAACAAAAGACCTTGCTATGGCTTGGGAATAATACCCTCGATCAGATGAGAGCCACCACAAGAGCATGA
>FJ480800
ATGGGCTCCAAACCTTCTACCAGGATCCCAGCACCTCTAATGCTGATCACTCGGATTATGCTGATATTGAGCTGTATCCGTCTGACAAGCTCTCTCGACGGCAGGCCCCTTGCAGCTGCAGGAATTGTAGTAACAGGAGATAAGGCAGTCAATGTATACACCTCGTCTCAGACAGGGTCAATCATAGTCAAGTTGCTCCCGAATATGCCCAGAGATAAGGAGGCATGTGCAAAAGCCCCATTGGAGGCATATAACAGAACACTGACTACTCTGCTCACTCCTCTTGGCGACTCCATCCGCAAGATCCAAGGGTCTGTGTCCACGTCCGGAGGAAGGAGACAGAAACGCTTTATAGGTGCTGTTATTGGCAGTGTAGCTCTTGGGGTTGCAACAGCAGCACAGATAACAGCAGCTGCGGCCCTAATACAAGCCAAACAGAATGCCGCCAACATCCTCCGGCTTAAGGAGAGCATTGCTGCAACCAATGAAGCTGTGCATGAAGTCACCGACGGATTATCACAACTATCAGTGGCAGTTGGGAAGATGCAGCAGTTTGTCAATGACCAGTTTAATAATACGGCGCGAGAATTGGACTGTATAAAAATCACACAACAGGTCGGTGTAGAACTCAACCTATACCTAACTGAATTGACTACAGTATTCGGGCCACAGATCACCTCCCCTGCATTAACTCAGCTGACCATCCAGGCACTTTATAATTTAGCTGGTAGCAATATGGATTACTTATTAACTAAGTTAGGTATAGGAAACAATCAACTCAGCTCATTAATTGGTAGCGGCCTGATCACTGGTTACCCTATACTGTATGACTCACATACTCAACTCTTGGGCATACAAGTAAATCTGCCCTCAGTCGGGAACTTAAATAATATGCGTGCCACCTATTTGGAGACCTTATCTGTAAGTACAACCAAAGGATATGCCTCAGCACTTGTCCCGAAAGTAGTGACACAAGTCGGTTCTGTGATAGAAGAGCTTGACACCTCATACTGTATAGAGTCCGATCTGGATTTATATTGTACTAGAATAGTGACATTCCCCATGTCCCCAGGTATTTATTCCTGTTTGAGCGGCAACACATCAGCTTGCATGTATTCAAAGACTGAAGGCGCACTCACTACGCCGTATATGGCCCTTAGAGGCTCAGTTATTGCCAATTGTAAGATAACAACATGCAGATGTACAGACCCTCCTGGTATCATATCGCAAAATTACGGAGAAGCTGTATCCCTGATAGATAGACATTCATGCAATGTCTTATCATTAGACGGAATAACTCTGAGGCTCAGTGGGGAATTTGATGCAACTTATCAAAAGAACATCTCAATATTAGATTCCCAAGTCATCGTGACAGGCAATCTTGATATATCAACTGAACTTGGAAACGTCAACAATTCAATCAGCAATGCCTTGGATAGGTTGGCAGAAAGCAACAGCAAGCTAGAAAAAGTCAACGTCAGACTAACTAGCACATCTGCTCTCATTACCTATATTGTTCTAACTGTCATTTCCCTAATTTCCGGTGCACTTAGCCTGGTTTTAGCGTGTTACCTGATGTACAAACAGAAGGCACAACAAAAGACCTTGCTATGGCTTGGGAATAATACCCTCGATCAGATGAGAGCCACCACAAGAGCATGA
>FJ480803
ATGGGCTCCAAACCTTCTACCAGGATCCCAGCACCTCTAATGCTGATCACTCGGATTATGCTGATATTGAGCTGTATCCGTCTGACAAGCTCTCTCGACGGCAGGCCCCTTGCAGCTGCAGGAATTGTAGTAACAGGAGATAAGGCAGTCAATGTATACACCTCGTCTCAGACAGGGTCAATCATAGTCAAGTTGCTCCCGAATATGCCCAGAGATAAGGAGGCATGTGCAAAAGCCCCATTGGAGGCATATAACAGAACACTGACTACTCTGCTCACTCCTCTTGGCGACTCCATCCGCAAGATCCAAGGGTCTGTGTCCACGTCCGGAGGAAGGAGACAAAAACGCTTTATAGGTGCTGTTATTGGCAGTGTAGCTCTTGGGGTTGCAACAGCAGCACAGATAACAGCAGCTGCGGCCCTAATACAAGCCAAACAGAATGCCGCCAACATCCTCCGGCTTAAGGAGAGCATTGCTGCAACCAATGAAGCTGTGCATGAAGTCACCGACGGATTATCACAACTATCAGTGGCAGTTGGGAAGATGCAGCAGTTTGTCAATGACCAGTTTAATAATACGGCGCGAGAATTGGACTGTATAAAAATCACACAACAGGTCGGTGTAGAACTCAACCTATACCTAACTGAATTGACTACAGTATTCGGGCCACAGATCACCTCCCCTGCATTAACTCAGCTGACCATCCAGGCACTTTATAATTTAGCTGGTAGCAATATGGATTACTTATTAACTAAGTTAGGTATAGGAAACAATCAACTCAGCTCATTAATTGGTAGCGGCCTGATCACTGGTTACCCTATACTGTATGACTCACATACTCAACTCTTGGGCATACAAGTAAATCTGCCCTCAGTCGGGAACTTAAATAATATGCGTGCCACCTATTTGGAGACCTTATCTGTAAGTACAACCAAAGGATATGCCTCAGCACTTGTCCCGAAAGTAGTGACACAAGTCGGTTCTGTGATAGAAGAGCTTGACACCTCATACTGTATAGAGTCCGATCTGGATTTATATTGTACTAGAATAGTGACATTCCCCATGTCCCCAGGTATTTATTCCTGTTTGAGCGGCAACACATCAGCTTGCATGTATTCAAAGACTGAAGGCGCACTCACTACGCCGTATATGGCCCTTAGAGGCTCAGTTATTGCCAATTGTAAGATAACAACATGCAGATGTACAGACCCTCCTGGTATCATATCGCAAAATTACGGAGAAGCTGTATCCCTGATAGATAGACATTCATGCAATGTCTTATCATTAGACGGAATAACTCTGAGGCTCAGTGGGGAATTTGATGCAACTTATCAAAAGAACATCTCAATATTAGATTCTCAAGTCATCGTGACAGGCAATCTTGATATATCAACTGAACTTGGAAACGTCAACAATTCAATCAGCAATGCCTTGGATAGGTTGGCAGAAAGCAACAGCAAGCTAGAAAAAGTCAATGTCAGACTAACTAGCACATCTGCTCTCATTACCTATATTGTTCTAACTGTCATTTCCCTAATTTCCGGTGCACTTAGTCTGGTTTTAGCGTGTTACCTGATGTACAAACAGAAGGCACAACAAAAGACCTTGCTATGGCTTGGGAATAATACCCTCGATCAGATGAGAGCCACCACAAGAGCATGA
>FJ480807
ATGGGCTCCAAACCTTCTACCAGGATCCCAGCACCTCTAATGCTGATCACTCGGATTATGCTGATATTGAGCTGTATCCGTCTGACAAGCTCTCTCGACGGCAGGCCCCTTGCAGCTGCAGGAATTGTAGTAACAGGAGATAAGGCAGTCAATGTATACACCTCGTCTCAGACAGGGTCAATCATAGTCAAGTTGCTCCCGAATATGCCCAGAGATAAGGAGGCATGCGCAAAAGCCCCATTGGAGGCATATAACAGAACACTGACTACTCTGCTCACTCCTCTTGGCGACTCCATCCGCAAGATCCAAGGGTCTGTGTCCACGTCCGGAGGAAGGAGACAAAAACGCTTTATAGGTGCTGTTATTGGCAGTGTAGCTCTTGGGGTTGCAACAGCAGCACAGATAACAGCAGCTGCGGCCCTAATACAAGCCAAACAGAATGCCGCCAACATCCTCCGGCTTAAGGAGAGCATTGCTGCAACCAATGAAGCTGTGCATGAAGTCACCGACGGATTATCACAACTATCAGTGGCAGTTGGGAAGATGCAGCAGTTTGTCAATGACCAGTTTAATAATACGGCGCGAGAATTGGACTGTATAAAAATCACACAACAGGTCGGTGTAGAACTCAACCTATACCTAACTGAATTGACTACAGTATTCGGGCCACAGATCACCTCCCCTGCATTAACTCAGCTGACCATCCAGGCACTTTATAATTTAGCTGGTAGCAATATGGATTACTTATTAACTAAGTTAGGTATAGGAAACAATCAACTCAGCTCATTAATTGGTAGCGGCCTGATCACTGGTTACCCTATACTGTATGACTCACATACTCAACTCTTGGGCATACAAGTAAATCTGCCCTCAGTCGGGAACTTAAATAATATGCGTGCCACCTATTTGGAGACCTTATCTGTAAGTACAACCAAAGGATATGCCTCAGCACTTGTCCCGAAAGTAGTGACACAAGTCGGTTCTGTGATAGAAGAGCTTGACACCTCATACTGTATAGAGTCCGATCTGGATTTATATTGTACTAGAATAGTGACATTCCCCATGTCCCCAGGTATTTATTCCTGTTTGAGCGGCAACACATCAGCTTGCATGTATTCAAAGACTGAAGGCGCACTCACTACGCCGTATATGGCCCTTAGAGGCTCAGTTATTGCCAATTGTAAGATAACAACATGCAGATGTACAGACCCTCCTGGTATCATATCGCAAAATTACGGAGAAGCTGTATCCCTGATAGATAGACATTCATGCAATGTCTTATCATTAGACGGAATAACTCTGAGGCTCAGTGGGGAATTTGATGCAACTTATCAAAAGAACATCTCAATATTAGATTCTCAAGTCATCGTGACAGGCAATCTTGATATATCAACTGAACTTGGAAACGTCAACAATTCAATCAGCAATGCCTTGGATAGGTTGGCAGAAAGCAACAGCAAGCTAGAAAAAGTCAATGTCAGACTAACTAGCACATCTGCTCTCATTACCTATATTGTTCTAACTGTCATTTCCCTAATTTCCGGTGCACTTAGTCTGGTTTTAGCGTGTTACCTGATGTACAAACAGAAGGCACAACAAAAGACCTTGCTATGGCTTGGGAATAATACCCTCGATCAGATGAGAGCCACCACAAGAGCATGA
>DQ485271
ATGGGCTCCACATCTTCTACCAGGATCCCAGCACCTCTAACGCTGATCACTCGAATTATGCTGATATTGAGCTGTATCTGTCTGACAAGCTCTCTTGACGGCAGGCCCCTTGCAGCTGCAGGAATTGTAGTAACAGGAGATAAGGCAGTCAATGTATACACCTCGTCTCAGACAGGGTCAATCATAGTCAAGTTGCTCCCGAATATGCCCAGAGATAAGGAGGCATGTGCAAAAGCCCCATTGGAGGCATATAACAGAACACTGACTACTCTGCTCACTCCTCTTGGCGACTCCATCCGCAAGATCCAAGGGTCTGTGTCCACGTCTGGAGGAAGGAGACAAAAACGCTTTATAGGTGCTGTTATTGGCAGTGTAGCTCTTGGGGTTGCAACAGCGGCACAGATAACAGCAGCTGCGGCCCTAATACAAGCCAAACAGAATGCCGCCAACATCCTCCGGCTTAAGGAGAGCATTGCTGCAACCAATGAAGCTGTGCATGAAGTCACCGACGGATTATCACAACTATCAGTGGCAGTTGGGAAGATGCAGCAGTTTGTCAATGACCAGTTTAATAATACGGCGCGAGAATTGGACTGTATAAAAATCACACAACAGGTCGGTGTAGAACTCAACCTATACCTAACTGAATTGACTACAGTATTCGGGCCACAGATCACCTCCCCTGCATTAACTCAGCTGACCATCCAGGCACTTTATAATTTAGCTGGTGGCAATATGGATTACTTATTGACTAAGTTAGGTATAGGAAACAATCAACTCAGCTCATTAATTGGTAGCGGCCTGATCACTGGTTACCCTATACTGTATGATTCACATACTCAACTCTTGGCCATACAAGTAAATCTGCCCTCAGTCGGGAACTTAAATAATATGCGTGCCACCTATTTGGAGACCTTATCTGTAAGTACAACCAAAGGATATGCCTCAGCACTTGTCCCGAAAGTAGTGACACAAGTCGGTTCTGTGATAGAAGAGCTTGACACCTCATACTGTATAGAGTCCGATCTGGATTTATATTGTACTAGAATAGTGACATTCCCCATGTCCCCGGGTATTTATTCCTGTTTGAGCGGCAACACATCAGCTTGCATGTATTCAAAGACTGAAGGCGCACTCACTACGCCGTATATGGCCCTTAAAGGCTCAGTTATTGCCAATTGTAAGATAACAACATGTAGATGTACAGACCCTCCTGGTATCATATCGCAAAATTATGGAGAAGCTGTATCCCTGATAGATAGACATTCATGCAATGTCTTATCATTAGACGGAATAACTCTGAGGCTCAGTGGGGAATTTGATGCAACTTATCAAAAGAACATCTCAATATTAGATTCTCAAGTCATTGTGACAGGCAATCTTGATATATCAACTGAGCTTGGAAACGTCAACAATTCAATCAGCAATGCCTTGGGTAGGTTGGCAGAAAGCAACAGCAAGCTAGAAAAAGTCAATGTCAGACTAACTAGCACATCTGCTCTCATTACCTATATTGTTCTAACTGTTATTTCTCTAATTTTCGGTGCACTTAGTCTGGTTTTAGCGTGTTACCTGATGTACAAACAGAAGGCACAACAAAAGACCTTGCTATGGCTTGGGAACAATACCCTCGATCAGATGAGAGCCACTACAAGAATCTGA
>EU258640
ATGGGCTCCACATCTTCTACCAGGATCCCAGCACCTCTAACGCTGATCACTCGAATTATGCTGATATTGAGCTGTATCTGTCTGACAAGCTCTCTTGACGGCAGGCCCCTTGCAGCTGCAGGAATTGTAGTAACAGGAGATAAGGCAGTCAATGTATACACCTCGTCTCAGACAGGGTCAATCATAGTCAAGTTGCTCCCGAATATGCCCAGAGATAAGGAGGCATGTGCAAAAGCCCCATTGGAGGCATATAACAGAACACTGACTACTCTGCTCACTCCTCTTGGCGACTCCATCCGCAAGATCCAAGGGTCTGTGTCCACGTCTGGAGGAAGGAGACAAAAACGCTTTATAGGTGCTGTTATTGGCAGTGTAGCTCTTGGGGTTGCAACAGCGGCACAGATAACAGCAGCTGCGGCCCTAATACAAGCCAAACAGAATGCCGCCAACATCCTCCGGCTTAAGGAGAGCATTGCTGCAACCAATGAAGCTGTGCATGAAGTCACCGACGGATTATCACAACTATCAGTGGCAGTTGGGAAGATGCAGCAGTTTGTCAATGACCAGTTTAATAATACGGCGCGAGAATTGGACTGTATAAAAATCACACAACAGGTCGGTGTAGAACTCAACCTATACCTAACTGAATTGACTACAGTATTCGGGCCACAGATCACCTCCCCTGCATTAACTCAGCTGACCATCCAGGCACTTTATAATTTAGCTGGTGGCAATATGGATTACTTATTGACTAAGTTAGGTATAGGAAACAATCAACTCAGCTCATTAATTGGTAGCGGCCTGATCACTGGTTACCCTATACTGTATGATTCACATACTCAACTCTTGGCCATACAAGTAAATCTGCCCTCAGTCGGGAACTTAAATAATATGCGTGCCACCTATTTGGAGACCTTATCTGTAAGTACAACCAAAGGATATGCCTCAGCACTTGTCCCGAAAGTAGTGACACAAGTCGGTTCTGTGATAGAAGAGCTTGACACCTCATACTGTATAGAGTCCGATCTGGATTTATATTGTACTAGAATAGTGACATTCCCCATGTCCCCGGGTATTTATTCCTGTTTGAGCGGCAACACATCAGCTTGCATGTATTCAAAGACTGAAGGCGCACTCACTACGCCGTATATGGCCCTTAAAGGCTCAGTTATTGCCAATTGTAAGATAACAACATGTAGATGTACAGACCCTCCTGGTATCATATCGCAAAATTATGGAGAAGCTGTATCCCTGATAGATAGACATTCATGCAATGTCTTATCATTAGACGGAATAACTCTGAGGCTCAGTGGGGAATTTGATGCAACTTATCAAAAGAACATCTCAATATTAGATTCTCAAGTCATTGTGACAGGCAATCTTGATATATCAACTGAGCTTGGAAACGTCAACAATTCAATCAGCAATGCCTTGGGTAGGTTGGCAGAAAGCAACAGCAAGCTAGAAAAAGTCAATGTCAGACTAACTAGCACATCTGCTCTCATTACCTATATTGTTCTAACTGTTATTTCTCTAATTTTCGGTGCACTTAGTCTGGTTTTAGCGTGTTACCTGATGTACAAACAGAAGGCACAACAAAAGACCTTGCTATGGCTTGGGAACAATACCCTCGATCAGATGAGAGCCACTACAA--------
>EF589132
ATGGGCTCCAGATCTTCTACCAGGATCCCAGCACCTCTAATGCTGATCACTCGGATTATGCTGATAATGAGCTGTATCCGTCTGACAAGCTCTCTTGACGGCAGGCCCCTTGCAGCTGCAGGAATTGTAGTAACAGGAGATAAGGCAGTCAATGTATACACCTCGTCTCAGACAGGGTCAATCATAGTCAAGTTGCTCCCGAATATGCCCAGAGATAAGGAGGCGTGTGCAAAAGCCCCATTAGAGGCATATAACAGAACACTGACTACTCTGCTCACTCCTCTTGGCGACTCCATCCGCAAGATCCAAGGGTCTGTGTCCATGTCTGGAGGAAGGAGACAAAAACGCTTTATAGGTGCTGTTATTGGCAGTGTAGCTCTTGGGGTTGCAACAGCGGCCCAGATAACAGCAGCTGCGGCCCTAATACAAGCCAAACAGAATGCTGCCAACATCCTCCGGCTTAAGGAGAGCATTGCTGCAACCAATGAAGCTGTCCATGAAGTCACCAACGGATTATCACAACTATCAGTGGCAGTTGGGAAGATGCAGCAGTTTGTCAATGACCAGTTTAATAATACGGCGCGAGAATTGGACTGTATAAGAATCACACAACAGGTCGGTGTAGAACTCAACCTATACCTAACTGAATTGACTACCGTATTCGGGCCACAGATCACCTCCCCTGCATTAACTCAGCTGACCATCCAGGCACTTTATAATTTAGCTGGTGGCAATATGGATTACTTATTAACTAAGTTAGGCATAGGAAACAATCAACTCAGCTCATTAATTGGTAGCGGCCTGATCACTGGTTATCCTATACTGTATGACTCACATACTCAACTCTTGGGCATACAAGTAGATCTGCCCTCAGTCGGGAACTTAAATAATATGCGTGCCACCTATTTGGAGACCTTATCTGTAAGTACAACCAAAGGATATGCCTCAGCACTTGTCCCGAAAGTAGTGACACAAGTCGGTTCTGTGATAGAAGAGCTTGACACCTCATACTGTATAGAGTCCGATCTGGATTTATATTGTACTAGAATAGTGACATTCCCCATGTCCCCAGGTATTTATTCTTGTTTGAGCGGTAACACATCAGCTTGTATGTATTCAAAGACTGAAGGCGCACTCACTACGCCGTATATGGCCCTTAAAGGCTCAGTTATTGCCAATTGTAAGATAACAACATGTAGATGTACAGACCCTCCTGGTATCATATCGCAAAATTATGGAGAAGCTGTATCCCTGATAGATAGACATTCATGCAATGTCTTATCATTAGACGGAATAACTCTGAGGCTCAATGGGGAATTTGATGCAACTTATCAAAAGAACATCTCAATATTAGATTCTCAAGTCATCGTGACAGGCAATCTTGATATATCAACTGAACTTGGAAATGTCAACAATTCAATCAGCAATGCCTTGGATAGGTTGGCAGAAAGCAACAGCAAACTAGAAAAAGTCGATGTCAGACTAGCTAGCACATCTGCTCTCATTACCTATATTGTTCTAACTGTCATTTCTCTAACTTTCGGTGCACTTAGTCTGGTTCTAGCGTGTTATCTGATGTACAAACAGAAGGCACAACAAAAGACCTTGCTATGGCTTGGGAATAATACCCTCGATCAGATGAGAGCCACTACAAAAATGTGA
>DQ485274
ATGGGCTTCAAACCTTCTACCAGGATCCCAGCACCTCTAATGCTGATCACTCGGATTATGCTGATAATGAGCTGTATCCGTCTGACAAGCTCTCTTGACGGCAGGCCCCTTGCAGCTGCAGGAATTGTAGTAACAGGAGATAAGGCAGTCAATGTATACACCTCGTCTCAGACAGGGTCAATCATAGTCAAGTTGCTCCCGAATATGCCCAGAGATAAGGAGGCGTGTGCAAAAGCCCCATTAGAGGCATATAACAGAACACTGACTACTCTGCTCACTCCTCTTGGCGACTCCATCCGCAAGATCCAAGGGTCTGTGTCCATGTCTGGAGGAAGGAGACAAAAACGCTTTATAGGTGCTGTTATTGGCAGTGTAGCTCTTGGGGTTGCAACAGCGGCCCAGATAACAGCAGCTGCGGCCCTAATACAAGCCAAACAGAATGCTGCCAACATCCTCCGGCTTAAGGAGAGCATTGCTGCAACCAATGAAGCTGTACATGAAGTCACCAACGGATTATCACAACTATCAGTGGCAGTTGGGAAGATGCAGCAGTTTGTCAATGACCAGTTTAATAATACGGCGCGAGAATTGGACTGTATAAAAATCACACAACAGGTCGGTGTAGAACTCAACCTATACCTAACTGAATTGACTACCGTATTCGGGCCACAGATCACCTCCCCTGCATTAACTCAGCTGACCATCCAGGCACTTTATAATTTAGCTGGTGGCAATATGGATTACTTATTAACTAAGTTAGGTATAGGAAACAATCAACTCAGCTCATTAATTGGTAGCGGCCTGATCACTGGTTATCCTATACTGTATGACTCACATACTCAACTCTTGGGCATACAAGTAAATCTGCCCTCAGTCGGGAACTTAAATAATATGCGTGCCACCTATTTGGAGACCTTATCTGTAAGTACAACCAAAGGATATGCCTCAGCACTTGTCCCGAAAGTAGTGACACAAGTCGGTTCTGTGATAGAAGAGCTTGACACCTCATACTGTATAGAGTCCGATCTGGATTTATATTGTACTAGAATAGTGACATTCCCCATGTCCCCAGGTATTTATTCTTGTTTGAGCGGTAACACATCAGCTTGTATGTATTCAAAGACTGAAGGCGCACTCACTACGCCGTATATGGCCCTTAAAGGCTCAGTTATTGCCAATTGTAAGATAACAACATGTAGATGTACAGACCCTCCTGGTATCATATCGCAAAATTATGGAGAAGCTGTATCCCTGATAGATAGACATTCATGCAATGTCTTATCATTAGACGGAATAACTCTGAGGCTCAATGGAGAATTTGATGCAACTTATCAAAAGAACATCTCAATATTAGATTCTCAAGTCATCGTGACAGGCAATCTTGATATATCAACTGAACTTGGAAGCGTCAACAATTCAATCAGCAATGCCTTGGATAGGTTGGCAGAAAGCAACAGCAAGCTAGAAAAAATCGATGTCAGACTAGCTAGCACATCTGCTCTCATTACCTATATTGTTCTAACTGTCATTTCTCTAATTTTCGGTGCACTTATTCTGGTTCTAGCGTGTTATCTGATGTACAAACAGAAAGCACAACAAAAGACCTTGCTATGGCTTGGGAATAATACCCTCGATCAGATGAGAGCCACTACAAGAATCTGA
>KC750149
ATGGGCTTCAAACCTTCTACCAGGATCCCAGCACCTCTAATGCTGATCACTCGGATTATGCTGATAATGAGCTGTATCCGTCTGACAAGCTCTCTTGACGGCAGGCCCCTTGCAGCTGCAGGAATTGTAGTAACAGGAGATAAGGCAGTCAATGTATACACCTCGTCTCAGACAGGGTCAATCATAGTCAAGTTGCTCCCGAATATGCCCAGAGATAAGGAGGCGTGTGCAAAAGCCCCATTAGAGGCATATAACAGAACACTGACTACTCTGCTCACTCCTCTTGGCGACTCCATCCGCAAGATCCAAGGGTCTGTGTCCATGTCTGGAGGAAGGAGACAAAAACGCTTTATAGGTGCTGTTATTGGCAGTGTAGCTCTTGGGGTTGCAACAGCGGCCCAGATAACAGCAGCTGCGGCCCTAATACAAGCCAAACAGAATGCTGCCAACATCCTCCGGCTTAAGGAGAGCATTGCTGCAACCAATGAAGCTGTCCATGAAGTCACCAACGGATTATCACAACTATCAGTGGCAGTTGGGAAGATGCAGCAGTTTGTCAATGACCAGTTTAATAATACGGCGCGAGAATTGGACTGTATAAAAATCACACAACAGGTCGGTGTAGAACTCAACCTATACCTAACTGAATTGACTACCGTATTCGGGCCACAGATCACCTCCCCTGCATTAACTCAGCTGACCATCCAGGCACTTTATAATTTAGCTGGTGGCAATATGGATTACTTATTAACTAAGTTAGGTATAGGAAACAATCAACTCAGCTCATTAATTGGTAGCGGCCTGATCACTGGTTATCCTATACTGTATGACTCACATACTCAACTCTTGGGCGTACAAGTAAATCTGCCCTCAGTCGGGAACTTAAATAATATGCGTGCCACCTATTTGGAGACCTTATCTGTAAGTACAACCAAAGGATATGCCTCAGCACTTGTCCCGAAAGTAGTGACACAAGTCGGTTCTGTGATAGAAGAGCTTGACACCTCATACTGTATAGAGTCCGATCTGGATTTATATTGTACTAGAATAGTGACATTCCCCATGTCCCCAGGTATTTATTCTTGTTTGAGCGGTAACACATCAGCTTGTATGTATTCAAAGACTGAAGGCGCACTCACTACGCCGTATATGGCCCTTAAAGGCTCAGTTATTGCCAATTGTAAGATAACAACATGTAGATGTACAGACCCTCCTGGTATCATATCGCAAAATTATGGAGAAGCTGTATCCCTGATAGATAGACATTCATGCAATGTCTTATCATTAGACGGAATAACTCTGAGGCTCAATGGGGAATTTGATGCAACTTATCAAAAGAACATCTCAATATTAGATTCTCAAGTCATCGTGACAGGCAATCTTGATATATCAACTGAACTTGGAAATGTCAACAATTCAATCAGCAATGCCTTGGATAGGTTGGCAGAAAGCAACAGCAAGCTAGAAAAAGTCGATGTCAGACTAGCTAGCACATCTGCTCTCATTACCTATATTGTTCTAACTGTCATTTCTCTAATTTTCGGTGCACTTAGTCTGGTTCTAGCGTGTTATCTGATGTACAAACAGAAGGCACAACAAAAGACCTTGCTATGGCTTGGGAATAATACCCTCGATCAGATGAGAGCCACTACAAGAGCATGA
>EU258661
ATGGGCTCCAAACCTTCTACCAGGATCCCAGCACCTCTAGTGCTGATCACTCGGATTATGCTGATATTGAGCTGTATCCGTCTGACAAGCTCTCTTGACGGCAGGCCCCTTGCAGCTGCAGGAATTGTAGTAACAGGGGATAAGGCAGTCAATGTATACACCTCGTCTCAGACAGGGTCAATCATAGTCAAGTTGCTCCCGAATATGCCCAGAGATAAGGAGGCATGTGCAAAAGCCCCATTGGAGGCATATAACAAAACACTGACCACTCTGCTCACTCCTCTTGGCGACTCCATCCGCAAGATCCAAGGGTCTGTGTCCACGTCTGGAGGAAGGAGACAAAAACGCTTTATAGGTGCTGTTATTGGCAGTGTAGCTCTTGGGGTTGCAACAGCGGCACAGATAACAGCAGCTGCGGCCCTAATACAAGCCAAACAGAATGCCGCCAACATCCTCCGGCTTAAGGAGAGCATTGCTGCAACCAATGAAGCTGTGCATGAAGTCACCGACGGATTATCACAACTATCAGTGGCAGTTGGGAAGATGCAGCAGTTTGTCAATGACCAGTTTAATAATACGGCGCGAGAATTGGACTGTATAAAAATCACACAACAGGTCGGCGTAGAACTCAACCTATACCTAACTGAATTGACTACAGTATTCGGGCCACAAATCACCTCCCCTGCATTAACTCAGCTGACCATCCAGGCACTTTATAATTTAGCTGGTGGCAATATGGATTACTTATTAACTAAGTTAGGTATAGGAAACAATCAACTCAGCTCATTAATTGGTAGCGGCCTGATCACTGGTTACCCTATACTGTATGACTCACATACTCAACTCTTGGGCATACAAGTAAATCTGCCCTCAGTCGGGAACTTAAATAATATGCGTGCCACCTATTTGGAGACCTTATCTGTAAGTACAACCAAAGGATATGCCTCAGCACTTGTCCCGAAAGTAGTGACACAAGTCGGTTCTGTGATAGAAGAGCTTGACACCTCATACTGTATAGAGTCCGATCTGGATTTATATTGTACTAGAATAGTGGCATTCCCCATGTCCCCAGGTATTTATTCCTGTTTGAGCGGCAACGCATCAGCTTGCATGTATTCAAAGACTGAAGGCGCACTTACTACGCCGTATATGGCCCTTAAAGGCTCAGTTATTGCCAATTGTAAGATAACAACATGTAGATGTACAGACCCTCCTGGTATCATATCGCAAAATTATGGAGAAGCTGTATCCCTGATAGATAGACATTCATGCAATGTCTTATCATTAGACGGAATAACTCTGAGGCTCAGCGGGGAATTTGATGCAACTTATCAAAAGAACATCTCAATATTAGATTCTCAAGTCATCGTGACAGGCAATCTTGATATATCAACTGAACTTGGAAATGTCAACAATTCAATCAGCAATGCCTTGGATAGGTTGGCAGAAAGCAACAGCAAGCTAGAAAAAGTCAATGTCAGACTAACTAGCACATCTGCTCTCATTACCTATATTGTTCTAACTGTCATTTCTCTAATTTTCGGTGCACTTAGTCTGGTTTTAGCGTGTTACCTGATGTACAAACAGAAGGCACAACAAAAGACCTTGCTATGGCTTGGGAATAATACCCTCGATCAGATGAGAGCCACTACAA--------
>EU258662
ATGGGCTCCAAACCTTCTACCAGGATCCCAGCACCTCTAGTGCTGATCACTCGGATTATGCTGATATTGAGCTGTATCCGTCTGACAAGCTCTCTTGACGGCAGGCCCCTTGCAGCTGCAGGAATTGTAGTAACAGGGGATAAGGCAGTCAATGTATACACCTCGTCTCAGACAGGGTCAATCATAGTCAAGTTGCTCCCGAATATGCCCAGAGATAAGGAGGCATGTGCAAAAGCCCCATTGGAGGCATATAACAAAACACTGACCACTCTGCTCACTCCTCTTGGCGACTCCATCCGCAAGATCCAAGGGTCTGTGTCCACGTCTGGAGGAAGGAGACAAAAACGCTTTATAGGTGCTGTTATTGGCAGTGTAGCTCTTGGGGTTGCAACAGCGGCACAGATAACAGCAGCTGCGGCCCTAATACAAGCCAAACAGAATGCCGCCAACATCCTCCGGCTTAAGGAGAGCATTGCTGCAACCAATGAAGCTGTGCATGAAGTCACCGACGGATTATCACAACTATCAGTGGCAGTTGGGAAGATGCAGCAGTTTGTCAATGACCAGTTTAATAATACGGCGCGAGAATTGGACTGTATAAAAATCACACAACAGGTCGGCGTAGAACTCAACCTATACCTAACTGAATTGACTACAGTATTCGGGCCACAAATCACCTCCCCTGCATTAACTCAGCTGACCATCCAGGCACTTTATAATTTAGCTGGTGGCAATATGGATTACTTATTAACTAAGTTAGGTATAGGAAACAATCAACTCAGCTCATTAATTGGTAGCGGCCTGATCACTGGTTACCCTATACTGTATGACTCACATACTCAACTCTTGGGCATACAAGTAAATCTGCCCTCAGTCGGGAACTTAAATAATATGCGTGCCACCTATTTGGAGACCTTATCTGTAAGTACAACCAAAGGATATGCCTCAGCACTTGTCCCGAAAGTAGTGACACAAGTCGGTTCTGTGATAGAAGAGCTTGACGCCTCATACTGTATAGAGTCCGATCTGGATTTATATTGTACTAGAATAGTGACATTCCCCATGTCCCCAGGTATTTATTCCTGTTTGAGCGGCAACGCATCAGCTTGCATGTATTCAAAGACTGAAGGCGCACTTACTACGCCGTATATGGCCCTTAAAGGCTCAGTTATTGCCAATTGTAAGATAACAACATGTAGATGTACAGACCCTCCTGGTATCATATCGCAAAATTATGGAGAAGCTGTATCCCTGATAGATAGACATTCATGCAATGTCTTATCATTAGACGGAATAACTCTGAGGCTCAGTGGGGAATTTGATGCAACTTATCAAAAGAACATCTCAATATTAGATTCTCAAGTCATCGTGACAGGCAATCTTGATATATCAACTGAACTTGGAAATGTCAACAATTCAATCAGCAATGCCTTGGATAGGTTGGCAGAAAGCAACAGCAAGCTAGAAAAAGTCAATGTCAGACTAACTAGCACATCTGCTCTCATTACCTATATTGTTCTAACTGTCATTTCTCTAATTTTCGGTGCACTTAGTCTGGTTTTAGCGTGTTACCTGATGTACAAACAGAAGGCACAACAAAAGACCTTGCTATGGCTTGGGAATAATACCCTCGATCAGATGAGAGCCACTACAA--------
>KJ525681
ATGGGCTCCAAACCTTCTACCAGGATCCCAGCACCTCTAATGCTGATCACTCGGATTATGCTGATATTGAGCTGTATCCGTCTGACAAGCTCTCTTGACGGCAGGCCCCTTGCAGGTGCGGGAATTGTAGTAACAAGAGATAAGGCAGTCAATGTATACACCTCGTCTCAGACAGGGTCAATCATAGTCAAGTTGCTCCCGAATATGCCCAGAGATAAGGAGGCATGTGCAAAAGCCCCATTAGAGGCATATAACAGAACACTGACTACTCTGCTCACTCCTCTTGGCGACTCCATCCGCAAGATCCAAGGGTCTGTGTCCATGTCTGGAGGAAGGAGACAAAAACGCTTTATAGGTGCTGTTATTGGCAGTGTAGCTCTTGGGGTTGCAACAGCGGCCCAGATCACAGCAGCTGCGGCCCTAATACAAGCCAAACAGAATGCCGCCAACATCCTCCGGCTTAAGGAGAGCATTGCTGCAACCAATGAAGCTGTGCATGAAGTCACCGACGGATTATCTCAACTATCGGTGGCAGTTGGGAAGATGCAGCAGTTTGTCAATGACCAGTTTAATAATACGGCGCGAGAATTGGACTGTATAAAAATCACACAACAGGTCGGAGTAGAACTCAACCTATACCTAACTGAATTGACTACAGTATTCGGGCCACAGATCACCTCCCCTGCCTTAACTCAGCTGACCATCCAGGCACTTTATAATTTAGCTGAGGGCAATATGGATTACTTATTAACTAAATTAGGTATAGGAAACAATCAACTCAGCTCATTAATTGGTAGCGGCCTGATCACTGGTTATCCTATACTGTATGACTCACATACTCAACTCTTGGGCATACAAGTAAATCTGCCCTCAGTCGGGAACTTAAATAATATGCGTGCCACCTATTTGGAGACCTTATCTGTAAGTACAACCAAAGGATATGCCTCAGCACTTGTCCCGAAAGTAGTGACACAAGTCGGTTCTGTGATAGAAGAGCTTGACACCTCATACTGTATAGAGTCCGATCTGGATTTATATTGTACTAGAATAGTGACATTCCCCATGTCCCCAGGTATTTATTCCTGTTTGAGCGGCAACACATCAGCTTGCATGTATTCAAAGACTGAAGGCGCACTCACTACGCCGTATATGGCCCTTAAAGGCTCAGTTATTGCCAATTGTAAGATAACAACATGTAGATGTACAGACCCTCCTGGTATCATATCGCAAAATTATGGAGAAGCTGTATCCCTGATAGATAGACATTCATGCAATGTCTTATCATTAGACGGAATAACTCTGAGGCTCAATGGGGAATTTGATGCAACTTATCAAAAGAACATCTCAATATTAGATTCTCAAGTCATCGTGACAGGCAATCTTGATATATCAACTGAACTCGGAAACGTCAACAATTCAATCAGCAATGCCTTGGATAGGTTGGCAGAAAGCAACAGCAAGCTAGAAAAAGTCGATGTCAGACTAACTAGCACATCTGCTCTCATTACCTATATTGTTCTAACTGTCATTTCTCTAATTTTCGGTGCACTTAGTCTGGTTTTAGCGTGTTACCTGATGTACAAACAGAAGGCACAACAAAAGACCTTGCTATGGCTTGGGAATAATACCCTCGATCAGATGAGAGCCACTACAAGAGCATGA
>DQ486859
ATGGGCTTCAAACCTTCTACCAGGATCCCAGCACCTCTAATGCTGATCACTCGGATTATGCTGATATTGAGCTGTATCCGTCTGACAAGCTCTCTTGACGGCAGGCCCCTTGCAGCTGCAGGAATTGTAGTAACAGGAGATAAGGCAGTCAATGTATACACCTCGTCTCAGACAGGGTCAATCATAGTCAAGTTGCTCCCGAATATGCCCAGAGATAAGGAGGCATGTGCAAAAGCCCCATTAGAGGCATATAACAGAACACTGACTACTCTGCTCACTCCTCTTGGCGACTCCATCCGCAAGATCCAAGGGTCTGTGTCCATGTCTGGAGGAAGGAGACAAAAACGCTTTATAGGTGCTGTTATTGGCAGTGTAGCTCTTGGGGTTGCAACAGCGGCCCAGATAACAGCAGCTGCGGCCCTAATACAAGCCAAACAGAATGCCGCCAACATCCTCCGGCTTAAGGAGAGCATTGCCGCAACCAATGAAGCTGTGCATGAAGTCACCGACGGATTATCACAACTATCAGTGGCAGTTGGGAAGATGCAGCAGTTTGTCAATGACCAGTTTAATAATACGGCGCGAGAATTGGACTGTATAAAAATCACACAACAGGTCGGTGTAGAACTCAACCTATACCTAACTGAATTGACTACAGTATTCGGGCCACAGATCACCTCCCCTGCATTAACTCAGCTGACCATCCAGGCACTTTATAATTTAGCTGGTGGCAATATGGATTACTTATTAACTAAGTTAGGTATAGGAAACAATCAACTCAGCTCATTAATTGGTAGCGGCCTGATCACTGGTTATCCTATACTGTATGACTCACATACTCAACTCTTGGGCATACAAGTAAACCTGCCCTCAGTCGGGAACTTAAATAATATGCGTGCCACCTATTTGGAGACCTTATCTGTAAGTACAACCAAAGGATATGCCTCAGCACTTGTCCCGAAAGTAGTGACACAAGTCGGTTCTGTGATAGAAGAGCTTGACACCTCATACTGTATAGAGTCCGATCTGGATTTATATTGTACTAGAATAGTGACATTCCCCATGTCCCCAGGTATTTATTCCTGTTTGAGCGGCAACACATCAGCTTGCATGTATTCAAAGACTGAAGGTGCACTCACTGCGCCATATATGGCCCTTAAAGGCTCAGTTATTGCCAATTGTAAGATAACAACATGTAGATGTACAGACCCTCCTGGTATCATATCGCAAAACTATGGAGAAGCTGTATCCCTGATAGATAGACATTCATGCAATGTCTTATCATTAGACGGAATAACTCTGAGGCTCAATGGGGAATTTGATGCAACTTATCAAAAGAACATCTCAATATTAGATTCTCAAGTCATCGTGACAGGCAATCTTGATATATCAACTGAACTTGGAAACGTCAACAATTCAATCAGCAATGCCTTGGATAGGTTGGCAGAAAGCAACAGCAAGCTAGAAAAAGTCGATGTCAGACTAACTAGCACATCTGCTCTCATTACCTATATTGTTCTAACTGTCATTTCTCTAATTTTCGGTGCACTTAGTCTGGTTTTAGCGTGTTACCTGATGTACAAACAGAAGGCACAACAAAAGACCTTGCTATGGCTTGGGAATAATACCCTCGATCAGATGAGAGCCACTACAAGAGCATGA
>KT381593
ATGGGCTTCAAACCTTCTACCAGGATCCCAGCACATCTAATGCTGATCACTCGGATTATGCTGATATTGAGCTGTATCCGTCTGACAAGCTCTCTTGACGGCAGGCCCCTTGCAGCTGCAGGAATTGTAGTAACAGGAGATAAGGCAGTCAATGTATACACCTCGTCTCAGACAGGGTCAATCATAGTCAAGTTGCTCCCGAATATGCCCAGAGATAAGGAGGCATGTGCAAAAGCCCCATTAGAGGCATATAACAGAACACTGACTACTCTGCTCACTCCTCTTGGCGACTCCATCCGCAAGATCCAAGGGTCTGTGTCCATGTCTGGAGGAAGGAGACAAAAACGCTTTATAGGTGCTGTTATTGGCAGTGTAGCTCTTGGGGTTGCAACAGCGGCCCAGATAACAGCAGCTGCGGCCCTAATACAAGCCAAACAGAATGCCGCCAACATCCTCCGGCTTAAGGAGAGCATTGCCGCAACCAATGAAGCTGTGCATGAAGTCACCGACGGATTATCACAACTATCAGTGGCAGTTGGGAAGATGCAGCAGTTTGTCAATGACCAGTTTAATAATACGGCGCGAGAATTGGACTGTATAAAAATCACACAACAGGTCGGTGTAGAACTCAACCTATACCTAACTGAATTGACTACAGTATTCGGGCCACAGATCACCTCCCCTGCATTAACTCAGCTGACCATCCAGGCACTTTATAATTTAGCTGGTGGCAATATGGATTACTTATTAACTAAGTTAGGTATAGGAAACAATCAACTCAGCTCATTAATTGGTAGCGGCCTGATCACTGGTTATCCTATACTGTATGACTCACATACTCAACTCTTGGGCATACAAGTAAACCTGCCCTCAGTCGGGAACTTAAATAATATGCGTGCCACCTATTTGGAGACCTTATCTGTAAGTACAACCAAAGGATATGCCTCAGCACTTGTCCCGAAAGTAGTGACACAAGTCGGTTCTGTGATAGAAGAGCTTGACACCTCATACTGTATAGAGTCCGATCTGGATTTATATTGTACTAGAATAGTGACATTCCCCATGTCCCCAGGTATTTATTCCTGTTTGAGCGGCAACACATCAGCTTGCATGTATTCAAAGACTGAAGGTGCACTCACTGCGCCATATATGGCCCTTAAAGGCTCAGTTATTGCCAATTGTAAGATAACAACATGTAGATGTACAGACCCTCCTGGTATCATATCGCAAAATTATGGAGAAGCTGTATCCCTGATAGATAGACATTCATGCAATGTCTTATCATTAGACGGAATAACTCTGAGGCTCAATGGGGAATTTGATGCAACTTATCAAAAGAACATCTCAATATTAGATTCTCAAGTCATCGTGACAGGCAACCTTGATATATCAACTGAACTTGGAAACGTCAACAATTCAATCAGCAATGCCTTGGATAGGTTGGCAGAAAGCAACAGCAAGCTAGAAAAAGTCGATGTCAGACTAACTAGCACATCTGCTCTCATTACCTATATCGTTCTAACTGTCATTTCTCTAATTTTCGGTGCACTTAGTCTGGTTTTAGCGTGTTACCTGATGTACAAACAGAAGGCACAACAAAAGACCTTGCTATGGCTTGGGAATAATACCCTCGATCAGATGAGAGCCACTACAAGAGCATGA
>KT381594
ATGGGCTTCAAACCTTCTACCAGGATCCCAGCACATCTAATGCTGATCACTCGGATTATGCTGATATTGAGCTGTATCCGTCTGACAAGCTCTCTTGACGGCAGGCCCCTTGCAGCTGCAGGAATTGTAGTAACAGGAGATAAGGCAGTCAATGTATACACCTCGTCTCAGACAGGGTCAATCATAGTCAAGTTGCTCCCGAATATGCCCAGAGATAAGGAGGCATGTGCAAAAGCCCCATTAGAGGCATATAACAGAACACTGACTACTCTGCTCACTCCTCTTGGCGACTCCATCCGCAAGATCCAAGGGTCTGTGTCCATGTCTGGAGGAAGGAGACAAAAACGCTTTATAGGTGCTGTTATTGGCAGTGTAGCTCTTGGGGTTGCAACAGCGGCCCAGATAACAGCAGCTGCGGCCCTAATACAAGCCAAACAGAATGCCGCCAACATCCTCCGGCTTAAGGAGAGCATTGCCGCAACCAATGAAGCTGTGCATGAAGTCACCGACGGATTATCACAACTATCAGTGGCAGTTGGGAAGATGCAGCAGTTTGTCAATGACCAGTTTAATAATACGGCGCGAGAATTGGACTGTATAAAAATCACACAACAGGTCGGTGTAGAACTCAACCTATACCTAACTGAATTGACTACAGTATTCGGGCCACAGATCACCTCCCCTGCATTAACTCAGCTGACCATCCAGGCACTTTATAATTTAGCTGGTGGCAATATGGATTACTTATTAACTAAGTTAGGTATAGGAAACAATCAACTCAGCTCATTAATTGGTAGCGGCCTGATCACTGGTTATCCTATACTGTATGACTCACATACTCAACTCTTGGGCATACAAGTAAACCTGCCCTCAGTCGGGAACTTAAATAATATGCGTGCCACCTATTTGGAGACCTTATCTGTAAGTACAACCAAAGGATATGCCTCAGCACTTGTCCCGAAAGTAGTGACACAAGTCGGTTCTGTGATAGAAGAGCTTGACACCTCATACTGTATAGAGTCCGATCTGGATTTATATTGTACTAGAATAGTGACATTCCCCATGTCCCCAGGTATTTATTCCTGTTTGAGCGGCAACACATCAGCTTGCATGTATTCAAAGACTGAAGGTGCACTCTCTGCGCCATATATGGCCCTTAAAGGCTCAGTTATTGCCAATTGTAAGATAACAACATGTAGATGTACAGACCCTCCTGGTATCATATCGCAAAATTATGGAGAAGCTGTATCCCTGATAGATAGACATTCATGCAATGTCTTATCATTAGACGGAATAACTCTGAGGCTCAATGGGGAATTTGATGCAACTTATCAAAAGAACATCTCAATATTAGATTCTCAAGTCATCGTGACAGGCAATCTTGATATATCAACTGAACTTGGAAACGTCAACAATTCAATCAGCAATGCCTTGGATAGGTTGGCAGAAAGCAACAGCAAGCTAGAAAAAGTCGATGTCAGACTAACTAGCACATCTGCTCTCATTACCTATATTGTTCTAACTGTCATTTCTCTAATTTTCGGTGCACTTAGTCTGGTTTTAGCGTGTTACCTGATGTACAAACAGAAGGCACAACAAAAGACCTTGCTATGGCTTGGGAATAATACCCTCGATCAGATGAGAGCCACTACAAGAGCATGA
>KJ525677
ATGGGCTCCAAACCTTCTACCAGGATCCCAGCACCTCTAATGCTGATCACTCGGATTATGCTGATATTGAGCTGTATCCGTCTGACAAGCTCTCTTGACGGCAGGCCCCTTGCAGCTGCAGGAATTGTAGTAACAAGAGATAAGGCAGTCAATGTATACACCTCGTCTCAGACAGGGTCAATCATAGTCAAGTTGCTCCCGAATATGCCCAGAGATAAGGAGGCATGTGCAAAAGCCCCATTAGAGGCATATAACAGAACACTGACTACTCTGCTCACTCCTCTTGGCGACTCCATCCGCAAGATCCAAGGGTCTGTGTCCATGTCTGGAGGAAGGAGACAAAAACGCTTTATAGGTGCTGTTATTGGCAGTGTAGCTCTTGGGGTTGCAACAGCGGCCCAGATAACAGCAGCTGCGGCCCTAATACAAGCCAAACAGAATGCCGCCAACATCCTCCGGCTTAAGGAGAGCATTGCTGCAACCAATGAAGCTGTGCATGAAGTCACCGACGGATTATCACAACTATCAGTGGCAGTTGGGAAGATGCAGCAGTTTGTCAATGACCAGTTTAATAATACGGCGCGAGAATTGGACTGTATAAAAATCACACAACAGGTCGGTGTAGAACTCAACCTATACCTAACTGAATTGACTACAGTATTCGGGCCACAGATCACCTCCCCTGCATTAACTCAGCTGACCATCCAGGCACTTTATAATTTAGCTGGTGGCAATATGGATTACTTATTAACTAAGTTAGGTATAGGAAACAATCAACTCAGCTCATTAATTGGTAGCGGCCTGATCACTGGTTATCCTATACTGTATGACTCACATACTCAACTCTTGGGCATACAAGTAAATCTGCCCTCAGTCGGGAACTTAAATAATATGCGTGCCACCTATTTGGAGACCTTATCTGTAAGTACAACCAAAGGATATGCCTCAGCACTTGTCCCGAAAGTAGTGACACAAGTCGGTTCTGTGATAGAAGAGCTTGACACCTCATACTGTATAGAGTCCGATCTGGATTTATATTGTACTAGAATAGTGACATTCCCCATGTCCCCAGGTATTTATTCCTGTTTGAGCGGCAACACATCAGCTTGCATGTATTCAAAGACTGAAGGCGCACTCACTACGCCGTATATGGCCCTTAAAGGCTCAGTTATTGCCAATTGTAAGATAACAACATGTAGATGTACAGACCCTCCTGGTATCATATCGCAAAATTATGGAGAAGCTGTATCCCTGATAGATAGACATTCATGCAATGTCTTATCATTAGACGGAATAACTCTGAGGCTCAATGGGGAATTTGATGCAACTTATCAAAAGAACATCTCAATATTAGATTCTCAAGTCATCGTGACAGGCAATCTTGATATATCAACTGAACTCGGAAACGTCAACAATTCAATCAGCAATGCCTTGGATAGGTTGGCAGAAAGCAACAGCAAGCTAGAAAAAGTCGATGTCAGACTAACTAGCACATCTGCTCTCATTACCTATATTGTTCTAACTGTCATTTCTCTAATTTTCGGTGCACTTAGTCTGGTTTTAGCGTGTTACCTGATGTACAAACAGAAGGCACAACAAAAGACCTTGCTATGGCTTGGGAATAATACCCTCGATCAGATGAGAGCCACTACAAGAATCTGA
>KJ525682
ATGGGCTCCAAACCTTCTACCAGGATCCCAGCACCTCTAATGCTGATCACTCGGATTATGCTGATATTGAGCTGTATCCGTCTGACAAGCTCTCTTGACGGCAGGCCCCTTGCAGCTGCAGGAATTGTAGTAACAAGAGATAAGGCAGTCAATGTATACACCTCGTCTCAGACAGGGTCAATCATAGTCAAGTTGCTCCCGAATATGCCCAGAGATAAGGAGGCATGTGCAAAAGCCCCATTAGAGGCATATAACAGAACACTGACTACTCTGCTCACTCCTCTTGGCGACTCCATCCGCAAGATCCAAGGGTCTGTGTCCATGTCTGGAGGAAGGAGACAAAAACGCTTTATAGGTGCTGTTATTGGCAGTGTAGCTCTTGGGGTTGCAACAGCGGCCCAGATAACAGCAGCTGCGGCCCTAATACAAGCCAAACAGAATGCCGCCAACATCCTCCGGCTTAAGGAGAGCATTGCTGCAACCAATGAAGCTGTGCATGAAGTCACCGACGGATTATCACAACTATCAGTGGCAGTTGGGAAGATGCAGCAGTTTGTCAATGACCAGTTTAATAATACGGCGCGAGAATTGGACTGTATAAAAATCACACAACAGGTCGGTGTAGAACTCAACCTATACCTAACTGAATTGACTACAGTATTCGGGCCACAGATCACCTCCCCTGCATTAACTCAGCTGACCATCCAGGCACTTTATAATTTAGCTGGTGGCAATATGGATTACTTATTAACTAAGTTAGGTATAGGAAACAATCAACTCAGCTCATTAATTGGTAGCGGCCTGATCACTGGTTATCCTATACTGTATGACTCACATACTCAACTCTTGGGCATACAAGTAAATCTGCCCTCAGTCGGGAACTTAAATAATATGCGTGCCACCTATTTGGAGACCTTATCTGTAAGTACAACCAAAGGATATGCCTCAGCACTTGTCCCGAAAGTAGTGACACAAGTCGGTTCTGTGATAGAAGAGCTTGACACCTCATACTGTATAGAGTCCGATCTGGATTTATATTGTACTAGAATAGTGACATTCCCCATGTCTCCAGGTATTTATTCCTGTTTGAGCGGCAACACATCAGCTTGCATGTATTCAAAGACTGAAGGCGCACTCACTACGCCGTATATGGCCCTTAAAGGCTCAGTTATTGCCAATTGTAAGATAACAACATGTAGATGTACAGACCCTCCTGGTATCATATCGCAAAATTATGGAGAAGCTGTATCCCTGATAGATAGACATTCATGCAATGTCTTATCATTAGACGGAATAACTCTGAGGCTCAATGGGGAATTTGATGCAACTTATCAAAAGAACATCTCAATATTAGATTCTCAAGTCATCGTGACAGGCAATCTTGATATATCAACTGAACTCGGAAACGTCAACAATTCAATCAGCAATGCCTTGGATAGGTTGGCAGAAAGCAACAGCAAGCTAGAAAAAGTCGATGTCAGACTAACTAGCACATCTGCTCTCATTACCTATATTGTTCTAACTGTCATTTCTCTAATTTTCGGTGCACTTAGTCTGGTTTTAGCGTGTTACCTGATGTACAAACAGAAGGCACAACAAAAGACCTTGCTATGGCTTGGGAATAATACCCTCGATCAGATGAGAGCCACTACAAGAGCATGA
>KJ525710
ATGGGCTCCAAACCTTCTACCAGGATCCCAGCACCTCTAATGCTGATCACTCGGATTATGCTGATATTGAGCTGTATCCGTCTGACAAGCTCTCTTGACGGCAGGCCCCTTGCAGCTGCAGGAATTGTAGTAACAAGAGATAAGGCAGTCAATGTATACACCTCGTCTCAGACAGGGTCAATCATAGTCAAGTTGCTCCCGAATATGCCCAGAGATAAGGAGGCATGTGCAAAAGCCCCATTAGAGGCATATAACAGAACACTGACTACTCTGCTCACTCCTCTTGGCGACTCCATCCGCAAGATCCAAGGGTCTGTGTCCATGTCTGGAGGAAGGAGACAAAAACGCTTTATAGGTGCTGTTATTGGCAGTGTAGCTCTTGGGGTTGCAACAGCGGCCCAGATAACAGCAGCTGCGGCCCTAATACAAGCCAAACAGAATGCCGCCAACATCCTCCGGCTTAAGGAGAGCATTGCTGCAACCAATGAAGCTGTGCATGAAGTCACCGACGGATTATCACAACTATCAGTGGCAGTTGGGAAGATGCAGCAGTTTGTCAATGACCAGTTTAATAATACGGCGCGAGAATTGGACTGTATAAAAATCACACAACAGGTCGGTGTAGAACTCAACCTATACCTAACTGAATTGACTACAGTATTCGGGCCACAGATCACCTCCCCTGCATTAACTCAGCTGACCATCCAGGCACTTTATAATTTAGCTGGTGGCAATATGGATTACTTATTAACTAAGTTAGGTATAGGAAACAATCAACTCAGCTCATTAATTGGTAGCGGCCTGATCACTGGTTATCCTATACTGTATGACTCACATACCCAACTCTTGGGCATACAAGTAAATCTGCCCTCAGTCGGGAACTTAAATAATATGCGTGCCACCTATTTGGAGACCTTATCTGTAAGTACAACCAAAGGATATGCCTCAGCACTTGTCCCGAAAGTAGTGACACAAGTCGGTTCTGTGATAGAAGAGCTTGACACCTCATACTGTATAGAGTCCGATCTGGATTTATATTGTACTAGAATAGTGACATTCCCCATGTCCCCAGGTATTTATTCCTGTTTGAGCGGCAACACATCAGCTTGCATGTATTCAAAGACTGAAGGCGCACTCACTACGCCGTATATGGCCCTTAAAGGCTCAGTTATTGCCAATTGTAAGATAACAACATGTAGATGTACAGACCCTCCTGGTATCATATCGCAAAATTATGGAGAAGCTGTATCCCTGATAGATAGACATTCATGCAATGTCTTATCATTAGACGGAATAACTCTGAGGCTCAATGGGGAATTTGATGCAACTTATCAAAAGAACATCTCAATATTAGATTCTCAAGTCATCGTGACAGGCAATCTTGATATATCAACTGAACTCGGAAACGTCAACAATTCAATCAGCAATGCCTTGGATAGGTTGGCAGAAAGCAACAGCAAGCTAGAAAAAGTCGATGTCAGACTAACTAGCACATCTGCTCTCATTACCTATATTGTTCTAACTGTCATTTCTCTAATTTTCGGTGCACTTAGTCTGGTTTTAGCGTGTTACCTGATGTACAAACAGAAGGCACAACAAAAGACCTTGCTATGGCTTGGGAATAATACCCTCGATCAGATGAGAGCCACTACAAGAGCATGA
>GU124591
ATGGGCTCCAGACCTTCTACCAGGATCCCAGCACCTCTAATGCTGATCACTCAGATTATGCTGATATTGAGCTGTATCTGTCTGACAAGCTCTCTTGACGGCAGGCCCCTTGCAGCTGCAGGAATTGTAGTAACAGGAGATAAGGCAGTCAATGTATACACCTCGTCTCAGACAGGGTCAATCATAGTCAAGTTGCTCCCGAATATGCCCAGAGATAAGGAGGCATGTGCAAAAGCCCCATTGGAGGCATATAACAGAACACTGACTACTCTGCTCACTCCTCTTGGCGACTCCATCCGCAAGATCCAAGGGTCTGTGTACACGTCTGGAGGAAGGAGACAAAAACGCTTTATAGGTGCTGTTATTGGCAGTGTAGCTCTTGGGGTTGCAACAGCGGCACAGATAACAGCAGCTGCGGCCCTAATACAAGCCAAACAGAATGCCGCCAACATCCTCCGGCTTAAGGAGAGCATTGCTGCAACCAATGAAGCTGTGCATGAAGTCACCGACGGATTATCACAACTATCAGTGGCAGTTGGGAAGATGCAGCAGTTTGTCAATGACCAGTTTAATAATACGGCGCGAGAATTGGACTGTATAAAAATCACACAACAGGTCGGTGTAGAACTCAACCTATACCTAACTGAATTGACTACAGTATTCGGGCCACAGATCACCTCCCCTGCATTAACTCAGCTGACCATCCAGGCACTTTATAATTTAGCTGGTGGCAATATGGATTACTTATTAACTAAGTTAGGTATAGGAAACAATCAACTCAGCTCATTAATTGGTAGCGGCGTGATCACTGGTTACCCTATACTGTATGACTCACATACTCAAATCTTGGGCATACAAGTAAATCTGCCCTCAGTCGGGAACTTAAATAATATGCGTGCCACCTATTTGGAGACCTTATCTGTAAGTACAACCAAAGGATATGCCTCAGCACTTGTCCCGAAAGTAGTGACACAAGTCGGTTCTGTGATAGAAGAGCTTGACACCTCATACTGTATAGAGTCCGATCTGGATTTATATTGTACTAGAATAGTGACATTCCCCATGTCCCCAGGTATTTATTCCTGTTTGAGCGGCAACACATCAGCTTGCATGTATTCAAAGACTGAAGGCGCACTCACTACGCCGTATATGGCCCTTAAAGGCTCAGTTATTGCCAATTGTAAGATAACAACATGTAGATGTACAGACCCTCCTGGTATCATATCGCAAAATTATGGAGAAGCTGTATCCTTGATAGATAGACATTCATGCAATGTCTTATCATTAGACGGAATAACTCTGAGGCTCAGTGGGGAATTTGATGCAACTTATCAAAAGAACATCTCAATACTAGAGTCTCAAGTCATCGTGACAGGCAATCTTGATATATCAACTGAACTTGGAAACGTCAACAATTCAATCAGCAATGCCTTGGATAGGTTGGCAGAAAGCAACAGCAAGCTAGAAAAAGTCAATGTCAGACTAACCAGCACATCTGCTCTCATTACCTATATTGTTCTAACTGTCATTTCTCTAGTTTTCGGTGCACTCAGTCTGGGTTTAGCGTGTTACCTGATGTACAAACAGAAGGCACAACAAAAGACCTTGCTATGGCTTGGGAATAATACCCTCGATCAGATGAGAGCCACTACATAA------
>EU258653
ATGGGCTCCAAACCTTCTACCAGGATCCCAGCACCTCTAATGCTGATCACTCAGATTATGCTGATATTGAGCTGTATCTGTCTGACAAGCTCTCTTGACGGCAGGCCCCTTGCAGCTGCAGGAATTGTAGTAACAGGAGATAAGGCAGTCAATGTATACACCTCGTCTCAGACAGGGTCAATCATAGTCAAGTTGCTCCCGAATATGCCCAGAGATAAGGAGGCATGTGCAAAAGCCCCATTGGAGGCATATAACAGAACACTGACTACTCTGCTCACTCCTCTTGGCGACTCCATCCGCAAGATCCAAGGGTCTGTGTACACGTCTGGAGGAAGGAGACAAAAACGCTTTATAGGTGCTGTTATTGGCAGTGTAGCTCTTGGGGTTGCAACAGCGGCACAGATAACAGCAGCTGCGGCCCTAATACAAGCCAAACAGAATGCCGCCAACATCCTCCGGCTTAAGGAGAGCATTGCTGCAACCAATGAAGCTGTGCATGAAGTCACCGACGGATTATCACAACTATCAGTGGCAGTTGGGAAGATGCAGCAGTTTGTCAATGACCAGTTTAATAATACGGCGCGAGAATTGGACTGTATAAAAATCACACAACAGGTCGGTGTAGAACTCAACCTATACCTAACTGAATTGACTACAGTATTCGGGCCACAGATCACCTCCCCTGCATTAACTCAGCTGACCATCCAGGCACTTTATAATTTAGCTGGTGGCAATATGGATTACTTATTAACTAAGTTAGGTATAGGAAACAATCAACTCAGCTCATTAATTGGTAGCGGCCTGATCACTGGTTACCCTATACTGTATGACTCACATACTCAAATCTTGGGCATACAAGTAAATCTGCCCTCAGTCGGGAACTTAAATAATATGCGTGCCACCTATTTGGAGACCTTATCTGTAAGTACAACCAAAGGATATGCCTCAGCACTTGTCCCGAAAGTAGTGACACAAGTCGGTTCTGTGATAGAAGAGCTTGACACCTCATACTGTATAGAGTCCGATCTGGATTTATATTGTACTAGAATAGTGACATTCCCCATGTCCCCAGGTATTTATTCCTGTTTGAGCGGCAACACATCAGCTTGCATGTATTCAAAGACTGAAGGCGCACTCACTACGCCGTATATGGCCCTTAAAGGCTCAGTTATTGCCAATTGTAAGATAACAACATGTAGATGTACAGACCCTCCTGGTATCATATCGCAAAATTATGGAGAAGCTGTATCCTTGATAGATAGACATTCATGCAATGTCTTATCATTAGACGGAATAACTCTGAGGCTCAGTGGGGAATTTGATGCAACTTATCAAAAGAACATCTCAATATTAGATTCTCAAGTCATCGTGACAGGCAATCTTGATATATCAACTGAACTTGGAAACGTCAACAATTCAATCAGCAATGCCTTGGATAGGTTGGCAGAAAGCAACAGCAAGCTAGAAAAAGTCAATGTCAGACTAACTAGCACATCTGCTCTCATTACCTATATTGTTCTAACTGTCATTTCTCTAATCTCCGGTGCACTTAGTCTGGTTTTAGCGTGTTACCTGATGTACAAACAGAAGGCACAACAAAAGACCTTGCTATGGCTTGGGAATAATACCCTCGATCAGATGAGAGCCACTACAA--------
>EU258654
ATGGGCTCCAAACCTTCTACCAGGATCCCAGCACCTCTAATGCTGATCACTCAGATTATGCTGATATTGAGCTGTATCTGTCTGACAAGCTCTCTTGACGGCAGGCCCCTTGCAGCTGCAGGAATTGTAGTAACAGGAGATAAGGCAGTCAATGTATACACCTCGTCTCAGACAGGGTCAATCATAGTCAAGTTGCTCCCGAATATGCCCAGAGATAAGGAGGCATGTGCAAAAGCCCCATTGGAGGCATATAACAGAACACTGACTACTCTGCTCACTCCTCTTGGCGACTCCATCCGCAAGATCCAAGGGTCTGTGTACACGTCTGGAGGAAGGAGACAAAAACGCTTTATAGGTGCTGTTATTGGCAGTGTAGCTCTTGGGGTTGCAACAGCGGCACAGATAACAGCAGCTGCGGCCCTAATACAAGCCAAACAGAATGCCGCCAACATCCTCCGGCTTAAGGAGAGCATTGCTGCAACCAATGAAGCTGTGCATGAAGTCACCGACGGATTATCACAACTATCAGTGGCAGTTGGGAAGATGCAGCAGTTTGTCAATGACCAGTTTAATAATACGGCGCGAGAATTGGACTGTATAAAAATCACACAACAGGTCGGTGTAGAACTCAACCTATACCTAACTGAATTGACTACAGTATTCGGGCCACAGATCACCTCCCCTGCATTAACTCAGCTGACCATCCAGGCACTTTATAATTTAGCTGGTGGCAATATGGATTACTTATTAACTAAGTTAGGTATAGGAAACAATCAACTCAGCTCATTAATTGGTAGCGGCCTGATCACTGGTTACCCTATACTGTATGACTCACATACTCAAATCTTGGGCATACAAGTAAATCTGCCCTCAGTCGGGAACTTAAATAATATGCGTGCCACCTATTTGGAGACCTTATCTGTAAGTACAACCAAAGGATATGCCTCAGCACTTGTCCCGAAAGTAGTGACACAAGTCGGTTCTGTGATAGAAGAGCTTGACACCTCATACTGTATAGAGTCCGATCTGGATTTATATTGTACTAGAATAGTGACATTCCCCATGTCCCCAGGTATTTATTCCTGTTTGAGCGGCAACACATCAGCTTGCATGTATTCAAAGACTGAAGGCGCACTCACTACGCCGTATATGGCCCTTAAAGGCTCAGTTATTGCCAATTGTAAGATAACAACATGTAGATGTACAGACCCTCCTGGTATCATATCGCAAAATTATGGAGAAGCTGTATCCTTGATAGATAGACATTCATGCAATGTCTTATCATTAGACGGAATAACTCTGAGGCTCAGTGGGGAATTTGATGCAACTTATCAAAAGAACATCTCAATATTAGATTCTCAAGTCATCGTGACAGGCAATCTTGATATATCAACTGAACTTGGAAACGTCAACAATTCAATCAGCAATGCCTTGGATAGGTTGGCAGAAAGCAACAGCAAGCTAGAAAAAGTCAATGTCAGACTAACTAGCACATCTGCTCTCATTACCTATATTGTTCTAACTGTCATTTCTCTAATCTCCGGTGCACTTAGTCTGGTTTTAGCGTGTTACCTGATGTACAAACAGAAGGCACAACAAAAGACCTTGCTATGGCTTGGGAATAATACCCTCGATCAGATGAGAGCCACTACAA--------
>EU258656
ATGGGCTCCAAACCTTCTACCAGGATCCCAGCACCTCTAATGCTGATCACTCAGATTATGCTGATATTGAGCTGTATCTGTCTGACAAGCTCTCTTGACGGCAGGCCCCTTGCAGCTGCAGGAATTGTAGTAACAGGAGATAAGGCAGTCAATGTATACACCTCGTCTCAGACAGGGTCAATCATAGTCAAGTTGCTCCCGAATATGCCCAGAGATAAGGAGGCATGTGCAAAAGCCCCATTGGAGGCATATAACAGAACACTGACTACTCTGCTCACTCCTCTTGGCGACTCCATCCGCAAGATCCAAGGGTCTGTGTACACGTCTGGAGGAAGGAGACAAAAACGCTTTATAGGTGCTGTTATTGGCAGTGTAGCTCTTGGGGTTGCAACAGCGGCACAGATAACAGCAGCTGCGGCCCTAATACAAGCCAAACAGAATGCCGCCAACATCCTCCGGCTTAAGGAGAGCATTGCTGCAACCAATGAAGCTGTGCATGAAGTCACCGACGGATTATCACAACTATCAGTGGCAGTTGGGAAGATGCAGCAGTTTGTCAATGACCAGTTTAATAATACGGCGCGAGAATTGGACTGTATAAAAATCACACAACAGGTCGGTGTAGAACTCAACCTATACCTAACTGAATTGACTACAGTATTCGGGCCACAGATCACCTCCCCTGCATTAACTCAGCTGACCATCCAGGCACTTTATAATTTAGCTGGTGGCAATATGGATTACTTATTAACTAAGTTAGGTATAGGAAACAATCAACTCAGCTCATTAATTGGTAGCGGCCTGATCACTGGTTACCCTATACTGTATGACTCACATACTCAAATCTTGGGCATACAAGTAAATCTGCCCTCAGTCGGGAACTTAAATAATATGCGTGCCACCTATTTGGAGACCTTATCTGTAAGTACAACCAAAGGATATGCCTCAGCACTTGTCCCGAAAGTAGTGACACAAGTCGGTTCTGTGATAGAAGAGCTTGACACCTCATACTGTATAGAGTCCGATCTGGATTTATATTGTACTAGAATAGTGACATTCCCCATGTCCCCAGGTATTTATTCCTGTTTGAGCGGCAACACATCAGCTTGCATGTATTCAAAGACTGAAGGCGCACTCACTACGCCGTATATGGCCCTTAAAGGCTCAGTTATTGCCAATTGTAAGATAACAACATGTAGATGTACAGACCCTCCTGGTATCATATCGCAAAATTATGGAGAAGCTGTATCCTTGATAGATAGACATTCATGCAATGTCTTATCATTAGACGGAATAACTCTGAGGCTCAGTGGGGAATTTGATGCAACTTATCAAAAGAACATCTCAATATTAGATTCTCAAGTCATCGTGACAGGCAATCTTGATATATCAACTGAACTTGGAAACGTCAACAATTCAATCAGCAATGCCTTGGATAGGTTGGCAGAAAGCAACAGCAAGCTAGAAAAAGTCAATGTCAGACTAACTAGCACATCTGCTCTCATTACCTATATTGTTCTAACTGTCATTTCTCTAATCTCCGGTGCACTTAGTCTGGTTTTAGCGTGTTACCTGATGTACAAACAGAAGGCACAACAAAAGACCTTGCTATGGCTTGGGAATAATACCCTCGATCAGATGAGAGCCACTACAA--------
>EU258658
ATGGGCTCCAAACCTTCTACCAGGATCCCAGCACCTCTAATGCTGATCACTCAGATTATGCTGATATTGAGCTGTATCTGTCTGACAAGCTCTCTTGACGGCAGGCCCCTTGCAGCTGCAGGAATTGTAGTAACAGGAGATAAGGCAGTCAATGTATACACCTCGTCTCAGACAGGGTCAATCATAGTCAAGTTGCTCCCGAATATGCCCAGAGATAAGGAGGCATGTGCAAAAGCCCCATTGGAGGCATATAACAGAACACTGACTACTCTGCTCACTCCTCTTGGCGACTCCATCCGCAAGATCCAAGGGTCTGTGTACACGTCTGGAGGAAGGAGACAAAAACGCTTTATAGGTGCTGTTATTGGCAGTGTAGCTCTTGGGGTTGCAACAGCGGCACAGATAACAGCAGCTGCGGCCCTAATACAAGCCAAACAGAATGCCGCCAACATCCTCCGGCTTAAGGAGAGCATTGCTGCAACCAATGAAGCTGTGCATGAAGTCACCGACGGATTATCACAACTATCAGTGGCAGTTGGGAAGATGCAGCAGTTTGTCAATGACCAGTTTAATAATACGGCGCGAGAATTGGACTGTATAAAAATCACACAACAGGTCGGTGTAGAACTCAACCTATACCTAACTGAATTGACTACAGTATTCGGGCCACAGATCACCTCCCCTGCATTAACTCAGCTGACCATCCAGGCACTTTATAATTTAGCTGGTGGCAATATGGATTACTTATTAACTAAGTTAGGTATAGGAAACAATCAACTCAGCTCATTAATTGGTAGCGGCCTGATCACTGGTTACCCTATACTGTATGACTCACATACTCAAATCTTGGGCATACAAGTAAATCTGCCCTCAGTCGGGAACTTAAATAATATGCGTGCCACCTATTTGGAGACCTTATCTGTAAGTACAACCAAAGGATATGCCTCAGCACTTGTCCCGAAAGTAGTGACACAAGTCGGTTCTGTGATAGAAGAGCTTGACACCTCATACTGTATAGAGTCCGATCTGGATTTATATTGTACTAGAATAGTGACATTCCCCATGTCCCCAGGTATTTATTCCTGTTTGAGCGGCAACACATCAGCTTGCATGTATTCAAAGACTGAAGGCGCACTCACTACGCCGTATATGGCCCTTAAAGGCTCAGTTATTGCCAATTGTAAGATAACAACATGTAGATGTACAGACCCTCCTGGTATCATATCGCAAAATTATGGAGAAGCTGTATCCTTGATAGATAGACATTCATGCAATGTCTTATCATTAGACGGAATAACTCTGAGGCTCAGTGGGGAATTTGATGCAACTTATCAAAAGAACATCTCAATATTAGATTCTCAAGTCATCGTGACAGGCAATCTTGATATATCAACTGAACTTGGAAACGTCAACAATTCAATCAGCAATGCCTTGGATAGGTTGGCAGAAAGCAACAGCAAGCTAGAAAAAGTCAATGTCAGACTAACTAGCACATCTGCTCTCATTACCTATATTGTTCTAACTGTCATTTCTCTAATCTCCGGTGCACTTAGTCTGGTTTTAGCGTGTTACCTGATGTACAAACAGAAGGCACAACAAAAGACCTTGCTATGGCTTGGGAATAATACCCTCGATCAGATGAGAGCCACTACAA--------
>AF458013
ATGGGCTCCAAACCTTCTACCAGGATCCCAGTACCTCTGATGCTGATCACTCGGATTATGCTGATATTGAGCTGTATCTGTCTGACAAGCTCCCTTGACGGCAGGCCTCTTGCAGCTGCAGGGATTGTAGTAACAGGAGATAAGGCAGTCAATATATACACCTCGTCTCAGACAGGGTCAATCATAGTCAAGTTGCTCCCGAATATGCCCAAGGATAAAGAGGCGTGTGCAAAAGCCCCATTAGAGGCATATAACAGAACACTGACTACTTTGCTCACTCCTCTTGGCGATTCCATCCGCAAGATCCAAGGGTCTGTGTCCACGTCTGGAGGAAGGAGACAGAAACGCTTCATAGGTGCCGTTATTGGCAGTGTAGCTCTGGGGGTTGCAACAGCGGCACAGATAACAGCAGCTGCGGCCCTAATACAAGCCAACCAGAATGCCGCCAACATCCTCCGGCTTAAGGAGAGCATTGCTGCAACAAATGAAGCTGTGCATGAAGTCACCGACGGATTATCACAACTATCAGTGGCAGTTGGGAAGATGCAGCAGTTTGTCAATGACCAGTTTAATAATACGGCGCGAGAATTGGACTGTATAAAAATTACACAACAGATTGGTGTAGAACTCAACCTATACCTAACTGAATTGACCACAGTATTCGGGCCACAGATCACCTCCCCTGCATTAACTCAGCTGACCATCCAGGCACTTTATAATTTAGCTGGTGGCAATATGGATTACTTATTAACTAAGTTAGGTATAGGGAACAATCAACTCAGCTCATTAATTGGTAGCGGCTTGATCACTGGCTACCCTATACTGTACGACTCACAGACTCAACTCTTGGGTATACAAGTGAATTTGCCCTCAGTCGGGAACTTAAATAATATGCGTGCCACCTATTTGGAGACCTTATCTGTAAGTACAACCAAAGGATATGCCTCAGCACTTGTCCCGAAAGTAGTGACACAAGTCGGTTCTGTGATAGAAGAGCTTGACACCTCGTACTGTATAGAGTCCGATCTGGATTTATATTGCACAAGAATAGTGACATTCCCCATGTCCCCAGGTATTTATTCCTGTTTGAGCGGCAACACATCAGCTTGCATGTATTCAAAGACTGAAGGCGCACTTACTACGCCGTATATGGCCCTTAAAGGCTCAGTTATCGCCAATTGTAAGATAACAACATGTAGATGTGCAGACCCTCCTGGTATCATATCGCAAAATTATGGGGAAGCTGTATCCCTGATAGATAGACATTCGTGCAATGTCTTATCATTAGACGGGATAACTCTGAGGCTCAGTGGGGAATTTGATGCAACTTATCAAAAGAACATCTCAATACTAGATTCTCAAGTCATCGTGACAGGCAATCTCGATATATCAACTGAGCTTGGAAATGTCAACAATTCAATCAGCAATGCCTTGGACAAGTTGGCAGAAAGCAACAGCAAGCTAGACAAAGTCAATGTCAGACTAACCAGCACATCTGCTCTCATTACCTATATCGCTCTAACTGTCATTTCTCTAGTTTTCGGTGCACTTAGTCTGGTTTTAGCGTGTTACCTGATGTACAAACAGAAGGCACAACAAAAGACCTTACTATGGCTTGGGAATAATACCCTCGATCAGATGAGAGCCACTACAA--------
>HQ917080
ATGGGCTCCAGACCTTCTACCAGGATCCCAGCACCTCTGATGCTGATCACCCGGATTATGCTGATATTGGGCTGTATCCGTCCGACAAGCTCTCTTGACGGCAGGCCTCTTGCAGCTGCAGGAATTGTAGTAACAGGAGATAAGGCAGTCAATGTATACACTTCGTCTCAGACGGGGTCAATCATAGTCAAGTTGCTCCCGAATATGCCCAGGGATAAGGAGGCGTGTGCAAAAGCCCCATTAGAGGCATATAACAGAACACTGACTACTTTGCTCACTCCTCTTGGCGACTCCATCCGCAAGATCCAAGGGTCTGTGTCCACATCTGGAGGAAGGAGACAAAAACGCTTTATAGGTGCTGTTATTGGCAGTGTAGCTCTTGGGGTTGCAACAGCGGCACAGATAACAGCAGCTGCGGCCCTAATACAAGCCAACCAGAATGCCGCCAACATCCTCCGGCTTAAAGAGAGCATTGCTGCAACTAATGAAGCTGTGCATGAAGTCACCGACGGATTATCACAACTATCAGTGGCAGTTGGGAAGATGCAGCAGTTTGTCAATGACCAGTTTAATAATACGGCGCGAGAATTGGACTGTATAAAAATTATACAACAGGTTGGTGTAGAACTCAACCTATACCTAACTGAATTGACTACAGTATTCGGGCCACAGATCACCTCCCCTGCCTTAACTCAACTGACCATCCAGGCACTTTATAATCTAGCTGGTGGCAATATGGATTACTTATTAACTAAGTTAGGTATAGGGAACAATCAACTCAGCTCATTAATTGGTAGCGGCTTGATCACTGGCTACCCTATACTGTATGACTCACAGACTCAACTCTTGGGCATACAAGTGAATTTGCCCTCAGTCGGGAACTTAAATAATATGCGTGCCACCTATTTGGAGACCTTATCTGTAAGTACAACCAAAGGATATGCCTCAGCACTTGTCCCGAAAGTAGTGACACAAGTCGGTTCTGTGATAGAAGAGCTTGACACCTCATACTGTATAGAGTCCGATCTGGATTTATATTGTACAAGAATAGTGACACTCCCCATGTCCCCAGGTATTTATTCCTGTTTGAGCGGTAACACATCAGCTTGCATGTATTCAAAGACTGAAGGCGCACTCACTACGCCATACATGGCCCTTAAAGGCTCAGTCATTGCCAATTGCAAGATAACAACATGTAGATGTGCAGACCCTCCTGGTATCATATCGCAAAATTATGGAGAAGCTGTATCCCTGATAGATAGACATTCGTGCAATGTCTTATCATTAGACGGGATAACTCTGAGGCTCAGCGGGGAATTTGATGCAACCTATCAAAAGAACATCTCAATACTAGATTCTCAAGTCATCGTGACAGGCAATCTTGATATATCAACTGAGCTTGGGAATGTCAACAATTCAATCAGCAATGCCTTGGACAGGTTGGCAGAAAGCAACAGCAAGCTAGACAAAGTCAATGTCAGACTAACCAGCACATCTGCTCTCATTACCTATATCGTTCTAACTGTCATTTCTCTAGTTTTCGGTGCACTTAGTCTGGTTTTAGCGTGTTATCTGATGTACAAACAGAAGGCACAACAAAAGACCTTACTATGGCTTGGGAATAATGCCCTCGATCAGATGAGAGCCACTACAAGAGCATGA
>KC292514
ATGGGCTCCAGACCTTCTACCGGGATCCCAGCACCTCTGATGCTGATCACCCGGATTATGCTGATATTGGACTGTATCCGTCCGACAAGCTCTCTTGACGGCAGGCCTCTTGCAGCTGCAGGAATTGTAGTAACAGGAGATAAGGCAGTCAATGTATATACCTCGTCTCAGACAGGGTCAATCATAGTCAAGTTGCTCCCGAATATGCCCAAGGATAAGGAGGCGTGTGCGAAAGACCCATTAGAGGCATATAACAGAACACTGACTACTTTGCTCACTCCTCTTGGCGAATCCATCCGCAAGATCCAAGGGTCTGTGTCCACGTCTGGAGGAAGGAGACAAAAACGCTTTATAGGTGCTGTTATTGGTAGTGTAGCTCTTGGGGTTGCAACAGCGGCACAAATAACAGCAGCTGCGGCCCTAATACAAGCCAACCAGAATGCTGCCAACATCTTTCGGCTTAAGGAGAGCATTGTTGCAACCAATGAAGCTGTGCATGAAGTCACCGACGGATTATCACAACTATCAGTGGCAGTTGGGAAGATGCAGCAGTTTGTCAATGACCAGTTTAATAATACAGCGCGAGAATTGGACTGTATAAAAATCACACAACAGGTTGGTGTAGAACTCAACCTATACCTAACTGAATTGACTACAGTATTCGGGCCACAGATCACCTCCCCTGCATTAACTCAGCTGACCATCCAGGCACTTTATAATTTAGCTGGTGGCAATATGGATTACTTATTAACTAAGTTAGGTATAGGGAACAATCAACTCAGCTCATTAATTGGCAGCGGCCTGATCACTGGTTACCCTATATTGTATGACTCACAGACTCAACTCTTGGGCATACAAGTGAATTTGCCCTCAGTCGGGAACTTAAATAATATGCGTGCCACCTATTTAGAGACCTTATCTGTAAGTACAGCCAAAGGATATGCCTCAGCACTTGTTCCAAAAGTAGTGACACGAGTCGGTTCTGTGATAGAAGAGCTTGACACCTCATACTGTATAGAGTCCGATCTGGATTTATATTGTACTAGAATAGTGACATTCCCCATGTCCCCAGGTATTTATTCCTGTTTAAGCGGCAACACATCAGCTTGCATGCATTCAAAGACTGAAGGCGCACTCACTACGCCGTATATGGCCCTTAAAGGCTCAGTTATTGCCAATTGTAAGATAACAACATGTAGATGTACAGACCCTCCTGGTATCATATCGCAAAATTATGGAGAAGCTGTATCCCTGATAGATAGACATTCGTGCAATGTCTTATCATTAGACGGGATAACTCTGAGGCTCAGTGGAGAATTTGATGCAACTTATCAAAAGAACATCTCAATACTAGATTCTCAAGTCATCGTGACAGGCAATCTTGATATATCAACTGAACTTGGAAACGTCAACAATTCAATCAGCAATGCCTTGGATAAGTTGGCAAAAAGCAACAGCAAGCTAGAAAAAGTCAATGTCAGACTAACCAGCACATCCGCTCTCATTACCTATATTGTTCTGACTGTCATTTCTCTAGTTTTCGGTGCACTAAGTCTGGGTTTAACATGTTACCTGATGTACAAACAAAAGGCACAACAAAAGACCTTGCTATGGCTTGGGAATAATACCCTCGATCAGATGAGAGCCACTACAAAAATGTGA
>KC292517
ATGGGCTCCAGACCTTCTACCAGGATCCCAGCACCTCTGATGCTGATCACCCGGATTATGCTGATATTGGACTGTATCCGTCCGACAAGCTCTCTTGACGGCAGGCCTCTTGCAGCTGCAGGAATTGTAGTAACAGGAGATAAGGCAGTCAATGTATATACCTCGTCTCAGACAGGGTCAATCATAGTCAAGTTGCTCCCGAATATGCCCAAGGATAAGGAGGCGTGTGCGAAAGACCCATTAGAGGCATATAACAGAACACTGACTACTTTGCTCACTCCTCTTGGCGAATCCATCCGCAAGATCCAAGGGTCTGTGTCCACGTCTGGAGGAAGGAGACAAAAACGCTTTATAGGTGCTGTTATTGGTAGTGTAGCTCTTGGGGTTGCAACAGCGGCACAAATAACAGCAGCTGCGGCCCTAATACAAGCCAACCAGAATGCTGCCAACATCCTTCGGCTTAAGGAGAGCATTGCTGCAACCAATGAAGCTGTGCATGAAGTCACCGACGGATTATCACAACTATCAGTGGCAGTTGGGAAGATGCAGCAGTTTGTCAATGACCAGTTTAATACTACAGCGCGAGAATTGGACTGTATAAAAATCACACAACAGGTTGGTGTAGAACTCAACCTATACCTAACTGAATTGACTACAGTATTCGGGCCACAGATCGCCTCCCCTGCATTAACTCAGCTGACCATTCGGGCACTTTATAATTTAGCTGGTGGCAATATGGATTACTTATTAACTAAGTTAGGTATAGGGAACAATCAACTCAGCTCATTAATTGGCAGCGGCCTGATCACTGGTTACCCTATATTGTATGACTCACAGACTCAACTCTTGGGCATACAAGTGAATTTGCCCTCAGTCGGGAACTTAAATAATATGCGTGCCACCTATTTAGAGACCTTATCTGTAAGTACAGCCAAAGGATATGCCTCAGCACTTGTTCCAAAAGTAGTGACACAAGTCGGTTCTGTGATAGAAGAGCTTGACACCTCATACTGTATAGAGTCCGATCTGGATTTATATTGTACTAGAATAGTGACATTCCCCATGTCCCCAGGTATTTATTCCTGTTTAAGCGGCAACACATCAGCTTGCATGTATTCAAAGACTGAAGGCGCACTCACTACGCCGTATATGGCCCTTAAAGGCTCAGTTATTGCCAATTGTAAGATAACAACATGTAGATGTACAGACCCTCCTGGTATCATATCGCAAAATTATGGAGAAGCTGTATCCCTGATAGATAGACATTCGTGCAATGCCTTATCATTAGACGGGATAACTCTGAGGCTCAGTGGAGAATTTGATGCAACTTATCAAAAGAACATCTCAATACTAGATTCTCAAGTCATCGTGACAGGCAATCTTGATATATCAACTGAACTTGGAAACGTCAACAATTCAATCAGCAATGCCTTGGATAAGTTGGCAAAAAGCAACAGCAAGCTAGAAAAAGTCAATGTCAGACTAACCAGCACATCCGCTCTCATTACCTATATTGTTCTGACTGTCATTTCTCTAGTTTTCGGTGCACTAAGTCTGGGTTTAACATGTTACCTGATGTACAAACAAAAGGCACAACAAAAGACCTTGCTATGGCTTGGGAATAATACCCTCGATCAGATGAGAGCCACTACAAAAATGTGA
>FJ608349
ATGGGCTCTAAACCTTCTACCAGGATCCCAGCACCTCTGATGCTGATCACCCGGATTATGCTGATATTGGACTGTATCCGTCCGACCAGCTCTCTTGACGGCACGCCTCTTGCAGCTGCAGGAATTGTAGTAACAGGAGATAAGGCAGTCAATGTATATACCTCGTCTCAGACAGGGTCAATCATAGTCAAGTTGCTCCCGAATATGCCCAAGGATAAGGAGGCGTGTGCGAAAGACCCATTAGAGGCATATAACAGAACACTGACTACTTTGCTCACTCCTCTTGGCGAATCCATCCGCAAGATCCAAGGGTCTGTGTCCACGTCTGGAGGAAGGAGACAAAAACGCTTTATAGGTGCTGTTATTGGTAGTGTAGCTCTTGGGGTTGCAACAGCGGCACAAATAACAGCAGCTGCGGCCCTAATACAAGCCAACCACAATGCTGCCAACTTCCTTCGAATTAAGGAGAGCATTGCTGCAACCAATGAAGCTGTGCATGAACTCACCGACGGATTATCACAACTATCAGTGGCAGTTGGGAAGATGCAGCAGTTTGTCAATGACCAGTTTAATAATACAGCGCGAGAATTGGACTGTATAAAAATCACACAACAGGTTGGTGTAGAACTCAACCTATACCTAACTGAATTGACTACAGTATTCGGGCCACAGATCACCTCCCCTGCATTAACTCAGCTGACCATCCAGGCACTTTATAATTTAGCTGGTGGCAATATGGATTACTTATTAACTAAGTTAGGTATAGGGAACAATCAACTCAGCTCATTAATTGGCAGCGGCCTGATCACTGGTTACCCTATATTGTATGACTCACAGACTCAACTCTTGGGCATACAAGTGAATTTGCCCTCAGTCGGGAACTTAAATAATATGCGTGCCACCTATTTAGAGACCTTATCTGTAAGTACAGCCAAAGGATATGCCTCAGCACTTGTTCCAAAAGTAGTGACACAAGTCGGTTCTGTGATAGAAGAGCTTGACACCTCATACTGTATAGAGTCCGATCTGGATTTATATTGTACTAGAATAGTGACATTCCCCATGTCCCCAGGTATTTATTCCTGTTTAAGCGGCAACACATCAGCTTGCATGTATTCAAAGACTGAAGGCGCACTCACTACGCCGTATATGGCCCTTAAAGGATCAGTTATTGCCAATTGTAAGATAACAACATGTAGATGTACAGACCCTCGGGGTATCATATCGCAAAATTATGGAGAAGCTGTATCCCTGATAGATAGACATTCGTGCAATGTCTTATCATTAGACGGGATAACTCTGAGGCTCAGTGGAGAATTTGATGCAACTTATCAAAAGAACATCTCAATACTAGATTCTCAAGTCATCGTGACAGGCAATCTTGATATATCAACTGAACTTGGAAACGTCAACAATTCAATCAGCAATGCCTTGGATAAGTTGGCAAAAAGCAACAGCAAGCTAGAAAAAGTCAATGTCAGACTAACCAGCACATCCGCTCTCATTACCTATATTGTTCTGACTGTCATTTCTCTAGTTTTCGGTGCACTAAGTCTGGGTTTAACATGTTACCTGATGTACAAACAAAAGGCACAACAAAAGACCTTGCTATGGCTTGGGAATAATACCCTCGATCAGATGAGAGCCACTACAAGAGCA---
>KC542900
ATGGGCTCTAAACCTTCTACCAGGATCCCAGCACCTCTGATGCTGATCACCCGGATTATGCTGATATTGGACTGTATCCGTCCGACAAGCTCTCTTGACGGCAGGCCTCTTGCAGCTGCAGGAATTGTAGTAACAGGAGATAAGGCAGTCAATGTATATACCTCGTCTCAGACAGGGTCAATCATAGTCAAGTTGCTCCCGAATATGCCCAAGGATAAGGAGGCGTGTGCGAAAGACCCATTAGAGGCATATAACAGAACACTGACTACTTTGCTCACTCCTCTTGGCGAATCCATCCGCAAGATCCAAGGGTCTGTGTCCACGTCTGGAGGAAGGAGACAAAAACGCTTTATAGGTGCTGTTATTGGTAGTGTAGCTCTTGGGGTTGCAACAGCGGCACAAATAACAGCAGCTGCGGCCCTAATACAAGCCAACCAGAATGCTGCCAACATCCTTCGGCTTAAGGAGAGCATTGCTGCAACCAATGAAGCTGTGCATGAAGTCACCGACGGATTATCACAACTATCAGTGGCAGTTGGGAAGATGCAGCAGTTTGTCAATGACCAGTTTAATAATACAGCGCGAGAATTGGACTGTATAAAAATCACACAACAGGTTGGTGTAGAACTCAACCTATACCTAACTGAATTGACTACAGTATTCGGGCCACAGATCACCTCCCCTGCATTAACTCAGCTGACCATCCAGGCACTTTATAATTTAGCTGGTGGCAATATGGATTACTTATTAACTAAGTTAGGTATAGGGAACAATCAACTCAGCTCATTAATTGGCAGCGGCCTGATCACTGGTTACCCTATATTGTATGACTCACAGACTCAACTCTTGGGCATACAAGTGAATTTGCCCTCAGTCGGGAACTTAAATAATATGCGTGCCACCTATTTAGAGACCTTATCTGTAAGTACAGCCAAAGGATATGCCTCAGCACTTGTTCCAAAAGTAGTGACACAAGTCGGTTCTGTGATAGAAGAGCTTGACACCTCATACTGTATAGAGTCCGATCTGGATTTATATTGTACTAGAATAGTGACATTCCCCATGTCCCCAGGTATTTATTCCTGTTTAAGCGGCAACACATCAGCTTGCATGTATTCAAAGACTGAAGGCGCACTCACTACGCCGTATATGGCCCTTAAAGGCTCAGTTATTGCCAATTGTAAGATAACAACATGTAGATGTACAGACCCTCCTGGTATCATATCGCAAAATTATGGAGAAGCTGTATCCCTGATAGATAGACATTCGTGCAATGTCTTATCATTAGACGGGATAACTCTGAGGCTCAGTGGAGAATTTGATGCAACTTATCAAAAGAACATCTCAATACTAGATTCTCAAGTCATCGTGACAGGCAATCTTGATATATCAACTGAACTTGGAAACGTCAACAATTCAATCAGCAATGCCTTGGATAAGTTGGCAAAAAGCAACAGCAAGCTAGAAAAAGTCAATGTCAGACTAACCAGCACATCCGCTCTCATTACCTATATTGTTCTGACTGTCATTTCTCTAGTTTTCGGTGCACTAAGTCTGGGTTTAACATGTTACCTGATGTACAAACAAAAGGCACAACAAAAGACCTTGCTATGGCTTGGGAATAATACCCTCGATCAGATGAGAGCCACTACAAGAGCATGA
>KC542901
ATGGGCTCTAAACCTTCTACCAGGATCCCAGCACCTCTGATGCTGATCACCCGGATTATGCTGATATTGGACTGTATCCGTCCGACAAGCTCTCTTGACGGCAGGCCTCTTGCAGCTGCAGGAATTGTAGTAACAGGAGATAAGGCAGTCAATGTATATACCTCGTCTCAGACAGGGTCAATCATAGTCAAGTTGCTCCCGAATATGCCCAAGGATAAGGAGGCGTGTGCGAAAGACCCATTAGAGGCATATAACAGAACACTGACTACTTTGCTCACTCCTCTTGGCGAATCCATCCGCAAGATCCAAGGGTCTGTGTCCACGTCTGGAGGAAGGAGACAAAAACGCTTTATAGGTGCTGTTATTGGTAGTGTAGCTCTTGGGGTTGCAACAGCGGCACAAATAACAGCAGCTGCGGCCCTAATACAAGCCAACCAGAATGCTGCCAACATCCTTCGGCTTAAGGAGAGCATTGCTGCAACCAATGAAGCTGTGCATGAAGTCACCGACGGATTATCACAACTATCAGTGGCAGTTGGGAAGATGCAGCAGTTTGTCAATGACCAGTTTAATAATACAGCGCGAGAATTGGACTGTATAAAAATCACACAACAGGTTGGTGTAGAACTCAACCTATACCTAACTGAATTGACTACAGTATTCGGGCCACAGATCACCTCCCCTGCATTAACTCAGCTGACCATCCAGGCACTTTATAATTTAGCTGGTGGCAATATGGATTACTTATTAACTAAGTTAGGTATAGGGAACAATCAACTCAGCTCATTAATTGGCAGCGGCCTGATCACTGGTTACCCTATATTGTATGACTCACAGACTCAACTCTTGGGCATACAAGTGAATTTGCCCTCAGTCGGGAACTTAAATAATATGCGTGCCACCTATTTAGAGACCTTATCTGTAAGTACAGCCAAAGGATATGCCTCAGCACTTGTTCCAAAAGTAGTGACACAAGTCGGTTCTGTGATAGAAGAGCTTGACACCTCATACTGTATAGAGTCCGATCTGGATTTATATTGTACTAGAATAGTGACATTCCCCATGTCCCCAGGTATTTATTCCTGTTTAAGCGGCAACACATCAGCTTGCATGTATTCAAAGACTGAAGGCGCACTCACTACGCCGTATATGGCCCTTAAAGGCTCAGTTATTGCCAATTGTAAGATAACAACATGTAGATGTACAGACCCTCCTGGTATCATATCGCAAAATTATGGAGAAGCTGTATCCCTGATAGATAGACATTCGTGCAATGTCTTATCATTAGACGGGATAACTCTGAGGCTCAGTGGAGAATTTGATGCAACTTATCAAAAGAACATCTCAATACTAGATTCTCAAGTCATCGTGACAGGCAATCTTGATATATCAACTGAACTTGGAAACGTCAACAATTCAATCAGCAATGCCTTGGATAAGTTGGCAAAAAGCAACAGCAAGCTAGAAAAAGTCAATGTCAGACTAACCAGCACATCCGCTCTCATTACCTATATTGTTCTGACTGTCATTTCTCTAGTTTTCGGTGCACTAAGTCTGGGTTTAACATGTTACCTGATGTACAAACAAAAGGCACAACAAAAGACCTTGCTATGGCTTGGGAATAATACCCTCGATCAGATGAGAGCCACTACAAGAGCATGA
>FJ608351
ATGGGCTCTAAACCTTCTACCAGGATCCCAGCACCTCTGATGCTGATCACCCGGATTATGCTGATATTGGACTGTATCCGTCCGACAAGCTCTCTTGACGGCAGGCCTCTTGCAGCTGCAGGAATTGTAGTAACAGGAGATAAGGCAGTCAATGTATATACCTCGTCTCAGACAGGGTCAATCATAGTCAAGTTGCTCCCGAATATGCCCAAGGATAAGGAGGCGTGTGCGAAAGACCCATTAGAGGCATATAACAGAACACTGACTACTTTGCTCACTCCTCTTGGCGAATCCATCCGCAAGATCCAAGGGTCTGTGTCCACGTCTGGAGGAAGGAGACAAAAACGCTTTATAGGTGCTGTTATTGGTAGTGTAGCTCTTGGGGTTGCAACAGCGGCACAAATAACAGCAGCTGCGGCCCTAATACAAGCCAACCAGAATGCTGCCAACATCCTTCGGCTTAAGGAGAGCATTGCTGCAACCAATGAAGCTGTGCATGAAGTCACCGACGGATTATCACAACTATCAGTGGCAGTTGGGAAGATGCAGCAGTTTGTCAATGACCAGTTTAATAATACAGCGCGAGAATTGGACTGTATAAAAATCACACAACAGGTTGGTGTAGAACTCAACCTATACCTAACTGAATTGACTACAGTATTCGGGCCACAGATCACCTCCCCTGCATTAACTCAGCTGACCATCCAGGCACTTTATAATTTAGCTGGTGGCAATATGGATTACTTATTAACTAAGTTAGGTATAGGGAACAATCAACTCAGCTCATTAATTGGCAGCGGCCTGATCACTGGTTACCCTATATTGTATGACTCACAGACTCAACTCTTGGGCATACAAGTGAATTTGCCCTCAGTCGGGAACTTAAATAATATGCGTGCCACCTATTTAGAGACCTTATCTGTAAGTACAGCCAAAGGATATGCCTCAGCACTTGTTCCAAAAGTAGTGACACAAGTCGGTTCTGTGATAGAAGAGCTTGACACCTCATACTGTATAGAGTCCGATCTGGATTTATATTGTACTAGAATAGTGACATTCCCCATGTCCCCAGGTATTTATTCCTGTTTAAGCGGCAACACATCAGCTTGCATGTATTCAAAGACTGAAGGCGCACTCACTACGCCGTATATGGCCCTTAAAGGCTCAGTTATTGCCAATTGTAAGATAACAACATGTAGATGTACAGACCCTCCTGGTATCATATCGCAAAATTATGGAGAAGCTGTATCCCTGATAGATAGACATTCGTGCAATGTCTTATCATTAGACGGGATAACTCTGAGGCTCAGTGGAGAATTTGATGCAACTTATCAAAAGAACATCTCAATACTAGATTCTCAAGTCATCGTGACAGGCAATCTTGATATATCAACTGAACTTGGAAACGTCAACAATTCAATCAGCAATGCCTTGGATAAGTTGGCAAAAAGCAACAGCAAGCTAGAAAAAGTCAATGTCAGACTAACCAGCACATCCGCTCTCATTACCTATATTGTTCTGACTGTCATTTCTCTAGTTTTCGGTGCACTAAGTCTGGGTTTAACATGTTACCTGATGTACAAACAAAAGGCACAACAAAAGACCTTGCTATGGCTTGGGAATAATACCCTCGATCAGATGAGAGCCACTACAAGAGCA---
>FJ480812
ATGGGCTCCAAACCTTCTACCAGGATCCCAGCACCTCTGATGCTGATCACCCGGATTATGCTGATATTGGGCTGCATCCGTCCGACAAGCTCTCTTGACGGCAGGCCTCTTGCAGCTGCAGGAATTGTAGTAACAGGAGATAAGGCAGTCAATGTATATACCTCGTCTCAGACAGGGTCAATCATAGTTAAGTTGCTCCCGAATATGCCCAAGGATAAGGAGGCGTGTGCGAAAGCCCCATTAGAGGCATATAACAGAACACTGACTACTTTGCTCACTCCTCTTGGCGACTCCATCCGCAAGATCCAAGGGTCTGTGTCCACGTCTGGAGGAAGGAGACAAAAACGCTTTATAGGTGCTGTTATTGGCAGTGTAGCTCTTGGGGTTGCAACAGCGGCACAGATAACAGCAGCTACGGCCCTAATACAAGCCAACCAGAATGCTGCCAACATCCTTCGGCTTAAGGAGAGCATTGCTGCAACCAACGAAGCTGTGCATGAAGTCACCGACGGATTATCACAACTATCAGTGGCAGTTGGGAAGATGCAGCAGTTTGTTAATGACCAGTTTAATAATACAGCGCGAGAATTGGACTGTATAAAAATCACACAACAGGTTGGCGTAGAACTCAACCTATACCTAACTGAATTGACTACAGTATTCGGGCCACAGATCACCTCCCCTGCATTAACTCCGCTGACCATCCAGGCACTTTATAATTTAGCTGGTGGCAATATGGATTACTTATTAACTAAGTTAGGTATAGGGAACAATCAACTCAGCTCATTAATTGGCAGCGGCCTGATCACTGGTTACCCTATACTGTATGACTCACAGACTCAACTCTTGGGCATACAAGTGAATTTGCCCTCAGTCGGGAACTTAAATAATATGCGTGCCACCTATTTGGAGACCTTATCCGTAAGTACAGCCAAAGGATATGCCTCAGCACTTGTCCCAAAAGTAGTGACACAAGTCGGTTCTGTGGTAGAAGAGCTTGACATCTCATACTGTATAGAGTCCGATCTGGATTTATATTGTACTAGAATAGTGACATTCCCCATGTCCCCAGGTATTTATTCCTGTTTGAGCGGCAACACATCAGCTTGCATGTATTCAAAGACTGAAGGCGCACTCACTACGCCGTATATGGCCCTTAAAGGCTCAGTTATTGCCAATTGTAAGATGATAACATGTAGATGTACAGACCCTCCTGGTATCATATCGCAAAATTATGGAGAAGCTGTATCCCTGATAGATAGACATTCGTGCAATGTCTTATCATTAGACGGGATAACTCTGAGGCTCAGTGGAGAATTTGATGCAACTTATCAAAAGAACATCTCAATACTAGATTCTCAAGTCATCGTGACAGGCAATCTTGATATATCAACTGAACTTGGAAACGTCAACAATTCAATCAGCAATGCCTTGGATAAGTTGGCAAAAAGCAACAGCAAGCTAGAAAAAGTCAATGTCGGACTAACCAGCACATCTGCTCTCATTACCTATATTGCTCTAACTGTCATTTCTCTCGTTTTCGGTGCACTAAGTCTGGGTTTAGCATGTTATTTGATGTACAAACAGAAGGCACAACAAAAGACCTTGCTATGGCTTGGGAATAATACCCTCGATCAGATGAGAGCCACTACAAGAGCATGA
>KC542898
ATGGGCTCCAAACCTTCTACCAGGATCCCAGCACCTCTGATGCTGATCACCCGGATTATGCTGATATTGGGCTGCATCCGTCCGACAAGCTCTCTTGACGGCAGGCCTCTTGCAGCTGCAGGAATTGTAGTAACAGGAGATAAGGCGGTCAATGTATATACCTCGTCTCAGACAGGGTCAATCATAGTCAAGTTGCTCCCGAATATGCCCAAGGATAAGGAGGCGTGTGCGAAAGCCCCATTAGAGGCATATAACAGAACACTGACTACTTTGCTCACTCCTCTTGGCGACTCCATCCGCAAGATCCAAGGGTCTGTGTCCACGTCTGGAGGAAGGAGACAAAAACGCTTTATAGGTGCTGTTATTGGCAGTATAGCTCTTGGGGTTGCAACAGCGGCACAGATAACAGCAGCTGCGGCCCTAATACAAGCCAACCAGAATGCTGCCAACATCCTTCGGCTTAAGGAGAGCATTGCTGCAACCAATGAAGCTGTGCATGAAGTCACTGATGGATTATCACAACTATCAGTGGCAGTTGGGAAGATGCAGCAGTTTGTCAATGACCAGTTTAATAATACAGCGCGAGAATTGGACTGTATAAAAATCACACAACAGGTTGGTGTAGAACTCAACCTATACCTAACCGAATTGACTACAGTATTCGGGCCACAGATCACCTCCCCTGCATTAACTCAGCTGACCATCCAGGCACTTTATAATTTAGCTGGTGGCAATATGGATTACTTATTAACTAAGTTAGGTATAGGGAACAATCAACTCAGCTCATTAATTGGCAGCGGCCTGATCACTGGTTACCCTATACTGTATGACTCACAGACTCAACTCTTGGGCATACAAGTGAATTTGCCCTCAGTCGGGAACTTAAATAATATGCGTGCCACCTATTTGGAGACCTTATCTGTAAGTACAGCCAAAGGATACGCCTCAGCACTTGTCCCAAAAGTAGTGACACAAGTCGGTTCTGTGGTAGAAGAGCTTGACACCTCATACTGTATAGAGTCCGATCTGGATTTATACTGTACTAGAATAGTGACATTCCCCATGTCCCCAGGTATTTATTCCTGTTTGAGCGGCAACACATCAGCTTGCATGTATTCAAAGACTGAAGGTGCACTCACTACGCCGTATATGGCCCTTAAAGGCTCAGTTATTGCCAATTGTAAGATAACAACATGTAGATGTACAGACCCTCCTGGTATCATATCACAAAATTATGGAGAAGCTGTATCCCTGATAGATAGACATTCGTGCAATGTCTTATCATTGGACGGGATAACTCTGAGGCTCAGTGGAGAATTTGATGCAACTTATCAAAAGAACATCTCAATACTAGATTCTCAAGTCATCGTGACAGGCAATCTTGATATATCAACTGAACTTGGAAACGTCAACAATTCAATCAGTAATGCCTTGGATAAGTTGGCAAAAAGCAACAGCAAGCTAGAAAAAGTCAATGTCAGACTAACCAGCACATCTGCTCTCATTACCTATATTGTTCTAATTGTCATTTCTCTAGTTTTCGGTGCACTAAGTCTGGGTTTAGCATGTTACCTGATGTACAAACAGAAGGCACAACAAAAGACCTTGCTATGGCTTGGGAATAATACCCTCGATCAGATGAGAGCCACTACAAGAGCATGA
>FJ480809
ATGGGCTCCAAACCTTCTACCAGGATCCCAGCACCTCTGATGCTGATCACCCGGATTATGCTGATATTGGGCTGCATCCGTCCGACAAGCTCTCTTGACGGCAGGCCTCTTGCAGCTGCAGGAATTGTAGTAACAGGAGATAAGGCAGTCAATGTATATACCTCGTCTCAGACAGGGTCAATCATAGTCAAGTTGCTCCCGAATATGCCCAAGGATAAGGAGGCGTGTGCGAAAGCCCCATTAGAGGCATATAACAGAACACTGACTACTTTGCTCACTCCTCTTGGCGACTCCATCCGCAAGATCCAAGGGTCTGTGTCCACGTCTGGAGGAAGGAGACAAAAACGCTTTATAGGTGCTGTTATTGGCAGTATAGCTCTTGGGGTTGCAACAGCGGCACAGATAACAGCAGCTGCGGCCCTAATACAAGCCAACCAGAATGCTGCCAACATCCTTCGGCTTAAGGAGAGCATTGCTGCAACCAATGAAGCTGTGCATGAGGTCACCGATGGATTATCACAACTATCAGTGGCAGTTGGGAAGATGCAGCAGTTTGTCAATGACCAGTTTAATAATACAGCGCGAGAATTGGACTGTATAAAAATCACACAACAGGTTGGTGTAGAACTCAACCTATACCTAACTGAATTGACTACAGTATTCGGGCCACAGATCACCTCCCCTGCATTAACTCAGCTGACCATCCAGGCACTTTATAATTTAGCTGGTGGCAATATGGATTACTTATTAACTAAGTTAGGTATAAGGAACAATCAGCTCAGCTCATTAATTGGCAGCGGCCTGATCACTGGTTACCCTATACTGTATGACTCACAGACTCAACTCTTGGGCATGCAAGTGAATTTGCCCTCAGTCGGGAACTTAAATAATATGCGTGCCACCTATTTGGAGACCTTATCTGTAAGTACAGCCAAAGGATACGCCTCAGCACTTGTCCCAAAAGTAGTGACACAAGTCGGTTCTGTGGTAGAAGAGCTTGACACCTCATACTGTATAGAGTCCGATCTGGATTTATATTGTACTAGAATAGTGACATTCCCCATGTCCCCAGGTATTTACTCCTGTTTGAGCGGCAACACATCAGCTTGCATGTATTCAAAGACTGAAGGCGCACTCACTACGCCGTATATGGCCCTTAAAGGCTCAGTTATTGCCAATTGTAAGATAACAACATGTAGATGTACAGACCCTCCTGGTATCATATCACAAAATTATGGAGAAGCTGTATCCCTGATAGATAGACATTCGTGCAATGTCTTATCATTAGACGGGATAACTCTGAGGCTCAGTGGAGAATTTGATGCAACTTATCAAAAGAACATCTCAATACTAGATTCTCAAGTCATCGTGACAGGCAATCTTGATATATCAACTGAACTTGGAAACGTCAACGATTCAATCAGTAATGCCTTGGATAAGTTGGCAAAAAGCAACAGCAAGCTAGAAAAAGTCAATGTCAGACTAACCAGCACATCTGCTCTCATTACCTATATTATTCTAATTGTCATTTCTCTAGTTTTCGGTGCACTAAGTCTGGGTTTAGCATGTTACCTGATGTACAAACAGAAGACACAACAAAAGACCTTGCTATGGCTTGGGAATAATACCCTCGATCAGATGAGAGCCACTACAAGAGCATGA
>FJ480810
ATGGGCTCCAAACCTTCTACCAGGATCCCAGCACCTCTGATGCTGATCACCCGGATTATGCTGATATTGGGCTGCATCCGTCCGACAAGCTCTCTTGACGGCAGGCCTCTTGCAGCTGCAGGAATTGTAGTAACAGGAGATAAGGCAGTCAATGTATATACCTCGTCTCAGACAGGGTCAATCATAGTCAAGTTGCTCCCGAATATGCCCAAGGATAAGGAGGCGTGTGCGAAAGCCCCATTAGAGGCATATAACAGAACACTGACTACTTTGCTCACTCCTCTTGGCGACTCCATCCGCAAGATCCAAGGGTCTGTGTCCACGTCTGGAGGAAGGAGACAAAAACGCTTTATAGGTGCTGTTATTGGCAGTATAGCTCTTGGGGTTGCAACAGCGGCACAGATAACAGCAGCTGCGGCCCTAATACAAGCCAACCAGAATGCTGCCAACGTCCTTCGGCTTAAGGAGAGCATTGCTGCAACCAATGAAGCTGTGCATGAAGTCACCGATGGATTATCACAACTATCAGTGGCAGTTGGGAAGATGCAGCAGTTTGTCAATGACCAGTTTAATAATACAGCGCGAGAATTGGACTGTATAAAAATCACACAACAGGTTGGTGTAGAACTCAACCTATACCTAACTGAATTGACTACAGTATTCGGGCCACAGATCACCTCCCCTGCATTAACTCAGCTGACCATCCAGGCACTTTATAATTTAGCTGGTGGCAATATGGATTACTTATTAACTAAGTTAGGTATAGGGAACAATCAACTCAGCTCATTAATTGGCAGCGGCCTGATCACTGGTTACCCTATACTGTATGACTCACAGACTCAACTCTTGGGCATACAAGTGAATTTGCCCTCAGTCGGGAACTTAAATAATATGCGTGCCACCTATTTGGAGACCTTATCTGTAAGTACAGCCAAAGGATACGCCTCAGCACTTGTCCCAAAAGTAGTGACACAAGTCGGTTCTGTGGTAGAAGAGCTTGACACCTCATACTGTATAGAGTCCGATCTGGATTTATATTGTACTAGAATAGTGACATTCCCCATGTCCCCAGGTATTTACTCCTGTTTGAGCGGCAACACATCAGCTTGCATGTATTCAAAGACTGAAGGCGCACTCACTACGCCGTATATGGCCCTTAAAGGCTCAGTTATTGCCAATTGTAAGATAACAACATGTAGATGTACAGACCCTCCTGGTATCATATCACAAAATTATGGAGAAGCTGTATCCCTGATAGATAGACATTCGTGCAATGTCTTATCATTAGACGGGATAACTCTGAGGCTCAGTGGAGAATTTGATGCAACTTATCAAAAGAACATCTCAATACTAGATTCTCAAGTCATCGTGACAGGCAATCTTGATATATCAACTGAACTTGGAAACGTCAACAATTCAATCAGTAATGCCTTGGATAAGTTGGCAAAAAGCAACAGCAAGCTAGAAAAAGTCAATGTCAGACTAACCAGCACATCTGCCCTCATTACCTATATTATTCTAATTGTCATTTCTCTAGTTTTCGGTGCACTAAGTCTGGGTTTAGCATGTTACCTGATGTACAAACAGAAGGCACAACAAAGGACCTTGCTATGGCTTGGGAATAATACCCTCGATCAGATGAGAGCCACTACAAGAGCATGA
>EF589131
ATGGGCTCCAGATCTTCTACCAGGATCCTCGCACCTCCGATGCTGATCACTCGGAGTATGCTGATATTGAGCTGTATCCGTCTGACAAGCTCCCTTGACGGCAGGCCTCTTGCAGCTGCAGGAATTGTAGTAACAGGAGATAAGGCGGTCAATGTATACACCTCGTCTCAGACAGGGTCAATCATAGTCAAATTGCTCCCGAATATGCCCAAGGATAAGGAGGCGTGTGCAAAAGCCCCATTAGAGGCATATAACAGAACAATGACTACTTTGCTCACTCCTCTTGGCGATTCCATCCGCAAGATCCAAGGGTCTGTGTCCACGTCTGGAGGAAGGAGACAAAAACGCTTTATAGGTGCCGTTATTGGCAGTGTAGCTCTTGGGGTTGCAACAGCGGCACAGATAACAGCAGCTGCGGCCCTGATACAAGCCAACCAGAATGCCGCCAACATCCTCCGGCTTAAGGAGAGCATTGCTGCAACCAATGAAGCTGTGCATGAAGTCACCGACGGATTATCACAACTATCAGTGGCAGTTGGGAAGATGCAGCAGTTTGTCAATGACCAGTTTAATAATACGGCGCGAGAATTGGACTGTATAAAAATCACACAACAGGTTGGTGTAGAACTCAACCTATACCTAACTGAATTGACTACAGTATTCGGGCCACAGATCACCTCCCCTGCATTAACTCAGCTGACCATCCAGGCACTTTATAATTTAGCTGGTGGCAATATGGATTACTTATTAACTAAGTTAGGTATAGGGAACAATCAACTCAGCTCATTAATTGGTAGCGGCCTGATCACTGGCTACCCTATACTGTATGACTCACAGACTCAACTCTTGGGCATACAAGTGAATTTGCCCTCAGTCGGGAACTTAAATAATATGCGTGCCACCTATTTGGAGACCTTATCTGTAAGTACAACCAAAGGATATGCCTCAGCACTTGTCCCGAAGGTAGTGACACAAGTTGGTTCTGTGATAGAAGAGCTTGACACCTCATACTGTATAGAGTCCGATCTGGATTTATATTGTACAAGAATAGTGACATTCCCCATGTCCCCAGGTATTTATTCCTGTTTGAGCGGCAACACATCAGCTTGCATGTATTCAAAGACTGAAGGCGCACTCACTACGCCGTATATGGCCCTTAAGGGCTCAGTTATTGCCAATTGTAAGATAACAACATGTAGATGTGCAGACCCTCCTGGTATCATATCGCAAAATTATGGAGAAGCTGTATCCCTGATAGATAGACATTCGTGTAATGTCTTATCATTAGACGGGATAACTCTGAGGCTCAGTGGGGAATTTGATGCAACTTATCAGAAGAACATCTCAATACTAGATTCTCAAGTCATCGTGACAGACAATCTTGATATATCAACTGAACTTGGAAACGTCAACAATTCAATCAGCAATGCCTTGGATAGGTTGGCAGAAAGCAATAGCAAGCTAGACAAAGTCAATGTCAGACTAACCAGCACATCTGCTCTCATTACCTATATCGTTCTAACTGTCATTTCTCTAGTTTTCGGTGCACTTAGTCTGGTTTTAGCGTGTTACCTGATGTACAAACAGAAGGCACAACAAAAGACCTTGCTATGGCTTGGGAATAATACCCTCGATCAGATGAGAGCCACTACAAAAATGTGA
>EF589134
ATGGGCTCCAGATCTTCTACCAGGATCCTCGCACCTCCGATGCTGATCACTCGGAGTATGCTGATATTGAGCTGTATCCGTCTGACAAGCTCCCTTGACGGCAGGCCTCTTGCAGCTGCAGGAATTGTAGTAACAGGAGATAAGGCGGTCAATGTATACACCTCGTCTCAGACAGGGTCAATCATAGTCAAATTGCTCCCGAATATGCCCAAGGATAAGGAGGCGTGTGCAAAAGCCCCATTAGAGGCATATAACAGAACACTGACTACTTTGCTCACTCCTCTTGGCGATTCCATCCGCAAGATCCAAGGGTCTGTGTCCACGTCTGGAGGAAGGAGACAAAAACGCTTTATAGGTGCCGTTATTGGCAGTGTAGCTCTTGGGGTTGCAACAGCGGCACAGATAACCGCAGCTGCGGCCCTGATACAAGCCAACCAGAATGCCGCCAACATCCTCCGGCTTAAGGAGAGCATTGCTGCAACCAATGAAGCTGTGCATGAAGTCACCGACGGATTATCACAACTATCAGTGGCAGTTGGGAAGATGCAGCAGTTTGTCAATGACCAGTTTAATAATACGGCGCGAGAATTGGACTGTATAAAAATCACACAACAGGTTGGTGTAGAACTCAACCTATACCTAACTGAATTGACTACAGTATTCGGGCCACAGATCACCTCCCCTGCATTAACTCAGCTGACCATCCAGGCACTTTATAATTTAGCTGGTGGCAATATGGATTACTTATTAACTAAGTTAGGTATAGGGAACAATCAACTCAGCTCATTAATTGGTAGCGGCCTGATCACTGGCTACCCTATACTGTATGACTCACAGACTCAACTCTTGGGCATACAAGTGAATTTGCCCTCAGTCGGGAACTTAAATAATATGCGTGCCACCTATTTGGAGACCTTATCTGTAAGTACAACCAAAGGATATGCCTCAGCACTTGTCCCGAAGGTAGTGACACAAGTTGGTTCTGTGATAGAAGAGCTTGACACCTCATACTGTATAGAGTCCGATCTGGATTTATATTGTACAAGAATAGTGACATTCCCCATGTCCCCAGGTATTTATTCCTGTTTGAGCGGCAACACATCAGCTTGCATGTATTCAAAGACTGAAGGCGCACTCACTACGCCGTATATGGCCCTTAAGGGCTCAGTTATTGCCAATTGTAAGATAACAACATGTAGATGTGCAGACCCTCCTGGTATCATATCGCAAAATTATGGAGAAGCTGTATCCCTGATAGATAGACATTCGTGTAATGTCTTATCATTAGACGGGATAACTCTGGGACTCAGTGGGGAATTTGATGCAACTTATCAGAAGAACATCTCAATACTAGATTCTCAAGTCATCGTGACAGGCAATCTTGATATATCAACTGAACTTGGAAACGTCAACAATTCAATCAGCAATGCCTTGGATAGGTTGGCAGAAAGCAATAGCAAGCTAGACAAAGTCAATGTCAGACTAACCAGCACATCTGCTCTCATTACCTATATCGTTCTAACTGTCATTTCTCTAGTTTTCGGTGCACTTAGTCTGGTTTTAGCGTGTTACCTGATGTACAAACAGAAGGCACAACAAAAGACCTTGCTATGGCTTGGGAATAATACCCTCGATCAGATGAGAGCCACTACAAAAATGTGA
>AF456437
ATGGGCTCCAAACCTTCTACCAGGATCCCAGCACCTCTGATGCTGATCACTCGGATTATGCTGATATTGAGCTGTATCCGTCTGACAAGCTCTCTTGACGGCAGGCCTCTTGCAGCTGCAGGAATTGTAGTAACAGGAGATAAGGCAGTCAATGTATACACCTCGTCTCAGACAGGGTCAATCATAGTCAAATTGCTCCCGAATATGCCCAAGGATAAGGAGGCGTGTGCAAAAGCCCCATTAGAGGCATATAACAGAACACTGACTACTTTGCTCACTCCTCTTGGCGATTCCATCCGCAAGATCCAAGGGTCTGTGTCCACGTCTGGAGGAAGGAGACAAAAACGCTTTATAGGTGCCGTTATTGGCAGTGTAGCTCTTGGGGTTGCAACAGCGGCACAGATAACAGCAGCTGCGGCCCTAATACAGGCCAACCAGAATGCCGCCAACATCCTCCGGCTTAAGGAGAGCATTGCTGCAACCAATGAAGCTGTGCATGAAGTCACCGACGGATTATCACAACTATCAGTGGCAGTTGGGAAGATGCAGCAGTTTGTCAATGACCAGTTTAATAATACGGCGCGAGAATTGGACTGTATAAAAATCACACAACAGGTTGGTGTAGAACTCAACCTATACCTAACTGAATTGACTACAGTATTCGGGCCACAGATCACCTCCCCTGCATTAACTCAGCTGACCATCCAGGCACTTTATAATTTAGCTGGTGGCAATATGGATTACTTATTAACTAAGTTAGGTATAGGGAACAATCAACTCAGCTCATTAATTGGTAGTGGCCTGATCACTGGCTACCCTATACTGTACGACTCACAGACTCAACTCTTGGGCATACAAGTGAATTTGCCCTCAGTTGGGAACTTAAACAATATGCGTGCCACCTATTTGGAGACCTTATCTGTAAGTACAACCAAAGGATATGCCTCAGCACTTGTCCCGAAAGTAGTGACACAAGTTGGTTCTGTGATAGAAGAGCTTGACACCTCATACTGTATAGAGTCCGATCTGGATTTATATTGTACAAGAATAGTGACATTCCCCATGTCCCCAGGTATTTATTCCTGTTTGAGCGGCAACACATCAGCTTGCATGTATTCAAAGACTGAAGGTGCACTCACTACGCCGTATATGGCCCTTAAAGGCTCAGTTATTGCCAATTGTAGGATAACAACATGTAGATGTGCAGACCCTCCTGGTATCATATCGCAGAATTATGGAGAAGCTGTATCCCTGATAGATAGACATTCGTGCAATGTCTTATCATTAGACGGGATAACTCTGAGGCTCAGTGGGGAATTTGATGCAACTTATCAAAAGAACATCTCAATACTAGATTCTCAAGTCATCGTGACAGGTAATCTTGATATATCAACTGAACTTGGAAACGTCAACAATTCAATCAGCAATGCCTTGGATAGGTTGGCAGAAAGCAACAGCAAGCTAGACAAAGTCAATGTCAGACTAACCAGCACATCTGCTCTTATTACCTATATCGTCCTAACTGTCATTTCTCTAGTTTTTGGTGCACTTAGTCTGGTTTTAGCGTGTTACCTGATGTACAAACAGAAGGCACAACAAAAGACCTTGCTATGGCTTGGGAATAATACCCTCGATCAGATGAGAGCCACTACAA--------
>KJ782375
ATGGGCTCCAAACCTTCTACCAGGATCCCAGCACCTCTGATGCTGATCACTCGGATTATGCTGATATTGAGCTGTATCCGTCTGACAAGCTCTCTTGACGGCAGGCCTCTTGCAGCTGCAGGAATTGTAGTAACAGGAGATAAGGCAGTCAATGTATACACCTCGTCTCAGACAGGGTCAATCATAGTCAAATTGCTCCCGAATATGCCCAAGGATAAGGAGGCGTGTGCAAAAGCCCCATTAGAGGCATATAACAGAACACTGACTACTTTGCTCACTCCTCTTGGCGATTCCATCCGCAAGATCCAAGGGTCTGTGTCCACGTCTGGAGGAAGGAGACAAAAACGCTTTATAGGTGCCGTTATTGGCAGTGTAGCTCTTGGGGTTGCAACAGCGGCACAGATAACAGCAGCTGCGGCCCTAATACAGGCCAACCAGAATGCCGCCAACATCCTCCGGCTTAAGGAGAGCATTGCTGCAACCAATGAAGCTGTGCATGAAGTCACCGACGGATTATCACAACTATCAGTGGCAGTTGGGAAGATGCAGCAGTTTGTCAATGACCAGTTTAATAATACGGCGCGAGAATTGGACTGTATAAAAATCACACAACAGGTTGGTGTAGAACTCAACCTATACCTAACTGAATTGACTACAGTATTCGGGCCACAGATCACCTCCCCTGCATTAACTCAGCTGACCATCCAGGCACTTTATAATTTAGCTGGTGGCAATATGGATTACTTATTAACTAAGTTAGGTATAGGGAACAATCAACTCAGCTCATTAATTGGTAGTGGCCTGATCACTGGCTACCCTATACTGTATGACTCACAGACTCAACTCTTGGGCATACAAGTGAATTTGCCCTCAGTTGGGAACTTAAACAATATGCGTGCCACCTATTTGGAGACCTTATCTGTAAGTACAACCAAAGGATATGCCTCAGCACTTGTCCCGAAAGTAGTGACACAAGTTGGTTCTGTGATAGAAGAGCTTGACACCTCATACTGTATAGAGTCCGATCTGGATTTATATTGTACAAGAATAGTGACATTCCCCATGTCCCCAGGTATTTATTCCTGTTTGAGCGGCAACACATCAGCTTGCATGTATTCAAAGACTGAAGGTGCACTCACTACGCCGTATATGGCCCTTAAAGGCTCAGTTATTGCCAATTGTAGGATAACAACATGTAGATGTGCAGACCCTCCTGGTATCATATCGCAGAATTATGGAGAAGCTGTATCCCTGATAGATAGACATTCGTGCAATGTCTTATCATTAGACGGGATAACTCTGAGGCTCAGTGGGGAATTTGATGCAACTTATCAAAAGAACATCTCAATACTAGATTCTCAAGTCATCGTGACAGGTAATCTTGATATATCAACTGAACTTGGAAACGTCAACAATTCAATCAGCAATGCCTTGGATAGGTTGGCAGAAAGCAACAGCAAGCTAGACAAAGTCAATGTCAGACTAACCAGCACATCTGCTCTTATTACCTATATCGTCCTAACTGTCATTTCTCTAGTTTTTGGTGCACTTAGTCTGGTTTTAGCGTGTTACCTGATGTACAAACAGAAGGCACAACAAAAGACCTTGCTATGGCTTGGGAATAATACCCTCGATCAGATGAGAGCCACTACAAGAGCATGA
>DQ485256
ATGGGCTCCACATCTTCTACCAGGATCCCAGCACCTCTGATGCTGATCACTCGGATTATGCTGATATTGAGCTGTATCCGTCTGACAAGCTCCCTTGACGGCAGGCCTCTTGCAGCTGCAGGAATTGTAGTAACAGGAGATAAGGCAGTCAATGTATACACCTCGTCTCAGACAGGGTCAATCATAGTCAAATTGCTCCCGAATATGCCCAAGGATAAGGAGGCGTGTGCAAAAGCCCCATTAGAGGCATATAACAGAACACTGACTACTTTGCTCACTCCTCTTGGCGATTCCATCCGCAAGATCCAAGGGTCTGTGTCCACGTCTGGAAGAAGGAGACAAAAACGCTTTATAGGTGCCGTTATTGGCAGTGTAGCTCTTGGGGTTGCAACAGCGGCACAGATAACAGCAGCTGCAGCCCTAATACAGGCCAACCAGAATGCCGCCAACATCCTCCGGCTTAAGGAGAGTATTGCTGCAACCAATGAAGCTGTGCATGAAGTCACCGACGGATTATCACAACTATCAGTGGCAGTTGGGAAGATGCAGCAGTTTGTCAATGACCAGTTTAATAACACGGCGCGAGAATTGGACTGTATAAAAATCACACAACAGGTTGGTGTAGAACTCAACCTATACCTAACTGAATTGACTACAGTATTCGGGCCACAGATCACCTCCCCTGCATTAACTCAGCTGACCATCCAGGCACTTTATAATTTAGCTGGTGGCAATATGGATTACTTATTAACTAAGTTAGGTATAGGGAACAATCAACTCAGCTCATTAATTGGTAGTGGCCTGATCACTGGCTACCCTATACTGTATGACTCACAGACTCAACTCTTGGGCATACAAGTGAATTTGCCCTCAGTCGGGAACTTAAATAATATGCGCGCCACCTATTTGGAGACCTTATCTGTGAGTACAACCAAAGGATATGCCTCAGCACTTGTCCCGAAAGTAGTGACACAAGTTGGTTCTGTGATAGAAGAGCTTGACACCTCATACTGTATAGAGTCCGATCTGGATTTATATTGTACAAGAATAGTGACACTCCCAATGTCCCCAGGTATTTATTCCTGTTTGAGCGGCAACACATCAGCTTGCATGTATTCAAAGACTGAAGGTGCACTCACTACGCCGTATATGGCCCTTAAAGGCTCAGTTATTGCCAATTGTAAGATAACAACATGTAGATGTGCAGACCCTCCTGGTATCATATCGCAGAATTATGGAGAAGCTGTTTCCCTGATAGATAGACATTCGTGCAATGTCTTATCATTAGACGGGATAACTCTGAGGCTCAGTGGGGAATTTGATGCAACTTATCAAAAGAACATCTCAATACTAGATTCTCAAGTCATCGTGACAGGTAATCTTGATATATCAACTGAGCTTGGAAACGTCAACAACTCAATCAGCAATGCCTTGGATAGGTTGGCAGAAAGCAACAGCAAGCTAGACAAAGTCAATGTCAGACTAACCAGCACATCTGCTCTTATTACCTATATCGTTCTAACTGTCATTTCTCTAGTTTTTGGTGCACTTAGTCTGGTTTTAGCGTGTTACCTGATGTACAAACAGAAGGCGCAACAAAAGACCTTGCTATGGCTTGGGAATAATACCCTCGATCAAATGAGAGCCACTACAAGAATCTGA
>DQ485258
ATGGGCTCCACATCTTCTACCAGGATCCCAGCACCTCTGATGCTGATCACTCGGATTATGCTGATATTGAGCTGTATCCGTCTGACAAGCTCCCTTGACGGCAGGCCTCTTGCAGCTGCAGGAATTGTAGTAACAGGAGATAAGGCAGTCAATGTATACACCTCGTCTCAGACAGGGTCAATCATAGTCAAATTGCTCCCGAATATGCCCAAGGATAAGGAGGCGTGTGCAAAAGCCCCATTAGAGGCATATAACAGAACACTGACTACTTTGCTCACTCCTCTTGGCGATTCCATCCGCAAGATCCAAGGGTCTGTGTCCACGTCTGGAAGAAGGAGACAAAAACGCTTTATAGGTGCCGTTATTGGCAGTGTAGCTCTTGGGGTTGCAACAGCGGCACAGATAACAGCAGCTGCAGCCCTAATACAGGCCAACCAGAATGCCGCCAACATCCTCCGGCTTAAGGAGAGTATTGCTGCAACCAATGAAGCTGTGCATGAAGTCACCGACGGATTATCACAACTATCAGTGGCAGTTGGGAAGATGCAGCAGTTTGTCAATGACCAGTTTAATAACACGGCGCGAGAATTGGACTGTATAAAAATCACACAACAGGTTGGTGTAGAACTCAACCTATACCTAACTGAATTGACTACAGTATTCGGGCCACAGATCACCTCCCCTGCATTAACTCAGCTGACCATCCAGGCACTTTATAATTTAGCTGGTGGCAATATGGATTACTTATTAACTAAGTTAGGTATAGGGAACAATCAACTCAGCTCATTAATTGGTAGTGGCCTGATCACTGGCTACCCTATACTGTATGACTCACAGACTCAACTCTTGGGCATACAAGTGAATTTGCCCTCAGTCGGGAACTTAAATAATATGCGCGCCACCTATTTGGAGACCTTATCTGTGAGTACAACCAAAGGATATGCCTCAGCACTTGTCCCGAAAGTAGTGACACAAGTTGGTTCTGTGATAGAAGAGCTTGACACCTCATACTGTATAGAGTCCGATCTGGATTTATATTGTACAAGAATAGTGACACTCCCAATGTCCCCAGGTATTTATTCCTGTTTGAGCGGCAACACATCAGCTTGCATGTATTCAAAGACTGAAGGTGCACTCACTACGCCGTATATGGCCCTTAAAGGCTCAGTTATTGCCAATTGTAAGATAACAACATGTAGATGTGCAGACCCTCCTGGTATCATATCGCAGAATTATGGAGAAGCTGTTTCCCTGATAGATAGACATTCGTGCAATGTCTTATCATTAGACGGGATAACTCTGAGGCTCAGTGGGGAATTTGATGCAACTTATCAAAAGAACATCTCAATACTAGATTCTCAAGTCATCGTGACAGGTAATCTTGATATATCAACTGAACTTGGAAACGTCAACAACTCAATCAGCAATGCCTTGGATAGGTTGGCAGAAAGCAACAGCAGGCTAGACAAAGTCAATGTCAGACTAACCAGCACGTCTGCTCTTATTACCTACATCGTTCTAACTGTCATTTCTCTAGTTTTTGGTGCACTTAGTATGGTTTTAGCGTGTTACCTGATGTACAAACAGAAGGCACAACAAAAGACCTTGCTATGGCTTGGGAATAATACCCTCGATCAAATGAGAGCCACTACAAGAATCTGA
>KU200247
ATGGGCTTTCCACCTTCTACCAGGATCCCAGCACCTCTGTTGCTGATCACTCGGATTATGTTGATATTGAGCTGTATCCGTCTGACAAGCTCTCTTGACGGCAGGCCTCTTGCAGCTGCAGGAATTGTAGTAACAGGAGATAAGGCAGTCAATGTATACACCTCGTCTCAGACAGGGTCAATCATAGTCAAGTTGCTCCCAAATATGCCCAAGGATAAGGAGGCGTGTGCAAGAGCTCCATTAGAGGCATATAACAGAACACTGACTACTCTGCTCACTCCTCTTGGCGACTCCATCCGCAAGATCCAAGGGTCTGTGTCCACGTCTGGAGGAAGGAGACAAAAACGCTTTATAGGTGCCGTTATTGGCAGTGTAGCTCTTGGGGTTGCAACAGCGGCACAGATAACAGCAGCCGCGGCCCTAATACAAGCTAACCAGAATGCCGCCAACATCCTCCGGATTAAGGAGAGCATTGCTGCAACCAATGAAGCTGTGCATGAAGTCACCGACGTATTATCACAGCTATCAGTGGCAGTTGGGAAGATGCAGCAGTTTGTCAATGACCAGTTTAATAATACGGCGCGAGAATTGGACTGTATAAAAATCACACAACAGGTTGGTGTAGAACTCAACCTATACCTAACTGAATTGACTACAGTATTCGGGCCACAGATCACCTCCCCTGCATTAACTCAGCTGACCATCCAGGCACTTTATAATTTAGCTGGTGGCAATATGGATTACTTATTAACTAAGTTGGGTATAGGGAACAATCAACTCAGCTCATCAATTGGTAGCGGCCTGATCACTGGTTACCCTATACTGTATGACTCACAGACTCAACTCTTGGGCATACAAGTGAATTTGCCCTCAGTCGGGAACTTAAATAATATGCGTGCCACCTATCTGGAGACCTTATCTGTAAGTACAACCAAAGGATATGCCTCCGCACTTGTCCCGAAAGTAGTGACACAAGTCGGTTCTGTGATAGAAGAGCTTGACACCTCATACTGTATAGAGTCCGATCTGGATTTATATTGTACAAGAATAGTGACATTCCCCATGTCCCCAGGTATTTATTCCTGTTTGAGCGGCAATACATCAGCTTGCATGTATTCAAAGACTGAAGGCGCAATCACTACGCCGTATATGGCTCTTAAAGGCTCAGTTATTGCCAATTGTAAGATAACAACATGTAGATGTGCAGACCCTCCTGGTATCATATCGCAAAATTATGGAGAAGCTGTATCCCTGATAGATAGACATTCATGCAATGTCTTATCATTAGACGGGATAACTCTGAGGCTCAGTGGGGAATTTGATGCAACTTATCAAAAGAACATCTCAATACTAGATTCTCAAGTCATCGTGACAGGCAATCTTGATATATCAACTGAACTTGGAAACGTCAACAATTCAATCAGCAATGCCTTGGATAGGTTGGCAGAAAGCAACAGCAAGCTAGACAAAGTCAATGTCAGACTAACCAGCACATCTGCTCTCATTACCTATATCGTTCTAACTGTCATTTCTCTAGTTTTCGGTGCACTTAGTCTGGTTTTAGCGTGTTCCCTGATGTACAAACAGAAGGCGCAACAAAAGCCCTTGCTATGGCTTGGGAATAATACCCTTGATCAGATGAGGCCCACTACAAGAGCATGA
>KU200246
ATGGGCTCCCCACCTTTTACCAGGATCCCAGCACCTCTGATGCTGATCACTCGGATTACGTTGATATTGAGCTGTATCCGTCTGACAAGCTCTCTTGACGGCAGGCCTCTTGCAGCTGCAGGAATTGTAGTAACAGGAGATAAGGCAGTCAATGTATACACCTCGTCTCAGACAGGGTCAATCATAGTCAAGTTGCTCCCAAATATGCCCAAGGATAAGGAGGCGTGTGCAAGAGCTCCATTAGAGGCATATAACAGAACACTGACTACTCTGCTCACTCCTCTTGGCGACTCCATCCGCAAGATCCAAGGGTCTGTGTCCACGTCTGGAGGAAGGAGACAGAAACGCTTTATAGGTGCCGTTATTGGCAGTGTAGCTCTTGGGGTTGCAACAGCGGCACAGATAACAGCAGCCGCGGCCCTAATACAAGCTAACCAGAATGCCGCCAACATCCTCCGGATTAAGGAGAGCATTGCTGCAACCAATGAAGCTGTGCATGAAGTCACCGACGTATTATCACAGCTATCAGTGGCAGTTGGGAAGATGCAGCAGTTTGTCAATGACCAGTTTAATAATACGGCGCGAGAATTGGACTGTATAAAAATCACACAACAGGTTGGTGTAGAACTCAACCTATACCTAACTGAATTGACTACAGTATTCGGGCCACAGATCACCTCCCCTGCATTAACTCAGCTGACCATCCAGGCACTTTATAATTTAGCTGGTGGCAATATGGATTACTTATTAACTAAGTTGGGTATAGGGAACAATCAACTCAGCTCATCAATTGGTAGCGGCCTGATCACTGGTTACCCTATACTGTATGACTCACAGACTCAACTCTTGGGCATACAAGTGAATTTGCCCTCAGTCGGGAACTTAAATAATATGCGTGCCACCTATCTGGAGACCTTATCTGTAAGTACAACCAAAGGATATGCCTCCGCACTTGTCCCGAAAGTAGTGACACAAGTCGGTTCTGTGATAGAAGAACTTGACACCTCATACTGTATAGAGTCCGATCTGGATTTATATTGTACAAGAATAGTGACATTCCCCATGTCCCCAGGTATTTATTCCTGTTTGAGCGGCAATACATCAGCTTGCATGTATTCAAAGACTGAAGGCGCACTCACTACGCCGTATATGGCTCTCAAAGGCTCAGTTATTGCCAATTGTAAGATAACAACATGTAGATGTGCAGACCCTCCTGGTATCATATCGCAAAATTATGGAGAAGCTGTATCCCTGATAGATAGACATTCATGCAATGTCTTATCATTAGCCGGGATAACTCTGAGGCTCAGTGGGGAATTCGATGCAACTTATCAAAAGAACATCTCAATACTAGATTCTCAAGTCATCGTGACAGGCAATCTTGATATATCAACTGAACTTGGAAACGTCAACAATTCAATCAGCAATGCCTTGGATAGGTTGGCAGAAAGCAACAGCAAGCTAGACAAAGTCAATGTCAGACTAACCAGCACATCTGCTCTCATTACCTATATCGTTCTAACTGTCATTTCTCTAGTTTTCGGTGCACTTAGTCTGGTTTTAGCGTGTTCCCTGATGTACAAACAGAAGGCACAACAAAAGGCCTTGCTATGGCTTGGGAATAATACCCTTGATCAGATGAGAGCCACTACAAGAGCATGA
>KU200245
ATGGGCTCCAAACCTTCTACCAGGACCCCAGCCTCTGGAATGCTGATCACTCGGATTATGTTGATATTGAGCTGTATCCGTCTGACAAGCTCTCTTGACGGCAGGCCTCTTGCAGCTGCAGGAATTGTAGTAACAGGAGATAAGGCAGTCAATGTATACACCTCGTCTCAGACAGGGTCAATCATAGTCAAGTTGCTCCCAAATATGCCCAAGGATAAGGAGGCGTGTGCAAGAGCTCCATTAGAGGCATATAACAGAACACTGACTACTCTGCTCACTCCTCTTGGCGACTCCATCCGCAAGATCCAAGGGTCTGTGTCCACGTCTGGAGGAAGGAGACAAAAACGCTTTATAGGTGCCGTTATTGGCAGTGTAGCTCTTGGGGTTGCAACAGCGGCACAGATAACAGCAGCCGCGGCCCTAATACAAGCTAACCAGAATGCCGCCAACATCCTCCGGATTAAGGAGAGCATTGCTGCAACCAATGAAGCTGTGCATGAAGTCACCGACGTATTATCACAGCTATCAGTGGCAGTTGGGAAGATGCAGCAGTTTGTCAATGACCAGTTTAATAATACGGCGCGAGAATTGGACTGTATAAAAATCACACAACAGGTTGGTGTAGAACTCAACCTATACCTAACTGAATTGACTACAGTATTCGGGCCACAGATCACCTCCCCTGCATTAACTCAGCTGACCATCCAGGCACTTTATAATTTAGCTGGTGGCAATATGGATTACTTATTAACTAAGTTGGGTATAGGGAACAATCAACTCAGCTCATCAATTGGTAGCGGCCTGATCACTGGTTACCCTATACTGTATGACTCACAGACTCAACTCTTGGGCATACAAGTGAATTTGCCCTCAGTCGGGAACTTAAATAATATGCGTGCCACCTATCTGGAGACCTTATCTGTAAGTACAACCAAAGGATATGCCTCCGCACTTGTCCCGAAAGTAGTGACACAAGTCGGTTCTGTGATAGAAGAGCTTGACACCTCATACTGTATAGAGTCCGATCTGGATTTATATTGTACAAGAATAGTGACATTCCCCATGTCCCCAGGTATTTATTCCTGTTTGAGCGGCAATACATCAGCTTGCATGTATTCAAAGACTGAAGGCGCACTCACTACGCCGTATATGGCTCTTAAAGGCTCAGTTATTGCCAATTGTAAGATAACAACATGTAGATGTGCAGACCCTCCTGGTATCATATCGCAAAATTATGGAGAAGCTGTATCCCTGATAGATAGACATTCATGCAATGTCTTATCATTAGACGGGATAACTCTGAGGCTCAGTGGGGAATTTGATGCAACTTATCAAAAGAACATCTCAATACTAGATTCTCAAGTCATCGTGACAGGCAATCTTGATATATCAACTGAACTTGGAAACGTCAACAATTCAATCAGCAATGCCTTGGATAGGTTGGCAGAAAGCAACAGCAAGCTAGACAAAGTCAATGTCAGACTAACCAGCACATCTGCTCTCATTACCTATATCGTTCTAACTGTCATTTCTCTAGTTTTCGGTGCACTTAGTCTGGTTTTAGCGTGTTACCTGATGTACAAACAGAAGGCACAACAAAAGGCCTTGCTATGGCTTGGGAATAATACCCTTGATCAGATGAGAGCCACTACAAGAGCATGA
>KU200244
ATGGGCTCCAAACCTTCTACCAGGATCCCAGCACCTCTGATGCTGATCACTCGGATTATGTTGATATTGAGCTGTATCCGTCTGACAAGCTCTCTTGACGGCAGGCCTCTTGCAGCTGCAGGAATTGTAGTAACAGGAGATAAGGCAGTCAATGTATACACCTCGTCTCAGACAGGGTCAATCATAGTCAAGTTGCTCCCAAATATGCCCAAGGATAAGGAGGCGTGTGCAAGAGCTCCATTAGAGGCATATAACAGAACACTGACTACTCTGCTCACTCCTCTTGGCGACTCCATCCGCAAGATCCAAGGGTCTGTGTCCACGTCTGGAGGAAGGAGACAAAAACGCTTTATAGGCGCCGTTATTGGCAGTGTAGCTCTTGGGGCTGCAACAGCGGCACAGATAACAGCAGCCGCGGCCCTAATACAAGCTAACCAGAATGCCGCCAACATCCTCCGGATTAAGGAGAGCATTGCTGCAACCAATGAAGCTGTGCATGAAGTCACCGACGTATTATCACAGCTATCAGTGGCAGTTGGGAAGATGCAGCAGTTTGTCAATGACCAGTTTAATAATACGGCGCGAGAATTGGACTGTATAAAAATCACACAACAGGTTGGTGTAGAACTCAACCTATACCTAACTGAATTGACTACAGTATTCGGGCCACAGATCACCTCCCCTGCATTAACTCAGCTGACCATCCAGGCACTTTATAATTTAGCTGGTGGCAATATGGATTACTTATTAACTAAGTTGGGTATAGGGAACAATCAACTCAGCTCATCAATTGGTAGCGGCCTGATCACTGGTTACCCTATACTGTATGACTCACAGACTCAACTCTTGGGCATACAAGTGAATTTGCCCTCAGTCGGGAACTTAAATAATATGCGTGCCACCTATCTGGAGACCTTATCTGTAAGTACAACCAAAGGATATGCCTCCGCACTTGTCCCGAAAGTAGTGACACAAGTCGGTTCTGTGATAGAAGAGCTTGACACCTCATACTGTATAGAGTCCGATCTGGATTTATATTGTACAAGAATAGTGACATTCCCCATGTCCCCAGGTATTTATTCCTGTTTGAGCGGCAATACATCAGCTTGCATGTATTCAAAGACTGAAGGCGCACTCACTACGCCGTATATGGCTCTTAAAGGCTCAGTTATTGCCAATTGTAAGATAACAACATGTAGATGTGCAGACCCTCCTGGTATCATATCGCAAAATTATGGAGAAGCTGTATCCCTGATAGATAGACACTCATGCAATGTCTTATCATTAGACGGGATAACTCTGAGGCTCAGTGGGGAATTTGATGCAACTTATCAAAAGAACATCTCAATACTAGATTCTCGAGTCATCGTGACAGGCAATCTTGATATATCAACCGAACTTGAAAACGTCAACAATTCAATCAGCAATGCCTTGGATAGGTTGGCAGAAAGCAACAGCAAGCTAGACAAAGTCAATGTCAGACTAACCAGCACATCTGCTCTCATTACCTATATCGTTCTAACTGTCATTTCTCTAGTTTTCGGTGCACTTAGTCTGGTTTTAGCGTGTTACCTGATGTACAAACAGAAGGCACAACAAAAGGCCTTGCTATGGCTTGGGAATAATACCCTTGATCAGATGAGAGCCACTACAAGAGCATGA
>DQ659677
ATGGGCTCCAAACCTTCTACCAGGATCCCAGCACCTCTGATGCTGATCACTCGGATTATGTTGATATTGGGCTGTATCCGTCTGACAAGCTCTCTTGACGGCAGGCCTCTTGCAGCTGCAGGAATTGTAGTAACAGGAGATAAGGCAGTCAATGTATACACCTCGTCTCAGACAGGGTCAATCATAGTCAAGTTGCTCCCAAATATGCCCAAGGATAAGGAGGCGTGTGCAAGAGCTCCATTAGAGGCATATAACAGAACACTGACTACTCTGCTCACTCCTCTTGGCGACTCCATCCGCAAGATCCAAGGGTCTGTGTCCACGTCTGGAGGAAGGAGACAAAAACGCTTTATAGGTGCCGTTATTGGCAGTGTAGCTCTTGGGGTTGCAACAGCGGCACAGATAACAGCAGCCGCGGCCCTAATACAAGCTAACCAGAATGCCGCCAACATCCTCCGGATTAAGGAGAGCATTGCTGCAACCAATGAAGCTGTGCATGAAGTCACCGACGGATTATCACAACTATCAGTGGCAGTTGGGAAGATGCAGCAGTTTGTCAATGACCAGTTTAATAATACGGCGCGAGAATTGGACTGTATAAAAATCACACAACAGGTTGGTGTAGAACTCAACCTATACCTAACTGAATTGACTACAGTATTCGGGCCACAGATCACCTCCCCTGCATTAACTCAGCTGACCATCCAGGCACTTTATAATTTAGCTGGTGGCAATATGGATTACTTATTAACTAAGTTGGGTATAGGGAACAATCAACTCAGCTCATTAATTGGTAGCGGCCTGATCACTGGTTACCCTATACTGTATGACTCACAGACTCAACTCTTGGGCATACAAGTGAATTTGCCCTCAGTCGGGAACTTAAATAATATGCGTGCCACCTATCTGGAGACCTTATCTGTAAGTACAACCAAAGGATATGCCTCCGCACTTGTCCCGAAAGTAGTGACACAAGTCGGTTCTGTGATAGAAGAGCTTGACACCTCATACTGTATAGAGTCCGATCTGGATTTATATTGTACAAGAATAGTGACATTCCCCATGTCCCCAGGTATTTATTCCTGTTTGAGCGGCAATACATCAGCTTGCATGTATTCAAAGACTGAAGGCGCACTCACTACGCCGTATATGGCTCTTAAAGGCTCAGTTATTGCCAATTGTAAGATAACAACATGTAGATGTGCAGACCCTCCTGGTATCATATCGCAAAATTATGGAGAAGCTGTATCCCTGATAGATAGACATTCATGCAATGTCTTATCATTAGACGGGATAACTCTGAGGCTCAGTGGGGAATTTGATGCAACTTATCAAAAGAACATCTCAATACTAGATTCTCAAGTCATCGTGACAGGCAATCTTGATATATCAACTGAACTTGGAAACGTCAACAATTCAATCAGCAATGCCTTGGATAGGTTGGCAGAAAGCAACAGCAAGCTAGACAAAGTCAATGTCAGACTAACCAGCACATCTGCTCTCATTACCTATATCGTTCTAACTGTCATTTCTCTAGTTTTCGGTGCACTTAGTCTGGTTTTAGCGTGTTACCTGATGTACAAACAGAAGGCACAACAAAAGACCTTGCTATGGCTTGGGAATAATACCCTTGATCAGATGAGAGCCACTACAAGAGCATAA
>KM408752
ATGGGCTCCAAACCTTCTACCAGGATCCCAGCACCTCTGATGCTGATCACTCGGATTATGTTGATATTGAGCTGTATCCGTCTGACAAGCTCTCTTGACGGCAGGCCTCTTGCAGCTGCAGGAATTGTAGTAACAGGAGATAAGGCAGTCAATGTATACACCTCGTCTCAGACAGGGTCAATCATAGTCAAGTTGCTCCCAAATATGCCCAAGGATAAGGAGGCGTGTGCAAGAGCTCCATTAGAGGCATATAACAGAACACTGACTACTCTGCTCACTCCTCTTGGCGACTCCATCCGCAAGATCCAAGGGTCTGTGTCCACGTCTGGAGGAAGGAGACAAAAACGCTTTATAGGTGCCGTTATTGGCAGTGTAGCTCTTGGGGTTGCAACAGCGGCACAGATAACAGCAGCCGCGGCCCTAATACAAGCTAACCAGAATGCCGCCAACATCCTCCGGATTAAGGAGAGCATTGCTGCAACCAATGAAGCTGTGCATGAAGTCACCGACGGATTATCACAACTATCAGTGGCAGTTGGGAAGATGCAGCAGTTTGTCAATGACCAGTTTAATAATACGGCGCGAGAATTGGACTGTATAAAAATCACACAACAGGTTGGTGTAGAACTCAACCTATACCTAACTGAATTGACTACAGTATTCGGGCCACAGATCACCTCCCCTGCATTAACTCAGCTGACCATCCAGGCACTTTATAATTTAGCTGGTGGCAATATGGATTACTTATTAACTAAGTTGGGTATAGGGAACAATCAACTCAGCTCATTAATTGGTAGCGGCCTGATCACTGGTTACCCTATACTGTATGACTCACAGACTCAACTCTTGGGCATACAAGTGAATTTGCCCTCAGTCGGGAACTTAAATAATATGCGTGCCACCTATCTGGAGACCTTATCTGTAAGTACAACCAAAGGATATGCCTCCGCACTTGTCCCGAAAGTAGTGACACAAGTCGGTTCTGTGATAGAAGAGCTTGACACCTCATACTGTATAGAGTCCGATCTGGATTTATATTGTACAAGAATAGTGACATTCCCCATGTCCCCAGGTATTTATTCCTGTTTGAGCGGCAATACATCAGCTTGCATGTATTCAAAGACTGAAGGCGCACTCACTACGCCGTATATGGCTCTTAAAGGCTCAGTTATTGCCAATTGTAAGATAACAACATGTAGATGTGCAGACCCTCCTGGTATCATATCGCAAAATTATGGAGAAGCTGTATCCCTGATAGATAGACATTCATGCAATGTCTTATCATTAGACGGGATAACTCTGAGGCTCAGTGGGGAATTTGATGCAACTTATCAAAAGAACATCTCAATACTAGATTCTCAAGTCATCGTGACAGGCAATCTTGATATATCAACTGAACTTGGAAACGTCAACAATTCAATCAGCAATGCCTTGGATAGGTTGGCAGAAAGCAACAGCAAGCTAGACAAAGTCAATGTCAGACTAACCAGCACATCTGCTCTCATTACCTATATCGTTCTAACTGTCATTTCTCTAGTTTTCGGTGCACTTAGTCTGGTTTTAGCGTGTTACCTGATGTACAAACAGAAGGCACAACAAAAGACCTTGCTATGGCTTGGGAATAATACCCTTGATCAGATGAGAGCCACTACAAGAGCATGA
>KJ607169
ATGGGCTCCAAACCTTCTACCAGGATCCCAGCACCTCTGATGCTGATCACTCGGATTATGTTGATATTGAGCTGTATCCGTCTGACAAGCTCTCTTGACGGCAGGCCTCTTGCAGCTGCAGGAATTGTAGTAACAGGAGATAAGGCAGTCAATGTATACACCTCGTCTCAGACAGGGTCAATCATAGTCAAGTTGCTCCCAAATATGCCCAAGGATAAGGAGGCGTGTGCAAGAGCTCCATTAGAGGCATATAACAGAACACTGACTACTCTGCTCACTCCTCTTGGCGACTCCATCCGCAAGATCCAAGGGTCTGTGTCCACGTCTGGAGGAAGGAGACAAAAACGCTTTATAGGTGCCGTTATTGGCAGTGTAGCTCTTGGGGTTGCAACAGCGGCACAGATAACAGCAGCCGCGGCCCTAATACAAGCTAACCAGAATGCCGCCAACATCCTCCGGATTAAGGAGAGCATTGCTGCAACCAATGAAGCTGTGCATGAAGTCACCGACGGATTATCACAACTATCAGTGGCAGTTGGGAAGATGCAGCAGTTTGTCAATGACCAGTTTAATAATACGGCGCGAGAATTGGACTGTATAAAAATCACACAACAGGTTGGTGTAGAACTCAACCTATACCTAACTGAATTGACTACAGTATTCGGGCCACAGATCACCTCCCCTGCATTAACTCAGCTGACCATCCAGGCACTTTATAATTTAGCTGGTGGCAATATGGATTACTTATTAACTAAGTTGGGTATAGGGAACAATCAACTCAGCTCATTAATTGGTAGCGGCCTGATCACTGGTTACCCTATACTGTATGACTCACAGACTCAACTCTTGGGCATACAAGTGAATTTGCCCTCAGTCGGGAACTTAAATAATATGCGTGCCACCTATCTGGAGACCTTATCTGTAAGTACAACCAAAGGATATGCCTCCGCACTTGTCCCGAAAGTAGTGACACAAGTCGGTTCTGTGATAGAAGAGCTTGACACCTCATACTGTATAGAGTCCGATCTGGATTTATATTGTACAAGAATAGTGACATTCCCCATGTCCCCAGGTATTTATTCCTGTTTGAGCGGCAATACATCAGCTTGCATGTATTCAAAGACTGAAGGCGCACTCACTACGCCGTATATGGCTCTTAAAGGCTCAGTTATTGCCAATTGTAAGATAACAACATGTAGATGTGCAGACCCTCCTGGTATCATATCGCAAAATTATGGAGAAGCTGTATCCCTGATAGATAGACATTCATGCAATGTCTTATCATTAGACGGGATAACTCTGAGGCTCAGTGGGGAATTTGATGCAACTTATCAAAAGAACATCTCAATACTAGATTCTCAAGTCATCGTGACAGGCAATCTTGATATATCAACTGAACTTGGAAACGTCAACAATTCAATCAGCAATGCCTTGGATAGGTTGGCAGAAAGCAACAGCAAGCTAGACAAAGTCAATGTCAGACTAACCAGCACATCTGCTCTCATTACCTATATCGTTCTAACTGTCATTTCTCTAGTTTTCGGTGCACTTAGTCTGGTTTTAGCGTGTTACCTGATGTACAAACAGAAGGCACAACAAAAGACCTTGCTATGGCTTGGGAATAATACCCTTGATCAGATGAGAGCCACTACAAGAGCATGA
>FJ480822
ATGGGCTCCAAACCTTCTACCAGGATCCCAGCACCTCTGATGCTGATCACTCGGATTATGCTGATATTGGGCTGTATCCGTCTGACAAGCTCTCTTGACGGCAGGCCTCTTGCAGCTGCAGGAATTGTAGTAACAGGAGATAAGGCAGTCAATGTATACACCTCGTCTCATACAGGGTCAATCATAGTCAAGTTGCTCCCAAATATGCCCAAGGATAAGGAGGCGTGTGCAAGAGCTCCATTAGAGGCATATAACAGAACACTGACTACTCTGCTCACTCCTCTTGGCGACTCCATCCGCAAGATCCAAGGGTCTGTGTCCACGTCTGGAGGAAGGAGACAAAAACGCTTTATAGGTGCCGTTATTGGCAGTGTAGCTCTTGGGGTTGCAACAGCGGCACAGATAACAGCAGCCGCGGCCCTAATACAAGCTAACCAGAATGCCGCCAACATCCTCCGGATTAAGGAGAGCATTGCTGCAACCAATGAAGCTGTGCATGAAGTCACCGACGGATTATCACAACTATCAGTGGCAGTTGGGAAGATGCAGCAGTTTGTCAATGACCAGTTTAATAATACGGCGCGAGAATTGGACTGTATAAAAATCACACAACAGGTTGGTGTAGAACTCAACCTATACCTAACTGAATTGACTACAGTATTCGGGCCACAGATCACCTCCCCTGCATTAACTCAGCTGACCATCCAGGCACTTTATAATTTAGCTGGTGGCAATATGGATTACTTATTAACTAAGTTGGGTATAGGGAACAATCAACTCAGCTCATTAATTGGTAGCGGCCTGATCACTGGTTACCCTATACTGTATGACTCACAGACTCAACTCTTGGGCATACAAGTGAATTTGCCCTCAGTCGGGAACTTAAATAATATGCGTGCCACCTATCTGGAGACCTTATCTGTAAGTACAACCAAAGGATATGCCTCCGCACTTGTCCCGAAAGTAGTGACACAAGTCGGTTCTGTGGTAGAAGAGCTTGACACCTCATACTGTATAGAGTCCGATCTGGATTTATATTGTACAAGAATAGTGACATTCCCCATGTCCCCAGGTATTTATTCCTGTTTGAGCGGCAATACATCAGCTTGCATGTATTCAAAGACTGAAGGCGCACTCACTACGCCGTATATGGCTCTTAAAGGCTCAGTTATTGCCAATTGTAAGATAACAACATGTAGATGTGCAGACCCTCCTGGTATCATATCGCAAAATTATGGAGAAGCTGTATCCCTGATAGACAGACATTCATGCAATGTCTTATCATTAGACGGGATAACTCTGAGGCTCAGTGGGGAATTTGATGCAACTTATCAAAAGAACATCTCAATACTAGATTCTCAAGTCATCGTGACAGGCAATCTTGATATATCAACTGAACTTGGAAACGTCAACAATTCAATCAGCAATGCCTTGGATAGGTTGGCAGAAAGCAACAGCAAGCTAGACAAAGTCAATGTCAGACTAACCAGCACATCTGCTCTCATTACCTATATCGTTCTAACTGTCATTTCTCTAGTTTTCGGTGCACTTAGTCTGGTTTTAGCGTGTTACCTGATGTACAAACAGAAGGCACAACAAAAGACCTTGCTATGGCTTGGGAATAATACCCTTGATCAGACGAGAGCCACTACAAGAGCATGA
>DQ485260
ATGGGCTCCACATCTTCTACCAGGATCCCAGCACCTCCGACGCTGATCACTCGGATTTTGCTGATATTGAGCTGTATCCGTCTGACAAGCTCTCTTGACGGCAGGCCTCTTGCAGCTGCAGGAATTGTAGTAACAGGAGATAAGGCAGTCAATGTGTACACCTCGTCTCAGACAGGGTCAATCATAGTCAAGTTGCTTCCGAATATGCCCAGGGGTAAGGAGGCGTGTGCAAGAGCCCCATTAGAGGCATATAACAGAACACTGACTACTTTGCTCACTCCTCTTGGCGACTCCATCCGCAAGATCCAAGGGTCTGTGTCCACGTCTGGAGGAAGGAGACAAAAACGCTTTATAGGTGCTGTTATTGGCAGTGTAGCTCTTGGGGTTGCAACAGCGGCACAGATAACAGCAGCTGCGGCCCTAATACAGGCCAACCAGAATGCCGCCAACATCCTCCGGCTTAAGGAGAGCATTGCTGCAACCAATGAAGCTGTGCATGAAGTCACCGACGGATTATCACAACTATCGGTGGCAGTTGGGAAGATGCAGCAGTTTGTCAATGACCAGTTTAATAATACGGCGCGAGAATTGGACTGTATAAAAATCACACAACAGGTTGGTGTAGAACTCAACCTATACCTAACTGAATTGACTACAGTATTCGGGCCACAGATCACCTCTCCTGCATTAACTCAGCTGACCATCCAGGCACTTTATAATTTAGCTGGTGGCAATATGGATTACTTATTAACTAAGTTAGGTATAGGGAACAATCAACTCAGCTCATTAATTGGTAGCGGCCTGATCACTGGTTACCCTATACTGTATGACTCACAGACTCAACTCTTGGGCATACAAGTGAATTTGCCCTCAGTCGGGAACTTAAATAATATGCGTGCCACCTATTTGGAGACCTTATCTGTAAGTACAACCAAAGGATATGCCTCAGCACTTGTCCCGAAAGTAGTGACACAAGTCGGTTCTGTGATAGAAGAGCTTGACACCTCATACTGTATAGAGTCCGATCTGGATTTATATTGTACTAGAATAGTGACATTCCCCATGTCCCCAGGTATTTATTCCTGTTTGAGCGGCAACACATCAGCTTGCATGTATTCAAAGACTGAAGGCGCACTCACTACGCCGTATATGGCCCTTAAAGGCTCAGTTATTGCCAATTGTAAGATAACAACATGTAGATGTACAGACCCTCCTGGTATCATATCGCAAAACTATGGAGAAGCTGTGTCCCTGATAGATAGACATTCATGCAATGTTTTATCATTAGACGGGATAACTCTAAGGCTCAGTGGGGAATTTGATGCAACTTATCAAAAGAACATCTCAATACTAGATTCTCAAGTCATAATGACAGGCAATCTTGATATATCAACTGAGCTTGGGAATGTCAACAACTCAATCAGCAATGCCTTGGATAGGTTGGAGGAAAGCAACAGAAAGCTAGACAAAGTCAATGTCAGACTGACCAGCACATCTGCTCTCATTACCTATATTGTTCTAACTGTCATATCTCTAGTTTTTGGTGTACTTAGCCTGGGTCTAGCGTGCTACCTGATGTACAAGCAGAAGGCGCAACAAAAGACCTTGTTATGGCTTGGGAATAATACCCTCGATCAGATGAGAGCCACTACAAGAATCTGA
>JQ894778
ATGGGCTCCAAACCTTCTACCAGGATCCCAGCACCTCCGATGCTGGTCACCCGGATTATGCTGATATTGGGCTGTATTCGTTCGACAAGCTCCCTTGATGGCAGGCCTCTTGCAGCTGCAGGAATTGTAGTAACAGGAGATAAGGCAGTCAATGTATACACCTCGTCTCAGACAGGGTCAATCATAATCAAGTTGCTCCCGAATATGCCCAGGGGTAAGGAAGCGTGTGCGAAAGCCCCATTAGAGGCATATAACAGAACACTGACTACTTTGCTCACTCCTCTTGGCGACTCCATCCGCAAGATTCAAGGGTCTGTGTCCATGTCTGGAGGAAGGAGACAAAAACGCTTTATAGGTGCTGTTATTGGCAGTGTAGCTCTTGGGGTTGCAACAGCGGCACAGATAACAGCAGCTGCGGCCCTAATACAAGCCAACAAGAATGCTGCCAATATCCTTCGGCTTAAGGAGAGCATTGCTGCAACCAATGAAGCTGTGCATGAAGTCACCGACGGATTATCACAACTATCAGTAGCAGTTGGGAAGATGCAGCAGTTTGTCAATGACCAGTTTAATAATACAGCGCGAGAATTGGACTGTATAAAAATTACACAACAGGTTGGTGTGGAACTCAACCTATACCTAACTGAATTGACTACAGTATTCGGGCCACAGATCACCTCTCCTGCATTAACTCAGCTGACCATCCAGGCACTTTATAATTTAGCTGGTGGCAATATGGATTACTTATTAACTAAGTTAGGTATAGGGAACAATCAACTCAGCTCATTAATTGGTAGCGGCCTGATCACTGGTTACCCTATACTGTATGACTCACAGACTCAACTCTTGGGCATACAAGTGAATTTGCCCTCAGTCGGGAACTTAAATAATATGCGTGCCACCTACCTGGAGACCTTATCTGTAAGTACAACCAAAGGATATGCCTCAGCACTTGTCCCGAAAGTAGTGACACAAGTCGGTTCTGTGATAGAAGAGCTTGACACCTCATACTGTATAGAGTCCGATCTAGATTTATATTGTACTAGAATAGTGACATTCCCCATGTCCCCAGGTATTTATTCTTGTTTGAGCGGCAACACATCAGCTTGCATGTATTCAAAGACTGAAGGCGCACTCACTACGCCGTATATGGCCCTTAAAGGCTCAGTTATTGCCAATTGTAAGATGACAACATGTAGATGTACAGACCCCCCTGGCATCATATCACAAAATTATGGAGAAGCTGTATCCCTGATAGATAGACATTCATGCAACGTCTTATCATTAGACGGGATAACTCTGAGGCTCAGTGGAGAATTTGATGCAACTTATCGAAAGAACATCTCAATACTAGATTCTCAAGTCATCGTGACAGGCAATCTTGATATATCAACTGAACTTGGAAACGTCAATAATTCAATCAGCAATGCCTTGGATAAGTTGGCAGAAAGCAGCAGAAAGCTAGAAAAAGTCAATGTCAGATTAACCAGCACATCTGCTCTCATTACCTATATTGTTCTAACTGTCATTTCTCTAGTTTTCGGTGCACTTAGTCTGGGTTTAGCGTGTTACCTGATGTACAAACAGAAGGCACAACAAAAGACCTTGCTATGGCTTGGGAATAATGCCCTTGATCAGATGAGAGCCACTGCAGGAGCATGA
>KC461214
ATGGGCTCCAAACCTTCTACCAGGATCCCAGCACCTCCGGTGCTGGTCACCCGGGTTATGCTGATATTGGGCTGTATTCGTTCGACAAGCTCTCTTGATGGCAGGCCTCTTGCAGCTGCAGGAATTGTAGTAACAGGAGATAAGGCAGTCAATGTATACACCTCGTCTCAGACAGGGTCAATCATAGTCAAGTTGCTCCCGAATATGCCCAGGGATAAGGAGGCGTGTGCGAAAGCCCCATTAGAGGCATATAACAGAACACTGACTACTTTGCTCACTCCTCTTGGCGACTCCATCCGCAAGATTCAAGGTTCTGTGTCCACGTCTGGAGGAAGGAGACAAAAACGCTTTATAGGTGCTGTTATTGGCAGTGTAGCCCTTGGGGTTGCAACAGCGGCACAGATAACAGCAGCTGCGGCCCTAATACAAGCCAACAAGAATGCTGCCAATATCCTTCGGATTAAGGAGAGCATTGCTGCAACCAATGAAGCTGTGCATGAAGTCACCGACGGATTATCACAACTATCAGTAGCAGTTGGGAAGATGCAGCAGTTTGTCAATGACCAGTTTAATAATACAGCGCGAGAATTGGACTGTATAAAAATCACACAACAGGTTGGTGTAGAACTCAACCTATACCTAACTGAATTGACTACAGTATTCGGGCCACAGATCACCTCTCCTGCATTAACTCAGCTGACCATCCAGGCACTTTATAATTTAGCTGGTGGCAATATGGATTACTTATTAACTAAGTTAGGTATAGGGAACAATCAACTCAGCTCATTAATTGGTAGCGGCCTGATCACTGGTTACCCTATACTGTATGACTCACAGACTCAACTCTTGGGCATACAAGTGAATTTGCCCTCAGTCGGGAACTTAAATAATATGCGTGCCACCTATTTGGAGACCTTATCTGTAAGTACAACCAAAGGATATGCCTCAGCACTTGTCCCGAAAGTAGTGACACAAGTCGGTTCTGTGATAGAAGAGCTTGACACCTCATACTGTATAGAGTCCGATCTAGATTTATATTGTACTAGAATAGTGACATTCCCCATGTCCCCAGGTATTTATTCCTGTTTGAGCGGCAACACATCAGCTTGCATGTATTCAAAGACTGAAGGCGCACTCACTACGCCGTATATGGCCCTTAAAGGCTCAGTTATTGCCAATTGTAAGATAACAACATGTAGATGTACAGACCCTCCTGGTATCATATCGCAAAATTATGGAGAAGCTGTATCCCTGATAGATAGACATTCGTGCAATGTCTTATCATTAGACGGGATAACTCTAAGGCTCAGTGGGGAATTTGATGCAACTTATCAAAAGAACATCTCAATACTAGATTCTCAAGTCATCGTGACAGGCAATCTTGATATATCAACTGAACTTGGAAACGTCAACAATTCAATCAGCAATGCCTTGGATAGGTTGGCAGAAAGCAACAGCAAGCTAGAAAAAGTCAATGTCAGACTAACCAGCACATCTGCTCTCATTACCTATATTGTTCTAACTGTCATTTCTCTAGTTTTCGGTGCACTTAGTCTGGGTTTAGCGTGTTACCTGATGTACAGACAGAAGGCACAACAAAAGACCTTGCTATGGCTTGGGAATAATACCCTCGATCAGATGAGAGCCACTACAAGAGCATGA
>JX519467
ATGGGCTCCAAATCTTCTACCAGGATCCCAGCACCTCCGATGCTGGTCACCCGGATTATGCTGATATTGGGCTGTATTCGTTCGACAAGCTCCCTTGATGGCAGGCCTCTTGCAGCTGCAGGAATTGTAGTAACAGGAGATAAGGCAGTCAATGTATACACCTCGTCTCAGACAGGGTCAATCATAGTCAAGTTGCTCCCGAACATGCCCAGGGATAAGGAGGCGTGTGCGAAAGCCCCATTAGAGGCATATAACAGAACACTGACTGCTTTGCTCACTCCTCTTGGCAACTCCATCCGCAAGATTCAAGGGTCTGTGTCCACATCTGGAGGAAGGAGACAAAAACGCTTTATAGGTGCTGTTATTGGCAGTGTAGCTCTTGGGGTTGCAACAGCAGCACAGATAACAGCAGCTGCGGCCCTAATACAAGCCAACAAGAATGCTGCCAACATCCTTCGGCTTAAGGAGAGCATTGCTGCAACCAATGAAGCTGTGCATGAAGTCACCGACGGATTATCACAACTATCAGTAGCAGTTGGGAAGATGCAGCAGTTTGTCAATGACCAGTTTAATAATACAGCGCGAGAATTGGACTGTATAAAAATCACACAACAGGTTGGTGTAGAACTCAACCTATACCTAACTGAATTGACTACAGTATTCGGGCCACAGATCACCTCTCCTGCATTAACTCAGCTGACCATCCAGGCACTTTATAATTTAGCTGGTGGCAATATGGATTACTTATTAACTAAGTTAGGTATAGGGAACAATCAACTCAGCTCATTAATTGGTAGCGGCCTGATCACTGGTTACCCTATACTGTATGACTCACAGACTCAACTCTTAGGCATACAAGTGAATTTGCCCTCAGTCGGAAACTTAAATAATATGCGTGCCACCTATTTGGAGACCTTATCTGTAAGTACAACCAAAGGATATGCCTCAGCACTTGTCCCGAAAGTAGTGACACAAGTCGGTTCTGTGATAGAAGAGCTTGACACCTCATACTGTATAGAGTCCGATCTAGATTTATATTGTACTAGAATAGTGACATTCCCCATGTCCCCAGGTATTTATTCTTGTTTGAGCGGCAACACATCAGCTTGCATGTATTCAAAGACTGAAGGCGCACTCACTACGCCGTATATGGCCCTTAAAGGCTCAGTTATTGCCAATTGTAAGATGACAACATGTAGATGTACAGACCCTCCTGGCATCATATCGCAAAATTATGGAGAAGCTGTATCCCTAATAGATAGACATTCGTGCAATGTCTTATCATTAGACGGGATAACTCTGAGGCTCAGCGGAGAATTTGATGCAACTTATCGAAAGAACATCTCAATACTAGATTCTCAAGTCATCGTGACAGGCAATCTTGATATATCAACTGAACTTGGAAACGTCAACAATTCAATCAGCAATGCCTTGGATAAGTTGGCAGAAAGCAACAGAAAGCTAGAGAAAGTCAATGTCAGATTAACCAGCACATCTGCTCTCATTACCTATATTGTTCTAACTGTCATTTCTCTAGTTTTCGGTGCACTTAGTCTGGGTTTAGCGTGTTACCTGATGTACAAACAGAAGGCACAACAAAAGACCTTGCTATGGCTTGGGAATAATGCCCTTGATCAGATGAGAGCCACTGCAAGAGCATGA
>EF579731
ATGGGCTCCAAACCTTCTACCAGGATCCCAGCACCTCTGATGCTGGTCACCCGGACTATGCTGATATTGGGCTGTATTCATTCGACAAGCTCCCTTGATGGCAGGCCTCTTGCAGCTGCAGGAATTGTAGTAACAGGAGATAAGGCAGTCAATGTATACACCTCGTCTCAGACAGGGTCAATCATAGTCAAGTTGCTCCCGAATATGCCCAGGGATAAGGAGGCGTGTGCGAAAGCCCCATTAGAGGCATATAACAGAACACTGACTACTTTGCTCACTCCTCTTGGCGACTCCATCCGCAAGATTCAAGGGTCTGTGTCCACGTCTGGAGGAAGGAGACAAAAACGCTTTATAGGTGCTGTTATTGGCAGTGTAGCTCTTGGGGTTGCAACAGCGGCACAGATAACAGCAGCTGCGGCCCTAATACAAGCCAACAAGAATGCTGCCAACATCCTTCGGCTTAAGGAGAGCATTGCTGCAACCAATGAAGCTGTGCATGAAGTCACCGACGGATTATCACAACTATCAGTGGCAGTTGGGAAGATGCAGCAGTTTGTCAATGACCAGTTTAATAATACGGCGCGAGAATTGGACTGTATAAAAATCACACAACAGGTTGGTGTAGAACTCAACCTATACCTAACTGAATTGACTACAGTATTCGGGCCACAGATCACCTCTCCTGCATTAACTCAGCTGACCATCCAGGCACTTTATAATTTAGCTGGTGGCAATATGGATTACTTATTAACTAAGTTAGGTATAGGGAACAATCAACTCAGCTCATTAATTGGTAGCGGCCTGATCACTGGTTACCCTATACTGTATGACTCACAGACTCAACTCTTGGGCATACAAGTGAATTTGCCCTCAGTCGGGGACTTAAATAATATGCGTGCCACCTATTGGAGACCTTTATCTGTAAGTACAACCAAAGGATATGCCTCAGCACTTGTCCCGAAAGTAGTGACACAAGTCGGTTCTGTGATAGAAGAGCTTGATACCTCATACTGTATAGAGTCCGATCTGGATTTATATTGTACTAGAATAGTGACATTCCCCATGTCCCCAGGTATTTATTCCTGTTTGAGCGGCAACACATCAGCTTGCATGTATTCAAAGACTGAAGGCGCACTCACTACGCCGTATATGGCCCTTAAAGGCTCAGTTATTGCCAATTGTAAGATAACAACATGTAGATGTACAGACCCTCCTGGCATCATATCGCAAAATTATGGAGAAGCTGTATCCCTGATAGATAGACATTCGTGCAATGTCTTATCATTAGACGGGATAACTCTGAGGCTCAGCGGAGAATTTGATGCAACTTATCAAAAGAACATCTCAATACTAGATTCTCAAGTCATCGTGACGGGCAATCTTGATATATCAACTGAACTTGGAAACGTCAACAATTCAATCAGCAATGCCTTGGATAAGTTGGCAGAAAGCAACAGTAAGCTAGAAAAAGTCAATGTCAGATTAACCAGCACATCTGCTCTCATTACCTATATTGTCCTAACTGTCATTTCTCTAGTTTTCGGTGCACTTAGTCTGGGTTTAGCGTGTTACCTGATATACAAACATAAGGCACAACAAAAGACCTTGCTATGGCTTGGGAATAATGCCCTTGATCAGATGAGAGCCACTACAAAAATGTGA
>GQ245789
ATGGGCTCCAAACCTTCTACCAGGATCCCAGCACCTTTGATGCTGGTCACCCGGATTATGCTGATATTGGGCTGTATTCGTGCGACAAGCTCCCTTGATGGCAGGCCTCTTGCAGCTGCAGGAATTGTAGTAACAGGAGATAAGGCAGTCAATGTATACACCTCGTCTCAGACAGGGTCAATCATAGTCAAGTTGCTCCCGAATATGCCCAGGGATAAGGAGGCGTGTGCGAAAGCCCCATTAGAGGCATATAACAGAACACTGACTACTTTGCTCACTCCTCTTGGCGACTCCATCCGCAAGATTCAAGGGTCTGTGTCCACGTCTGGAGGAAGGAGACAAAAACGCTTTATAGGTGCTGTTATTGGCAGTGTAGCTCTTGGGGTTGCAACAGCGGCACAGATAACAGCAGCTGCGGCCCTAATACAAGCCAACAAGAATGCTGCCAACATCCTTCGGCTTAAGGAGAGCATTGCTGCAACCAATGAAGCTGTGCATGAAGTCACCGACGGATTATCACAACTATCAGTGGCAGTTGGGAAGATGCAGCAGTTTGTCAATGACCAGTTTAATAATACGGCGCGAGAATTGGACTGTATAAAAATCACACAACAGGTTGGTGTAGAACTCAACCTATACCTAACTGAATTGACTACAGTATTCGGGCCACAGATCACCTCTCCTGCATTAACTCAGCTGACCATCCAGGCACTTTATAATTTAGCTGGTGGCAATATGGATTACTTATTAACTAAGTTAGGTATAGGGAACAATCAACTCAGCTCATTAATTGGTAGCGGCCTGATCACTGGCTACCCTATACTGTATGACTCACAGACTCAACTCTTGGGCATACAAGTGAATTTGCCCTCAGTCGGGAACTTAAATAATATGCGTGCCACCTATTTGAAGACCTTATCTGTAAGTACAACCAAAGGATATGCCTCAGCACTTGTCCCGAAAGTAGTGGCACAAGTCGGTTCTGTGGTAGAAGAGCTTGACACCTCATACTGTATAGAGTCCGATCTGGATTTATATTGTACTAGAATAGTGACATTCCCCATGTCCCCAGGTATTTATTCCTGTTTGAGCGGCAACACATCAGCTTGCATGTATTCAAAGACTGAAGACGCACTCACTACGCCGTATATGGCCCTTAAAGGCTCAGTTATTGCCAATTGTAAGATAACAACATGTAGATGTACAGACCCTCCTGGCATCATATCGCAAAATTATGGAGAAGCTGTATCCCTGATAGATAGACATTCGTGCAATGTCTTATCATTAGACGGGATAACTCTGAGGCTCAGCGGAGAATTTGATGCAACTTATCAAAAGAACATCTCAATACTAGATTCTCAAGTCATCGTGACAGGCAATCTTGATATGTCAACTGAACTTGGAAACGTCAACAATTCAATCAGCATGCCCTGGGATAAGTTGTCAGAAAGCAACAGTAAGCTAGAAAAAGTCAATGGTAGATTAACCAGCACATCTGCTCTCATTACCTATATTGTTCTAACTGTCATTTCTCTAGTTTTCGGTGTACTTAGTCTGGGTTTAGCGTGTTACCTGATGTACAAACAGAAGGCACAACAAAAGACCTTGCTATGGCTTGGGAATAATGCCCTTGATCAGATGAGAGCCACTGCAAGAGCATGA
>KC750154
ATGGGCTCCAAACCTTCTACCAGGATCCCAGCACCTCTGATGCTGGTCACCCGGATTATGCTGATATTGGGCTGTATTCGTTCGACAAGCTCTCTTGACGGCAGGCCTCTTGCAGCTGCAGGAATTGTAGTAACAGGAGATAAGGCAGTCAATGTATACACCTCGTCTCAGACAGGGTCAATCATAGTCAAGTTGCTCCCGAATATGCCCAGGGATAAGGAGGCGTGTGCGAAAGCCCCATTAGAGGCATATAACAGAACACTGACTACTTTGCTCACTCCTCTTGGCGACTCCATCCGCAAGATTCAAGGGTCTGTGTCCACGTCTGGAGGAAGGAGGCAAAAACGCTTTATAGGTGCTGTTATTGGCAGTGTAGCTCTTGGGGTTGCAACAGCGGCACAGATAACAGCAGCTGCGGCCCTAATACAAGCCAACAAGTATGCTGCCAACATCCTTCGGCTTAAGGAGAGCATTGCTGCAACCAATGAAGCTGTGCATGAAGTCACCGACGGATTATCACAACTATCAGTGGCAGTTGGGAAGATGCAGCAGTTTGTCAATGACCAGTTTAATAATACGGCGCGAGAATTGGACTGTATAAAAATCACACAACAGGTTGGTGTAGAACTCAACCTATACCTAACTGAATTGACTACAGTTTTCGGGCCACAGATCACCTCTCCTGCATTAACTCAGCTGACCATCCAGGCACTTTATAATTTAGCTGGTGGCAATATGGATTACTTATTAACTAAGTTAGGTATAGGGAACAATCAACTCAGCTCATTAATTGGTAGCGGCCTGATCACTGGTTACCCTATACTGTATGACTCACAGACTCAACTCTTGGGCATACAAGTGAATTTGCCCTCAGTCGGGAACTTAAATAATATGCGTGCCACCTATTTGGAGACCTTATCTGTAAGTACAACCAAAGGATATGCCTCAGCACTTGTCCCGAAAGTAGTGACACAAGTCGGTTCTGTGATAGAAGAGCTTGACACCTCATACTGTATAGAGTCCGATCTGGATTTATATTGTACTAGAATAGTGACATTCCCCATGTCCCCAGGTATTTATTCCTGTTTGAGCGGCAACACATCAGCTTGCATGTATTCAAAGACTGAAGGCGCACTCACTACGCCGTATATGGCCCTTAAAGGCTCAGTTATTGCCAATTGTAAGATAACAACATGTAGATGTACAGACCCTCCTGGTATCATATCGCAAAATTATGGAGAAGCTGTATCCCTGATAGATAGACATTCGTGCAATGTCTTATCATTAGACGGGATAACTCTGAGGCTCAGCGGAGAATTTGATGCAACTTATCAAAAGAACATCTCAATACTAGATTCTCAAGTCATCGTGACAGGCAATCTTGATATATCAACTGAACTTGGAAACGTCAACAATTCAATCAGCAATGCCTTGGATAAGTTGGCAGAAAGCAACAGTAAGATAGAAAAAGTCAATGTCAGATTAACCAGCACATCTGCTCTCATTACCTATATTGTTCTAACTGTCATTTCTCTATTTTTCGGTGCACTTAGTCTGGGTTTAGCGTGTTACCTGATGTACAAACAGAAGGCACAACAAAAGACCTTGCTATGGCTTGGGAATAATGCCCTTGATCAGATGAGAGCCACTACAAGAGCATGA
>FJ480813
ATGGGCTCCAAACCTTCTACCAGGATCCCAGCACCTCTGATGCTGGTCACCCGGATTATGCTGATATTGGGCTGTATTCGTTCGACAAGCTCTCTTGACGGCAGGCCTCTTGCAGCTGCAGGAATTGTAGTAACAGGAGATAAGGCAGTCAATGTATACACCTCGTCTCAGACAGGGTCAATCATAGTCAAGTTGCTCCCGAATATGCCCAGGGATAAGGAGGCGTGTGCGAAAGCCCCATTAGAGGCATACAACAGAACACTGACTACTTTGCTCACTCCTCTTGGCGACTCCATCCGCAAGATTCAAGGGTCTGTGTCCACGTCTGGAGGAAGGAGACAAAAACGCTTTATAGGTGCTGTTATTGGCAGTGTAGCTCTTGGGGTTGCAACAGCGGCACAGATAACAGCAGCTGCGGCCCTAATACAAGCCAACAAGAATGCTGCCAACATCCTTCGGCTTAAGGAGAGCATTGCTGCAACCAATGAAGCTGTACATGAAGTCACCGACGGATTATCACAACTATCAGTGGCAGTTGGGAAGATGCAGCAGTTTGTCAATGACCAGTTTAATAATACGGCGCGAGAATTGGACTGTATAAAAATCACACAACAGGTTGGTGTAGAACTCAACCTATACCTAACTGAATTGACTACAGTATTCGGGCCACAGATCACCTCTCCTGCATTAACTCAGCTGACCATCCAGGCACTTTATAATTTAGCTGGTGGCAATATGGATTACTTATTAACTAAGTTAGGTATAGGGAACAATCAACTCAGCTCATTAATTGGTAGCGGCCTGATCACTGGTTACCCTATACTGTATGACTCACAGACTCAACTCTTGGGCATACAAGTGAATTTGCCCTCAGTCGGGAACTTAAATAATATGCGTGCCACCTATTTGGAGACCTTATCTGTAAGTACAACCAAAGGATATGCCTCAGCACTTGTCCCGAAAGTAGTGACACAAGTCGGTTCTGTGATAGAAGAGCTTGACACCTCATACTGTATAGAGTCCGATCTGGATTTATATTGTACTAGAATAGTGACATTCCCCATGTCCCCAGGTATTTATTCCTGTTTGAGCGGCAACACATCAGCTTGCATGTATTTAAAGACTGAAGGCGCACTCACTACGCCGTATATGGCCCTTAAAGGCTCAGTTATTGCCAATTGTAAGATAACAACATGTAGATGTATAGACCCTCCTGGTATCATATCGCAAAATTATGGAGAAGCTGTATCCCTGATAGATAGACATTCGTGCAATGTCTTATCATTAGACGGGATAACTCTGAGGCTCAGCGGAGAATTTGATGCAACTTATCAAAAGAACATCTCAATACTAGATTCTCAAGTCATCGTGACAGGCAATCTTGATATATCAACTGAGCTTGGAAACGTCAACAATTCAATCAGCAGTGCCTTGGATAAGTTGGCAGAAAGCAACAGTAAGCTAGAAAAAGTCAATGTCAGATTAACCAGCACATCTGCTCTCATTACCTATATTGTTCTAACTGTCATTTCTCTATTTTTCGGTGCACTTAGTCTGGGTTTAGCGTGTTACCTGATGTACAAACAGAAAGCACAACAAAAGACCTTGCTATGGCTTGGGAATAATGCCCTTGATCAGATGAGAGCCACTACAAGAGCATGA
>FJ480818
ATGGGCTCCAAACCTTCTACCAGGATCCCAGCACCTCTGATGCTGGTCACCCGGATTATGCTGATATTGGGCTGTATTCGTTCGACAAGCTCTCTTGACGGCAGGCCTCTTGCAGCTGCAGGAATTGTAGTAACAGGAGATAAGGCAGTCAATGTATACACCTCGTCTCAGACAGGGTCAATCATAGTCAAGTTGCTCCCGAATATGCCCAGGGATAAGGAGGCGTGTGCGAAAGCCCCATTAGAGGCATACAACAGAACACTGACTACTTTGCTCACTCCTCTTGGCGACTCCATCCGCAAGATTCAAGGGTCTGTGTCCACGTCTGGAGGAAGGAGACAAAAACGCTTTATAGGTGCTGTTATTGGCAGTGTAGCTCTTGGGGTTGCAACAGCGGCACAGATAACAGCAGCTGCGGCCCTAATACAAGCCAACAAGAATGCTGCCAACATCCTTCGGCTTAAGGAGAGCATTGCTGCAACCAATGAAGCTGTACATGAAGTCACCGACGGATTATCACAACTATCAGTGGCAGTTGGGAAGATGCAGCAGTTTGTCAATGACCAGTTTAATAATACGGCGCGAGAATTGGACTGTATAAAAATCACACAACAGGTTGGTGTAGAACTCAACCTATACCTAACTGAATTGACTACAGTATTCGGGCCACAGATCACCTCTCCTGCATTAACTCAGCTGACCATCCAGGCACTTTATAATTTAGCTGGTGGCAATATGGATTACTTATTAACTAAGTTAGGTATAGGGAACAATCAACTCAGCTCATTAATTGGTAGCGGCCTGATCACTGGTTACCCTATACTGTATGACTCACAGACTCAACTCTTGGGCATACAAGTGAATTTGCCCTCAGTCGGGAACTTAAATAATATGCGTGCCACCTATTTGGAGACCTTATCTGTAAGTACAACCAAAGGATATGCCTCAGCACTTGTCCCGAAAGTAGTGACACAAGTCGGTTCTGTGATAGAAGAGCTTGACACCTCATACTGTATAGAGTCCGATCTGGATTTATATTGTACTAGAATAGTGACATTCCCCATGTCCCCAGGTATTTATTCCTGTTTGAGCGGCAACACATCAGCTTGCATGTATTCAAAGACTGAAGGCGCACTCACTACGCCGTATATGGCCCTTAAAGGCTCAGTTATTGCCAATTGTAAGATAACAACATGTAGATGTATAGACCCTCCTGGTATCATATCGCAAAATTATGGAGAAGCTGTATCCCTGATAGATAGACATTCGTGCAATGTCTTATCATTAGACGGGATAACTCTGAGGCTCAGCGGAGAATTTGATGCAACTTATCAAAAGAACATCTCAATACTAGATTCTCAAGTCATCGTGACAGGCAATCTTGATATATCAACTGAACTTGGAAACGTCAACAATTCAATCAGCAGTGCCTTGGATAAGTTGGCAGAAAGCAACAGTAAGCTAGAAAAAGTCAATGTCAGATTAACCAGCACATCTGCTCTCATTACCTATATTGTTCTAACTGTCATTTCTCTATTCTTCGGTGCACTTAGTCTGGGTTTAGCGTGTTACCTGATGTACAAACAGAAGGCACAACAAAAGACCTTGCTATGGCTTGGGAATAATGCCCTTGATCAGATGAGAGCCACTACAAGAGCATGA
>KJ525706
ATGGGCTCCAAACCTTCTACCAGGATCCCAGCACCTCTGATGCTGGTCACCCGGATTATGCTGATATTGGGCTGTATACGTTCGACAAGCTCCCTTGATGGCAGGCCTCTTGCAGCTGCAGGAATTGTAGTAACAGGAGATAAGGCAGTCAATGTATACACCTCGTCTCAGACAGGGTCAATCATAGTCAAGTTGCTCCCGAATATGCCCAGGGATAAGGAGGCGTGTGCGAAAGCCCCATTAGAGCCATATAACAGGACACTGACTACTTTGCTCACTCCTCTTGGCAACTCCATCCGCAAGATTCAAGGGTCTGTGTCCACGTCTGGAGGAAGGAGACAAAAACGCTTTATAGGTGCTGTTATTGGCAGTGTAGCTCTTGGGGTTGCAACAGCGGCACAGATAACAGCAGCTGCGGCCCTAATACAAGCCAACAAGAATGCTGCCAACATCCTTCGGCTTAAGGAGAGCATTGCTGCAACCAATGAAGCTGTGCATGAAGTCACCGACGGATTATCACAACTATCAGTGGCAGTTGGGAAGATGCAGCAGTTTGTCAATGACCAGTTTAATAATACGGCGCGAGAATTGGACTGTATAAAAATCACACAACAGGTTGGTGTAGAACTCAACCTATACCTAACTGAATTGACTACAGTATTCGGGCCACAGATCACCTCTCCTGCATTAACTCAGCTGACCATCCAGGCACTTTATAATTTAGCTGGTGGCAATATGGATTACTTATTAACTAAGTTAGGTATAGGGAACAATCAACTCAGCTCATTAATTGGTAGCGGCCTGATCACTGGTTACCCTATACTGTATGACTCACAGACTCAACTCTTGGGCATACAAGTGAATTTGCCCTCAGTCGGGAACTTAAATAATATGCGTGCCACCTATTTGGAGACCTTATCTGTAAGTACAACAAAAGGATATGCCTCAGCACTTGTCCCGAAAGTAGTGACACAAGTCGGTTCTGTGATAGAAGAGCTTGACACCTCATACTGTATAGAGTCCGATCTGGATTTATATTGTACTAGAATAGTGACATTTCCCATGTCCCCAGGTATTTATTCCTGTTTGAGCGGCAACACATCAGCTTGCATGTATTCAAAGACTGAAGGCGCACTCACTACGCCGTATATGGCCCTTAAAGGCTCAGTTATTGCCAATTGTAAGATAACAACATGTAGATGTACAGACCCTCCTGGCATCATATCGCAAAATTATGGAGAAGCTGTATCCCTGATAGATAGACATTCGTGCAATGTCTTATCATTAGACGGGATAACTCTGAGGCTCAGCGGAGAATTTGATGCAACTTATCAAAAGAACATCTCAATACTAGATTCTCAAGTCATCGTGACAGGCAATCTTGATATATCAACTGAACTTGGAAACGTCAACAATTCAATCAGCAATGCCTTGGATAAGTTGGCAGAAAGCAACAGTAAGCTAGAAAAAGTCAATGTCAGATTAACCAGCACATCTGCTCTCATTACCTATATTGTTCTAACTGTCATTTCTCTAGTTTTCGGTGCACTTAGTCTGGGTTTAGCGTGTTACCTGATGTACAAACAGAAGGCACAACAGAAGACCTTGCTATGGCTTGGGAATAATGCCCTTGATCAGATGAGAGCCACTACAAGAATCTGA
>FJ480799
ATGGGCTCCAAACCTTCTACCAGGATCCCAGCACCTCTGATGCTGGTCACCCGGATTATGCTGATATTGGGCTGTATTCGTTCGACAAGCTCCCTTGATGGCAGGCCTCTTGCAGCTGCAGGAATTGTAGTAACAGGAGATAAGGCAGTCAATGTATACACCTCGTCTCAGACAGGGTCAATCATAGTCAAGTTGCTCCCGAATATGCCCAGGGATAAGGTGGCGTGTGCGAAAGCCCCATTAGAGGCATATAACAGAACACTGACTACTTTGCTCACTCCTCTGGGCGACTCCATCCGCAAGATTCAAGGGTCTGTGTCCACGTCTGGAGGAAGGAGACAAAAACGCTTTATAGGTGCTGTTATTGGCAGTGTAGCTCTTGGGGTTGCAACAGCGGCACAGATAACAGCAGCTGCGGCCCTAATACAAGCCAACAAGAATGCTGCCAACATCCTTCGGCTTAAGGAGAGCATTGCTGCAACCAATGAAGCTGTGCATGAAGTCACCGACGGATTATCACAACTATCAGTGGCAGTTGGGAAGATGCAGCAGTTTGTCAATGACCAGTTTAATAATACGGCGCGAGAATTGGACTGTATAAAAATCACACAACAGGTTGGTGTAGAACTCAACCTATATCTAACTGAATTGACTACAGTATTCGGGCCACAGATCACCTCTCCTGCATTAACTCAGCTGACCATCCAGGCACTTTATAATTTAGCTGGTGGCAATATGGATTACTTATTAACTAAGTTAGGTATAGGGAACAATCAACTCAGCTCATTAATTGGTAGCGGCCTGATCACTGGTTACCCTATACTGTATGACTCACAGACTCAACTCTTGGGCATACAAGTGAATTTGCCCTCAGTCGGGAACTTAAATAATATGCGTGCCACCTATTTGGAGACCTTATCTGTAAGTACAACCAAAGGATATGCCTCAGCACTTGTCCCGAAAGTAGTGACACAAGTCGGTTCTGTGATAGAAGAGCTTGACACCTCATACTGTATAGAGTCCGATCTGGATTTATATTGTACTAGAATAGTGACATTCCCCATGTCCCCAGGTATTTATTCCTGTTTGAGCGGCAACACATCAGCTTGCATGTATTCAAAGACTGAAGGTGCACTCACTACGCCGTATATGGCCCTTAAAGGCTCAGTTATTGCCAATTGTAAGATAACAACATGTAGATGTACAGACCCTCCCGGCATCATATCGCAAAATTATGGAGAAGCTGTATCCCTGATAGATAGACATTTGTGCAATGTCTTATCATTAGACGGGATAACTCTGAGGCTCAGCGGAGAATTTGATGCAACTTATCAAAAGAACATCTCAATACTAGATTCTCAAGTCATCGTGACAGGCAATCTTGATATATCAACTGAACTTGGAAACGTCAACAATTCAATCAGCAATGCCTTGGATAAGTTGGCAGAAAGCAACAGTAAGCTAGAAAAAGTCAATGTCAGATTAACCAGCACATCTGCTCTCATTACCTATATTGTTCTAACTGTCATTTCTCTAGTTTTCGGTGCACTTAGTCTGGGTTTAGCGTGTTACCTGATGTACAAACAGAAGGCACAACAAAAGACCTTGCTATGGCTTGGGAATAATGCCCTTGATCAGATGAGAGCCACTGCAAGAGCATGA
>EF211813
ATGGGCTCCAAACCTTCTACCAGGATCCCAGCACCTCTGATGCTGGTCACCCGGATTATGCTGATATTGGGCTGTATTCGTTCGACAAGCTCCCTTGATGGCAGGCCTCTTGCAGCTGCAGGAATTGTAGTAACAGGAGATAAGGCAGTCAATGTATACACCTCGTCTCAGACAGGGTCAATCATAGTCAAGTTGCTCCCGAATATGCCCAGGGATAAGGAGGCGTGTGCGAAAGCCCCATTAGAGGCATATAACAGAACACTGACTACTTTGCTCACTCCTCTTGGCGACTCCATCCGCAAGATTCAAGGGTCTGTGTCCACGTCTGGAGGAAGGAGACAAAAACGCTTTATAGGTGCTGTTATTGGCAGTGTAGCTCTTGGGGTTGCAACAGCGGCACAGATAACAGCAGCTGCGGCCCTAATACAAGCCAACAAGAATGCTGCCAACATCCTTCGGCTTAAGGAGAGCATTGCTGCAACCAATGAAGCTGTGCATGAAGTCACCGACGGATTATCACAACTATCAGTGGCAGTTGGGAAGATGCAGCAGTTTGTCAATGACCAGTTTAATAATACGGCGCGAGAATTGGACTGTATAAAAATCACACAACAGGTTGGTGTAGAACTCAACCTATACCTAACTGAATTGACTACGGTATTCGGGCCACAGATCACCTCTCCTGCATTAACTCAGCTGACCATCCAGGCACTTTATAATTTAGCTGGTGGCAATATGGATTACTTATTAACTAAGTTAGGTATAGGGAACAATCAACTCAGCTCATTAATTGGTAGCGGCCTGATCACTGGTTACCCTATACTGTATGACTCACAGACTCAACTCTTGGGCATACAAGTGAATTTGCCCTCAGTCGGGAACTTAAATAATATGCGTGCCACCTATTTGGAGACCTTATCTGTAAGTACAACCAAAGGATATGCCTCAGCACTTGTCCCGAAAGTAGTGACACAAGTCGGTTCTGTGATAGAAGAGCTTGACACCTCATACTGTATAGAGTCCGATCTGGATTTATATTGTACTAGAATAGTGACATTCCCCATGTCCCCAGGTATTTATTCCTGTTTGAGCGGCAACACATCAGCTTGCATGTATTCAAAGACTGAAGGCGCACTCACTACGCCGTATATGGCCCTTAAAGGCTCAGTTATTGCCAATTGTAAGATAACAACATGTAGATGTACAGACCCTCCTGGCATCATATCGCAAAATTATGGAGAAGCTGTATCCCTGATAGATAGACATTCGTGCAATGTCTTATCATTAGACGGGATAACTCTGAGGCTCAGCGGAGAATTTGATGCAACTTATCAAAAGAACATCTCAATACTAGATTCTCAAGTCATCGTGACAGGCAATCTTGATATATCGACTGAACTTGGAAACGTCAACAATTCAATCAGCAATGCCTTGGATAAGTTGGCAGAAAGCAACAGTAAGCTAGAAAAAGTCAATGTCAGATTAACCAGCACATCTGCTCTCATTACCTATATTGTTCTAACTGTCGTTTCTCTAGTTTTCGGTGCACTTAGTCTGGGTTTAGCGTGTTACCTGATGTACAAACAGAAGGCACAACAAAAGACCTTGCTATGGTTTGGGAATAATGCCCTTGATCAGATGAGAGCCACTACAAG-------
>GU166154
ATGGGCTCCAAACCTTCTACCAGGATCCCAGCACCTCTGATGCTGGTCACCCGGATTATGCTGATATTGGGCTGTATTCGTTCGACAAGCTCCCTTGATGGCAGGCCTCTTGCAGCTGCAGGAATTGTAGTAACAGGAGATAAGGCAGTCAATGTATACACCTCGTCTCAGACAGGGTCAATCATAGTCAAGTTGCTCCCGAATATGCCCAGGGATAAGGAGGCGTGTGCGAAAGCCCCATTAGAGGCATATAACAGAACACTGACTACTTTGCTCACTCCTCTTGGCGACTCTATCCGCAAGATTCAAGGGTCTGTGTCCACGTCTGGAAGAAGGAGACAAAAACGCTTTATAGGTGCTGTTATTGGCAGTGTAGCTCTTGGGGTTGCAACAGCGGCACAGATAACAGCAGCTGCGGCCCTAATACAAGCCAACAAGAATGCTGCCAACATCCTTCGGCTTAAGGAGAGCATTGCTGCAACCAATGAAGCTGTGCATGAAGTCACCGACGGATTATCACAACTATCAGTGGCAGTTGGGAAGATGCAGCAGTTTGTCAATGACCAGTTTAATAATACGGCGCGAGAATTGGACTGTATAAAAATCACACAACAGGTTGGTGTAGAACTCAACCTATACCTAACTGAATTGACTACAGTATTCGGGCCACAGATCACCTCTCCTGCATTAACTCAGCTGACCATCCAGGCACTTTATAATTTAGCTGGTGGCAATATGGATTACTTATTAACTAAGTTAGGTATAGGGAACAATCAACTCAGCTCATTAATTGGTAGCGGCCTGATCACTGGTTACCCTATACTGTATGACTCACAGACTCAACTCTTGGGCATACAAGTGAATTTGCCCTCAGTCGGGAACTTAAATAATATGCGTGCCACCTATTTGGAGACCTTATCTGTAAGTACAACCAAAGGATATGCCTCAGCACTTGTCCCGAAAGTAGTGACACAAGTCGGTTCTGTGATAGAAGAGCTTGACACCTCATACTGTATAGAGTCCGATCTGGATTTATATTGTACTAGAATAGTGACATTCCCCATGTCCCCAGGTATTTATTCCTGTTTGAGCGGCAACACATCAGCTTGCATGTATTCAAAGACTGAAGGCGCACTCACTACGCCGTATATGGCCCTTAAAGGCTCAGTTATTGCCAATTGTAAGATAACAACATGTAGATGTACAGACCCTCCTGGCATCATATCGCAAAATTATGGAGAAGCTGTATCGCTGATAGATAGACATTCGTGCAATGTCTTATCATTAGACGGGATAACTCTGAGGCTCAGCGGAGAATTTGATGCAACTTATCAAAAGAACATCTCAATACTAGATTCTCAAGTCATCGTGACAGGCAATCTTGATATATCAACTGAACTTGGAAACGTCAACAATTCAATCAGCAATGCCTTGGATAAGTTGGCAGAAAGCAACAGTAAGCTAGAAAAAGTCAATGTCAGATTAACCAGCACATCTGCTCTCATTACCTATATTGTTCTAACTGTCATTTCTCTAGTTTTCGGTGCACTTAGTCTGGGTTTAGCGTGTTACCTGATGTACAAACAGAAGGCACAACAAAAGACCTTGCTATGGCTTGGGAATAATGCCCTTGATCAGATGAGAGCCACTACAAGAATCTGA
>FJ011442
ATGGGCTCCAAACCTTCTACCAGGATCCCAGCACCTCTGATGCTGGTCACCCGGATTATGCTGATATTGGGCTGTATACGTTCGACAAGCTCCCTTGATGGCAGGCCTCTTGCAGCTGCAGGAATTGTAGTAACAGGAGATAAGGCAGTCAATGTATACACCTCGTCTCAGACAGGGTCAATCATAGTCAAGTTGCTCCCGAATATGCCCAGGGATAAGGAGGCGTGTGCGAAAGCCCCATTAGAGGCATATAACAGAACACTGACTACCTTGCTCATTCCTCTTGGCGACTCTATCCGCAAGATTCAAGGGTCTGTGTCCACGTCTGGAGGAAGGAGACAAAAACGCTTTATAGGTGCTGTTATTGGCAGTGTAGCTCTTGGGGTTGCAACAGCGGCACAGATAACAGCAGCTGCGGCCCTAATACAAGCCAACAAGAATGCTGCCAACATCCTTCGGCTTAAGGAGAGCATTGCTGCAACCAATGAAGCTGTGCATGAAGTCACCGACGGATTATCACAACTATCAGTGGCAGTTGGGAAGATGCAGCAGTTTGTTAATGACCAGTTTAATAATACGGCGCGAGAATTGGACTGTATAAAAATCACACAACAGGTTGGTGTAGAACTCAACCTATACCTAACTGAATTGACTACAGTATTCGGGCCACAGATCACCTCTCCTGCATTAACTCAGCTGACCATCCAGGCACTTTATAATTTAGCTGGTGGCAATATGGATTACTTATTAACTAAGTTAGGTATAGGGAATAATCAACTCAGCTCATTAATTGGTAGCGGCCTGATCACTGGTTACCCTATACTGTATGACTCACAGACTCAACTCTTGGGCATACAAGTGAATTTGCCCTCAGTCGGGAACTTAAATAATATGCGTGCCACCTATTTGGAGACCTTATCTGTAAGTACAACCAAAGGATATGCCTCAGCACTTGTCCCGAAAGTAGTGACACAAGTCGGTTCTGTGATAGAAGAGCTTGACACCTCATACTGTATAGAGTCCGATCTGGATTTATATTGTACTAGAATAGTGACATTCCCCATGTCCCCAGGTATTTATTCCTGTTTGAGCGGCAACACATCAGCTTGCATGTATTCAAAGACTGAAGGCGCACTCACTACGCCGTATATGGCCCTTAAAGGCTCAGTTATTGCCAATTGTAAGATAACAACATGTAGATGTACAGACCCTCCTGGCATCATATCGCAAAATTATGGAGAAGCTGTATCCCTGATAGATAGACATTCGTGCAATGTCTTATCATTAGACGGGATAACTCTGAGGCTCAGCGGAGAATTTGATGCAACTTATCAAAAGAACATCTCAATACTAGATTCTCAAGTCATCGTGACAGGCAATCTTGATATATCAACTGAACTTGGAAACGTCAACAATTCAATCAGCAATGCCTTGGATAAGTTGGCAGAAAGCAACAGTAAGCTAGAAAAAGTCAATGTCAGATTAACCAGCACATCTGCTCTCATTACCTATATTGTTCTAACTGTCATTTCTCTAGTTTTCGGTGCACTTAGTCTGGGTTTAGCGTGTTACCTGATGTACAAACAGAAGGCACAACAAAAGACCTTGCTATGGCTTGGGAATAATGCCCTTGATCAGATGAGAGCCACTACAAGAGCATGA
>KC853019
ATGGGCTCCAAACCTTCTACCAGGATCCCAGCACCTCTGATGCTGGTCACCCGGATTATGCTGATATTGGGCTGTATTCGTTCGACAAGCTCCCTTGATGGCAGGCCTCTTGCAGCTGCAGGAATTGTAGTAACAGGAGATAAGGCAGTCAATGTATACACCTCGTCTCAGACAGGGTCAATCATAGTCAAGTTGCTCCCGAATATGCCCAGGGATAAGGAGGCGTGTGCGAAAGCCCCATTAGAGGCATATAACAGAACACTGACTACTTTGCTCACTCCTCTTGGCGACTCTATCCGCAAGATTCAAGGGTCTGTGTCCACGTCTGGAGGAAGGAGACAGAAACGCTTTATAGGTGCTGTTATTGGCAGTGTAGCTCTTGGGGTTGCAACAGCGGCACAGATAACAGCAGCTGCGGCCCTAATACAAGCCAACAAGAATGCTGCCAACATCCTTCGGCTTAAGGAGAGCATTGCTGCAACCAATGAAGCTGTGCATGAAGTCACCGACGGATTATCACAACTATCAGTGGCAGTTGGGAAGATGCAGCAGTTTGTCAATGACCAGTTTAATAATACGGCGCGAGAATTGGACTGTATAAAAATCACACAACAGGTTGGTGTAGAACTCAACCTATACCTAACTGAATTGACTACAGTATTCGGGCCACAGATCACCTCTCCTGCATTAACTCAGCTGACCATCCAGGCACTTTATAATTTAGCTGGTGGCAATATGGATTACTTATTAACTAAGTTAGGTATAGGGAACAATCAACTCAGCTCATTAATTGGTAGCGGCCTGATCACTGGTTACCCTATACTGTATGACTCACAGACTCAACTCTTGGGCATACAAGTGAATTTGCCCTCAGTCGGGAACTTAAATAATATGCGTGCCACCTATTTGGAGACCTTATCTGTAAGTACAACCAAAGGATATGCCTCAGCACTTGTCCCGAAAGTAGTGACACAAGTCGGTTCTGTGATAGAAGAGCTTGACACCTCATACTGTATAGAGTCCGATCTGGATTTATATTGTACTAGAATAGTGACATTCCCCATGTCCCCAGGTATTTATTCCTGTTTGAGCGGCAACACATCAGCTTGCATGTATTCAAAGACTGAAGGCGCACTCACTACGCCGTATATGGCCCTTAAAGGCTCAGTTATTGCCAATTGTAAGATAACAACATGTAGATGTACAGACCCTCCTGGCATCATATCGCAAAATTATGGAGAAGCTGTATCCCTGATAGATAGACATTCGTGCAATGTCTTATCATTAGACGGGATAACTCTGAGGCTCAGCGGAGAATTTGATGCAACTTATCAAAAGAACATCTCAATACTAGATTCTCAAGTCATCGTGACAGGCAATCTTGATATATCAACTGAACTTGGAAACGTCAACAATTCAATCAGCAATGCCTTGGATAAGTTGGCAGAAAGCAACAGTAAGCTAGAAAAAGTCAATGTCAGATTAACCAGCACATCTGCTCTCATTACCTATATTGTTCTAACTGTCATTTCTCTAGTTTTCGGTGCACTTAGTCTGGGTTTAGCGTGTTACCTGATGTACAAACAGAAGGCACAACAAAAGACCTTGCTATGGCTTGGGAATAATGCCCTTGATCAGATGAGAGCCACTGCAAGAGCATGA
>FJ480776
ATGGGTTCCAGACCTTCTACCAGGATCCCAGCACCTCTGATGCTGATCACCCGGATTATGCTGATGTTCGGCTGTATCTGTCCGACAAGCTCTCTTGACGGCAGGCCTCTTGCAGCTGCAGGAATTGTAGTAACAGGAGATAAGGCAGTCAATGTATACACCTCGTCTCAGACAGGGTCAATCATAGTCAAGTTGCTCCCGAATATGCCCAGGGATAAGGAAGCGTGTGCAAAAGCCCCATTAGAGGCATACAACAGAACACTGACTACTTTGCTCACTCCTCTTGGCGACTCCATCCGCAAGATCCAAGGGTCTGTGTCCACGTCTGGGGGAAGGAGACAAAAACGCTTCATAGGTGCTATTATTGGCAGTGTAGCTCTTGGGGTTGCAACAGCGGCACAGATAACAGCAGCTGCGGCCCTAATACAAGCCAACCAGAATGCTGCCAACATCCTCCGGCTTAAGGAGAGCATTGCTGCAACCAATGAAGCTGTGCATGAAGTCACCGACGGATTATCACAACTATCAGTGGCAGTTGGGAAGATGCAGCAGTTTATCAATGACCAGTTTAATAATACAGCGCGAGAATTGGACTGTATAAAAATCACACAACAGGTCGGTGTAGAACTCAACCTATACTTAACTGAATTGACTACAGTATTCGGGCCACAGATCACCTCCCCTGCATTAACCCAGCTGACCATCCAGGCACTTTATAATTTAGCTGGTGGCAATATGGATTACTTATTAACTAAGTTAGGTATAGGAAACAATCAACTCAGCTCATTAATTGGTAGCGGCCTGATCACTGGTTACCCTATACTGTATGACTCACATACTCAACTCTTGGGCATACAAGTAAATCTGCCCTCAGTCGGGAACTTAAATAATATGCGTGCCACCTATTTGGAGACCTTATCTGTAAGTACAACCAAAGGATATGCCTCAGCACTTGTCCCGAAAGTAGTGACACAAGTCGGTTCTGTGATAGAAGAGCTTGGCACCTCATACTGTATAGAGTCCGATCTGGATTTATATTGTACTAGAATAGTGACATTCCCCATGTCCCCAGGTATTTATTCCTGTTTGAGCGGCAACACATCAGCTTGCATGTATTCAAAGACTGAAGGCGCACTCACTACGCCGTATATGGCCCTTAAAGGCTCAGTTATTGCCAATTGTAAGATAACAACATGCAGATGTACAGACCCTCCTGGTATCATATCGCAAAATTATGGAGAAGCTGTATCCCTGATAGATAGGCATTCATGTAATGTCTTATCATTAGACGGAATAACTCTGAGGCTCAGTGGGGAATTTGATGCAACTTATCAAAAGAACATCTCAATATTAGATTCTCAAGTCATCGTGACAGGCAATCTTGATATATCAACTGAACTTGGAAATGTCAACAATTCAATCAGCAATGCCTTGGATAGGTTGGCAGAAAGCAACAGCAAGCTAGAAAAAGTCAATGTCAGACTAACTAGCACATCTGTTCTCATTACCTATATTGTTCTAACTGTCATTTCTCTAATTTTCGGTGCACTTAGTCTGGTTTTAGCGTGTTACCTGATGTACAAACAGAAGGCACAGCAAAAGACCTTGCTATGGCTTGGGAATAATACCCTCGATCAGATGAGAGCCACCACAAGAGCATGA
>FJ480796
ATGGGCTCCAAACCTTCTACCAGGATCCCAGCACCTCTAATGCTGATCACTCGGATTATGCTGATATTGAGCTGTATCCGCCCGACAAGCTCTCTTGACGGCAGGCCCCTTGCAGCTGCAGGAATTGTAGTAACAGGAGATAAGGCAGTCAATGTATACACCTCGTCTCAGACAGGGTCAATCATAGTCAAATTGCTCCCGAATATGCCCAGAGATAAGGAGGCGTGTGCAAAAGCCCCATTAGAGGCATATAACAGAACACTGACTACTTTGCTCACTCCTCTTGGCGACTCCATCCGCAAGATCCAAGGGTCTGTGTCCACGTCTGGAGGAAGGAGACAAAAACGCTTTATAGGCGCTGTTATTGGCAGTGTAGCTCTTGGGGTTGCAACAGCGGCACAGATAACAGCAGCTGCGGCCCTAATACAAGCCAACCAGAATGCCGCCAACATCCTCCGGCTTAAGGAGAGCATTGCTGCAACCAATGAAGCTGTGCATGAAGTTACCGACGGGTTATCACAACTATCAGTGGCAGTTGGGAAGATGCAGCAGTTTGTCAATGACCAGTTTAATAATACGGCGCGAGAATTGGACTGTATAAAAATCACACAACAGGTTGGTGTAGAACTCAACCTATACCTAACTGAATTGACTACAGTATTCGGGCCACAGATCACCTCCCCTGCATTAACTCAGCTGACCATCCAGGCACTTTATAATTTAGCTGGTGGCAATATGGATTACTTATTAACCAAGTTAGGTATAGGGAACAATCAACCCAGCTCATTAATTGGTAGCGGCCTGATCACTGGTTACCCTATACTGTATGACTCACAGACTCAACTCTTGGGCATACAAGTGAATTTGCCCTCAGTCGGGAACTTAAATAATATGCGTGCCACCTATTTGGAGACCTTATCTGTAAGTACAACCAAAGGATATGCCTCAGCACTTGTCCCGAAAGTAGTGACACAAGTCGGTTCTGTGATAGAAGAACTTGACACCTCATACTGTATAGAGTCCGATCTGGATTTATATTGTACTAGAATAGTGACATTCCCCATGTCCCCAGGTATTTATTCCTGTTTGAGCGGCAACACATCAGCTTGCATGTATTCAAAGACTGAAGGCGCACTCACTACGCCGTATATGGCCCTTAAAGGCTCAGTTATTGCCAATTGTAAGATAACAACATGTAGATGTACAGACCCTCCTGGTATCATATCGCAAAATTATGGAGAAGCTGTATCCTTGATAGATAGACATTCATGCAATGTCCTATCATTAGACGGGATAACTCTGAGGCTTAGTGGGGAATTTGATGCAACTTATCAAAAGAACATCTCAATACTAGATTCTCAAGTCATCGTGACAGGCAATCTTGATATATCAACTGAACTTGGAAATGTCAACAATTCAATCAGCAATGCCTTGGATAGGTTGGCAGAAAGCAACAGCAAGCTAGAAAAAGTCAATGTCAGACTAACCAGCACATCTGCTCTCATTACCTATATTGTTCTAACTGTCATTTCCCTAATTTTCGGTGCACTTAGTCTGGTTTTAGTGTGTAACCTGATGTACAAACAGAAGGCACAACAAAAGACCTTGCTATGGCTTGGGAATAATACCCTCGATCAGATGAGAGCCACTACAAGAGCATGA
>FJ480797
ATGGGCTCCAAACCTTCTACCAGGATCCCAGCACCTCTAATGCTGATCACTCGGATTATGCTGATATTGAGCTGTATCCGCCCGACAAGCTCTCTTGACGGCAGGCCCCTTGCAGCTGCAGGAATTGTAGTAACAGGAGATAAGGCAGTCAATGTATACACCTCGTCTCAGACAGGGTCAATCATAGTCAAATTGCTCCCGAATATGCCCAGAGATAAGGAGGCGTGCGCAAAAGCCCCATTAGAGGCATATAACAGAACACTGACTACTTTGCTCACTCCTCTTGGCGACTCCATCCGCAAGATCCAAGGGTCTGTGTCCACGTCTGGAGGAAGGAGACAAAAACGCTTTATAGGCGCTGTTATTGGCAGTGTAGCTCTTGGGGTTGCAACAGCGGCACAGATAACAGCAGCTGCGGCCCTAATACAAGCCAACCAGAATGCCGCCAACATCCTCCGGCTTAAGGAGAGCATTGCTGCAACCAATGAAGCTGTGCATGAAGTTACCAACGGGTTATCACAACTATCAGTGGCAGTTGGGAAGATGCAGCAATTTGTCAATGACCAGTTTAATAATACGGCGCGAGAATTGGACTGTATAAAAATCACACAACAGGTTGGTGTAGAACTCAACCTATACCTAACTGAATTGACTACAGTATTCGGGCCACAGATCACCTCCCCTGCATTAACTCAGCTGACCATCCAGGCACTTTATAATTTAGCTGGTGGCAATATGGATTACTTATTAACTAAGTTAGGTATAGGGAACAATCAACTCAGCTCATTAATTAGTAGCGGCCTGATCACTGGTTACCCTATACTGTATGACTCACAGACTCAACTCTTGGGCATACAAGTGAATTTGCCCTCAGTCGGGAACTTGAATAATATGCGTGCCACCTATTTGGAGACCTTATCTGTAAGTACAACCAAAGGATATGCCTCAGCACTTGTCCCGAAAGTAGTGACACAAGTCGGTTCTGTGATAGAAGAACTTGACACCTCATACTGTATAGAGTCCGATCTGGATTTATATTGTACTAGAATAGTGACATTCCCCATGTCCCCAGGTATTTATTCCTGTTTGAGCGGCAACACATCAGCTTGCATGTATTCAAAGACTGAAGGCGCACTCACTACGCCGTATATGGCCCTTAAAGGCTCAGTTATTGCCAATTGTAAGATAACAACATGTAGATGTACAGACCCTCCTGGTATCATATCGCAAAATTATGGAGAAGCTGTATCCCTGATAGATAGACATTCATGCAATGTCCTATCATTAGACGGGATAACTCTGAGGCTTAGTGGGGAATTTGATGCAACTTATCAAAAGAACATCTCAATACTAGATTCTCAAGTCATCGTGACAGGCAATCTTGATATATCAACTGAACTTGGAAACGTCAACAATTCAATCAGCAATGCCTTGGATAGGTTGGCAGAAAGCAACAGCAGGCTAGAAAAAGTCAATGTCAGACTAACCAGCACATCTGCTCTCATTACCTATATTGTTCTAACTGTCATTTCCCTAATTTTTGGTGCACTTAGTCTGGTTTTAGTGTGTTACCTGATGTACAAACAGAAGGCACAACAAAAGACCTTGCTATGGCTTGGGAATAATACCCTCGATCAGATGAGAGCCACTACAAGAGCATGA
>GQ245790
ATGGGCTCCAAACCTTCTACCAGGATCCCAGCACATCTGATGCTGATCACCCGGACCATGTTGATATTGGGCTGTATCCGTCCGACAAGCTCTCTTGACGGCAGGCCTCTTGCAGCTGCAGGAATTGTAGTAACAGGAGATAAGGCAGTCAATGTATACACCTCCTCTCAGACAGGGTCAATCATAGTCAAGTTGCTCCCGAATATGCCCAGAGATAAAGAGGCGTGTGCGAAAGCCCCATTGGAGGCATATAACAGAACACTGACTACTTTGCTCACTCCTCTTGGCGACTCCATCCGCAAGATCCAAGGGTCTGTGTCCACGTCTGAAGGAAGGAGACAAAAACGCTTTATAGGTGCTGTTATTGGCAGTGTAGCTCTTGGGGTTGCAACAGCGGCACAGATAACAGCAGCTGCGGCCCTAATACAAGCCAACCAGAATGCTGCCAACATCCTTCGGCTCAAGGAGAGCATTGCCGCAACTAATGAAGCTGTGCATGAAGTCACCGACGGATTATCACAACTATCAGTGGCAGTTGGGAAGATGCAGCAGTTTGTCAATGACCAGTTTAATAATACGGCGCGAGAATTGGACTGTATAAAAATCACACAACAGGTTGGTGTAGAACTCAACCTATACCTAACTGAATTGACTACAGTATTCGGGCCACAGATCACCTCCCCTGCATTAACTCAGCTGACCATCCAGGCACTTTATAATTTAGCTGGTGGCAATATGGATTACTTATTAACTAAGTTAGGTATAGGGAACAATCAACTCAGCTCATTAATTGGTAGCGGCCTGATCACTGGTTACCCTATACTGTATGACTCACAGACTCAACTCTTGGGCATACAAGTGAATTTACCCTCAGTCGGGAACTTAAATAATATGCGTGCCACCTATTTGGAGACCTTATCTGTAAGTACAACCAAAGGGTATGCCTCAGCACTTGTCCCGAAAGTAGTGACACAAGTCGGTTCTGTGATAGAAGAGCTTGACACCTCATACTGTATAGAGTCCGATCTGGATTTATATTGTACTAGAATAGTGACATTCCCCATGTCCCCAGGTATTTATTCCTGTTTGAGCGGCAACACATCAGCGTGCATGTATTCAAAGACTGAAGGCGCACTCACTACGCCGTATATGGCCCTTAAAGGGTCAGTTATTGCCAATTGTAAGATAACAACATGTAGATGTACAGACCCTCCTGGTATCATATCGCAAAATTATGGAGAAGCTGTATCCCTGATAGATAGACATTCGTGCAATGTCTTATCATTAGACGGGATAACTCTGAGGCTCAGTGGAGAATTTGATGCAACTTATCAAAAGAACATCTCAATACTAGATTCTCAAGTCATCGTAACAGGCAATCTTGATATATCAACTGAACTTGGAAATGTCAACAATTCAATCAGCAATGCCTTGGATAAGTTGGCAGAAAGCAACAGCAAGCTAGAGAAAGTTAATGTCAGACTAACCAGCACATCTGCTCTCATTACCTATATTGTCCTAACTGTCATTTCTCTATTTTTCGGTGCACTTAGTCTGGGTTTAGCGTGTTACCTGATGTACAAACAGAAGGCGCAACAAAAGACCTTGCTATGGCTTGGGAATAATACCCTCGATCAGATGAGGGCCACTACAAGAGCATGA
>KC542902
ATGGGTTCCAGACCTTCTACCAGGATCCCAGCACCTCTGATGCTGATCACCCGGATTATGCTGATATTGGGCTGTATCTATCCGACAAGCTCTCTTGACGGCAGGCCTCTTGCAGCTGCAGGAATTGTAGTAACAGGAGATAAGGCAGTCAATGTATACACCTCGTCTCAGACAGGGTCAATCATAGTCAAGTTGCTCCCGAATATGCCCAGGGATAAGGAAGCGTGTGCAAAAGCCCCATTAGAGGCATATAACAGAACACTGACTACTTTGCTCACTCCTCTTGGCGACTCCATCCGCAAGATCCAAGGGTCTGTGTCCACGTCTGGGGGAAGGAGACAAAAACGCTTCATAGGTGCTATTATTGGCAGTGTAGCTCTTGGGGTTGCAACAGCGGCACAGATAACAGCGGCTGCGGCCCTAATACAAGCCAACCAGAATGCTGCCAACATCCTCCGGCTTAAGGAGAGCATTGCTGCAACCAATGAAGCTGTGCATGAAGTCACCGACGGATTATCACAACTATCAGTGGCAGTTGGGAAGATGCAGCAGTTTATCAATGACCAGTTTAATAATACAGCGCGAGAATTGGACTGTATAAAAATCACACAACAGGTTGGTGTAGAACTCAACCTATACCTGACTGAATTGACTACAGTATTCGGGCCACAGATCACATCCCCCGCATTGACTCAGCTGACCATCCAGGCACTTTATAATTTAGCTGGTGGCAATATTGATTACTTATTAACTAAGTTAGGTATAGGGAACAATCAACTCAGCTCATTAATTGGTAGCGGCCTGATCACTGGTTACCCTATACTGTATGACTCACAGACTCAACTCTTGGGCATACAAGTGAATTTGCCCTCAGTCGGGAACTTAAATAATATGCGTGCCACCTATTTGGAGACCTTATCTGTAAGTACAACCAAAGGATATGCCTCAGCACTTGTCCCGAAAGTAGTGACACAAGTCGGTTCTGTGATAGAAGAGCTTGACACCTCATACTGTATAGAGTCCGATCTGGATTTATATTGTACTAGAATAGTGACATTCCCCATGTCCCCAGGTATTTATTCCTGTTTAAGCGGCAACACATCAGCTTGCATGTATTCAAAGACTGAAGGCGCACTCACCACGCCGTATATGGCCCTTAAGGGCTCAGTTATTGCCAATTGTAAGATAACAACATGTAGATGTACAGACCCTCCTGGTATCATATCGCAAAATTATGGAGAAGCTGTATCCCTGATAGATAGACATTCGTGCAATGTCTTATCATTAGACGGGATAACTCTGAGGCTCAGTGGGGAATTTGATGCAACTTATCAAAAGAACATCTCAATACTAGATTCTCAAGTCATCGTGACAGGCAATCTTGATATATCAACTGAACTTGGAAACGTCAACAATTCAATCAGCAATGCCTTGGATAAGTTGGCGGAAAGCAACAACAAGCTAGAAAAAGTCAATGTCAGACTAACCAGCACATCTGCTCTCATTACCTATATTGTTCTAACTGTCATTTCTCTAGTTTTCGGTGCACTTAGTCTGGGTTTAGCGTGTTACCTGATGTACAAACAGAAGGCACAACAAAAGACCTTGCTATGGCTTGGGAATAATACCCTCGATCAGATGAGAGCCACTACAAGAGCATGA
>FJ480777
ATGGGTTCCAGACCTTCTACCAGGATCCCAGCACCTCTGATGCTGATCACCCGGATTATGCTGATGTTCGGCTGTATCTGTCCGACAAGCTCTCTTGACGGCAGGCCTCTTGCAGCTGCAGGAATTGTAGTAACAGGAGATAAGGCAGTCAATGTATACACCTCGTCTCAGACAGGGTCAATCATAGTCAAGTTGCTCCCGAATATGCCCAGGGATAAGGAAGCGTGTGCAAAAGCCCCATTAGAGGCATACAACAGAACACTGACTACTTTGCTCACTCCTCTTGGCGACTCCATCCGCAAGATCCAAGGGTCTGTGTCCACGTCTGGGGGAAGGAGACAAAAACGCTTCATAGGTGCTATTATTGGCAGTGTAGCTCTTGGGGTTGCAACAGCGGCACAGATAACAGCAGCTGCGGCCCTAATACAAGCCAACCAGAATGCTGCCAACATCCTCCGGCTTAAGGAGAGCATTGCTGCAACCAATGAAGCTGTGCATGAAGTCACCGACGGATTATCACAACTATCAGTGGCAGTTGGGAAGATGCAGCAGTTTATCAATGACCAGTTTAATAATACAGCGCGAGAATTGGACTGTATAAAAATCACACAACAGGTTGGTGTAGAACTCAACCTATACCTGACTGAATTGACTACAGTATTCGGGCCACAGATCACCTCCCCTGCATTGACTCAGCTGACCATCCAGGCACTTTATAATTTAGCTGGTGGCAATATTGATTACTTATTAACTAAGTTAGGTATAGGGAACAATCAACTCAGCTCATTAATTGGTAGCGGCCTGATCACTGGTTACCCTATACTGTATGACTCACAGACTCAACTCTTGGGCATACAAGTGAATTTGCCCCCAGTCGGGAACTTAAATAATATGCGTGCCACCTATTTGGAGACCTTATCTGTAAGTACAACCAAAGGATATGCCTCAGCACTTGTCCCGAAAGTAGTGACACAAGTCGGTTCTGTGATAGAAGAGCTTGACACCTCATACTGTATAGAGTCCGATCTGGATTTATATTGTACTAGAATAGTGACATTCCCCATGTCCCCAGGTATTTATTCCTGTTTAAGCGGCAACACGTCAGCTTGCATGTATTCAAAGACTGAAGGCGCACTCACCACGCCGTATATGGCCCTTAAGGGCTCAGTTATTGCCAATTGTAAGATAACAACATGTAGATGTACAGACCCTCCTGGTATCATATCGCAAAATTATGGAGAAGCTGTATCCCTGATAGATAGACATTCGTGCAATGTCTTATCATTAGACGGGATAACTCTGAGGCTCAGTGGGGAATTTGATGCAACTTATCAAAAGAACATCTCAATACTAGATTCTCAAGTCATCGTGACAGGCAATCTTGATATCTCAACTGGACTTGGAAACGTCAACAATTCAATCAGCAATGCCTTGGATAAGTTGGCGGAAAGCAACAGCAAGCTAGAAAAAGTCAATGTCAGACTAACCAGCACATCTGCTCTCATTACCTATATTGTTCTAACTGTCATTTCTCTAGTTTTCGGTGCACTTAGTCTGGGTTTAGCGTGTTACCTGATGTACAAACAGAAGGCACAACAAAAGACCTTGCTATGGCTTGGGATAAATACCCTCGATCAGATGAGAGCCCCTACAAGAGCATGA
>FJ480778
ATGGGTTCCAGACCTTCTACCAGGATCCCAGCACCTCTGATGCTGATCACCCGGATTATGCTGATGTTCGGCTGTATCTGTCCGACAAGCTCTCTTGACGGCAGGCCTCTTGCAGCTGCAGGAATTGTAGTAACAGGAGATAAGGCAGTCAATGTATACACCTCGTCTCAGACAGGGTCAATCATAGTCAAGTTGCTCCCGAATATGCCCAGGGATAAGGAAGCGTGTGCAAAAGCCCCATTAGAGGCATACAACAGAACACTGACTACTTTGCTCACTCCTCTTGGCGACTCCATCCGCAAGATCCAAGGGTCTGTGTCCACGTCTGGGGGAAGGAGACAAAAACGCTTCATAGGTGCTATTATTGGCAGTGTAGCTCTTGGGGTTGCAACAGCGGCACAGATAACAGCAGCTGCGGCCCTAATACAAGCCAACCAGAATGCTGCCAACATCCTCCGGCTTAAGGAGAGCATTGCTGCAACCAATGAAGCTGTGCATGAAGTCACCGACGGATTATCACAACTATCAGTGGCAGTTGGGAAGATGCAGCAGTTTATCAATGACCAGTTTAATAATACAGCGCGAGAATTGGACTGTATAAAAATCACACAACAGGTTGGTGTAGAACTCAACCTATACCTGACTGAATTGACTACAGTATTCGGGCCACAGATCACCTCCCCTGCATTGACTCAGCTGACCATCCAGGCACTTTATAATTTAGCTGGTGGCAATATTGATTACTTATTAACTAAGTTAGGTATAGGGAACAATCAACTCAGCTCATTAATTGGTAGCGGCCTGATCACTGGTTACCCTATACTGTATGACTCACAGACTCAACTCTTGGGCATACAAGTGAATTTGCCCCCAGTCGGGAACTTAAATAATATGCGTGCCACCTATTTGGAGACCTTATCTGTAAGTACAACCAAAGGATATGCCTCAGCACTTGTCCCGAAAGTAGTGACACAAGTCGGTTCTGTGATAGAAGAGCTTGACACCTCATACTGTATAGAGTCCGATCTGGATTTATATTGTACTAGAATAGTGACATTCCCCATGTCCCCAGGTATTTATTCCTGTTTAAGCGGCAACACGTCAGCTTGCATGTATTCAAAGACTGAAGGCGCACTCACCACGCCGTATATGGCCCTTAAGGGCTCAGTTATTGCCAATTGTAAGATAACAACATGTAGATGTACAGACCCTCCTGGTATCATATCGCAAAATTATGGAGAAGCTGTATCCCTGATAGATAGACATTCGTGCAATGTCTTATCATTAGACGGGATAACTCTGAGGCTCAGTGGGGAATTTGATGCAACTTATCAAAAGAACATCTCAATACTAGATTCTCAAGTCATCGTGACAGGCAATCTTGATATCTCAACTGGACTTGGAAACGTCAACAATTCAATCAGCAATGCCTTGGATAAGTTGGCAGGAAGCAACAGCAAGCTAGAAAAAGTCAATGTCAGACTAACCAGCACATCTGCTCTCATTACCTATATTGTTCTAACTGTCATTTCTCTAGTTTTCGGTGCACTTAGTCTGGGTTTAGCGTGTTACCTGATGTACAAACAGAAGGCACAACAAAAGACCTTGCTATGGCTTGGGATAAATACCCTCGATCAGATGAGAGCCCCTACAAGAGCATGA
>EF521889
ATGGGCTCCACATCTTCTACCAGGATCCCAGCACCTCTGATGCTGATCACCCGGATTATGCTGATGTTCGGCTGTATCTGTCCGACAAGCTCTCTTGACGGCAGGCCTCTTGCAGCTGCAGGAATTGTAGTAACAGGAGATAAGGCAGTCAATGTATACACCTCGTCTCAGACAGGGTCAATCATAGTCAAGTTGCTCCCGAATATGCCCAGGGATAAGGAAGCGTGTGCAAAAGCCCCATTAGAGGCATACAACAGAACACTGACTACTTTGCTCACTCCTCTTGGCGACTCCATCCGCAAGATCCAAGGGTCTGTGTCCACGTCTGGGGGAAGGAGACAAAAACGCTTCATAGGTGCTATTATTGGCAGTGTAGCTCTTGGGGTTGCAACAGCGGCACAGATAACAGCAGCTGCGGCCCTAATACAAGCCAACCAGAATGCTGCCAACATCCTCCGGCTTAAGGAGAGCATTGCTGCAACCAATGAAGCTGTGCATGAAGTCACCGACGGATTATCACAACTATCAGTGGCAGTTGGGAAGATGCAGCAGTTTATCAATGACCAGTTTAATAATACAGCGCGAGAATTGGACTGTATAAAAATCACACAACAGGTTGGTGTAGAACTCAACCTATACCTGACTGAATTGACTACAGTATTCGGGCCACAGATCACCTCCCCTGCATTGACTCAGCTGACCATCCAGGCACTTTATAATTTAGCTGGTGGCAATATTGATTACTTATTAACTAAGTTAGGTATAGGGAACAATCAACTCAGCTCATTAATTGGTAGCGGCCTGATCACTGGTTACCCTATACTGTATGACTCACAGACTCAACTCTTGGGCATACAAGTGAATTTGCCCTCAGTCGGGAACTTAAATAATATGCGTGCCACCTATTTGGAGACCTTATCTGTAAGTACAACCAAAGGATATGCCTCAGCACTTGTCCCGAAAGTAGTGACACAAGTCGGTTCTGTGATAGAAGAGCTTGACACCTCATACTGTATAGAGTCCGATCTGGATTTATATTGTACTAGAATAGTGACATTCCCCATGTCCCCAGGTATTTATTCCTGTTTAAGCGGCAACACGTCAGCTTGCATGTATTCAAAGACTGAAGGCGCACTCACCACGCCGTATATGGCCCTTAAGGGCTCAGTTATTGCCAATTGTAAGATAACAACATGTAGATGTACAGACCCTCCTGGTATCATATCGCAAAATTATGGAGAAGCTGTATCCCTGATAGATAGACATTCGTGCAATGTCTTATCATTAGACGGGATAACTCTGAGGCTCAGTGGGGAATTTGATGCAACTTATCAAAAGAACATCTCAATACTAGATTCTCAAGTCATCGTGACAGGCAATCTTGATATATCAACTGAACTTGGAAACGTCAACAATTCAATCAGCAATGCCTTGGATAAGTTGGCGGAAAGCAACAGCAAGCTAGAAAAAGTCAATGTCAGACTAACCAGCACATCTGCTCTCATTACCTATATTGTTCTAACTGTCATTTCTCTAGTTTTCGGTGCACTTAGTCTGGGTTTAGCGTGTTACCTGATGTACAAACAGAAGGCACAACAAAAGACCTTGCTATGGCTTGGGAATAATACCCTCGATCAGATGAGAGCCACTACAAGAATCTGA
>EF592502
ATGGGTTCCAGACCTTCTACCAGGATCCCAGCACCTCTGATGCTGATCACCCGGATTATGCTGATGTTCGGCTGTATCTGTCCGACAAGCTCTCTTGACGGCAGGCCTCTTGCAGCTGCAGGAATTGTAGTAACAGGAGATAAGGCAGTCAATGTATACACCTCGTCTCAGACAGGGTCAATCATAGTCAAGTTGCTCCCGAATATGCCCAGGGATAAGGAAGCGTGTGCAAAAGCCCCATTAGAGGCATACAACAGAACACTGACTACTTTGCTCACTCCTCTTGGCGACTCCATCCGCAAGATCCAAGGGTCTGTGTCCACGTCTGGGGGAAGAAGACAAAAACGCTTCATAGGTGCTATTATTGGCAGTGTAGCTCTTGGGGTTGCAACAGCGGCACAGATAACAGCAGCTGCGGCCCTAATACAAGCCAACCAGAATGCTGCCAACATCCTCCGGCTTAAGGAGAGCATTGCTGCAACCAATGAAGCTGTGCATGAAGTCACCGACGGATTATCACAACTATCAGTGGCAGTTGGGAAGATGCAGCAGTTTATCAATGACCAGTTTAATAATACAGCGCGAGAATTGGACTGTATAAAAATCACACAACAGGTTGGTGTAGAACTCAACCTATACCTGACTGAATTGACTACAGTATTCGGGCCACAGATCACCTCCCCTGCATTGACTCAGCTGACCATCCAGGCACTTTATAATTTAGCTGGTGGCAATATTGATTACTTATTAACTAAGTTAGGTATAGGGAACAATCAACTCAGCTCATTAATTGGTAGCGGCCTGATCACTGGTTACCCTATACTGTATGACTCACAGACTCAACTCTTGGGCATACAAGTGAATTTGCCCTCAGTCGGGAACTTAAATAATATGCGTGCCACCTATTTGGAGACCTTATCTGTAAGTACAACCAAAGGATATGCCTCAGCACTTGTCCCGAAAGTAGTGACACAAGTCGGTTCTGTGATAGAAGAGCTTGACACCTCATACTGTATAGAGTCCGATCTGGATTTATATTGTACTAGAATAGTGACATTCCCCATGTCCCCAGGTATTTATTCCTGTTTAAGCGGCAACACGTCAGCTTGCATGTATTCAAAGACTGAAGGCGCACTCACCACGCCGTATATGGCCCTTAAGGGCTCAGTTATTGCCAATTGTAAGATAACAACATGTAGATGTACAGACCCTCCTGGTATCATATCGCAAAATTATGGAGAAGCTGTATCCCTGATAGATAGACATTCGTGCAATGTCTTATCATTAGACGGGATAACTCTGAGGCTCAGTGGGGAATTTGATGCAACTTATCAAAAGAACATCTCAATACTAGATTCTCAAGTCATCGTGACAGGCAATCTTGATATATCAACTGAACTTGGAAACGTCAACAATTCAATCAGCAATGCCTTGGATAAGTTGGCGGAAAGCAACAGCAAGCTAGAAAAAGTCAATGTCAGACTAACCAGCACATCTGCTCTCATTACCTATATTGTTCTAACTGTCATTTCTCTAGTTTTCGGTGCACTTAGTCTGGGTTTAGCGTGTTACCTGATGTACAAACAGAAGGCACAACAAAAGACCTTGCTATGGCTTGGGAATAATACCCTCGATCAGATGAGAGCCACTACAAGAGCATGA
>KP001163
ATGGGTTCCAGACCTTCTACCAGGATCCCAGCACCTCTGATGCTGATCACCCGGATTATGCTGATGTTCGGCTGTATCTGTCCGACAAGCTCTCTTGACGGCAGGCCTCTTGCAGCTGCAGGAATTGTAGTAACAGGAGATAAGGCAGTCAATGTATACACCTCATCTCAGACAGGGTCAATCATAGTCAAGTTGCTCCCGAATATGCCCAGGGATAAGGAAGCGTGTGCAAAAGCCCCATTAGAGGCATACAACAGAACACTGACTACTTTGCTCACTCCTCTTGGCGACTCCATCCGCAAGATCCAAGGGTCTGTGTCCACGTCTGGGGGAAGGAGACAAAAACGCTTCATAGGTGCTATTATTGGCAGTGTAGCTCTTGGGGTTGCAACAGCGGCACAGATAACAGCAGCTGCGGCCCTAATACAAGCCAACCAGAATGCTGCCAACATCCTCCGGCTTAAGGAGAGCATTGCTGCAACCAATGAAGCTGTGCATGAAGTCACCGACGGATTATCACAACTATCAGTGGCAGTTGGGAAGATGCAGCAGTTTATCAATGACCAGTTTAATAATACAGCGCGAGAATTGGACTGTATAAAAATCACACAACAGGTTGGTGTAGAACTCAACCTATACCTGACTGAATTGACTACAGTATTCGGGCCACAGATCACCTCCCCTGCATTGACTCAGCTGACCATCCAGGCACTTTATAATTTAGCTGGTGGCAATATTGATTACTTATTAACTAAGTTAGGTATAGGGAACAATCAACTCAGCTCATTAATTGGTAGCGGCCTGATCACTGGTTACCCTATACTGTATGACTCACAGACTCAACTCTTGGGCATACAAGTGAATTTGCCCTCAGTCGGGAACTTAAATAATATGCGTGCCACCTATTTGGAGACCTTATCTGTAAGTACAACCAAAGGATATGCCTCAGCACTTGTCCCGAAAGTAGTGACACAAGTCGGTTCTGTGATAGAAGAGCTTGACACCTCATACTGTATAGAGTCCGATCTGGATTTATATTGTACTAGAATAGTGACATTCCCCATGTCCCCAGGTATTTATTCCTGTTTAAGCGGCAACACGTCAGCTTGCATGTATTCAAAGACTGAAGGCGCACTCACCACGCCGTATATGGCCCTTAAGGGCTCAGTTATTGCCAATTGTAAGATAACAACATGTAGATGTACAGACCCTCCTGGTATCATATCGCAAAATTATGGAGAAGCTGTATCCCTGATAGATAGACATTCGTGCAATGTCTTATCATTAGACGGGATAACTCTGAGGCTCAGTGGGGAATTTGATGCAACTTATCAAAAGAACATCTCAATACTAGATTCTCAAGTCATCGTGACAGGCAATCTTGATATATCAACTGAACTTGGAAACGTCAACAATTCAATCAGCAATGCCTTGGATAAGTTGGCGGAAAGCAACAGCAAGCTAGAAAAAGTCAATGTCAGACTAACCAGCACATCTGCTCTCATTACCTATATTGTTCTAACTGTCATTTCTCTAGTTTTCGGTGCACTTAGTCTGGGTTTAGCGTGTTACCTGATGTACAAACAGAAGGCACAACAAAAGACCTTGCTATGGCTTGGGAATAATACCCTCGATCAGATGAGAGCCACTACAAGAGCATGA
>FJ480798
ATGGGCTCCAAACCTTCTACCAGGATCCCAGCACCTCCGACGCTGATCACTCGGATTTTGCTGATGTTGAGCTGTATCCGTCTGACAAGCTCTCTTGACGGCAGGCCTCTTGCAGCTGCAGGAATTGTAGTAACAGGAGATAAGGCAGTCAATGTGTACACCTCGTCTCAGACAGGGTCAATCATAGTCAAGTTGCTTCCGAATATGCCCAGGGATAAGGAGGCGTGTGCAAAAGCCCCATTAGAGGCATATAACAGAACACTGACTACTTTGCTCACCCCTCTTGGCGACTCCATCCGCAAGATCCAAGGGTCCGTGTCCACGTCTGGAGGAAGGAGACAAAAACGCTTTATAGGTGCTGTTATTGGCAGTGTAGCTCTTGGGGTTGCAACAGCGGCACAGATAACAGCAGCTGCGGCCCTAATACAGGCCAACCAGAATGCCGCCAACATCCTCCGGCTTAAGGAGAGCATTGCTGCAACCAATGAAGCTGTGCATGAAGTCACCGACGGATTATCACAACTATCGGTGGCAGTTGGGAAGATGCAGCAGTTTGTCAATGACCAGTTTAATAATACGGCGCGAGAATTGGACTGTATAAAAATCACACAACAGGTTGGTGTAGAACTCAACCTATACCTAACTGAATTGACTACAGTATTCGGGCCACAGATCACCTCCCCTGCATTAACTCAGCTGACCATCCAGGCACTTTATAATTTAGCTGGTGGCAATATGGATTACTTATTAACTAAGTTAGGTATAGGGAACAATCAACTCAGCTCATTAATTGGTAGCGGCCTGATCACTGGTTACCCTATACTGTATGACTCACAGACTCAACTCTTGGGCATACAAGTGAATTTGCCCTCAGTCGGGAACTTAAATAATATGCGTGCCACCTATTTGGAGACCTTATCTGTAAGTACAACCAAAGGATATGCCTCAGCACTTGTCCCGAAAGTAGTGACACAGGTCGGTTCTGTGATAGAAGAGCTTGACACCTCATACTGTATAGAGTCTGATCTGGATTTATATTGTACTAGAATAGTGACATTCCCCATGTCCCCAGGTATTTATTCCTGTTTGAGCGGCAACACATCAGCTTGCATGTATTCAAAGACTGAGGGCGCACTCACTACGCCGTATATGGCCCTTAAAGGCTCAGTTATTGCCAATTGTAAGATAACAACATGTAGATGTACAGACCCTCCTGGTATCATATCGCAAAATTATGGAGAAGCTGTATCCCTGATAGATAGACATTCGTGCAATGTCTTATCATTAGACGGGATAACTCTGAGGCTCAGTGGGGAATTTGATGCAACTTATCAAAAGAACATCTCAATACTAGATTCTCAAGTCATCGTGACAGGCAATCTTGATATATCAACTGAACTTGGAAACGTCAACAATTCAATCAGCAATGCCTTGGGTAGGTTGGCAGAAAGCAACAGCAAGCTAGAAAAAGTCAATGTCAGACTAACCAGCACATCTGCTCTCATTACCTATATTGTTCTAACTGTCATTTCTCTAGTTTTCGGTGCACTTAGTCTGGGTTTAGCGTGTTACTTGATGTACAAACAGAAGGCACAACAAAAGACCTTGCTATGGCTTGGGAATAATACCCTCGATCAGATGAGAGCCACTACAAGAGCATGA
>DQ485229
ATGGGCTCCAAACCTTCTACCAGGATCCCAGCACCTCCGACGCTGATCACTCGGATTTTGCTGATATTGAGCTGTATCCGTCTGACAAGCTCTCTTGACGGCAGGCCTCTTGCAGCTGCAGGAATTGTAGTAACAGGAGATAAGGCAGTCAATGTGTACACCTCGTCTCAGACAGGGTCAATCATAGTCAAGTTGCTTCCGAATATGCCCAGGGGTAAGGAGGCGTGTGCAAGAGCCCCATTAGAGGCATATAACAGAACACTGACTACTTTGCTCACTCCTCTTGGCGACTCCATCCGCAAGATCCAAGGGTCTGTGTCCACGTCTGGAGGAAGGAGACAAAAACGCTTTATAGGTGCTGTTATTGGCAGTGTAGCTCTTGGGGTTGCAACAGCGGCACAGATAACAGCAGCTGCGGCCCTAATACAGGCCAACCAGAATGCCGCCAACATCCTCCGGCTTAAGGAGAGCATTGCTGCAACCAATGAAGCTGTGCATGAAGTCACCGACGGATTATCACAACTATCGGTGGCAGTTGGGAAGATGCAGCAGTTTGTCAATGACCAGTTTAATAATACGGCGCGAGAATTGGACTGTATAAAAATCACACAACAGGTTGGTGTAGAACTCAACCTATACCTAACTGAATTGACTACAGTATTCGGGCCACAGATCACCTCTCCTGCATTAACTCAGCTGACCATCCAGGCACTTTATAATTTAGCTGGTGGCAATATGGATTACTTATTAACTAAGTTAGGTATAGGGAACAATCAACTCAGCTCATTAATTGGTAGCGGCCTGATCACTGGTTACCCTATACTGTATGACTCACAGACTCAACTCTTGGGCATACAAGTGAATTTGCCTTCAGTCGGGAACTTAAATAATATGCGTGCCACCTATTTGGAGACCTTATCTGTAAGTACAACCAAAGGATATGCCTCAGCACTTGTCCCGAAAGTAGTGACACAAGTCGGTTCTGTGATAGAAGAGCTTGACACCTCATACTGTATAGAGTCCGATCTGGATTTATATTGTACTAGAATAGTGACATTCCCCATGTCCCCAGGTATTTATTCCTGTTTGAGCGGCAACACATCAGCTTGCATGTATTCAAAGACTGAAGGCGCACTCACTACGCCGTATATGGCCCTTAAAGGCTCAGTTATTGCCAATTGTAAGATAACAACATGTAGATGTACAGACCCTCCTGGTATCATATCGCAAAATTATGGAGAAGCTGTATCCCTGATAGATAGACATTCGTGCAATGTCTTATCATTAGACGGGATAACTCTGAGGCTCAGTGGGGAATTTGATGCAACTTATCAAAAGAACATCTCAATACTAGATTCTCAAGTCATCGTGACAGGCAATCTTGATATATCAACTGAACTTGGAAATGTCAACAATTCAATCAGCAATGCCTTGGAAAGGTTGGCAGAAAGCAACACAAAGCTAGAAAAAGTCAATGTCAGACTAACCAGCACATCTGCTCTCATTACCTATATTGTTCTAACTGTCATTTCTCTAGTTTTCGGTGCACTTAGTCTGGGTTTAGCGTGTTACCTGATGTACAAACAGAAGGCACAACAAAAGACCTTGCTATGGCTTGGGAATAATACCCTCGATCAGATGAGAGCCACAACAGGAGCATGA
>DQ485261
ATGGGCTCTACATCTTCTACCAGGATCCCAGCACCTCTAATGCTGATCATTCGGATTATGCTGATATTGAGCAGTATCCGTCTGACAAGCTCCCTTGACGGCAGGCCTCTTGCAGCTGCAGGAATTGTAGTAACAGGGGATAAGGCAGTCAATGTATACACCTCGTCTCAGACAGGGTCAATCATAGTCAAGTTGCTCCCGAATATGCCCAGAGATAAGGAGGCGTGTGCAAAAGCCCCATTAGAGGCATATAACAGAACACTGACTACTTTGCTCACTCCTCTTGGCGACTCCATCCGCAAGATCCAAGGGTCTGTGTCCACGTCTGGAAGAAGGAGACAAAAACGCTTTATAGGTGCTGTTATTGGCAGTGTAGCTCTTGGGGTTGCAACGGCGGCACAGATAACAGCAGCTGCGGCCCTAATACAAGCCAACCAGAATGCCGCCAACATCCTCCGGCTTAAGGAGAGCATTGCTGCAACCAATGAAGCTGTGCATGAAGTCACCGACGGATTATCACAACTATCAGTGGCAGTTGGGAAGATGCAGCAATTTGTCAATGACCAGTTTAATAATACGGCGCGAGAATTGGACTGTATAAAAATCACACAACAGGTTGGTGTAGAACTCAACCTATACCTAACTGAATTGACTACAGTATTCGGGCCACAGATCACCTCCCCTGCATTAACTCAGCTGACCATCCAGGCACTTTATAATTTAGCTGGTGGCAATATGGATTACTTATTAACTAAGTTAGGTATAGGGAACAATCAACTCAGCTCATTAATTGGTAGCGGCCTGATCACTGGTTACCCTATACTGTATGACTCACAGACTCAACTCTTGGGCATACAAGTGAATTTGCCCTCAGTCGGGAACTTAAATAATATGCGTGCCACTTATTTGGAGACCTTATCTGTAAGTACAACCAAAGGATATGCCTCAGCACTTGTCCCGAAAGTAGTGACACAAGTCGGTTCTGTGATAGAAGAGCTTGACACCTCATATTGTATAGAGTCCGATCTGGATTTATACTGCACTAGAATAGTGACATTCCCCATGTCCCCAGGTATTTATTCCTGTTTGAGCGGCAACACATCAGCTTGCATGTATTCAAAGACTGAAGGCGCACTCACTACGCCGTATATGGCCCTTAAAGGCTCAGTTATTGCCAATTGTAAGATAACAACATGTAGATGTACAGACCCCCCTGGTATCATATCGCAAAATTATGGAGAAGCTGTATCCCTGATAGATAGACATTCATGCAATGTCTTATCATTAGACGGGATAACTCTGAGGCTCAGTGGGGAATTTGATGCAACTTATCAAAAGAACATCTCAATACTAGATTCTCAAGTCATCGTGACAGGCAATCTTGATATATCAACTGAACTCGGAAACGTCAACAATTCAATCAGCAATGCCTTGGATAGGTTGGCAGAAAGCAACAGCAAGCTAGAAAAAGTCAATGTCAGACTAACCAGCACATCTGCTCTCATTACCTATATTGTTCTAACTGTCATTCCTTTAATTTTCGGTGCACTTAGTCTGGTTTTAGCGTGTTACCTGATGTACAAACAGAAGGCACAACAAAAGACCTTGCTATGGCTTGGGAATAGTACCCTCGATCAGATGAGAGCCACTACAAGAACATGA
>EU258637
ATGGGCTCTACATCTTCTACCAGGATCCCAGCACCTCTAATGCTGATCATTCGGATTATGCTGATATTGAGCAGTATCCGTCTGACAAGCTCCCTTGACGGCAGGCCTCTTGCAGCTGCAGGAATTGTAGTAACAGGGGATAAGGCAGTCAATGTATACACCTCGTCTCAGACAGGGTCAATCATAGTCAAGTTGCTCCCGAATATGCCCAGAGATAAGGAGGCGTGTGCAAAAGCCCCATTAGAGGCATATAACAGAACACTGACTACTTTGCTCACTCCTCTTGGCGACTCCATCCGCAAGATCCAAGGGTCTGTGTCCACGTCTGGAAGAAGGAGACAAAAACGCTTTATAGGTGCTGTTATTGGCAGTGTAGCTCTTGGGGTTGCAACGGCGGCACAGATAACAGCAGCTGCGGCCCTAATACAAGCCAACCAGAATGCCGCCAACATCCTCCGGCTTAAGGAGAGCATTGCTGCAACCAATGAAGCTGTGCATGAAGTCACCGACGGATTATCACAACTATCAGTGGCAGTTGGGAAGATGCAGCAATTTGTCAATGACCAGTTTAATAATACGGCGCGAGAATTGGACTGTATAAAAATCACACAACAGGTTGGTGTAGAACTCAACCTATACCTAACTGAATTGACTACAGTATTCGGGCCACAGATCACCTCCCCTGCATTAACTCAGCTGACCATCCAGGCACTTTATAATTTAGCTGGTGGCAATATGGATTACTTATTAACTAAGTTAGGTATAGGGAACAATCAACTCAGCTCATTAATTGGTAGCGGCCTGATCACTGGTTACCCTATACTGTATGACTCACAGACTCAACTCTTGGGCATACAAGTGAATTTGCCCTCAGTCGGGAACTTAAATAATATGCGTGCCACTTATTTGGAGACCTTATCTGTAAGTACAACCAAAGGATATGCCTCAGCACTTGTCCCGAAAGTAGTGACACAAGTCGGTTCTGTGATAGAAGAGCTTGACACCTCATATTGTATAGAGTCCGATCTGGATTTATACTGCACTAGAATAGTGACATTCCCCATGTCCCCAGGTATTTATTCCTGTTTGAGCGGCAACACATCAGCTTGCATGTATTCAAAGACTGAAGGCGCACTCACTACGCCGTATATGGCCCTTAAAGGCTCAGTTATTGCCAATTGTAAGATAACAACATGTAGATGTACAGACCCCCCTGGTATCATATCGCAAAATTATGGAGAAGCTGTATCCCTGATAGATAGACATTCATGCAATGTCTTATCATTAGACGGGATAACTCTGAGGCTCAGTGGGGAATTTGATGCAACTTATCAAAAGAACATCTCAATACTAGATTCTCAAGTCATCGTGACAGGCAATCTTGATATATCAACTGAACTCGGAAACGTCAACAATTCAATCAGCAATGCCTTGGATAGGTTGGCAGAAAGCAACAGCAAGCTAGAAAAAGTCAATGTCAGACTAACCAGCACATCTGCTCTCATTACCTATATTGTTCTAACTGTCATTCCTTTAATTTTCGGTGCACTTAGTCTGGTTTTAGCGTGTTACCTGATGTACAAACAGAAGGCACAACAAAAGACCTTGCTATGGCTTGGGAATAGTACCCTCGATCAGATGAGAGCCACTACAA--------
>DQ485230
ATGGGATCCAAACCTTCTACCAGGAGCCCAGCACCTCTAATGCTGATCATTCGGATTATGCTGATATTGAGCTGTATCCGTCTGACAAGCTCCCTTGACGGCAGGCCTCTTGCAGCTGCAGGAATTGTAGTAACAGGGGATAAGGCAGTCAATGTATACACCTCGTCTCAGACAGGGTCAATCATAGTCAAGTTGCTCCCGAATATGCCCAGAGATAAGGAGGCGTGTGCAAAAGCCCCATTAGAGGCATATAACAGAACACTGACTACTTTGCTCACTCCTCTTGGCGACTCCATCCGCAAGATCCAAGGGTCTGTGTCCACGTCTGGAGGAAGGAGACAAAAACGCTTTATAGGTGCTGTTATTGGCAGTGTAGCTCTTGGGGTTGCAACGGCGGCACAGATAACAGCAGCTGCGGCCCTAATACAAGCCAACCAGAATGCCGCCAACATCCTCCGGCTTAAGGAGAGCATTGCTGCAACCAATGAAGCTGTGCATGAAGTCACCGACGGATTATCACAACTATCAGTGGCAGTTGGGAAGATGCAGCAGTTTGTCAATGACCAGTTTAATAATACGGCGCGAGAATTGGACTGTATAAAAATCACACAACAGGTTGGTGTAGAACTCAACCTATACCTAACTGAATTGACTACAGTATTCGGGCCACAGATCACCTCCCCTGCATTAACTCAGCTGACCATCCAGGCACTTTATAATTTAGCTGGTGGCAATATGGATTACTTATTAACTAAGTTAGGTATAGGGAACAATCAACTCAGCTCATTAATTGGTAGCGGCCTGATCACTGGTTACCCTATACTGTATGACTCACAGACTCAACTCTTGGGCATACAAGTGAATTTGCCCTCAGTCGGGAACTTAAATAATATGCGTGCCACCTATTTGGGGACCTTATCTGTAAGTACAACCAAAGGATATGCCTCAGCACTTGTCCCGAAAGTAGTGACACAAGTCGGTTCTGTGATAGAAGAGCTTGACACCTCATATTGTATAGAGTCCGATCTGGATTTATACTGCACTAGAATAGTGACATTCCCCATGTCCCCAGGTACTTATTCCTGTTTGAGCGGCAACACATCAGCTTGCATGTATTCAAAGACTGAAGGCGCACTCACTACGCCGTATATGGCCCTTAAAGGCTCAGTTATTGCCAATTGTAAGATAACAACATGTAGATGTACAGACCCCCCTGGTATCATATCGCAAAATTATGGAGAAGCTGTATCCCTGATAGATAGACATTCATGCAATGTCTTATCATTAGACGGGATAACTCTGAGGCTCAGTGGGGAATTTGATGCAACTTATCAAAAGAACATCTCAATACTAGATTCTCAAGTCATCGTGACAGGCAATCTTGATATATCAACTGAACTCGGAAACGTCAACAATTCAATCAGCAATGCCTTGGATAGGTTGGCAGAAAGCAACAGCAAGCTAGAAAAAGTCAATGTCAGACTAACCAGCACATCTGCTCTCATTACCTATATTGTTCTAACTGTCATTTCTTTAATTTTCGGTGCACTTAGTCTGGTTTTAGCGTGTTACCTGATGTACAAACAGAAGGCACAACAAAAGACCTTGCTATGGCTTGGGAATAATACCCTCGATCAGATGAGAGCCACTACAAGAACATGA
>DQ485231
ATGGGCTCCAAACCTTCTACCAGGATCCCAGCACCTCTAATGCTGATCATTCGGATTATGCTGATATTGAGCTGTATCCGTCTGACAAGCTCCCTTGACGGCAGGCCTCTTGCAGCTGCAGGAATTGTAGTAACAGGGGATAAGGCAGTCAATGTATACACCTCGTCTCAGACAGGGTCAATCATAGTCAAGTTGCTCCCGAATATGCCCAGAGATAAGGAGGCGTGTGCAAAAGCCCCATTAGAGGCATATAACAGAACACTGACTACTTTGCTCACTCCTCTTGGCGACTCCATCCGCAAGATCCAAAGGTCTGTGTCCACGTCTGGAAGAAGGAGACAAAAACGCTTTATAGGTGCTGTTATTGGCAGTGTAGCTCTTGGGGTTGCAACGGCGGCACAGATAACAGCAGCTGCGGCCCTAATACAAGCCAACCAGAATGCCGCCAACATCCTCCGGCTTAAGGAGAGCATTGCTGCAACCAATGAAGCTGTGCATGAAGTCACCGACGGATTATCACAACTATCAGTGGCAGTTGGGAAGATGCAGCAATTTGTCAATGACCAGTTTAATAATACGGCGCGAGAATTGGACTGTATAAAAATCACACAACAGGTTGGTGTAGAACTCAACCTATACCTAACTGAATTGACTACAGTATTCGGGCCACAGATCACCTCCCCTGCATTAACTCAGCTGACCATCCAGGCACTTTATAATTTAGCTGGTGGCAATATGGATTACTTATTAACTAAGTTAGGTATAGGGAACAATCAACTCAGCTCATTAATTGGTAGCGGCCTGATCACTGGTTACCCTATACTGTATGACTCACAGACTCAACTCTTGGGCATACAAGTGAATTTGCCCTCAGTCGGGAACTTAAATAATATGCGTGCCACCTATTTGGAGACCTTATCTGTAAGTACAACCAAAGGATATGCCTCAGCACTTGTCCCGAAAGTGGTGACACAAGTCGGTTCTGTGATAGAAGAGCTTGACACCTCATATTGTATAGAGTCCGATCTGGATTTATACTGCACTAGAATAGTGACATTCCCCATGTCCCCAGGTATTTATTCCTGTTTGAGCGGCAACACATCAGCTTGCATGTATTCAAAGACTGAAGGCGCACTCACTACGCCGTATATGGCCCTTAAAGGCTCAGTTATTGCCAATTGTAAGATAACAACATGTAGATGTACAGACCCCCCTGGTATCATATCGCAAAATTATGGAGAAGCTGTATCCCTGATAGATAGACATTCATGCAATGTCTTATCATTAGACGGGATAACTCTGAGGCTCAGTGGGGAATTTGATGCAACTTATCAAAAGAACATCTCAATACTAGATTCTCAAGTCATCGTGACAGGCAATCTTGATATATCAACTGAACTCGGAAACGTCAACAATTCAATCAGCAATGCCTTGGAAAGGTTGGCAGAAAGCAACACAAAGCTAGAAAAAGTCAATGTCAGACTAACCAGCACATCTGCTCTCATTACCTATATTGTTCTAACTGTCATTTCTTTAATTTTCGGTGCACTTAGTCTGGTTTTAGCGTGTTACCTGATGTACAAACAGAAGGCACAACAAAAGACCTTGCTATGGCTTGGGAATAATACCCTCGATCAGATGAGAGCCACAACAAGAGCATGA
>KU200252
ATGGGCTTCCTACCTTCTACCAGGATCCCAGCACCTCTAATGCTGATCATTCGGATTATGCTGATATTGAGCTGTATCCGTCTGACAAGCTCCCTTGACGGCAGGCCTCTTGCAGCTGCAGGAATTGTAGTAACAGGGGATAAGGCAGTCAATGTATACACCTCGTCTCAGACAGGGTCAATCATAGTCAAGTTGCTCCCGAATATGCCCAGAGATAAGGAGGCGTGTGCAAAAGCCCCATTAGAGGCATATAACAGAACACTGACTACTTTGCTCACTCCTCTTGGCGACTCCATCCGCAAGATCCAAGGGTCTGTGTCCACGTCTGGAAGAAGGAGACAAAAACGCTTTATAGGTGCTGTTATTGGCAGTGTAGCTCTTGGGGTTGCAACGGCGGCACAGATAACAGCAGCTGCGGCCCTAATACAAGCCAACCAGAATGCCGCCAACATCCTCCGGCTTAAGGAGAGCATTGCTGCAACCAATGAAGCTGTGCATGAAGTCACCGACGGATTATCACAACTATCAGTGGCAGTTGGGAAGATGCAGCAATTTGTCAATGACCAGTTTAATAATACGGCGCGAGAATTGGACTGTATAAAAATCACACAACAGGTTGGTGTAGAACTCAACCTATACCTAACTGAATTGACTACAGTATTCGGGCCACAGATCACCTCCCCTGCATTAACTCAGCTGACCATCCAGGCACTTTATAATTTAGCTGGTGGCAATATGGATTACTTATTAACTAAGTTAGGTATAGGGAACAATCAACTCAGCTCATTAATTGGTAGCGGCCTGATCACTGGTTACCCTATACTGTATGACTCACAGACTCAACTCTTGGGCATACAAGTGAATTTGCCCTCAGTCGGGAACTTAAATAATATGCGTGCCACCTATTTGGAGACCTTATCTGTAAGTACAACCAAAGGATATGCCTCAGCACTTGTCCCGAAAGTAGTGACACAAGTCGGTTCTGTGATAGAAGAGCTTGACACCTCATATTGTATAGAGTCCGATCTGGATTTATATTGCACTAGAATAGTGACATTCCCCATGTCCCCAGGTATTTATTCCTGTTTGAGCGGCAACACATCAGCTTGCATGTATTCAAAGACTGAAGGCGCACTCACTACGCCGTATATGGCCCTTAAAGGCTCAGTTATTGCCAATTGTAAGATAACAACATGTAGATGTACAGACCCTCCTGGTATCATATCGCAAAATTATGGAGAAGCTGTATCTCTGATAGATAGACATTCATGCAATGTCTTATCATTAGACGGGATAACTCTGAGGCTCAGTGGGGAATTTGATGCAACTTATCAAAAGAACATCTCAATACTAGATTCTCAAGTCATCGTGACAGGCAATCTTGATATATCAACTGAACTCGGAAACGTCAACAATTCAATCAGCAATGCCTTGGATAGGTTGGCAGAAAGCAACAGCAAGCTAGAAAAAGTCAATGTCAGACTAACCAGCACATCTGCTCTCATTACCTATATTGTTCTAACTGTCATTTCTTTAATTTTCGGTGCACTTAGTCTGGTTTTAGCGTGTTACCTGATGTACAAACAGAAGGCACAACAAAAGACCTTGCTATGGCTTGGGAATAATACCCTCGATCAGATGAGGGCCACTACAAGAGCATGA
>FJ480804
ATGGGCTCCAAACCTTCTACCAGGATCCCAGCACCTCTAATGCTGATCATTCGGATTATGCTGATATTGAGCTGTATCCGTCTGACAAGCTCCCTTGACGGCAGGCCTCTTGCAGCTGCAGGAATTGTAGTAACAGGGGATAAGGCAGTCAATGTATACACCTCGTCTCAGACAGGGTCAATCATAGTCAAGTTGCTCCCGAATATGCCCAGAGATAAGGAGGCGTGTGCAAAAGCCCCATTAGAGGCATATAACAGAACACTGACTACTTTGCTCACTCCTCTTGGCGACTCCATCCGCAAGATCCAAGGGTCTGTGTCCACGTCTGGAAGAAGGAGACAAAAACGCTTTATAGGTGCTGTTATTGGCAGTGTAGCTCTTGGGGTTGCAACGGCGGCACAGATAACAGCAGCTGCGGCCCTAATACAAGCCAACCAGAATGCCGCCAACATCCTCCGGCTTAAGGAGAGCATTGCTGCAACCAATGAAGCTGTGCATGAAGTCACCGACGGATTATCACAACTATCAGTGGCAGTTGGGAAGATGCAGCAATTTGTCAATGACCAGTTTAATAATACGGCGCGAGAATTGGACTGTATAAAAATCACACAACAGGTTGGTGTAGAACTCAACCTATACCTAACTGAATTGACTACAGTATTCGGGCCACAGATCACCTCCCCTGCATTAACTCAGCTGACCATCCAGGCACTTTATAATTTAGCTGGTGGCAATATGGATTACTTATTAACTAAGTTAGGTATAGGGAACAATCAACTCAGCTCATTAATTGGTAGCGGCCTGATCACTGGTTACCCTATACTGTATGACTCACAGACTCAACTCTTGGGCATACAAGTGAATTTGCCCTCAGTCGGGAACTTAAATAATATGCGTGCCACCTATTTGGAGACCTTATCTGTAAGTACAACCAAAGGATATGCCTCAGCACTTGTCCCGAAAGTAGTGACACAAGTCGGTTCTGTGATAGAAGAGCTTGACACCTCATACTGTATAGAGTCCGATCTGGATTTATATTGCACTAGAATAGTGACATTCCCCATGTCCCCAGGTATTTATTCCTGTTTGAGCGGCAACACATCAGCTTGCATGTATTCAAAGACTGAAGGCGCACTCACTACGCCGTATATGGCCCTTAAAGGCTCAGTTATTGCCAATTGTAAGATAACAACATGTAGATGTACAGACCCTCCTGGTATCATATCGCAAAATTATGGAGAAGCTGTATCCCTGATAGATAGACATTCATGCAATGTCTTATCATTAGACGGGATAACTCTGAGGCTCAGTGGGGAATTTGATGCAACTTATCAAAAGAACATCTCAATACTAGATTCTCAAGTCATCGTGACAGGCAATCTTGATATATCAACTGAACTCGGAAACGTCAACAATTCAATCAGCAATGCCTTGGATAGGTTGGCAGAAAGCAACAGCAAGCTAGAAAAAGTCAATGTCAGACTAACCAGCACATCTGCTCTCATTACCTATATTGTTCTAACTGTCATTTCTTTAATTTTTGGTGCACTTAGTCTGGTTTTAGCGTGTTACCTGATGTACAAACAGAAGGCACAACAAAAGACCTTGCTGTGGCTTGGGAATAATACCCTCGATCAGATGAGAGCCACTACAAGAGCATGA
>FJ480801
ATGGGCTCCAAACCTTCTACCAGGATCCCAGCACCTCTAATGCTGATCATTCGGATTATGCTGATATTGAGCTGTATCCGTCTGACAAGCTCCCTTGACGGCAGGCCTCTTGCAGCTGCAGGAATTGTAGTAACAGGGGATAAGGCAGTCAATGTATACACCTCGTCTCAGACAGGGTCAATCATAGTCAAGTTGCTCCCGAATATGCCCAGAGATAAGGAGGCGTGTGCAAAAGCCCCATTAGAGGCATATAACAGAACACTGACTACTTTGCTCACTCCTCTTGGCGACTCCATCCGCAAGATCCAAGGGTCTGTGTCCACGTCTGGAAGAAGGAGACAAAAACGCTTTATAGGTGCTGTTATTGGCAGTGTAGCTCTTGGGGTTGCAACGGCGGCACAGATAACAGCAGCTGCGGCCCTAATACAAGCCAACCGGAATGCCGCCAACATCCTCCGGCTTAAGGAGAGCATTGCTGCAACCAATGAAGCTGTGCATGAAGTCACCGACGGATTATCACAACTATCAGTGGCAGTTGGGAAGATGCAGCAATTTGTCAATGACCAGTTTAATAATACGGCGCGAGAATTGGACTGTATAAAAATCACACAACAGGTTGGTGTAGAACTCAACCTATACCTAACTGAATTGACTACAGTATTCGGGCCACAGATCACCTCCCCTGCATTAACTCAGCTGACCATCCAGGCACTTTATAATTTAGCTGGTGGCAATATGGATTACTTATTAACTAAGTTAGGTATAGGGAACAATCAACTCAGCTCATTAATTGGTAGCGGCCTGATCACTGGTTACCCTATACTGTATGACTCACAGACTCAACTCTTGGGCATACAAGTGAATTTGCCCTCAGTCGGGAACTTAAATAATATGCGTGCCACCTATTTGGAGACCTTATCTGTAAGTACAACCAAAGGATATGCCTCAGCACTTGTCCCGAAAGTAGTGACACAAGTCGGTTCTGTGATAGAAGAGCTTGACACCTCATACTGTATAGAGTCCGATCTGGATTTATATTGCACTAGAATAGTGACATTCCCCATGTCCCCAGGTATTTATTCCTGTTTGAGCGGCAACACATCAGCTTGCATGTATTCAAAGACTGAAGGCGCACTCACTACGCCGTATATGGCCCTTAAAGGCTCAGTTATTGCCAATTGTAAGATAACAACATGTAGATGTACAGACCCTCCTGGTATCATATCGCAAAATTATGGAGAAGCTGTATCTCTGATAGATAGACATTCATGCAATGTCTTATCATTAGACGGGATAACTCTGAGGCTCAGTGGGGAATTTGATGCAACTTATCAAAAGAACATCTCAATACTAGATTCTCAAGTCATCGTGACAGGCAATCTTGATATATCAACTGAACTCGGAAACGTCAACAATTCAATCAGCAATGCCTTGGATAGGTTGGCAGAAAGCAACAGCAAGCTAGAAAAAGTCAATGTCAGACTAACCAGCACATCTGCTCTCATTACCTATATTGTTCTAACTGTCATTTCTTTAATTTTCGGTGCACTTAGTCTGGTTTTAGCGTGTTACCTGATGTACAAACAGAAGGCACAACAAAAGACCTTGCTATGGCTAGGGAATAATACCCTCGATCAGATGAGAGCCACTACAAGAGCATGA
>FJ480802
ATGGGCTCCAAACCTTCTACCAGGATCCCAGCACCTCTAATGCTGATCATTCGGATTATGCTGATATTGAGCTGTATCCGTCTGACAAGCTCCCTTGACGGCAGGCCTCTTGCAGCTGCAGGAATTGTAGTAACAGGGGATAAGGCAGTCAATGTATACACCTCGTCTCAGACAGGGTCAATCATAGTCAAGTTGCTCCCGAATATGCCCAGAGATAAGGAGGCGTGTGCAAAAGCCCCATTAGAGGCATATAACAGAACACTGACTACTTTGCTCACTCCTCTTGGCGACTCCATCCGCAAGATCCAAGGGTCTGTGTCCACGTCTGGAAGAAGGAGACAAAAACGCTTTATAGGTGCTGTTATTGGCAGTGTAGCTCTTGGGGTTGCAACGGCGGCACAGATAACAGCAGCTGCGGCCCTAATACAAGCCAACCGGAATGCCGCCAACATCCTCCGGCTTAAGGAGAGCATTGCTGCAACCAATGAAGCTGTGCATGAAGTCACCGACGGATTATCACAACTATCAGTGGCAGTTGGGAAGATGCAGCAATTTGTCAATGACCAGTTTAATAATACGGCGCGAGAATTGGACTGTATAAAAATCACACAACAGGTTGGTGTAGAACTCAACCTATACCTAACTGAATTGACTACAGTATTCGGGCCACAGATCACCTCCCCTGCATTAACTCAGCTGACCATCCAGGCACTTTATAATTTAGCTGGTGGCAATATGGATTACTTATTAACTAAGTTAGGTATAGGGAACAATCAACTCAGCTCATTAATTGGTAGCGGCCTGATCACTGGTTACCCTATACTGTATGACTCACAGACTCAACTCTTGGGCATACAAGTGAATTTGCCCTCAGTCGGGAACTTAAATAATATGCGTGCCACCTATTTGGAGACCTTATCTGTAAGTACAACCAAAGGATATGCCTCAGCACTTGTCCCGAAAGTAGTGACACAAGTCGGTTCTGTGATAGAAGAGCTTGACACCTCATACTGTATAGAGTCCGATCTGGATTTATATTGCACTAGAATAGTGACATTCCCCATGTCCCCAGGTATTTATTCCTGTTTGAGCGGCAACACATCAGCTTGCATGTATTCAAAGACTGAAGGCGCACTCACTACGCCGTATATGGCCCTTAAAGGCTCAGTTATTGCCAATTGTAAGATAACAACATGTAGATGTACAGACCCTCCTGGTATCATATCGCAAAATTATGGAGAAGCTGTATCCCTGATAGATAGACATTCATGCAATGTCTTATCATTAGACGGGATAACTCTGAGGCTCAGTGGGGAATTTGATGCAACTTATCAAAAGAACATCTCAATACTAGATTCTCAAGTCATCGTGACAGGCAATCTTGATATATCAACTGAACTCGGAAACGTCAACAATTCAATCAGCAATGCCTTGGATAGGTTGGCAGAAAGCAACAGCAAGCTAGAAAAAGTCAATGTCAGACTAACCAGCACATCTGCTCTCATTACCTATATTGTTCTAACTGTCATTTCTTTAATTTTCGGTGCACTTAGTCTGGTTTTAGCGTGTTACCTGATGTACAAACAGAAGGCACAACAAAAGACCTTGCTATGGCTAGGGAATAATACCCTCGATCAGATGAGAGCCACTACAAGAGCATGA
>EF589133
ATGGGCTCCAGATCTTCTACCAGGATCCCAGCACCTCTAATGCTGATCACTCGGATTATGCTGATATTGAGCTGTATCCGTCTGACAAGCTCTCTTGACGGCAGGCCTCTTGCAGCTGCAGGAATTGTAGTAACAGGAGATAAGGCAGTTAATGTATACACCTCGTCTCAGACAGGGTCAATCATAGTCAAGTTGCTCCCGAATATGCCCAGAGATAAGGAGGCGTGTGCAAAAGCCCCATTAGAGGCATATAACAGAACACTGACTACTTTGCTCACTCCTCTTGGCGACTCCATCCGCAAGATCCAAGGGTCTGTGTCCACGTCTGGAGGAAGGAGACAAAAACGCTTTATAGGTGCTGTTATTGGCAGTGTAGCTCTTGGGGTTGCAACAGCGGCGCAGATAACAGCAGCTGCGGCCCTAATACAAGCCAACCAGAATGCCGCCAACATCCTCCGGCTCAAGGAGAGCATTGCTGCAACCAATGAAGCTGTGCATGAAGTCACCGACGGATTATCACAACTATCAGTGGCAGTTGGGAAGATGCAGCAGTTTGTCAATGACCAGTTTAATAATACGGCGCGAGAATTGGACTGTATAAAAATCACACAACAGGTTGGTGTAGAACTCAACCTATACCTAACTGAATTGACTACAGTATTCGGGCCACAGATTACCTCCCCTGCATTAACTCAGCTGACCATCCAGGCACTTTATAATTTAGCTGGTGGCAATATGGATTACTTATTAACTAAGTTAGGTATAGGGAACAATCAACTCAGCTCATTAATTGGTAGCGGCCTGATCACTGGTTACCCTATACTGTATGACTCACAGACTCAACTCTTGGGCATACAAGTGAATTTGCCCTCAGTCGGGAACTTAAATAATATGCGTGCCACCTATTTGGAGACCTTATCTGTAAGTACAACCAAAGGATATGCCTCAGCACTTGTCCCGAAAGTAGTAACACAAGTCGGTTCTGTGATAGAAGAGCTTGACACCTCATACTGTATAGAGTCCGATCTGGATTTATATTGTACTAGAATAGTGACATTCCCCATGTCCCCAGGTATTTATTCCTGTTTGAGCGGCAACACATCAGCTTGCATGTATTCAAAGACTGAAGGCGCACTCACTACGCCGTATATGGCCCTTAAAGGCTCAGTTATTGCCAATTGTAAGATAACAACATGTAGATGTACAGACCCTCCTGGTATCATATCGCAAAATTATGGAGAAGCTGTATCCCTGATAGATAGACATTTATGCAATGTCTTATCATTAGACGGGATAACTCTGAGGCTCAGTGGGGAATTTGATGCAACTTATCAAAAGAACATCTCAATACTAGATTCTCAAGTCATTGTGACAGGTAATCTTGATATATCAACTGAACTTGGAAACGTCAACAATTCAATCAGCAATGCCTTGGATAGGTTGGCAGAAAGCAACAGCAAGCTAGAAAAAGTCAATGTCAGACTAACCAGCACATCTGCTCTCATTACCTATATTGTTCTAACTGTCATTTCTCTAATTTTCGGTGCACTTAGTCTGGTTTTAGCGTGTTACCTGATGTACAAACAGAAGGCACAACAAAAGACCTTGCTATGGCTTGGGAATAATACCCTCGATCAGATGAGAGCCACTACAAAAATGTGA
>DQ363530
ATGGGCTCCAAACCTTCTACCAGGATCCCAGCACCTCTAATGCTGATCACTCGGATTATGCTGATATTGAGCTGTATCCGTCTGACAAGCTCTCTTGACGGCAGGCCTCTTGCAGCTGCAGGAATTGTAGTAACAGGAGATAAGGCAGTCAATGTATACACCTCGTCTCAGACAGGGTCAATCATAGTCAAGTTGCTCCCGAATATGCCCAGAGATAAGGAGGCGTGTGCAAAAGCCCCATTAGAGGCATATAACAGAACACTGACTACTTTGCTCACTCCTCTTGGCGACTCCATCCGCAAGATCCAAGGGTCTGTGTCCACGTCTGGAGGAAGGAGACAAAAACGCTTTATAGGTGCTGTTATTGGCAGTGTAGCTCTTGGGGTTGCAACAGCGGCACAGATAACAGCAGCTGCAGCCTTAATACAAGCCAACCAGAATGCCGCCAACATCCTCCGGCTTAAGGAGAGCATTGCTGCAACCAATGAAGCTGTGCATGAAGTCACCGACGGATTATCACAACTATCAGTGGCAGTTGGGAAGATGCAGCAATTTGTCAATGACCAATTTAATAATACGGCGCGAGAATTGGACTGTATAAAAATCACACAACAGGTTGGTGTAGAACTCAACCTATACCTAACTGAATTGACTACAGTATTCGGGCCACAGATCACCTCCCCTGCATTAACTCAGCTGACCATCCAGGCACTTTATAATTTAGCTGGTGGCAATATGGATTACTTATTAACTAAGTTAGGTATAGGGAACAATCAACTCAGCTCATTAATTGGTAGCGGCCTGATCACTGGTTACCCTATACTGTATGACTCACAGACTCAACTCTTGGGCATACAAGTGAATTTGCCCTCAGTCGGGAACTTAAATAATATGCGTGCCACCTATTTGGAGACCTTATCTGTAAGTACAACCAAAGGATATGCCTCAGCACTTGTCCCGAAAGTAGTGACACAAGTTGGTTCTGTGATAGAAGAGCTTGACACCTCATACTGTATAGAGTCCGATCTGGATTTATATTGTACTAGAATAGTGACACTCCCCATGTCCCCAGGTATTTATTCCTGTTTGAGCGGCAACACATCAGCTTGCATGTATTCAAAGACTGAAGGCGCACTCACTACGCCGTATATGGCCCTTAAAGGCTCAGTTATTGCCAATTGTAAGATAACAACATGTAGATGTACAGACCCTCCTGGTATCATATCGCAAAATTATGGAGAAGCTGTATCCCTGATAGATAGACATTCATGCAATGTCTTATCATTAGATGGGATAACTCTGAGGCTCAGTGGGGAATTTGATGCAACTTATCAAAAGAACATCTCAATACTAGATTCTCAAGTCATCGTGACAGGCAATCTTGATATATCAACTGAACTTGGAAACGTCAACAATTCAATCAGCAATGCCTTGGATAGGTTGGCAGAAAGCAACAGCAAGCTAGAAAAAGTCAATGTCAGACTAACCAGCACATCTGCTCTCATTACCTATATTGTTCTAACTGTCATTTCTCTAATTTTCGGTGCACTTAGTCTGGTTTTAGCGTGTTACCTGATGTACAAACAGAAGGCACAACAAAAGACCTTGCTATGGCTTGGGAATAATACCCTCGATCAGATGAGAGCCACTACAAAAATGTGA
>KM977903
ATGGGCTCCAAACCTTCTACCAGGATCCCAGCACCTCTGATGCTGATTACTCGGATTATGCCGATATTGAGCTGTATCCGTCTGACAAGCTCTCTTGACGGCAGGCCTCTTGCAGCTGCAGGAATTGTAGTAACAGGAGATAAGGCAGTCAATGTATACACCTCGTCTCAGACAGGGTCAATCATAGTCAAGTTGCTCCCGAATATGCCCAGGGATAAGGAGGCGTGTGCAAAAGCCCCATTAGAGGCATATAACAGAACACTGACTACTTTGCTCACTCCTCTTGGCGACTCCATCCGCAAGATCCAAGGGTCTGTGTCCACGTCCGGAGGAAGGAGACAAAAACGCTTTATAGGTGCTGTTATTGGCAGTGTAGCTCTTGGGGTTGCAACAGCGGCACAGATAACAGCAGCTGCGGCCCTAATACAAGCCAACCAGAATGCCGCCAACATCCTCCGGCTTAAGGAGAGCATTGCTGCAACCAATGAAGCTGTGCATGAAGTCACCGACGGATTATCACAACTATCAGTGGCAGTTGGGAAGATGCAGCAGTTTGTCAATGACCAGTTTAATAATACGGCGCGAGAATTGGACTGTATAAAAATCACACAACAGGTTGGTGTAGAACTCAACCTATACCTAACTGAATTGACTACAGTATTCGGGCCACAGATCACCTCCCCTGCATTAACTCAGCTGACCATCCAGGCACTTTATAATTTGGCTGGTGGCAATATGGATTACTTATTAACTAAGTTAGGTATAGGGAACAATCAACTCAGCTCATTAATTGGTAGCGGCCTGATCACTGGTTACCCTATACTGTATGACTCACAGACTCAACTCCTGGGCATACAAGTGAATTTGCCCTCAGTCGGGAACTTAAATAATATGCGTGCCACCTATTTGGAGACCTTATCTGTAAGTACAACCAAAGGATATGCCTCAGCACTTGTCCCGAAAGTAGTGACACAAGTCGGTTCTGTGATAGAAGAGCTTGACACCTCATACTGTATAGAGTCCGATCTGGATTTATATTGTACTAGAATAGTGACATTCCCCATGTCCCCAGGTATTTATTCCTGTTTGAGCGGCAACACATCAGCTTGCATGTATTCAAAGACTGAGGGCGCACTCACTACGCCGTATATGGCCCTTAAAGGCTCAGTTATTGCCAATTGTAAGATAACAACATGTAGATGTACAGACCCTCCTGGTATCATATCGCAAAATTACGGAGAAGCTGTATCCCTGATAGATAGACATTCGTGCAATGTCTTATCATTAGACGGGATAACTCTGAGGCTCAGTGGGGAATTTGATGCAACTTATCAAAAGAACATCTCAATACTAGACTCTCAAGTCATCGTGACAGGCAATCTTGATATATCAACTGAACTCGGAAGCGTCAACAATTCAATCAGCAATGCCTTGGATAGGTTGGCAGAAAGCAATAGCAAGCTAGAAAAAGTCAATGTCAGACTAACCAGCACATCTGCTCTCATTACCTATATTGTTCTAACTGTCATTTCTCTAGTTTTCGGTGCACTTAGTCTGGTTTTAGCGTGTTACCTGATGTACAAACAGAAGGCACAACAGAAGACCTTGCTATGGCTTGGGAATAATACCATCGATCAGATGAGAGCCACTACAAGAGCATGA
>EF175145
ATGGGCTCCAAACCTTCTACCAGGGTCCCAGCACCTCTGATGCTGATCACCCGGATTATGCTGATATTGGGCTGTATCTGTTCGACAAGCTCTCTTGATGGCAGGCCTCTTGCAGCTGCAGGAATTGTAGTAACAGGAGATAAGGCAGTCAATGTATACACCTCGTCTCAGACAGGGTCAATCATAGTCAAGTTGCTCCCGAATATGCCCAGGGATAAGGAGGCGTGTGCGAAAGCCCCATTAGAGGCATATAACAGAACACTGACTACTTTGCTCACTCCTCTTGGCGACTCCATCCGCAAGATCCAAGGGTCTGTGTCCACGTCTAGAGGAAGGAGACAAAAACGCTTTATAGGTGCTGTTATTGGCAGTGTAGCTCTTGGGGTTGCAACTGCGGCACAGATAACAGCAGCTGCGGCCCTAATACAAGCCAACCAGGATGCTGCCAACATCCTCCGGCTTAAGGAGAGCATTGCTGCAACCAATGAAGCTGTGCATGAAGTCACCGACGGATTATCACAACTATCAGTGGCAGTTGGGAAGATGCAGCAGTTTGTCAATGACCAGTTTAATAATACGGCACGAGAATTGGACTGTATAAAAATCACACAACAGGTTGGTGTAGAACTCAACCCATACCTAACTGAATCGACTACAGTATTCGGGCCACAGATCACCTCCCCTGCATTAACTCAGCTGACCCTCCAGGCACTTTATAATTTAGCTGGTGGCAATATGGATTACTTATTAACTAAGTTAGGTATAGGGAACAATCAACTCAGCTCATTAATTGGTAGCGGCCTGATCACTGGTTACCCTATACTGTATGACTCACAGACTCAACTCTTGGGCATACAAGTGAATCTGCCCTCAGTCGGGAACTTAAATAATATGCGTGCCACCTATTTGGAGACCTTATCTGTAAGTACAACCAAAGGATATGCCTCAGCACTTGTCCCGAAAGTAGTGACACAAGTCGGTTCTGTGATAGAAGAGCTTGACACCTCATATTGTATAGAGTCCGATCTGGATTTATATTGTACTAGAATAGTGACATTCCCCATGTCCCCAGGTATTTATTCCTGTTTGAGCGGCAACACATCGGCTTGCATGTATTCAAAGACTGAAGGCGCACTCACTACGCCGTATATGGCCCTTAAAGGCTCAGTTATTGCCAATTGTAAGATAACAACATGTAGATGTACAGACCCTCCTGGTATCATATCGCAAAATTATGGAGAAGCTGTATCCTTGATAGATAGACATTCGTGCAATGTCTTATCATTAGACGGGATAACTCTGAGGCCCAGTGGGGAATTTGATGCAACTTATCAAAAGAACATCTCAATACTAGATTCTCAAGTCATCGTGACAGGCAATCTTGATATATCAACTGAACTTGGAAACGTCAACAATTCAATCAGCAATGCCTTGGATAAGTTGGCAGAAAGCAACAGCAAGCTAGAAAAAGTCAATGTCAGACTAACCAGCACATCTGCTCTCATTACCTATATTGTTCTAACTGTCATTTCTCTAGTTTTAGGTGCACTTAGTCTGGGTTTAGCGTGTTACCTGATGTACAAACAGAAGGCACAACAAAAGACCTTGCTATGGCTTGGGGATAATACCCTCGATCAGATGAGAGCCACTACAAGAGCATGA
>FJ608334
ATGGGCTCCAAACCTTCTACCAGGATCCCAGCACCTCTGATGCTGATCACCCGGATTATGCTGATATTGGGCTGTATCCGTCCGACAAGCACTCTTGACGGCAGGCCTCTCGCAGCTGCAGGAATTGTAGTAACAGGAGATAAGGCAGTCAATGTATACACTTCGTCTCAGACGGGGTCAATCATAGTCAAGTTGCTCCCGAATATGCCCAGGGATAAGGAGGCGTGTGCGAAAGCCCCATTAGAGGCATACAACAGAACACTGACTACTTTGCTCACTCCTCTTGGCGACTCCATCCGCAAGATCCAAGGGTCTGTGTCCACGTCTGGAGGAAGGAGACGAAAACGCTTTATAGGTGCTGTTATTGGCAGTGTAGCTCTTGGGGTTGCAACAGCGGCACAGATAACAGCAGCTGCGGCCCTAATACAAGCCAACCAGAATGCTGCCAACATCCTTCGACTCAAGGAGAGCATTGCTGCAACCAATGAAGCTGTGCATGAAGTCACCGACGGATTATCACAACTATCAGTGGCAGTTGGGAAGATGCAGCAGTTTGTCAATGACCAGTTTAATAATACGGCGCGAGAATTGGACTGTATAAAAATCACACAACAGGTTGGTGTAGAACTCAACCTATACCTAACTGAATTGACTACAGTATTCGGGCCACAGATCACCTCCCCTGCATTAACTCAGCTGACCATCCAGGCACTTTATAATTTAGCTGGTGGCAATATGGATTACTTATTAACTAAGTTAGGTATAGGGAACAATCAACTCAGCTCATTAATTGGTAGCGGCCTGATCACTGGTTACCCTATACTGTATGACTCACAGACTCAACTCTTGGGCATACAAGTGAATTTGCCCTCAGTCGGGAACTTAAATAATATGCGTGCCACCTATTTGGAGACCTTATCTGTAAGTACAACCAAAGGATATGCCTCAGCACTTGTCCCGAAAGTAGTGACACAAGTCGGTTCTGTGATAGAAGAGCTTGACACCTCATACTGTATAGAGTCCGATCTGGATTTATATTGTACTAGAATAGTGACATTCCCCATGTCCCCAGGTATTTATTCCTGTTTGAGCGGCAACACATCAGCTTGCATGTATTCAAAGACTGAAGGCGCACTCACTACGCCGTATATGGCCCTTAAAGGCTCAGTTATTGCCAATTGTAAGATAACAACATGTAGATGTACAGACCCTCCTGGTATCATATCGCAAAATTATGGAGAAGCTGTATCCCTGATAGATAGACATTCGTGCAATGTCTTATCATTAGACGGGATAACTCTGAGGCTCAGTGGAGAATTCGATGCAACTTATCAAAAGAACATCTCAATACTAGATTCTCAAGTCATCGTGACAGGCAATCTTGATATATCAACTGAACTTGGAAATGTCAACAATTCAATCAGCAATGCCTTGGATAAGTTGGCAGAAAGCAACAGCAAGCTAGAAAAAGTCAATGTCAGACTAACCAGCACATCTGCTCTCATTACCTATATTGTTCTAACTGTCATTTCTCTAGTTTTCGGTGCACTTAGTCTGGGTTTAGCGTGTTACCTGATGTACAAACAGAAGGCGCAACAAAAGACCTTGCTATGGCTCGGGAATAATACCCTCGATCAGATGAGGGCCACTACAAGAGCA---
>DQ363536
ATGGGCTCCAAACCTTCTACCAGGATCCCAGCACCTCTGATGCTGATCACCCGGATTATGCTGATATTGGGCTGTATCCGTCCGACAAGCTCTCTTGACGGCAGGCCTCTTGCAGCTGCAGGAATTGTAGTAACAGGAGATAAGGCAGTCAATGTATACACCTCGTCTCAGACGGGGTCAATCATAGTCAAGTTGCTCCCGAATATGCCCAGGGATAAGGAGGCGTGTGCGAAAGCCCCATTAGAGGCATATAACAGAACACTGACTACTTTGCTCACTCCTCTTGGCGACTCCATCCGCAAGATCCAAGGGTCTGTGTCCACGTCTGGAGGAAGGAGACAAAAACGCTTTATAGGTGCTGTTATTGGCAGTGTAGCTCTTGGGGTTGCAACAGCGGCACAGATAACAGCAGCTGCGGCCCTAATACAAGCCAACCAGAATGCTGCCAACATCCTTCGGCTCAAGGAGAGCATTGCTGCAACCAATGAAGCTGTGCATGAAGTCACCGACGGATTTTCACAACTATCAGTGGCAGTTGGGAAGATGCAGCAGTTTGTCAATGACCAGTTTAATAATACGGCGCGAGAATTGGACTGTATAAAAATCACACAACAGGTTGGTGTAGAACTCAACCTATACCTAACTGAATTGACTACAGTATTCGGGCCACAGATCACCTCCCCTGCATTAACTCAGCTGACCATCCAGGCACTTTATAATTTAGCTGGTGGCAATATGGATTACTTATTAACTAAGTTAGGTATAGGGAACAATCAACTCAGCTCATTAATTGGTAGCGGCCTGATCACTGGTTACCCCATACTGTATGACTCACAGACTCAACTCTTGGGCATACAAGTGAATTTGCCCTCAGTCGGGAACTTAAATAATATGCGTGCCACCTATTTGGAGACCTTATCTGTAAGTACAACCAAAGGATATGCCTCAGCACTTGTCCCGAAAGTAGTGACACAAGTCGGTTCTGTGATAGAAGAGCTTGACACCTCATACTGTATAGAGTCCGATCTGGATTTATATTGTACTAGAATAGTGACATTCCCCATGTCCCCAGGTATTTATTCCTGTTTGAGCGGCAACACATCAGCTTGCATGTATTCAAAGACTGAAGGCGCACTCACTACACCGTATATGGCCCTTAAAGGCTCAGTTATTGCCAATTGTAAGATAACAACATGTAGATGTACAGACCCTCCTGGTATCATATCGCAAAATTATGGAGAAGCCGTATCCCTGATAGATAGACATTCGTGCAATGTCTTATCATTAGACGGGATAACTCTGAGGCTCAGTGGAGAATTTGATGCAACTTATCAAAAGAACATCTCAATACTAGATTCTCAAGTCATCGTGACAGGCAATCTTGATATATCAACTGAACTTGGAAATGTCAACAATTCAATCAGCAATGCCTTGGATAAGTTGGCAGAAAGCAACAGCAAGCTGGAAAAAGTCAATGTCAGACTAACCAGCACATCTGCTCTCATTACCTATATTGTTCTAACTGTCATTTCTCTAGTTTTCGGTGCACTTAGTCTGGGTTTAGCGTGTTACCTGATGTACAAACAGAAGGCGCAACAAAAGACCTTGCTATGGCTTGGGAATAATACCCTCGATCAGATGAGAGCCACTACAAAAATATGA
>EU258642
ATGGGCTCCAAACCTTCTACCAGGATCCCAGCACCTCTTATGCTGATCACCCGGATTATGCTGATATTGGGCTGTATCCGTCCGACAAGCTCTCTTGACGGCAGGCCTCTTGCAGCTGCGGGAATTGTAGTAACAGGAGATAAGGCAGTCAATGTATATACCTCGTCTCAGACAGGGTCAATCATAGTCAAGTTGCTCCCGAATATGCCCAGGGATAAGGAGGCGTGTGCGAAAGCCCCATTAGAGGCATATAACAGAACACTGACTACTTTGCTCACTCCTCTTGGCGACTCCATCCGCAAGATTCAAGGGTCTGTGTCCACGTCTGGAGGAAGGAGACAAAAACGCTTTATAGGTGCTGTTATTGGCAGTGTAGCTCTTGGGGTTGCAACAGCGGCACAGATAACAGCAGCTGCGGCCCTAATACAAGCCAACCAGAATGCCGCCAACATCCTCCGGCTTAAGGAGAGCATTGCTGCAACCAATGAAGCTGTGCATGAAGTCACCGATGGATTATCACAACTATCAGTGGCAGTTGGGAAGATGCAGCAGTTTGTCAATGACCAGTTTAATAATACGGCGCGAGAACTGGACTGTATAAAAATCACACAACAGGTTGGTGTAGAACTCAACCTATACCTAACTGAATTGACTACAGTATTCGGGCCACAGATCACCTCCCCTGCATTAACTCAGCTGACCATCCAGGCACTTTATAATTTAGCTGGTGGCAATATGGATTACTTATTAACTAAGTTAGGTATAGGGAACAATCAACTCAGCTCATTAATTGGTAGCGGCCTGATCACTGGTTACCCTATACTGTATGACTCACAGACTCAACTCTTGGGCATACAAGTGAATTTGCCCTCAGTCGGGAACTTAAATAATATGCGTGCCACCTATTTGGGGACCTTATCTGTAAGTACAACCAAAGGATATGCCTCAGCACTTGTCCCGAAAGTAGTGACACAAATTGGTTCTGTGATAGAAGAGCTTGACACCTCATACTGTATAGAGTCTGATCTGGATTTATATTGTACTAGAATAGTGACATTCCCCATGTCCCCAGGTATTTATTCCTGTTTGAGCGGCAACACATCAGCTTGCATGTATTCAAAGACTGAAGGCGCACTCACTACGCCGTATATGGCCCTTAAAGGCTCAGTTATTGCCAATTGTAAGATAACAACATGTAGATGTACAGACCCTCCTGGTATCATATCGCAAAATTATGGAGAAGCTGTATCCCTGATAGATAGACATTCGTGCAATGTCTTATCATTAGACGGGATAACTCTGAGGCTCAGTGGGGAATTTGATGCAACTTATCAAAAGAACATCTCAATACTAGAGTCTCAAGTCATCGTGACAGGCAATCTTGATATATCAACTGAACTTGGAAACGTCAACAATTCAATCAGCAATGCCTTGGATAGGTTGGCAGAAAGCAACAGCAAGCTAGAAAAAGTCAATGTCAGACTAACCAGCACATCTGCTCTCATTACCTATATTGTTCTAACTGTCATTTCTCTAGTTTTCGGTGCACTCAGTCTGGGTTTAGCGTGTTACCTGATGTACAAACAGAAGGCACAACAAAAGACCTTGCTATGGCTTGGGAATAATACCCTCGATCAGATGAGAGCCACTACAA--------
>KU200250
ATGGGCTCCAAACCTTCTACCAGGAACCCAGTTCCTCTTATGCTGATCGCCCGGATCAAGCTGATATTGAGCTGTATCCGGCCGACAAGCTCTCTTGACGGCAGGCCTCTTGCAGCTGCGGGAATTGTAGTAACAGGAGATAAGGCAGTCAATGTATATACCTCGTCTCAGACAGGGTCAATCATAGTCAAGTTGCTCCCGAATATGCCCAGGGATAAGGAGGCGTGTGCGAAAGCCCCATTAGAGGCATATAACAGAACACTGACTACTTTGCTCACTCCTCTTGGCGACTCCATCCGCAAGATTCAAGGGTCTGTGTCCACGTCTGGAGGAAGGAGACAAAAACGCTTTATAGGTGCTGTTATTGGCAGTGTAGCTCTTGGGGTTGCAACAGCGGCACAGATAACAGCAGCTGCGGCCCTAATACAAGCCAACCAGAATGCCGCCAACATCCTCCGGCTTAAGGAGAGCATTGCTGCAACCAATGAAGCTGTGCATGAAGTCACCGATGGATTATCACAACTATCAGTGGCAGTTGGGAAGATGCAGCAGTTTGTCAATGACCAGTTTAATAATACGGCGCGAGAACTGGACTGTATAAAAATCACACAACAGGTTGGTGTAGAACTCAACCTATACCTAACTGAATTGACTACAGTATTCGGGCCACAGATCACCTCCCCTGCATTAACTCAGCTGACCATCCAGGCACTTTATAATTTAGCTGGTGGCAATATGGATTACTTATTAACTAAGTTAGGTATAGGGAACAATCAACTCAGCTCATTAATTGGTAGCGGCCTGATCACTGGTTACCCTATACTGTATGACTCACAGACTCAACTCTTGGGCATACAAGTGAATTTGCCCTCAGTCGGGAACTTAAATAATATGCGTGCCACCTATTTGGAGACCTTATCTGTAAGTACAACCAAAGGATATGCCTCAGCACTTGTCCCGAAAGTAGTGACACAAATTGGTTCTGTGATAGAAGAGCTTGACACCTCATACTGTATAGAGTCTGATCTGGATTTATATTGTACTAGAATAGTGACATTCCCCATGTCCCCAGGTATTTATTCCTGTTTGAGCGGCAACACATCAGCTTGCATGTATTCAAAGACTGAAGGCGCACTCACTACGCCGTATATGGCCCTTAAAGGCTCAGTTATTGCCAATTGTAAGATAACAACATGTAGATGTACAGACCCTCCTGGTATCATATCGCAAAATTATGGAGAAGCTGTATCCCTGATAGATAGACATTCGTGCAATGTCTTATCATTAGACGGGATAACTCTGAGGCTCAGTGGGGAATTTGATGCAACTTATCAAAAGAACATCTCAATACTAGAGTCTCAAGTCATCGTGACAGGCAATCTTGATATATCAACTGAACTTGGAAACGTCAACAATTCAATCAGCAATGCCTTGGATAGGTTGGCAGAAAGCAACAGCAAGCTAGAAAAAGTCAATGTCAGACTAACCAGCACATCTGCTCTCATTACCTATATTGTTCTAACTGTCATTTCTCTAGTTTTCGGTGCACTCAGTCTGGGTTTAGCGTGTTACCTGATGTACAAACAGAAGGCACAACAAAAGACCTTGCTATGGCTCGGGAATAATACCCTCGATCAGATGAGAGCCACTACAAGAGCATGA
>AF456438
ATGGGCTCCAAACTTTCTACCAGGATCCCAGCACCTCTGATGCTGATCACCCGGATTATGCTGATATTGGGCTGTATCCGTCCGACAAGCTCTCTTGACGGCAGGCCTCTTGCAGCTGCAGGAATTGTAGTAACAGGAGATAAGGCAGTCAATGTATACACCTCGTCTCAGACAGGGTCAATCATAGTCAAGTTGCTCCCGAATATGCCCAGGGATAAGGAGGCGTGTGCGAAAGCCCCATTAGAGGCATATAACAGAACACTGACTACTTTGCTCACTCCTCTTGGCGACTCCATCCGCAAGATCCAAGGGTCTGTGTCCACGTCTGGAGGAAGGAGACAAAAACGCTTTATAGGTGCTGTTATTGGCAGTGTAGCTCTTGGGGTTGCAACAGCGGCACAGATAACAGCAGCTGCGGCCCTAATACAAGCCAACCGGAATGCCGCCAACATCCTCCGGCTTAAGGAGAGCATTGCTGCAACCAATGAAGCTGTGCATGAAGTCACCGACGGATTATCGCAACTATCAGTGGCAGTTGGGAAGATGCAGCAGTTTGTCAATGACCAGTTTAATAATACGGCGCGAGAATTGGACTGTATAAAAATCACACAACAGGTTGGTGTAGAACTCAACCTATACCTAACTGAATTGACTACAGTATTCGGGCCACAGATCACCTCCCCTGCATTAACTCAGCTGACCATCCAGGCACTTTATAATTTAGCTGGTGGCAATATGGATTACTTATTAACTAGGTTAGGTATAGGGAACAATCAACTCAGCTCATTGATTGGTAACGGCCTGATCACTGGTTACCCTATACTGTACGACTCACAGACTCAACTCTTGGGCATACAAGTGAATTTGCCCTCAGTCGGGAACTTAAATAATATGCGTGCCACCTATTTGGAGACCTTATCTGTAAGTACAACCAAAGGATATGCCTCAGCACTTGTCCCGAAAGTAGTAACACAAGTCGGTTCTGTGATAGAAGAGCTTGACACCTCATACTGTATAGAGTCCGATCTGGATTTATATTGTACTAGAATAGTGACACTCCCCATGTCCCCAGGTATTTATTCCTGTTTGAGCGGCAACACATCAGCTTGCATGTACTCAAAGACTGAAGGCGCACTCACTACGCCGTATATGGCCCTTAAAGGCTCAGTTATTGCCAATTGTAAGATAACAACATGTAGATGTACAGACCCTCCTGGTATCATATCGCAAAATTATGGAGAAGCTGTATTCCTGATAGATAGACATTTGTGCAATGTCTTATCATTAGACGGGATAACTCTGAGGCTCAGTGGGGAATTTGATGCAACTTATCAAAAGAACATCTCAATACTAGATTCTCAAGTCATCGTGACAGGCAATCTTGATATATCAACTGAACTTGGAAACGTCAACAATTCAATCAGCAATGCCTTGGATAGGTTGGCAGAAAGCAACAGCAAGCTAGAAAAAGTCAATGTCAGACTAACCAGCACATCTGCTCTCATTACCTATATTGTTCTAACTGTCATTTCTCTAGTTTTCGGTGCACTTAGTCTGGGTTTAGCGTGTTACCTGATGTACAAACAGAAGGCACAACAAAAGACCTTGCTATGGCTTGGGAATAATACCCTCGATCAGATGAGAGCCACTACAAGAGCATGA
>HM188393
ATGGGCTCTAGACCTTCTACCAGGATCCCAGCACCTCTGATGCTGATCACCCGGATTATGCTGATATTGGGCTGTATCCGTCCGACAAGCTCTCTTGACGGCAGGCCTCTTGCAGCTGCAGGAATTGTAGTAACAGGAGATAAGGCAATTAATGTATACACCTCGTCTCAGACGGGATCAATCATAGTCAAGTTGCTCCCGAATATGCCCAGGGATAAGGAGGCGTGTGTGAAAGCCCCATTAGAGGCATATAACAGAACACTGACTACTTTGCTCACTCCTCTTGGCGACTCCATCCGCAAGATCCAAGGGTCTGTGTCCACGTCTGGAGGAAGGAGACAAAAACGCTTTATAGGTGCTGTTATTGGCAGTGTAGCTCTTGGGGTTGCAACAGCGGCACAGATAACAGCAGCTGCGGCCCTAATACAAGCCAACCAGAATGCTGCCAACATCCTCCGGCTTAAGGAGAGCATTGCAGCAACCAATGAAGCTGTGCATGAAGTCACCGACGGATTATCACAACTGTCAGTGGCAGTTGGGAAGATGCAGCAGTTTGTCAATGACCAGTTTAATAATACGGCGCGAGAATTGGACTGTATAAAAATCACACAACAGGTTGGTGTAGAACTCAACCTATACCTAACTGAATTGACTACAGTATTCGGGCCACAGATCACCTCCCCTGCATTAACTCAGCTGACCATCCAGGCACTTTATAATTTAGCTGGTGGCAATATGGATTACTTATTAACTAAGTTAGGTATAGGGAACAATCAACTCAGCTCATTAATTGGTAGCGGCCTGATCACTGGTTACCCTATACTGTATGACTCACAGACTCAACTCTTGGGCATACAAGTGAATTTGCCCTCAGTCGGGAACTTAAATAATATGCGTGCCACCTATTTGGAGACCTTATCTGTAAGTACAACCAAAGGATATGCCTCAGCACTTGTCCCGAAAGTAGTGACACAAGTCGGTTCTGTGATAGAAGAGCTTGACACCTCATACTGTATAGAGTCCGATCTGGATTTATATTGTACTAGAATAGTGACATTCCCCATGTCCCCAGGTATTTATTCCTGTTTGAGCGGCAACACATCAGCTTGCATGTATTCAAAGACTGAAGGCGCACTCACTACGCCGTATATGGCCCTTAAAGGCTCAGTTATTGCCAATTGTAAGATGACAACATGTAGATGTACAGACCCTCCTGGTATCATATCGCAAAATTATGGAGAAGCTGTATCCCTGATAGATAGACATTCGTGTAATGTCTTATCATTAGACGGGATAACTCTGAGGCTCAGTGGGGAATTTGATGCAACTTATCAAAAGAACATCTCAATACTAGATTCTCAAGTCATCGTGACAGGCAATCTTGGTATATCAACTGAACTTGGAAACGTCAACAATTCAATCAGCAATGCCTTGGATAGGTTGGCAGAAAGCAACAGCAAGCTAGAAAAAGTCAATGTCAGACTAACTAGCACATCTGCTCTCATTACCTATATTGTTCTAACTGTCATTTCTCTAGTTTTCGGTGCACTTAGTCTGGGTTTAGCGTGTTACCTGATGTACAAACAGAAGGCACAACAAAAGACCTTGCTATGGCTTGGGAATAATACCCTCGATCAGATGAGAGCCACTACAAGAATCTGA
>FJ608336
ATGGGCTCCAAACCTTCTACCAGGATCCCAGCACCTCTGATGCCGATCACCCGGATTATGCTGATATTGGGCTGTATCCGTCCGACAAGCTCTCTTGACGGCAGGCGTCTTGCAGCTGCAGGAATTGTAGTAACAGGAGATAAGGCAGTCAATGTATACACCTCGTCTCAGACAGGGTCAATCATAGTCAAGTTGCTCCCGAATATGCCCAGGGATAAGGAGGCGTGTGCGAAAGCCCCACTAGAGGCATATAACAGAACACTGACTACTTTGCTCACTCCTCTTGGCGACTCCATCCGCAAGATCCAAGGGTCTGTGTCCACGTCTGGAGGAAGGAGACAAAAACGCTTTATAGGTGCTGTTATTGGCAGTGTAGCTCTTGGGGTTGCAACAGCGGCACAGATAACAGCAGCTGCGGCCCTAATACAAGCCAACCAGAATGCTGCCAACATCCTCCGGCTTAAGGAGAGCATTGCTGCAACCAATGAAGCTGTGCATGAAGTCACCGACGGATTATCACAACTATCAGTGGCAGTTGGGAAGATGCAGCAGTTTGTCAATGACCAGTTTAATAATACGGCGCGAGAATTGGACTGTATAAAAATCACACAACAGGTTGGTGTAGAACTCAACCTATACCTAACTGAATTGACTACAGTATTCGGGCCACAGATCACCTCCCCTGCATTAACTCAGCTGACCATCCAGGCACTTTATAATTTAGCTGGTGGCAATATGGATTACTTATTAACTAAGTTAGGTATAGAGAACAATCAACTCAGCTCATTAATTGGTAGCGGCCTGATCACTGGTTACCCCATACTGTATGACTCACAGACTCAACTCTTGGGCATACAAGTGAATTTGCCCTCAGTCGGGAACTTAAATAATATGCGTGCCACCTATTTGGAGACCTTATCTGTAAGTACAACCAAAGGATATGCCTCAGCACTTGTCCCGAAAGTAGTGACACAAGTCGGTTCTGTGATAGAAGAGCTTGACACCTCATACTGTATAGAGTCCGATCTGGATTTATATTGTACTAGAATAGTGACATTCCCCATGTCCCCAGGTATTTATTCCTGTTTGAGCGGCAACACATCAGCTTGCATGTATTCAAAGACTGAAGGCGCGCTCACTACGCCGTATATGGCCCTTAAAGGCTCAGTTATTGCCAATTGTAAGATAACAACATGTAGATGTACAGACCCTCCTGGTATCATATCGCAAAATTATGGAGAAGCTGTATCCCTGATAGATAGACATTCGTGTAATGTCTTATCATTAGACGGGACAACTCTGAGGCTCAGTGGGGAATTTGATGCAACTTATCAAAAGAACATCTCAATACTAGATTCTCAAGTCATCGTGACAGGCAATCTTGATATATCAACTGAACTTGGAAACGTCAACAATTCAATCAGCAATGCCTTGGATAAGTTGGCAGAAAGCAACAGCAAGCTAGAAAAAGTCAATGTCAGACTAACCAGCACATCTGCTCTCATTACCTATATTGTTCTAACTGTCATTTCTCTAGTTTTCGGTGCACTTAGTCTGGGTTTAGCGTGTTACCTAATGTACAAACAGAAGGCACAACAAAAGACCTTGCTATGGCTTGGAAATAATACCCTCGATCAGATGAGAGCCACTACAAGAGCA---
>KC542895
ATGGGCTCCAAACCTTCTACCAGGATCCCAGCACCTCTGATGCTGATCACCCGGATTATGCTGATATTGGGCTGTATCCGTCCGACAAGCTCTCTTGACGGCAGGCGTCTTGCAGCTGCAGGAATTGTAGTAACAGGAGATAAGGCAGTCAATGTATACACCTCGTCTCAGACAGGGTCAATCATAGTCAAGTTGCTCCCGAATATGCCCAGGGATAAGGAGGCGTGTGCGAAAGCCCCACTAGAGGCATATAACAGAACACTGACTACTTTGCTCACTCCTCTTGGCGACTCCATCCGCAAGATCCAAGGGTCTGTGTCCACGTCTGGAGGAAGGAGACAAAAACGCTTTATAGGTGCTGTTATTGGCAGTGTAGCTCTTGGGGTTGCAACAGCGGCACAGATAACAGCAGCTGCGGCCCTAATACAAGCCAACCAGAATGCTGCCAACATCCTCCGGCTTAAGGAGAGCATTGCTGCAACCAATGAAGCTGTGCATGAAGTCACCGACGGATTATCACAACTATCAGTGGCAGTTGGGAAGATGCAGCAGTTTGTCAATGACCAGTTTAATAATACGGCGCGAGAATTGGACTGTATAAAAATCACACAACAGGTTGGTGTAGAACTCAACCTATACCTAACTGAATTGACTACAGTATTCGGGCCACAGATCACCTCCCCTGCATTAACTCAGCTGACCATCCAGGCACTTTATAATTTAGCTGGTGGCAATATGGATTACTTATTAACTAAGTTAGGTATAGAGAACAATCAACTCAGCTCATTAATTGGTAGCGGCCTGATCACTGGTTACCCCATACTGTATGACTCACAGACTCAACTCTTGGGCATACAAGTGAATTTGCCCTCAGTCGGGAACTTAAATAATATGCGTGCCACCTATTTGGAGACCTTATCTGTAAGTACAACCAAAGGATATGCCTCAGCACTTGTCCCGAAAGTAGTGACACAAGTCGGTTCTGTGATAGAAGAGCTTGACACCTCATACTGTATAGAGTCCGATCTGGATTTATATTGTACTAGAATAGTGACATTCCCCATGTCCCCAGGTATTTATTCCTGTTTGAGCGGCAACACATCAGCTTGCATGTATTCAAAGACTGAAGGCGCACTCACTACGCCGTATATGGCCCTTAAAGGCTCAGTTATTGCCAATTGTAAGATAACAACATGTAGATGTACAGACCCTCCTGGTATCATATCGCAAAATTATGGAGAAGCTGTATCCCTGATAGATAGACATTCGTGTAATGTCTTATCATTAGACGGGACAACTCTGAGGCTCAGTGGGGAATTTGATGCAACTTATCAAAAGAACATCTCAATACTAGATTCTCAAGTCATCGTGACAGGCAATCTTGATATATCAACTGAACTTGGAAACGTCAACAATTCAATCAGCAATGCCTTGGATAAGTTGGCAGAAAGCAACAGCAAGCTAGAAAAAGTCAATGTCAGACTAACCAGCACATCTGCTCTCATTACCTATATTGTTCTAACTGTCATTTCTCTAGTTTTCGGTGCACTTAGTCTGGGTTTAGCGTGTTACCTAATGTACAAACAGAAGGCACAACAAAAGACCTTGCTATGGCTTGGAAATAATACCCTCGATCAGATGAGAGCCACTACAAGAGCATGA
>FJ754272
ATGGGCTCCAAACCTTCTACCAGGATCCCAGCACCTCTGATGCTGATCACCCGGATTATGCTGATATTGGGCTGTATCCGTCCGACAAGCTCTCTTGACGGCAGGCCTCTTGCAGCTGCAGGAATTGTAGTAACAGGAGATAAGGCAATTAATGTATACACCTCGTCTCAGACGGGATCAATCATAGTCAAGTTGCTCCCGAATATGCCCAGGGATAAGGAGGCGTGTGTGAAAGCCCCATTAGAGGCATATAACAGAACACTGACTACTTTGCTCACTCCTCTTGGCGACTCCATCCGCAAGATCCAAGGGTCTGTGTCCACGTCTGGAGGAAGGAGACAAAAACGCTTTATAGGTGCTGTTATTGGCAGTGTAGCTCTTGGGGTTGCAACAGCGGCACAGATAACAGCAGCTGCGGCCCTAATACAAGCCAACCAGAATGCTGCCAACATCCTCCGGCTTAAGGAGAGCATTGCAGCAACCAATGAAGCTGTGCATGAAGTCACCGACGGATTATCACAACTGTCAGTGGCAGTTGGGAAGATGCAGCAGTTTGTCAATGACCAGTTTAATAATAGGGCGCGAGAATTGGACTGTATAAAAATCACACAACAGGTTGGTGTAGAACTCAACCTATACCTAACTGAATTGACTACAGTATTCGGGCCACAGATCACCTCCCCTGCATTAACTCAGCTGACCATCCAGGCACTTTATAATTTAGCTGGTGGCAATATGGATTACTTATTAACTAAGTTAGGTATAGGGAACAATCAACTCAGCTCATTAATTGGTAGCGGCCTGATCACTGGTTACCCTATACTGTATGACTCACAGACTCAACTCTTGGGCATACAAGTGAATTTGCCCTCAGTCGGGAACTTAAATAATATGCGTGCCACCTATTTGGAGACCTTATCTGTAAGTACAACCAAAGGATATGCCTCAGCACTTGTCCCGAAAGTAGTGACACAAGTCGGTTCTGTGATAGAAGAGCTTGACACCTCATACTGTATAGAGTCCGATCTGGATTTATATTGTACTAGAATAGTGACATTCCCCATGTCCCCAGGTATTTATTCCTGTTTGAGCGGCAACACATCAGCTTGCATGTATTCAAAGACTGAAGGCGCACTCACTACGCCGTATATGGCCCTTAAAGGCTCAGTTATTGCCAATTGTAAGATGACAACATGTAGATGTACAGACCCTCCTGGTATCATATCGCAAAATTATGGAGAAGCTGTATCCCTGATAGATAGACATTCGTGTAATGTCTTATCATTAGACGGGATAACTCTGAGGCTCAGTGGGGAATTTGATGCAACTTATCAAAAGAACATCTCAATACTAGATTCTCAAGTCATCGTGACAGGCAATCTTGGTATATCAACTGAACTTGGAAACGTCAACAATTCAATCAGCAATGCCTTGGATAGGTTGGCAGAAAGCAACAGCAAGCTAGAAAAAGTCAATGTCAGACTAACTAGCACATCTGCTCTCATTACCTATATTGTTCTAACTGTCATTTCTCTAGTTTTCGGTGCACTTAGTCTGGGTTTAGCGTGTTACCTGATGTACAAACAGAAGGCACAACAAAAGACCTTGCTATGGCTTGGGAATAATACCCTCGATCAGATGAGAGCCACTACAAGAGCATGA
>FJ754273
ATGGGCTCCAAACCTTCTACCAGGATCCCAGCACCTCTGATGCTGATCACCCGGATTATGCTGATATTGGGCTGTATCCGTCCGACAAGCTCTCTTGACGGCAGGCCTCTTGCAGCTGCAGGAATTGTAGTAACAGGAGATAAGGCAATTAATGTATACACCTCGTCTCAGACAGGATCAATCATAGTCAAGTTGCTCCCGAATATGCCCAGGGATAAGGAGGCGTGTGCGAAAGCCCCATTAGAGGCATATAACAGAACACTGACTACTTTGCTCACTCCTCTTGGCGACTCCATCCGCAAGATCCGAGGGTCTGTGTCCACGTCTGGAGGAAGGAGACAAAAACGCTTTATAGGTGCTGTTATTGGCAGTGTAGCTCTTGGGGTTGCAACAGCGGCACAGATAACAGCAGCTGCGGCCCTAATACAAGCCAACCAGAATGCTGCCAACATCCTCCGGCTTAAGGAGAGCATCGCTGCGACCAATGAAGCTGTGCATGAAGTCACCGACGGATTATCACAACTGTCAGTGGCAGTTGGGAAGATGCAGCAGTTTGTCAATGACCAGTTTAATAATACGGCGCGAGAATTGGACTGTATAAAAATCACACAACAGGTTGGTGTAGAACTCAACCTATACCTAACTGAATTGACTACAGTATTCGGGCCACAGATCACCTCCCCTGCATTAACTCAGCTGACCATCCAGGCACTTTATAATTTAGCTGGTGGCAATATGGATTACTTATTAACTAAGTTAGGTATAGGGAACAATCAACTCAGCTCATTAATTGGTAGCGGCCTGATCACTGGTTACCCTATACTGTATGACTCACAGACTCAACTCTTGGGCATACAAGTGAATTTGCCCTCAGTCGGGAACTTAAATAATATGCGTGCCACCTATTTGGAGACCTTATCTGTAAGTACAACCAAAGGATATGCCTCAGCACTTGTCCCGAAAGTAGTGACACAAGTCGGTTCTGTGATAGAAGAGCTTGACACCTCATACTGTATAGAGTCCGATCTGGATTTATATTGTACTAGAATAGTGACATTCCCCATGTCCCCAGGTATTTATTCCTGTTTGAGCGGCAACACATCAGCTTGCATGTATTCAAAGACTGAAGGCGCACTCACTACGCCGTATATGGCCCTTAAAGGCTCAGTTATTGCCAATTGTAAGATAACAACATGTAGATGTACAGACCCTCCTGGTATCATATCGCAAAATTATGGAGAAGCTGTATCCCTGATAGATAGACATTCGTGTAATGTCTTATCATTAGACGGGATAACTCTGAGGCTCAGTGGGGAATTTGATGCAACTTATCAAAAGAACATCTCAATACTAGATTCTCAAGTCATCGTGACAGGCAATCTTGATATATCAACTGAACTTGGAAACGTCAACAATTCAATCAGCAATGCCTTGGATAGGTTGGCAGAAAGCAACAGCAAGCTAGAAAAAGTCAATGTCAGACTAACTAGCACATCTGCTCTCATTACCTATATTGTTCTAACTGTCATTTCTCTAGTTTTCGGTGCACTTAGTCTGGGTTTAGCGTGTTACCTGATGTACAAACAGAAGGCACAACAAAAGACCTTGCTATGGCTTGGGAATAATACCCTCGATCAGATGAGAGCCACTACAAGAGCATGA
>EU597811
ATGGGCTCCAAACCTTCTACCAGGATCCCAGCACCTCTGATGCTGATCACCCGGATTATGCTGATATTGGGCTGTATCCGTCCGACAAGCTCTCTTGACGGCAGGCCTCTTGCAGCTGCAGGAATTGTAGTAACAGGAGATAAGGCAGTCAATGTATACACCTCGTCTCAGACAGGGTCAATCATAGTCAAGTTGCTCCCGAATATGCCCAGGGATAAGGAGGCGTGTGCGAAAGCCCCATTAGAGGCATATAACAGAACACTGACTACTTTGCTCACTCCTCTTGGCGACTCCATCCGCAAGATCCAAGGGTCTGTGTCCACGTCTGGAGGAAGGAGACAAAAACGCTTTATAGGTGCTGTTATTGGCAGTGTAGCTCTTGGGGTTGCAACAGCGGCACAGATAACAGCAGCTGCGGCCCTAATACAAGCCAACCAGAATGCTGCCAACATCCTCCGGCTTAAGGAGAGCATTGCCGCAACCAATGAAGCTGTGCATGAAGTCACCGACGGATTATCACAACTATCAGTGGCAGTTGGGAAGATGCAGCAGTTTGTCAATGATCAGTTTAATAATACGGCGCGAGAATTGGACTGTATAAAAATCACACAACAGGTTGGTGTAGAACTCAACCTATACCTAACTGAATTGACTACAGTATTCGGGCCACAGATCACCTCCCCTGCATTAACTCAGCTGACCATCCAGGCACTTTATAATTTAGCTGGTGGCAATATGGATTACTTATTAACTAAGTTAGGTATAGGGAACAATCAACTCAGCTCATTAATTGGTAGCGGCCTGATCACTGGTTACCCTATACTGTATGACTCACAGACTCAACTCTTGGGCATACAAGTGAATTTGCCCTCAGTCGGGAACTTAAATAATATGCGTGCCACCTATTTGGAGACCTTATCTGTAAGTACAACCAAAGGATATGCCTCAGCACTTGTCCCGAAAGTAGTGACACAAGTCGGTTCTGTGATAGAAGAGCTTGACACCTCATACTGTATAGAGTCCGATCTGGATTTATATTGTACTAGAATAGTGACATTCCCCATGTCCCCAGGTATTTATTCCTGTTTGAGCGGCAACACATCAGCTTGCATGTATTCAAAGACTGAAGGCGCACTCACTACGCCGTATATGGCCCTTAAAGGCTCAGTTATTGCCAATTGTAAGATAACAACATGTAGATGTACAGACCCTCCTGGTATCATATCGCAAAATTATGGAGAAGCTGTATCCCTGATAGATAGACATTCGTGCAATGTCTTATCATTAGACGGGATAACTCTGAGGCTCAGTGGGGAATTTGATGCAACTTATCAAAAGAACATCTCAATACTAGATTCTCAAGTCATCGTGACAGGCAATCTTGATATATCAACTGAACTTGGAAACGTCAACAATTCAATCAGCAATGCCTTGGATAAGTTGGCAGAAAGCAACAGCAAGCTAGAAAAAGTCAATGTCAGACTAACCAGCACATCTGCTCTCATTACCTATATTGTTCTAACTGTCATTTCTCTAGTTTTCGGTGCACTTAGTCTGGGTTTAGCGTGTTACCTGATGTACAAACAGAAGGCACAACAAAAGACCCTGCTATGGCTTGGGAATAATACCCTCGATCAGATGAGAGCCACTACAAAATCTCTA
>AF456436
ATGGGCTCCAAACCTTCTACCAGGATCCCAGCACCTCTGATGCTGATCACCCGGATTATGCTGATATTGGGCTGTATCCGTCCGACAAGCTCTCTTGACGGCAGGCCTCTTGCAGCTGCAGGAATTGTAGTAACAGGAGATAAGGCAGTCAATGTATACACCTCGTCTCAGACAGGGTCAATCATAGTCAAGTTGCTCCCGAATATGCCCAGGGATAGGGAGGCGTGTGCAAAAGCCCCATTAGAGGCATATAACAGAACACTGACTGCTTTGCTCACTCCTCTTGGCGACTCCATCCGCAAGATCCAAGGGTCTGTGTCCACGTCTGGAGGAAGGAGACAAAAACGCTTTATAGGTGCTGTTATTGGCAGTGTAGCTCTTGGGGTTGCAACAGCGGCACAGATAACAGCAGCTGCGGCCCTAATACAAGCCAACCAGAATGCCGCCAACATCCTCCGGCTTAAGGAGAGCATTGCTGCAACCAATGAAGCTGTGCATGAAGTCACCGACGGATTATCACAACTATCAGTGGCAGTTGGGAAGATGCAGCAGTTTGTCAATGACCAGTTTAATAATACGGCGCGAGAATTGGACTGTATAAAAATCACACAACAGGTTGGTGTAGAACTCAACCTATACCTAACTGAATTGACTACAGTATTCGGGCCACAGATCACCTCCCCTGCATTAACTCAGCTGACCATCCAGGCACTTTATAATTTAGCTGGTGGCAATATGGATTACTTATTAACTAAGTTAGGTATAGGGAACAATCAACTCAGCTCATTAATTGGTAGCGGCCTGATCACTGGTTACCCTATACTGTATGACTCACAGACTCAACTCTTGGGCATACAAGTGAATTTGCCCTCAGTCGGGAACTTAAATAATATGCGTGCCACCTATTTGGAGACCTTATCTGTGAGTACAACCAAAGGATATGCCTCAGCACTTGTCCCGAAAGTAGTGACACAAGTCGGTTCTGTGATAGAAGAGCTTGACACCTCATACTGTATAGAGTCTGATCTGGATTTATATTGTACTAGAATAGTGACATTCCCCATGTCCCCAGGTATTTATTCCTGTTTGAGCGGCAACACATCAGCTTGCACGTATTCAAAGACTGAAGGCGCACTCACTACGCCGTATATGGCCCTTAAAGGCTCAGTTATTGCCAATTGTAAGATAACAACATGTAGATGTACAGACCCTCCTGGTATCATATCGCAAAATTATGGAGAAGCTGTATCCCTGATAGATAGACATTCGTGCAATGTCTTATCATTAGACGGGATAACTCTGAGGCTCAGTGGGGAATTTGATGCAACTTATCAAAAGAACATCTCAATACTAGATTCTCAAGTCATCGTGACAGGCAATCTTGATATATCAACTGAACTTGGAAACGTCAACAATTCAATCAGCAATGCCTTGGATAGGTTGGCAGAAAGCAATAGCAAGCTAGAAAAAGTCAATGTCAGACTAACCAGCACATCTGCTCTCATTACCTATATTGTTCTAACTGTCATTTCTCTAGTTTTCGGTGCACTTAGTCTGGGTTTAGCGTGTTACCTGATGTACAAACAGAAGGCACAACAAAAGACCTTGCTATGGCTTGGGAATAATACCCTCGATCAGATGAGAGCCACTACAA--------
>FJ480824
ATGGGCTCCAAACCTTCTACCAGGATCCCAGCACCTCTGATGCTGATCACCCGGATTATGCTGAAATTGGGCTGTATCCGTCCGACAAGCTCTCTTGACGGCAGGCCTCTTGCAGCTGCAGGAATTGTAGTAACAGGAGATAAGGCAGTCAATGTATACACCTCGTCTCAGACAGGGTCAATCATAGTCAAGTTGCTCCCGAATATGCCCAGGGATAAGGAGGCGTGTGCGAAAGCCCCATTAGAGGCATATAACAGAACACTGACTGCTTTGCTCACTCCTCTTGGCGACTCCATCCGCAAGATCCAAGGGTCTGTGTCCACGTCTGGAGGAAGGAGACAAAAACGCTTTATAGGTGCTGTTATTGGCAGTGTAGCTCTTGGGGTTGCAACAGCGGCACAGATAACAGCAGCTGCGGCCCTAATACAAGCCAACCAGAATGCTGCCAACATCCTCCGGCTTAAGGAGAGCATTGCTGCAACCAATGAAGCTGTGCATGAAGTCACCGACGGATTATCACAACTATCAGTGGCAGTTGGGAAGATGCAGCAGTTTGTCAATGACCAGTTTAATAATACGGCGCGAGAATTGGACTGTATAAAAATCACACAACAGGTTGGTGTAGAACTCAACCTATACCTAACTGAATTGACTACAGTATTCGGGCCACAGATCACCTCCCCTGCATTAACTCAGCTGACCATCCAGGCACTTTATAATTTAGCTGGTGGCAATATGGATTACTTATTAACTAAGTTAGGTATAGGGAACAATCAACTCAGCTCATTAATTGGTAGCGGCCTGATCACTGGTTACCCTATACTGTATGACTCACAGACCCAACTCTTGGGCATACAAGTGAATTTGCCCTCAGTCGGGAACTTAAATAATATGCGTGCCACCTATTTGGAGACCTTATCTGTAAGTACAACCAAAGGATATGCCTCAGCACTTGTCCCGAAAGTAGTGACACAAGTCGGTTCTGTGATAGGAGAGCTTGACACCTCATACTGTATAGAGTCCGATCTGGATTTATATTGTACTAGAATAGTGACATTCCCCATGTCCCCAGGTATTTATTCCTGTTTGAGCGGCAACACATCAGCTTGCATGTATTCAAAGACTGAAGGCGCACTCACTACGCCGTATATGGCCCTTAAAGGCTCAGTTATTGCCAATTGTAAGATAACAACATGTAGATGTACAGACCCTCCTGGTATCATATCGCAAAATTATGGAGAAGCTGTATCCCTGATAGATAGACATTCGTGCAATGTCTTATCATTAGACGGGATAACTCTGAGGCTCAGTGGGGAATTTGATGCAACTTATCAAAAGAACATCTCAATACTAGATTCTCAAGTCATCGTGACAGGCAATCTTGATATATCAACTGAACTTGGAGACGTCAACAATTCAATCAGCAATGCCTTGGATAGGTTGGCAGAAAGCAACAGCAAGCTAGAAAAAGTCAATGTCAGACTAACCAGCACATCTGCTCTCATTACCTATATTGTTCTAACTGTCATTTCTCTAGTTTTCGGTGCACTTAATCTGGGTTTAGCGTGTTACCTGATGTACAAACAGAAGGCACAACAAAAGACCTTGCTATGGCTTGGGAATAATACCCTCGATCAGATGAGAGCCACTACAAGAGCATGA
>HM188394
ATGGGCTCCAAACCTTCTACCAGGATCCCAGCACCTCTGATGCTGATCACCCGGATTATGCTGAAATTGGGCTGTATCCGTCCGACAAGCTCTCTTGACGGCAGGCCTCTTGCAGCTGCAGGAATTGTAGTAACAGGAGATAAGGCAGTCAATGTATACACCTCGTCTCAGACAGGGTCAATCATAGTCAAGTTGCTCCCGAATATGCCCAGGGATAAGGAGGCGTGTGCGAAAGCCCCATTAGAGGCATATAACAGAACACTGACTGCTTTGCTCACTCCTCTTGGCGACTCCATCCGCAAGATCCAAGGGTCTGTGTCCACGTCTGGAGGAAGGAGACAAAAACGCTTTATAGGTGCTGTTATTGGCAGTGTAGCTCTTGGGGTTGCAACAGCGGCACAGATAACAGCAGCTGCGGCCCTAATACAAGCCAACCAGAATGCTGCCAACATCCTCCGGCTTAAGGAGAGCATTGCTGCAACCAATGAAGCTGTGCATGAAGTCACCGACGGATTATCACAACTATCAGTGGCAGTTGGGAAGATGCAGCAGTTTGTCAATGACCAGTTTAATAATACGGCGCGAGAATTGGACTGTATAAAAATCACACAACAGGTTGGTGTAGAACTCAACCTATACCTAACTGAATTGACTACAGTATTCGGGCCACAGATCACCTCCCCTGCATTAACTCAGCTGACCATCCAGGCACTTTATAATTTAGCTGGTGGCAATATGGATTACTTATTAACTAAGTTAGGTATAGGGAACAATCAACTCAGCTCATTAATTGGTAGCGGCCTGATCACTGGTTACCCTATACTGTATGACTCACAGACCCAACTCTTGGGCATACAAGTGAATTTGCCCTCAGTCGGGAACTTAAATAATATGCGTGCCACCTATTTGGAGACCTTATCTGTAAGTACAACCAAAGGATATGCCTCAGCACTTGTCCCGAAAGTAGTGACACAAGTCGGTTCTGTGATAGGAGAGCTTGACACCTCATACTGTATAGAGTCCGATCTGGATTTATATTGTACTAGAATAGTGACATTCCCCATGTCCCCAGGTATTTATTCCTGTTTGAGCGGCAACACATCAGCTTGCATGTATTCAAAGACTGAAGGCGCACTCACTACGCCGTATATGGCCCTTAAAGGCTCAGTTATTGCCAATTGTAAGATAACAACATGTAGATGTACAGACCCTCCTGGTATCATATCGCAAAATTATGGAGAAGCTGTATCCCTGATAGATAGACATTCGTGCAATGTCTTATCATTAGACGGGATAACTCTGAGGCTCAGTGGGGAATTTGATGCAACTTATCAAAAGAACATCTCAATACTAGATTCTCAAGTCATCGTGACAGGCAATCTTGATATATCAACTGAACTTGGAGACGTCAACAATTCAATCAGCAATGCCTTGGATAGGTTGGCAGAAAGCAACAGCAAGCTAGAAAAAGTCAATGTCAGACTAACCAGCACATCTGCTCTCATTACCTATATTGTTCTAACTGTCATTTCTCTAGTTTTCGGTGCACTTAATCTGGGTTTAGCGTGTTACCTGATGTACAAACAGAAGGCACAACAAAAGACCTTGCTATGGCTTGGGAATAATACCCTCGATCAGATGAGAGCCACTACAAGAGCATGA
>DQ080015
ATGGGCTCCAAACCTTCTACCAGGATCCCAGCACCTCTGATGCTGATCACCCGGATTATGCTGATATTGGGCTGTATCCGTCCGACAAGCTCTCTTGACGGCAGGCCTCTTGCAGCTGCAGGAATTGTAGTAACAGGAGATAAGGCAGTCAATGTGTACACCTCGTCTCAGACAGGGTCAATCATAGTCAAGTTGCTCCCGAATATGCCCAGGGATAAGGAGGCGTGTGCGAAAGCCCCATTAGAGGCATATAACAGAACACTGACTGCTTTGCTCACTCCTCTTGGCGACTCCATCCGCAAGATCCAAGGGTCTGTGTCCACGTCTGGAGGAAGGAGACAAAAACGCTTTATAGGTGCTGTTATTGGCAGTGTAGCTCTTGGGGTTGCAACAGCGGCACAGATAACAGCAGCTGCGGCCCTAATACAAGCCAACCAGAATGCTGCCAACATCCTCCGGCTTAAGGAGAGCATTGCTGCAACCAATGAAGCTGTGCATGAAGTCACCGACGGATTATCACAACTATCAGTGGCAGTTGGGAAGATGCAGCAGTTTGTCAATGACCAGTTTAATAATACGGCGCGAGAATTGGACTGTATAAAAATCACACAACAGGTTGGTGTAGAACTCAACCTATACCTAACTGAATTGACTACAGTATTCGGGCCACAGATCACCTCCCCTGCATTAACTCAGCTGACCATCCAGGCACTTTATAATTCAGCTGGTGGCAATATGGATTACTTATTAACTAAGTTAGGTATAGGGAACAATCAACTCAGCTCATTAATTGGTAGCGGCCTGATCACTGGTTACCCTATACTGTATGACTCACAGACTCAACTCTTGGGCATACAAGTGAATTTGCCCTCAGTCGGGAACTTAAATAATATGCGTGCCACCTATTTGGAGACCTTATCTGTAAGTACAACCAAAGGATATGCCTCAGCACTTGTCCCGAAAGTAGTGACACAAGTCGGTTCTGTGATAGAAGAGCTTGACACCTCATACTGTATAGAGTCCGATCTGGACTTATATTGTACTAGAATAGTGACATTCCCCATGTCCCCAGGTATTTATTCCTGTTTGAGCGGCAACACATCAGCTTGCATGTATTCAAAGACTGAAGGCGCACTCACTACGCCGTATATGGCCCTTAAAGGCTCAGTTATTGCCAATTGTAAGATAACAACATGTAGATGTACAGACCCTCCTGGTATCATATCGCAAAATTATGGAGAAGCTGTATCCCTGATAGATAGACATTCGTGCAATGTCTTATCATTAGACGGGATAACTCTGAGGCTCAGTGGGGAATTTGATGCAACTTATCAAAAGAACATCTCAATACTAGATTCTCAAGTCATCGTGACAGGCAATCTTGATATATCAACTGAACTTGGAAACGTCAACAATTCAATCAGCAATGCCTTGGATAGGTTGGCAGAAAGCAACAGCAAGCTAGAAAAAGTCAATGTCAGACTAACCAGCACATCTGCTCTCATTACCTATATTGTTCTAACTGTCATTTCTCTAGTTTTCGGTGCACTTAATCTGGGTTTAGCGTGTTACCTGATGTACAAACAGAAGGCACAACAAAAGACCTTGCTATGGCTTGGGAATAATACCCTCGATCAGATGAGAGCCACTACAAGAGCATGA
>FJ872531
ATGGGCTCCAAACCTTCTACCAGGATCCCAGCACCTCTGATGCTGATCACCCGGATTATGCTGATATTGGGCTGTATCCGTCCGACAAGCTCTCTTGACGGCAGGCCTCTTGCAGCTGCAGGAATTGTAGTAACAGGAGATAAGGCAGTCAATGTATACACCTCGTCTCAGACAGGGTCAATCATAGTCAAGTTGCTCCCGAATATGCCCAGGGATAAGGAGGCGTGTGCGAAAGCCCCATTAGAGGCATATAACAGAACACTGACTGCTTTGCTCACTCCTCTTGGCGACTCCATCCGCAAGATCCAAGGGTCTGTGTCCACGTCTGGAGGAAGGAGACAAAAACGCTTTATAGGTGCTGTTATTGGCAGTGTAGCTCTTGGGGTTGCAACAGCGGCACAGATAACAGCAGCTGCGGCCCTAATACAAGCCAACCAGAATGCTGCCAACATCCTCCGGCTTAAGGAGAGCATTGCTGCAACCAATGAAGCTGTGCATGAAGTCACCGACGGATTATCACAACTATCAGTGGCAGTTGGGAAGATGCAGCAGTTTGTCAATGACCAGTTTAATAATACGGCGCGAGAATTGGACTGTATAAAAATCACACAACAGGTTGGTGTAGAACTCAACCTATACCTAACTGAATTGACTACAGTATTCGGGCCACAGATCACCTCCCCTGCATTAACTCAGCTGACCATCCAGGCACTTTATAATTTAGCTGGTGGCAATATGGATTACTTATTAACTAAGTTAGGTATAGGGAACAATCAACTCAGCTCATTAATTGGTAGCGGCCTGATCACTGGTTACCCTATACTGTATGACTCACAGACTCAACTCTTGGGCATACAAGTGAATTTGCCCTCAGTCGGGAACTTAAATAATATGCGTGCCACCTATTTGGAGACCTTATCTGTAAGTACAACCAAAGGATATGCCTCAGCACTTGTCCCGAAAGTAGTGACACAAGTCGGTTCTGTGATAGAAGAGCTTGACACCTCATACTGTATAGAGTCCGATCTGGATTTATATTGTACTAGAATAGTGACATTCCCCATGTCCCCAGGTATTTATTCCTGTTTGAGCGGCAACACATCAGCTTGCATGTATTCAAAGACTGAAGGCGCACTCACTACGCCGTATATGGCCCTTAAAGGCTCAGTTATTGCCAATTGTAAGATAACAACATGTAGATGTACAGACCCTCCTGGTATCATATCGCAAAATTATGGAGAAGCTGTATCCCTGATAGATAGACATTCGTGCAATGTCTTATCATTAGACGGGATAACTCTGAGGCTCAGTGGGGAATTTGATGCAACTTATCAAAAGAACATCTCAATACTAGATTCTCAAGTCATCGTGACAGGCAATCTTGATATATCAACTGAACTTGGAAACGTCAACAATTCAATCAGCAATGCCTTGGATAGGTTGGCAGAAAGCAACAGCAAGCTAGAAAAAGTCAATGTCAGACTAACCAGCACATCTGCTCTCATTACCTATATTGTTCTAACTGTCATTTCTCTAGTTTTCGGTGCACTTAATCTGGGTTTAGCGTGTTACCTGATGTACAAACAGAAGGCACAACAAAAGACCTTGCTATGGCTTGGGAATAATACCCTCGATCAGATGAGAGCCACTACAAGAGCATGA
>KC542897
ATGGGCTCCAAACCTTCTACCAGGATCCCAGCACCTCTGATGCTGATCACCCGGATTATGCTGATATTGGGCTGTATCCGTCCAACAAGCTCTCTTGACGGCAGGCCTCTTGCAGCTGCAGGAATTGTAGTAACTGGAGATAAGGCAGTCAATGTATACACCTCATCTCAGACGGGGTCAATCATAGTCAAGTTGCTCCCGAATATGCCCAAGGATAAGGAGGCGTGTGCAAAAGCTCCATTGGAGGCATATAACAGAACACTGACTACTTTGCTCACTCCTCTTGGCGACTCCATCCGCAAGATCCAAGGGTCTGTGTCCACGTCTGGAGGAAGGAGACAAAAACGCTTTATAGGTGCTGTTATTGGCAGTGTAGCTCTTGGGGTCGCAACAGCGGCACAGATAACAGCAGCTGCGGCCCTAATACAAGCCAACCAGAATGCTGCCAACATCCTTCGGCTCAAGGAGAGCATTGCTGCAACCAATGAAGCTGTGCATGAAGTCACCGACGGATTATCACAACTATCAGTGGCAGTTGGGAAGATGCAGCAGTTTGTCAATGACCAGTTTAATAATACGGCGCGAGAATTGGACTGTATAAAAATCACACAACAGGTTGGTGTAGAACTCAACCTATACCTAACTGAATTGACTACAGTATTCGGGCCACAGATCACCTCCCCTGCATTAACTCAGCTGACCATCCAGGCACTTTATAATTTAGCTGGTGGCAATATGGATTACTTATTAACTAAGTTAGGTATAGGGAACAATCAACTCAGCTCATTAATTGGTAGCGGCCTGATCACTGGTTACCCTATACTGTATGATTCACAGACTCAACTCTTGGGCATACAAGTGAATTTGCCCTCAGTCGGGAACTTAAATAATATGCGTGCCACCTATTTGGAGACCTTATCTGTAAGTACAACCAAAGGATATGCCTCAGCACTTGTCCCGAAAGTAGTGACACAAGTCGGTTCTGTGATAGAAGAGCTTGACACCTCATACTGTATAGAGTCTGATCTGGATTTATATTGTACTAAAATAGTGACATTCCCCATGTCCCCAGGTATTTATTCCTGTTTGAGCGGCAACACATCAGCGTGCATGTACTCAAAGACTGAAGGCGCACTCACTACGCCGTATATGGCCCTTAAAGGCTCAGTTATTGCCAATTGTAAGATAACAACATGTAGATGTACAGACCCTCCTGGTATCATATCGCAAAATTATGGAGAAGCTGTATCCCTGATAGATAGACATTCGTGCAATGTCTTATCATTAGACGGGATAACTCTGAGGCTCAGTGGAGAATTTGATGCAACTTATCAAAAGAACATCTCAATACTAGATTCTCAAGTCATCGTGACAGGCAATCTTGATATATCAACTGAACTTGGAAATGTCAACAATTCAATCAGCAGTGCCTTGGATAAGTTGGCAGAAAGCAACAGCAAGCTAGAGAAAGTTAATGTCAGACTAACCAGCACATCTGCTCTCATTACCTATATTGTTCTAACTGTCATTTCTCTAGTTTTTGGTGCACTTAATCTGGGTTTAGCATGTTACCTGATGTACAAACAGAAGGCGCAACAAAAGACCTTGCTATGGCTTGGGAATAATACCCTCGATCAGATGAGGGCCGCTACAAGAGCATGA
>DQ485269
ATGGGCTCCAAACCTTCTACCAGGATCACAGCACCTCTGATGCTGATCACCCGGATTATGCTGATATTGGGCTGTATCCGTCCGACAAGCTCTCTTGACGGCAGGCCTCTTGCAGCTGCAGGAATTGTAGTAACTGGAGATAAGGCAGTCAATGTATACACCTCGTCTCAGACGGGGTCAATCATAGTCAAGTTGCTCCCGAATATGCCCAGGGATAAGGAGGCGTGTGCGAAAGCCACATTGGAGGCATATAACAGAACATTGACTACTTTGCTCACTCCTCTTGGCGACTCCATCCGCAAGATCCAAGGGTCTGTGTCCACGTCTGGAGGAAGGAGACAAAAACGCTTTATAGGTGCTGTTATTGGCAGTGTAGCTCTTGGGGTCGCAACAGCGGCACAGATAACAGCAGCTGCGGCCCTAATACAAGCCAACCAGAATGCTGCCAACATCCTTCGGCTCAAGGAGAGCATTGCTGCAACCAATGAAGCTGTGCATGAAGTCACCGACGGATTATCACAACTATCAGTGGCAGTTGGGAAGATGCAGCAGTTTGTCAATGACCAGTTTAATAATACGGCGCGAGAATTGGACTGTATAAAAATCACACAACAGGTTGGTGTAGAACTCAACCTATACCTAACTGAATTGACTACAGTATTCGGGCCACAGATCACCTCCCCTGCATTAACTCAGCTGACCATCCAGGCACTTTATAATTTAGCTGGTGGCAATATGGATTACTTATTAACTAAGTTAGGTATAGGGAACAATCAACTCAGCTCATTAATTGGTAGCGGCCTGATCACTGGTTACCCTATACTGTATGATTCACAGACTCAACTCTTGGGCATACAAGTGAATTTGCCCTCAGTCGGGAACTTAAATAATATGCGTGCCACCTATTTGGAGACCTTATCTGTAAGTACAACCAAAGGATATGCCTCAGCACTTGTCCCGAAAGTAGTGACACAAGTCGGTTCTGTGATAGAAGAGCTTGACACCTCATACTGTATAGAGTCCGATCTGGATTTATATTGTACTAGAATAGTGACATTCCCCATGTCCCCAGGTATTTATTCCTGTTTGAGCGGCAACACATCAGCGTGCATGTACTCAAAGACTGAAGGCGCACTCACTACGCCGTATATGGCCCTTAAAGGCTCAGTTATTGCCAATTGTAAGATAACAACATGTAGATGTACAGACCCTCCTGGTATCATATCGCAAAATTATGGAGAAGCTGTATCCCTGATAGATAGACATTCGTGCAATGTCTTATCATTAGACGGGATAATTCTGAGGCTCAGTGGAGAATTTGATGCAACTTATCAAAAGAACATCTCAATACTAGATTCTCAAGTCATCGTGACAGGCAATCTTGATATATCAACTGAACTTGGAAATGTCAACAATTCAATCAGCAATGCCTTGGATAAGTTGGCAGAGAGCAACAGCAAGCTAGAGAAAGTTAATGTCAGACTAACCAGCACATCTGCTCTCATTACCTATATTGTTCTAACTGTCATTTCTCTAGTTTTCGGTGCACTTAGTCTGGGTTTAGCGTGTTACCTGATGTACAAACAGAAGGCGCAACAAAAGACCTTGCTATGGCTTGGGAATAATACCCTCGATCAGATGAGGGCCACTACAAGAATCTGA
>EU258639
ATGGGCTCCAAACCTTCTACCAGGATCACAGCACCTCTGATGCTGATCACCCGGATTATGCTGATATTGGGCTGTATCCGTCCGACAAGCTCTCTTGACGGCAGGCCTCTTGCAGCTGCAGGAATTGTAGTAACTGGAGATAAGGCAGTCAATGTATACACCTCGTCTCAGACGGGGTCAATCATAGTCAAGTTGCTCCCGAATATGCCCAGGGATAAGGAGGCGTGTGCGAAAGCCACATTGGAGGCATATAACAGAACATTGACTACTTTGCTCACTCCTCTTGGCGACTCCATCCGCAAGATCCAAGGGTCTGTGTCCACGTCTGGAGGAAGGAGACAAAAACGCTTTATAGGTGCTGTTATTGGCAGTGTAGCTCTTGGGGTCGCAACAGCGGCACAGATAACAGCAGCTGCGGCCCTAATACAAGCCAACCAGAATGCTGCCAACATCCTTCGGCTCAAGGAGAGCATTGCTGCAACCAATGAAGCTGTGCATGAAGTCACCGACGGATTATCACAACTATCAGTGGCAGTTGGGAAGATGCAGCAGTTTGTCAATGACCAGTTTAATAATACGGCGCGAGAATTGGACTGTATAAAAATCACACAACAGGTTGGTGTAGAACTCAACCTATACCTAACTGAATTGACTACAGTATTCGGGCCACAGATCACCTCCCCTGCATTAACTCAGCTGACCATCCAGGCACTTTATAATTTAGCTGGTGGCAATATGGATTACTTATTAACTAAGTTAGGTATAGGGAACAATCAACTCAGCTCATTAATTGGTAGCGGCCTGATCACTGGTTACCCTATACTGTATGATTCACAGACTCAACTCTTGGGCATACAAGTGAATTTGCCCTCAGTCGGGAACTTAAATAATATGCGTGCCACCTATTTGGAGACCTTATCTGTAAGTACAACCAAAGGATATGCCTCAGCACTTGTCCCGAAAGTAGTGACACAAGTCGGTTCTGTGATAGAAGAGCTTGACACCTCATACTGTATAGAGTCCGATCTGGATTTATATTGTACTAGAATAGTGACATTCCCCATGTCCCCAGGTATTTATTCCTGTTTGAGCGGCAACACATCAGCGTGCATGTACTCAAAGACTGAAGGCGCACTCACTACGCCGTATATGGCCCTTAAAGGCTCAGTTATTGCCAATTGTAAGATAACAACATGTAGATGTACAGACCCTCCTGGTATCATATCGCAAAATTATGGAGAAGCTGTATCCCTGATAGATAGACATTCGTGCAATGTCTTATCATTAGACGGGATAATTCTGAGGCTCAGTGGAGAATTTGATGCAACTTATCAAAAGAACATCTCAATACTAGATTCTCAAGTCATCGTGACAGGCAATCTTGATATATCAACTGAACTTGGAAATGTCAACAATTCAATCAGCAATGCCTTGGATAAGTTGGCAGAGAGCAACAGCAAGCTAGAGAAAGTTAATGTCAGACTAACCAGCACATCTGCTCTCATTACCTATATTGTTCTAACTGTCATTTCTCTAGTTTTCGGTGCACTTAGTCTGGGTTTAGCGTGTTACCTGATGTACAAACAGAAGGCGCAACAAAAGACCTTGCTATGGCTTGGGAATAATACCCTCGATCAGATGAGGGCCACTACAA--------
>FJ217666
ATGGGCTCCAAACCTTCTACCAGGATCCCAGCACCTCTGATGCTGATCACCCGGATCATGCTGACACTGGGCTGTATCCGTCCGACAAGCTCTCTTGACGGCAGGCCTCTTGCAGCTGCAGGAATTGTAGTAACTGGAGATAAGGCAGTCAATGTATACACCTCGTCTCAGACGGGGTCAATCATAGTCAAGTTGCTCCCGAATATGCCCAGGGATAAGGAGGCGTGTGCGAAAGCCCCATTGGAGGCATATAACAGAACACTGACTACTTTGCTCACTCCTCTTGGCGACTCCATCCGCAAGATTCAAGGGTCTGTGTCCACGTCTGGAGGAAGGAGACAAAAACGCTTTATAGGTGCTGTTATTGGCAGTGTAGCTCTTGGGGTCGCAACAGCGGCACAGATAACAGCAGCTGCGGCCCTAATACAAGCCAACCAGAATGCTGCCAACATCCTTCGGCTCAAGGAGAGCATTGCTGCAACCAATGAAGCTGTGCATGAAGTCACCGACGGATTATCACAACTATCAGTGGCAGTTGGGAAGATGCAGCAGTTTGTCAATGACCAGTTTAATAATACGGCGCGAGAATTAGACTGTATAAAAATCACACAACAGGTTGGTGTAGAACTCAACCTATACCTAACTGAATTGACTACAGTATTCGGGCCACAGATCACCTCCCCTGCATTAACTCAGCTGACCATCCAGGCACTTTATAATTTAGCTGGTGGCAATATGGATTACTTATTAACTAAGTTAGGTATAGGGAACAATCAACTCAGCTCATTAATTGGTAGTGGCCTGATCACTGGTTACCCTATACTGTATGATTCACAGACTCAACTCTTGGGCATACAAGTGAATTTGCCCTCAGTCGGGAACTTAAATAATATGCGTGCCACCTATTTGGAGACCTTATCTGTAAGTACAACCAAAGGATATGCCTCAGCACTTGTCCCGAAAGTAGTGACACAAGTCGGTTCTGTGATAGAAGAGCTTGACACCTCATATTGTATAGAGTCCGATCTGGATTTATATTGTACTAGAATAGTGACATTCCCCATGTCCCCAGGTATTTATTCCTGTTTGAGCGGCAACACATCAGCGTGCATGTACTCAAAGACTGAAGGCGCACTCACTACGCCGTATATGGCCCTTAAAGGCTCAGTTATTGCCAATTGTAAGATAACAACATGTAGATGTACAGACCCTCCTGGTATCATATCGCAAAATTATGGAGAAGCTGTATCCCTGATAGATAGACATTCGTGCAATGTCTTATCATTAGACGGGATAACTCTGAGGCTCAGTGGAGAATTTGATGCAACTTATCAAAAGAACGTCTCAATACTAGATTCTCAAGTCATCGTGACAGGCAATCTTGATATATCAACTGAACTTGGAAATGTCAACAATTCAATCAGCAATGCCTTGGATAAGTTGGCAGAAAGCAACAGCAAGCTAGAGAAAGTTAATGTCAGACTAACCAGCACATCTGCTCTCATTACCTATATTGTTCTAACTGTCATTTCTCTAGTTTTCGGTGCACTTAGTCTGGGTTTAGCGTGTTACCTGATGTACAAACAGAAGGCGCAACAAAAGACCTTGCTATGGCTTGGGAATAATACCCTCGATCAGATGAGAGCCACTACAAGAGCATGA
>EU702438
ATGGGCTCCAAACCTTCTACCAGGATCCCAACACCTCTGATGCTGATCACCCGGATCATGCTGACACTGGGCTGTATCCGTCCGACAAGCTCTCTTGACGGCAGGCCTCTTGCAGCTGCAGGAATTGTAGTAACTGGAGATAAGGCAGTCAATGTATACACCTCGTCTCAGACGGGGTCAATCATAGTCAAGTTGCTCCCGAATATGCCCAGGGATAAGGAGGCGTGTGCGAAAGCCCCATTGGAGGCATATAACAGAACACTGACTACTTTGCTCACTCCTCTTGGCGACTCCATCCGCAAGATTCAAGGGTCTGTGTCCACGTCTGGAGGAAGGAGACAAAAACGCTTTATAGGTGCTGTTATTGGCAGTGTAGCTCTTGGGGTCGCAACAGCGGCACAGATAACAGCAGCTGCGGCCCTAATACAAGCCAACCACAATGCTGCCAACATCCTTCGGCTCAAGGAGAGCATTGCTGCAACCAATGAAGCTGTGCATGAAGTCACCGACGGATTATCACAACTATCAGTGGCAGTTGGGAAGATGCAGCAGTTTGTCAATGACCAGTTTAATAATACGGCGCGAGAATTAGACTGTATAAAAATCACACAACAGGTTGGTGTAGAACTCAACCTATACCTAACTGAATTGACTACAGTATTCGGGCCACAGATCACCTCCCCTGCATTAACTCAGCTGACCATCCAGGCACTTTATAATTTAGCTGGTGGCAATATGGATTACTTATTAACTAAGTTAGGTATAGGGAACAATCAACTCAGCTCATTAATTGGTAGTGGCCTGATCACTGGTTACCCTATACTGTATGATTCACAGACTCAACTCTTGGGCATACAAGTGAATTTGCCCTCAGTCGGGAACTTAAATAATATGCGTGCCACCTATTTGGAGACCTTATCTGTAAGTACAACCAAAGGATATGCCTCAGCACTTGTCCCGAAAGTAGTGACACAAGTCGGTTCTGTGATAGAAGAGCTTGACACCTCATATTGTATAGAGTCCGATCTGGATTTATATTGTACTAGAATAGTGACATTCCCCATGTCCCCAGGTATTTATTCCTGTTTGAGCGGCAACACATCAGCGTGCATGTACTCAAAGACTGAAGGCGCACTCACTACGCCGTATATGGCCCTTAAAGGCTCAGTTATTGCCAATTGTAAGATAACAACATGTAGATGTACAGACCCTCCTGGTATCATATCGCAAAATTATGGAGAAGCTGTATCCCTGATAGATAGACATTCGTGCAATGTCTTATCATTAGACGGGATAACTCTGAGGCTCAGTGGAGAATTTGATGCAACTTATCAAAAGAACGTCTCAATACTAGATTCTCAAGTCATCGTGACAGGCAATCTTGATATATCAACTGAACTTGGAAATGTCAACAATTCAATCAGCAATGCCTTGGATAAGTTGGCAGAAAGCAACAGCAAGCTAGAGAAAGTTAATGTCAGACTAACCAGCACATCTGCTCTCATTACCTATATTGTTCTAACTGTCATTTCTCTAGTTTTCGGTGCACTTAGTCTGGGTTTAGCGTGTTACCTGATGTACAAACAGAAGGCGCAACAAAAGACCTTGCTATGGCTTGGGAATAATACCCTCGATCAGATGAGAGCCACTACAA--------
>FJ217665
ATGGGCTCCAAACCTTCTACCAGGATCCCAACACCTCTGATGCTGATCACCCGGATCATGCTGACACTGGGCTGTATCCGTCCGACAAGCTCTCTTGACGGCAGGCCTCTTGCAGCTGCAGGAATTGTAGTAACTGGAGATAAGGCAGTCAATGTATACACCTCGTCTCAGACGGGGTCAATCATAGTCAAGTTGCTCCCGAATATGCCCAGGGATAAGGAGGCGTGTGCGAAAGCCCCATTGGAGGCATATAACAGAACACTGACTACTTTGCTCACTCCTCTTGGCGACTCCATCCGCAAGATTCAAGGGTCTGTGTCCACGTCTGGAGGAAGGAGACAAAAACGCTTTATAGGTGCTGTTATTGGCAGTGTAGCTCTTGGGGTCGCAACAGCGGCACAGATAACAGCAGCTGCGGCCCTAATACAAGCCAACCACAATGCTGCCAACATCCTTCGGCTCAAGGAGAGCATTGCTGCAACCAATGAAGCTGTGCATGAAGTCACCGACGGATTATCACAACTATCAGTGGCAGTTGGGAAGATGCAGCAGTTTGTCAATGACCAGTTTAATAATACGGCGCGAGAATTAGACTGTATAAAAATCACACAACAGGTTGGTGTAGAACTCAACCTATACCTAACTGAATTGACTACAGTATTCGGGCCACAGATCACCTCCCCTGCATTAACTCAGCTGACCATCCAGGCACTTTATAATTTAGCTGGTGGCAATATGGATTACTTATTAACTAAGTTAGGTATAGGGAACAATCAACTCAGCTCATTAATTGGTAGTGGCCTGATCACTGGTTACCCTATACTGTATGATTCACAGACTCAACTCTTGGGCATACAAGTGAATTTGCCCTCAGTCGGGAACTTAAATAATATGCGTGCCACCTATTTGGAGACCTTATCTGTAAGTACAACCAAAGGATATGCCTCAGCACTTGTCCCGAAAGTAGTGACACAAGTCGGTTCTGTGATAGAAGAGCTTGACACCTCATATTGTATAGAGTCCGATCTGGATTTATATTGTACTAGAATAGTGACATTCCCCATGTCCCCAGGTATTTATTCCTGTTTGAGCGGCAACACATCAGCGTGCATGTACTCAAAGACTGAAGGCGCACTCACTACGCCGTATATGGCCCTTAAAGGCTCAGTTATTGCCAATTGTAAGATAACAACATGTAGATGTACAGACCCTCCTGGTATCATATCGCAAAATTATGGAGAAGCTGTATCCCTGATAGATAGACATTCGTGCAATGTCTTATCATTAGACGGGATAACTCTGAGGCTCAGTGGAGAATTTGATGCAACTTATCAAAAGAACGTCTCAATACTAGATTCTCAAGTCATCGTGACAGGCAATCTTGATATATCAACTGAACTTGGAAATGTCAACAATTCAATCAGCAATGCCTTGGATAAGTTGGCAGAAAGCAACAGCAAGCTAGAGAAAGTTAATGTCAGACTAACCAGCACATCTGCTCTCATTACCTATATTGTTCTAACTGTCATTTCTCTAGTTTTCGGTGCACTTAGTCTGGGTTTAGCGTGTTACCTGATGTACAAACAGAAGGCGCAACAAAAGACCTTGCTATGGCTTGGGAATAATACCCTCGATCAGATGAGAGCCACTACAAGAGCATGA
