# Supplementary material for: Evolutionary dynamics and transmission patterns of Newcastle disease virus in China through Bayesian phylogeographical analysis
Source: PLoS One. 2020 Sep 29;15(9):e0239809. doi: 10.1371/journal.pone.0239809 (PMC7523974; doi:10.1371/journal.pone.0239809)
Supplement: S1 Dataset — (ZIP) [file pone.0239809.s013.zip › S1 Dataset/HN gene_genotype VII.fasta]

>DQ485268
ATGGACCGCGCGGTTAACAGAGTCGTGCTAGAGAATGAGGAAAGAGAAGCAAAGAACACATGGCGCCTGGTTTTCCGGATCGCAGTCTTACTTTTGATGGTAATGACTCTAGCTATCTCTTCAGCTGCCCTGGCATACAGCACGGGGGCCAGTACGCCCCACGACCTCGCAGGCATATCGACTGTGATCTCCAAGACAGAAGGTAAGGTTACGTCTTTACTCAGTTCAAGTCAAGACGTGATAGATAGGATATATAAGCAGGTGGCTCTTGAATCCCCGCTAGCGCTACTAAACACTGGATCTATAATTATGAATGCAATAACCTCTCTTTCTTATCAAATCAACGGGGCTGCGAACAACAGCGGGTGTGGGGCGCCTGTTCATGACCCAGACTACATCGGGGGGATAGGCAAAGAACTCATAGTGGACGACATTAGTGATGTCACATCATTTTATCCTTCTGCGTATCAAGAACACTTGAATTTCATCCCGGCGCCTACTACAGGATCCGGTTGCACTCGGATACCCTCATTTGACATGAGCACCACTCACTACTGTTATACTCACAATGTGATATTATCTGGTTGCAGAGATCACTCACACTCACATCAATATTTAGCACTTGGTGTGCTTCGGACATCTGCAACAGGGAGGGTATTCTTTTCTACTCTGCGCTCCATCAATTTAGATGACACCCAAAATCGGAAGTCCTGCAGTGTGAGTGCAACCCCTTTAGGTTGTGATATGCTGTGCTCTAAGGTCACAGAGATTGAGGAGGAGGATTACAAGTCAGTTACCCCCACATCAATGGTGCACGGGAGGCTAGGGTTTGACGGTCAATACCATGAGAAGGACTTAGATACCACAGTCTTATTTAAGGATTGGGTGGCAAATTACCCAGGAGTGGGAGGAGGGTCTTTTATTGATGACCGTGTATGGTTCCCAGTTTACGGAGGGCTCAAACCCAATTCACCCAGTGACACTGCACAGGAAGGGAAATATGTAATATACAAGCGCCATAACAATACATGCCCCGATGGACAAGATTACCAAATTCGGATGGCTAAGTCTTCATATAAACCCGGGCGATTTGGTGGGGAGCGCGTACAGCAAGCCATCTTATCCATCAAAGTGTCAACATCCTTGGGTAAGGACCCGGTGCTGACTATTCCACCTAATACAATTACACTCATGGGAGCCGAAGGCAGAATTCTCACAGTGGGGACATCTCACTTCTTATATCAACGAGGGTCTTCATATTTCTCCCCTGCCTTATTATATCCCATGACAGTAAATAACAAAACAGCTACACTCCATAGTCCTTATACGTTTAATGCTTTTACTCGGCCAGGTAGTGTCCCTTGCCAGGCATCAGCAAGGTGCCCCAACTCATGCATCACTGGGGTCTATACGGATCCATATCCCTTAATCTTCCATAGGAATCATACCCTACGAGGGGTCTTCGGAACGATGCTTGATGACGAACAAGCAAGACTTAACCCCGTATCTGCAGTATTCGACGACATATCCCGCAGTCGTGTAACCCGGGTGAGTTCAAGCAACACCAAGGCGGCATACACGACATCGACATGTTTTAAAGTTGTCAAGACCAATAAAGTTTATTGTCTTAGTATTGCAGAAATATCCAATACCCTATTCGGGGAATTTAGGATTGTTCCCTTACTAGTTGAGATCCTCAAGGATGATAAGGTTTAA
>DQ485265
ATGGACCGCGCGGTTAACAGAGTCGTGCTAGAAAATGAGGAAAGAGAAGCAAAGAACACATGGCGCCTGGTTTTCCGGATCGCAGTCTTACTTTTGATGGTAATGACTCTAGCTATCTCTTCAGCTGCCCTGGCATACAGCACGGGGGCCAGTACGCCCCACGACCTAGCAGGCATATCGACTGTGATCTCCAAGACAGAAGATAAGGTTACGTCTTTACTCAGTTCAAGTCAAGACGTGATAGATAGGATATATAAGCAGGTGGCTCTTGAATCCCCGCTAGCGCTACTAAACACTGAATCTATAATTATGAATGCAATAACCTCTCTTTCTTATCAAATCAACGGGGCTGCGAATAACAGCGGGTGTGGGGCGCCTGTTCATGACCCAGACTACATCGGGGGGATAGGCAAAGAACTCATAGTGGACGACATTAGTGATGTCACATCATTTTATCCTTCTGCGTATCAAGAACACTTGAATTTCATCCCGGCGCCTACTACAGGATCCGGTTGCACTCGTATACCCTCATTTGACATGAGCACCACTCACTACTGTTATACTCACAATGTGATATTATCTGGGTGCAGAGATCACTCGCACTCACATCAATATTTAGCACTTGGTGTGTTTGGGACATCTGCAACAGGAAGGGTTTTTTTTTCTACCCTGCGCTCCATCAATTTAGATGACACCCAAAATCGGAAGTCCTGCAGTGTGAGTGCAACCCCTTTAGGTTGTGATATGCTGTGCTCTAAGGTCACAGAGATTGAGGAGGAGGATTACAAGTCAGTTACCCCCACATCAATGGTGCACGGGAGGCTAGGGTTTGACGGTCAATACCATGAGAAGGACTTAGATACCACAGTCTTATTTAAGGATTGGGTGGCAAATTACCCAGGAGTGGGAGGAGGGTCTTTTATTGATGACCGTGTATGGTTCCCAGTTTACGGAGGGCTCAAACCCAATTCACCCAGTGACACTGCACAGGAAGGGAAATATGTAATATACAAGCGCCATAACAATACATGCCCTGATGGACAAGATTACCAAATTCGGATGGCTAAGTCTTCATATAAACCCGGGCGATTTGGTGGGAAGCGCGTACAGCAAGCCATCTTATCCATCAAAGTGTCAACATCCTTGGGTAAGGACCCGGTGCTGACTATTCCACCTAATACAATTACACTCATGGGAGCCGAAGGCAGAATTCTCACAGTGGGGACATCTCACTTCTTATATCAACGAGGGTCTTCATATTTCTCCCCTGCCTTATTATATCCCATGACAGTAAATAACAAAACAGCTACACTCCATAGTCCTTATACGTTTAATGCTTTTACTCGGCCAGGTAGTGTCCCTTGCCAGGCATCAGCAAGGTGCCCCAACTCATGCATCACTGGGGTCTATACGGATCCATATCCCTTAATCTTCCATAGGAATCATACCCTACGAGGGGTCTTCGGAACGATGCTTGATGACGAACAAGCAAGACTTAACCCCGTATCTGCAGTATTCGACGACATATCCCGCAGTCGTGTAACCCGGGTGAGTTCAAGCAACACCAAGGCGGCATACACGACATCGACATGTTTTAAAGTTGTCAAGACCAATAAAGTTTATTGTCTTAGTATTGCAGAAATATCCAATACCCTATTCGGGGAATTTAGGATTGTTCCCTTACTAGTTGAGATCCTCAAGGATGATAAGGTTTAA
>JX193075
ATGGACCGCGCAGTTAACAGAGTCGTGCTAGAAAATGAGGAAAGAGAAGCAAAGAACACATGGCGCCTGGTTTTCCGGATCGCAGTCTTACTTTTGATGGTAATGACTCTAGCTATCTCTTCAGCTGCCCTGGCATACAGCACGGGGGCCAGTACGCCCCACGACCTAGCAGGCATATCGACTGTGATCTCCAAGACAGAAGATAAGGTTACGTCTTTACTCAGTTCAAGTCAAGACGTGATAGATAGGATATATAAGCAGGTGGCTCTTGAATCCCCGCTAGCGCTACTAAACACTGAATCTATAATTATGAATGCAATAACCTCTCTTTCTTATCAAATCAACGGGGCTGCGAATAACAGCGGGTGTGGGGCGCCTGTTCATGACCCAGACTACATCGGGGGGATAGGCAAAGAACTCATAGTGGACGACATTAGTGATGTCACATCATTTTATCCTTCTGCGTATCAAGAACACTTGAATTTCATCCCGGCGCCTACTACAGGATCCGGTTGCACTCGTATACCCTCATTTGACATGAGCACCACTCACTACTGTTATACTCACAATGTGATATTATCTGGTTGCAGAGATCACTCGCACTCACATCAATATTTAGCACTTGGTGTGCTTCGGACATCTGCAACAGGGAGGGTATTCTTTTCTACCCTGCGCTCCATCAATTTAGATGACACCCAAAATCGGAAGTCCTGCAGTGTGAGTGCAACCCCTTTAGGTTGTGATATGCTGTGCTCTAAGGTCACAGAGATTGAGGAGGAGGATTACAAGTCAGTTACCCCCACATCAATGGTGCACGGGAGGCTAGGGTTTGACGGTCAATACCATGAGAAGGACTTAGATACCACAGTCTTATTTAAGGATTGGGTGGCAAATTACCCAGGAGTGGGAGGAGGGTCTTTTATTGATGACCGTGTATGGTTCCCAGTTTACGGAGGGCTCAAACCCAATTCACCCAGTGACACTGCACAGGAAGGGAAATATGTAATATACAAGCGCCATAACAATACATGCCCTGATGGACAAGATTACCAAATTCGGATGGCTAAGTCTTCATATAAACCCGGGCGATTTGGTGGGAAGCGCGTACAGCAAGCCATCTTATCCATCAAAGTGTCAACATCCTTGGGTAAGGACCCGGTGCTGACTATTCCACCTAATACAATTACACTCATGGGAGCCGAAGGCAGAATTCTCACAGTGGGGACATCTCACTTCTTATATCAACGAGGGTCTTCATATTTCTCCCCTGCCTTATTATATCCCATGACAGTAAATAACAAAACAGCTACACTCCATAGTCCTTATACGTTTAATGCTTTTACTCGGCCAGGTAGTGTCCCTTGCCAGGCATCAGCAAGGTGCCCCAACTCATGCATCACTGGGGTCTATACGGATCCATATCCCTTAATCTTCCATAGGAATCATACCCTACGAGGGGTCTTCGGAACGATGCTTGATGACGAACAAGCAAGACTTAACCCCGTATCTGCAGTATTCGACGACATATCCCGCAGTCGTGTAACCCGGGTGAGTTCAAGCAACACCAAGGCAGCATACACGACATCGACATGTTTTAAAGCTGTCAAGACCAATAAAGTTTATTGTCTTAGTATTGCAGAAATATCCAATACCCTATTCGGGGAATTTAGGATTGTTCCCTTACTAGTTGAGATCCTCAAGGACGATAGGGTTTAA
>DQ234587
ATGGACCGCGCGGTTAACAGAGTCGTGCTAGAGAATGAGGAAAGGGAAGCAAAGAACACGTGGCGCCTGGTTTTCCGGATCGCAGTCTTACTTTTAATGGTAATGACTCTAGCTATCTCCGCAGCTGCCCTGGCATACAGCATGGGGGCCAGTGCGCCGTGCGACCTCGCAGGCATATCGACTGTGATCTCCAAGACAGAAGATAAGGTTACGTCTTTACTCAGTTCGAGTCAAGATGTGATAGATAGGATATATAAGCAGGTGGCTCTTGAATCTCCGCTGGCGCTACTAAACACTGAGTCTATAATTATGAATGCAATAACCTCTCTTTCCTATCAAATCAACGGGGCTGCGAATAAGAGCGGGTGTGGGGCGCCTGTTCATGACCCAGATTATATCGGGGGGATAGGCAAAGAACTCATAGTGGATGACATTAGTGATGTCACATCATTTTATCCTTCTGCATATCAAGAACACTTGAATTTCATCCCGGCACCTACTACAGGATCCGGTTGCACTCGGATACCCTCATTTGACATGAGCACCACTCACTACTGTTATACTCACAATGTGATATTATCAGGTTGCAGAGATCACTCACACTCACATCAATACTTAGCACTTGGTGTGCTTCGGACATCTGCAACAGGGAGGGTATTCTTTTCTACTCTGCGTTCCATCAATTTAGATGACACCCAAAATCGGAAGTCCTGCAGCGTGAGTGCAACCCCTTTAGGTTGCGATATGCTGTGCTCTAAAGTCACAGAGACTGAGGAAGAGGATTACAAGTCAGTTACCCCCACATCAATGGTGCATGGAAGGCTAGGGTTTGACGGTCAATACCATGAGAGAGACTTAGACACCACAGTTTTATTTAAGGATTGGGTGGCAAATTACCCAGGAGTGGGAGGAGGGTCTTTTATTGACGACCGCGTTTGGTTCCCAGTTTACGGAGGGCTCAAGCCCAATTCACCCAGTGACACTGCACAAGAAGGGAAATATGTAATATACAAGCGCCATAACAACACATGCCCCGATGAACAGGATTACCAAATTCGGATGGCTAAGTCTTCATATAAACCCGGGCGATTTGGTGGAAAGCGCGTACAGCAAGCCATCTTATCTATCAAAGTGTCAACATCTTTGGGTAAGGACCCAGTGCTGACTATTCCACCTAATACAATTACACTCATGGGGGCCGAAGGCAGAATTCTCACAGTAGGGACATCTCACTTTTTGTACCAACGAGGGTCTTCATATTTCTCCCCTGCCTTATTATATCCCATGACAGTGAATAACAAAACAGCTACACTTCATAGTCCTTATATGTTTAATGCCTTCACTCGGCCAGGTAGTGTCCCTTGCCAGGCATCAGCAAGATGCCCCAACTCATGCATCATTGGAGTCTATACTGATCCATATCCCTTAATCTTCCATAGGAATCATACCCTACGAGGGGTCTTCGGGACGATGCTTGATGATGAACAAGCAAGACTTAACCCCGTATCTGCAGTATTTGACAACATATCTCGCAGTCGTGTAACCCGGGTGAGTTCAAGCAGCACCAAAGCAGCATACACGACATCGACATGTTTTAAAGTTGTCAAGACCAATAAAGCTTATTGTCTGAGTATTGCAGAAATATCCAATACCCTATTCGGGGAATTTAGGATCGTTCCCTTACTAGTTGAGATCCTCAAGGATGATAGGGTTTAA
>KC542898
ATGGACCACGCGGTCAACAGAGTCGTGTTGGAGAATGAGGAAAGGGAAGCAAAGAACACATGGCGCCTGGTTTTCCGGATCGCAGTCTTACTTTTAATGGTAATGACTCTAGCTATCTCCGCAGCTACCCTGGCATACAGTATGGGGGCCAGTACGCCGCGCGACCTAGCAGGCATATCGACTGTGATCTCTAAGACAGAAGATAAGGTTACGTCTTTACTCAGTTCGAGTCAAGATGTGATAGATAGGATATATAAGCAGGTGGCTCTTGAATCCCCGCTGGCGCTACTAAACACTGAATCTACAATTATGAATGCAATAACCTCTCTTTCTTATCAAATTAACGGGGCTGCGAACAATAGTGGATGTGGGGCACCTGTTCATGACCCGGATTATATCGGGGGGATAGGCAAAGAACTCATAGTGGACGACATCAGTGATGTCACATCATTTTATCCCTCTGCATATCAAGAACACTTGAATTTCATCCCGGCGCCTACTACAGGGTCCGGTTGCACTCGGATACCCTCGTTTGACATGAGCACCACCCATTATTGTTATACTCACAATGTGATACTATCCGGTTGCAGAGATCACTCACACTCATATCAATATTTAGCACTTGGTGTGCTTCGGACATCTGCAACAGGGAGGGTATTCTTTTCTACTCTGCGCTCCATCAATTTAGATGACACCCAAAATCGGAAGTCCTGCAGTGTGAGTGCAACCCCTCTAGGTTGTGATATGCTATGCTCTAAGGTCACAGGGACAGAAGAGGAGGATTACAAGTCAGTTGTCCCCACATCAATGGTGCATGGAAGGCTAGGGTTTGACGGTCAATACCATGAGAAGGACTTAGACACCACGGTCTTATTTAAGGATTGGGTGGCAAATTACCCAGGAGTGGGAGGAGGGTCTTTTATTAATGATCGTGTATGGTTCCCAGTTTACGGAGGGCTCAAGCCCAATTCACCCAGTGACATTGCACAAGAAGGGAAGTATGTAATATACAAGCGCCATAACAACACATGCCCCGATAAACAAGATTACCAAATTCGGATGGCTAAGTCTTCATATAAACCCGGGCGGTTTGGTGGAAAGCGCGTACAGCAAGCCATCTTATCCATCAAAGTGTCAACATCCTTGGGTAAGGACCCGGTGCTGACTATTCCACCTAATACAATCACACTCATGGGAGCCGAAGGCAGAATCCTCACAGTAGGGACATCTCACTTCTTGTACCAACGAGGGTCTTCATATTTCTCCCCTGCCTTATTATATCCCATGACAGTAAATAACAAAACGGCTACGCTCCATAGTCCTTATACGTTTAATGCTTTCACTCGGCCAGGTAGTGTCCCTTGCCAGGCATCAGCAAGATGCCCCAACTCATGCATCACTGGGGTCTATACTGATCCATATCCCTTAATCTTCCATAGGAATCATACTCTACGAGGGGTCTTCGGAACGATGCTTGATGATGAACAAGCGAGACTTAACCCCGTATCTGCAGTATTTGACAACATATCCCGCAGTCGTGTCACCCGGGTGAGTTCAAGCAGCACCAAGGCAGCATACACGACTTCGACATGTTTTAAAGTCGTCAAGACCAATAAAGCTTATTGTCTTAGTATTGCAGAAATATCCAATACCCTATTCGGGGAATTTAGAATCGTTCCTTTATTAGTTGAGATCCTCAAGGATGGTAGAGTTTAA
>KC542900
ATGGACCACGCGGTCAACAGAGTCGTGCTGGAGAATGAGGAAAGGGAAGCAAAGAACACATGGCGACTGGTTTTCCGGATCGCAGTCTTACTTTTAATGGTAATGACTCTAGCTATCTCCGCAGCTGCCCTGGCATACAGTATGGGGGCCAGTACGCCGCACGACCTAGCAGGCATATCGACTGTGATCTCTAAGACAGAAGATAAGGTTACGTCTTTACTCGGTTCGAGTCAAGATGTGATAGATAGGATATATAAGCAGGTGGCTCTTGAATCCCCGCTGGCGCTACTAAACACTGAATCTACAATTATGAATGCAATAACCTCTCTTTCTTATCAAATTAACGGGGCTGCGAACAATAGTGGATGTGGGGCGCCTGTTCATGACCCGGATTATATCGGGGGGATAGGTAAAGAACTCATAGTGGACGACATCAGTGATGTCACATCATTTTATCCCTCTGCATATCAAGAACACTTGAATTTCATCCCGGCGCCTACTACAGGGTCCGGTTGCACTCGGATACCCTCATTTGACATGAGCACCACCCATTATTGTTATACTCACAATGTGATACTATCCGGTTGCAGAGATCACTCACACTCACATCAATACTTAGCCCTTGGTGTGCTTCGGACATCTGCAACAGGGAGGGTATTCTTCTCTACTCTGCGCTCCATTAATTTAGATGACACCCAAAATCGGAAGTCCTGCAGTGTGAGTGCAACCCCTCTAGGTTGTGATATGCTATGCTCTAAGGTCACAGGGACAGAAGAGGAGGATTACAAGTCAGTTACCCCCACATCAATGGTGCATGGAAGGCTAGGGTTTGATGGTCAATACCATGAGAAGGACTTAGACACCACGGTCTTATTTAAGGATTGGGTGGCAAATTACCCAGGAGTGGGAGGAGGGTCTTTTATTAACGACCGTGTATGGTTCCCAGTTTACGGAGGGCTCAAACCCAATTCACCCAGCGACACTGCACAAGAAGGGAAGTATGTAATATACAAGCGCCATAACAACACATGCCCCGATAAACAAGATTACCAAATTCGGATGGCTAAGTCTTCATATAAACCCGGGCGATTTGGTGGAAAGCGCGTACAGCAAGCCATCTTATCCATCAAAGTGTCAACATCCTTGGGTAAGGACCCGGTGCTGACTATTCCACCTAATACAATCACACTCATGGGAGCCGAAGGCAGAATCCTCACAGTGGGGACATCTCACTTCTTGTACCAACGAGGGTCTTCATATTTCTCCCCTGCCTTATTATATCCCATGACAGTAAATAACAAAACGGCTACGCTCCATAGTCCTTATACGTTTAATGCTTTCACTCGGCCGGGTAGTGTCCCTTGCCAGGCATCAGCAAGATGCCCCAACTCATGCATCACTGGGGTCTATACTGATCCATATCCCTTAATATTCCATAAGAATCATACTCTACGAGGGGTTTTCGGGACGATGCTTGATGATGAACAAGCGAGACTTAACCCCGTATCTGCAGTATTTGACAACATATCCCGCAGTCGTGTCACCCGGGTGAGTTCAAGCAGCACCAAGGCAGCATACACGACTTCGACATGTTTTAAAGTCGTCAAGACCAATAAAGCTTATTGTCTGAGTATTGCAGAAATATCCAATACCCTATTCGGGGAATTTAGAATCGTTCCCCTATTAGTTGAGATCCTCAAGGATGATAGAGTTTAA
>KC542901
ATGGACCACGCGGTCAACAGAGTCGTGCTGGAGAATGAGGAAAGGGAAGCAAAGAACACATGGCGACTGGTTTTCCGGATCGCAGTCTTACTTTTAATGGTAATGACTCTAGCTATCTCCGCAGCTGCCCTGGCATACAGTATGGGGGCCAGTACGCCGCACGACCTAGCAGGCATATCGACTGTGATCTCTAAGACAGAAGATAAGGTTACGTCTTTACTCGGTTCGAGTCAAGATGTGATAGATAGGATATATAAGCAGGTGGCTCTTGAATCCCCGCTGGCGCTACTAAACACTGAATCTACAATTATGAATGCAATAACCTCTCTTTCTTATCAAATTAACGGGGCTGCGAACAATAGTGGATGTGGGGCGCCTGTTCATGACCCGGATTATATCGGGGGGATAGGTAAAGAACTCATAGTGGACGACATCAGTGATGTCACATCATTTTATCCCTCTGCATATCAAGAACACTTGAATTTCATCCCGGCGCCTACTACAGGGTCCGGTTGCACTCGGATACCCTCATTTGACATGAGCACCACCCATTATTGTTATACTCACAATGTGATACTATCCGGTTGCAGAGATCACTCACACTCACATCAATACTTAGCCCTTGGTGTGCTTCGGACATCTGCAACAGGGAGGGTATTCTTTTCTACTCTGCGCTCCATTAATTTAGATGACACCCAAAATCGGAAGTCCTGCAGTGTGAGTGCAACCCCTTTAGGTTGTGATATGCTATGCTCTAAGGTCACAGGGACAGAAGAGGAGGATTACAAGTCAGTTACCCCCACATCAATGGTGCATGGAAGGCTAGGGTTTGATGGTCAATACCATGAGAAGGACTTAGACACCACGGTCTTATTTAAGGATTGGGTGGCAAATTACCCAGGAGTGGGAGGAGGGTCTTTTATTAACGACCGTGTATGGTTCCCAGTTTACGGAGGGCTCAAACCCAATTCACCCAGCGACACTGCACAAGAAGGGAAGTATGTAATATACAAGCGCCATAACAACACATGCCCCGATAAACAAGATTACCAAATTCGGATGGCTAAGTCTTCATATAAACCCGGGCGATTTGGTGGAAAGCGCGTACAGCAAGCCATCTTATCCATCAAAGTGTCAACATCCTTGGGTAAGGACCCGGTGCTGACTATTCCACCTAATACAATCACACTCATGGGAGCCGAAGGCAGAATCCTCACAGTGGGGACATCTCACTTCTTGTACCAACGAGGGTCTTCATATTTCTCCCCTGCCTTATTATATCCCATGACAGTAAATAACAAAACGGCTACGCTCCATAGTCCTTATACGTTTAATGCTTTCACTCGGCCGGGTAGTGTCCCTTGCCAGGCATCAGCAAGATGCCCCAACTCATGCATCACTGGGGTCTATACTGATCCATATCCCTTAATATTCCATAAGAATCATACTCTACGAGGGGTTTTCGGGACGATGCTTGATGATGAACAAGCGAGACTTAACCCCGTATCTGCAGTATTTGACAACATATCCCGCAGTCGTGTCACCCGGGTGAGTTCAAGCAGCACCAAGGCAGCATACACGACTTCGACATGTTTTAAAGTCGTCAAGACCAATAAAGCTTACTGTCTGAGTATTGCAGAAATATCCAATACCCTATTCGGGGAATTTAGAATCGTTCCCCTATTAGTTGAGATCCTCAAGGATGATAGAGTTTAA
>KJ528559
ATGGACCGCGCGGTTAACAGAGTCGTGCTAGAGAATGAGGAGAGAGAAGCAAAGAACACATGGCGATTGGTTTTCCGGATCGCAGTCTTACTTTTAATGGTAATGACTCTAGCTATCTCCGCAGCTGCCCTGGCATATAGCTCGGAGGCCAGTACGCCGCACGACCTCGCAGGTATATCGACTGTGATCTCTAAGACAGAAGATAAGGTTACGTCTTTACTCAGTTCAAGTCAAGATGTGATAGATAGGATATATAAGCAGGTGGCTCTTGAATCCCCGCTGGCGCTACTAAACACTGAATCCATAATTATGAATGCAATAACCTCTCTTTCTTATCAAATCAACGGGGCTGCGAACAATAGCGGATGTGGGGCGCCTGTTCATGACCCAGATTATATTGGGGGGATAGGCAAAGAACTTATAGTGGACGACATTAGTGATGTCACATCATTTTATCCTTCTGCATATCAAGAACACTTGAATTTTATCCCGGCGCCTACTACAGGATCCGGTTGCACTCGGATACCCTCATTTGACATGAGCACCACTCATTACTGTTATACTCACAATGTGATATTATCCGGTTGCAGAGATCACTCACACTCACACCAATACTTAGCACTTGGTGTGCTTCGGACATCTGCAACAGGGAGGGTATTCTTTTCTACTCTGCACTCCATCAATTTAGATGACACCCAAAATCGGAAGTCCTGCAGTGTGAGTGCAACCCCTTTAGGTTGTGATATGCTGTGCTCTAAGGTCACAGAGATTGAAGAGGAGGATTACAAGTCAATTACCCCCACATCAATGGTACACGGAAGGCTAGGGTTTGACGGTCAATACCATGAGAAGGACTTAGACACCACAGTCTTATTTAAGGATTGGGTGGCAAATTACCCAGGAGTGGGAGGAGGGTCTTTTATTGACGACCGTGTATGGTTCCCGGTTTATGGGGGGCTAAAACCCAATTCACCCAGTGACACTGCACAAGAAGGGAAATATGTAATATACAAGCGCTATAACGACACATGCCCCGATGAACAAGATTACCAAATTCGGATGGCTAAGTCTTCATATAAACCCCGGCGATTTGGTGGAAAGCGCGTACAGCAAGCCATCTTATCCATCAAGGTGTCAACATCCTTGGGTAAGGACCCGGTACTGACTATTCCACCTAATACAATTACACTCATGGGAGCAGAAGGCAGAATCCTCACAGTAGGGACATCTCACTTCTTGTACCAACGAGGGTCTTCATATTTCTCCCCTGCCTTATTATATCCCATGACAGTAAATAACAAAACAGCTACACTCCATAGTCCATATACGTTTAATGCTTTCACTCGGCCAGGTAGTGTCCCTTGCCAGGCATCAGCGAGATGCCCCAACTCATGCATCACTGGGGTCTATACTGATCCATATCCTTTAATCTTCCATAGGAATCATACCCTACGAGGGGTCTTCGGGACGATGCTTGATGATGAACAAGCGAGACTTAACCCCGTATCTGCAGTATTCGACAGCATATCCCGCAGTCGTGTAACCCGGGTGAGTTCAAGCAGCACCGAGGCAGCATGCACGACATCAACATGTTTTAAAGTTGTCAAGACCAATAAAGCTTATTGTCTTAGTATTGCAGAAATATCCAATACCCTATTCGGGGAATTTAGGATCGTTCCCTTACTAGTTGAGATCCTCAAGGATGATAGAGCTTAA
>DQ659677
ATGGACCGCGCGGTTAACAGAGTCGTGCTAGAGAATGAGGAGAGAGAAGCAAAGAACACATGGCGATTGGTTTTCCGGATCGCAGTCTTACTTTTAATGGTAATGACTCTAGCTATCTCCGCAGCTGCCCTGGCATATAGCTCGGAGGCCAGTACGCCGCACGACCTCGCAGGTATATCGACTGTGATCTCTAAGACAGAAGATAAGGTTACGTCTTTACTCAGTTCAAGTCAAGATGTGATAGATAGGATATATAAGCAGGTGGCTCTTGAATCCCCGCTGGCGCTACTAAACACTGAATCCATAATTATGAATGCAATAACCTCTCTTTCTTATCAAATCAACGGGGCTGCGAACAATAGCGGATGTGGGGTGCCTGTTCATGACCCAGATTATATTGGGGGGATAGGCAAAGAATTTATAGTGGACGACATTAGTGATGTCACATCATTTTATCCTTCTGCATATCAAGAACACTTGAATTTTATCCCGGCGCCTACTACAGGATCCGGTTGCACTCGGATACCCTCATTTGACATGAGCACCACTCATTACTGTTATACTCACAATGTGATATTATCCGGTTGCAGAGATCACTCACACTCACACCAATACTTAGCACTTGGTGTGCTTCGGACATCTGCAACAGGGAGGGTATTCTTTTCTACTCTGCGCTCCATCAATTTAGATGACACCCAAAATCGGAAGTCCTGCAGTGTGAGTGCAACCCCTTTGGGTTGTGATATGCTGTGCTCTAAGGTCACAGAGATTGAAGAGGAGGATTACAAGTCAATTACCCCCACATCAATGGTGCACGGAAGGCTAGGGTTTGACGGTCAATACCATGAGAAGGACTTAGACACCACAGTCTTATTTAAGGATTGGGTGGCAAATTACCCAGGAGTGGGAGGAGGGTCTTTTATTGACGACCGTGTATGGTTCCCGGTTTATGGGGGGCTAAAACCCAATTCACCCAGTGACACTGCACAAGAAGGGAAATATGTAATATACAAGCGCTATAACGACACATGCCCCGATGAACAAGATTACCAAATTCGGATGGCTAAGTCTTCATATAAACCCCGGCGATTTGGTGGAAAGCGCGTACAGCAAGCCATCTTATCCATCAAGGTGTCAACATCCTTGGGTAAGGACCCGGTACTGACTATTCCACCTAATACAATTACACTCATGGGAGCAGAAGGCAGAATCCTCACAGTAGGGACATCTCACTTCTTGTACCAACGAGGGTCTTCATATTTCTCCCCTGCCTTATTATATCCCATGACAGTAAATAACAAAACAGCTACACTCCATAGTCCTTATACGTTTAATGCTTTCACTCGGCCAGGTAGTGTCCCCTGCCAGGCATCAGCGAGATGCCCCAACTCATGTATCACTGGGGTCTATACTGATCCATATCCTTTAATCTTCCATAGGAATCATACCCTACGAGGGGTCTTCGGGACGATGCTTGATGATGAACAAGCGAGACTTAACCCCGTATCTGCAGTATTCGACAGCATATCCCGCAGTCGTGTAACCCGGGTGAGTTCAAGCAGCACCAAGGCAGCATACACGACATCAACATGTTTTAAAGTTGTCAAGACCAATAAAGCTTATTGTCTTAGTATTGCAGAAATATCCAATACCCTATTCGGGGAATTTAGGATCGTTCCCTTACTAGTTGAGATCCTCAAGGATGATAGAGTTTAA
>KJ607169
ATGGACCGCGCGGTTAACAGAGTCGTGCTAGAGAATGAGGAGAGAGAAGCAAAGAACACATGGCGATTGGTTTTCCGGATCGCAGTCTTACTTTTAATGGTAATGACTCTAGCTATCTCCGCAGCTGCCCTGGCATATAGCTCGGAGGCCAGTACGCCGCACGACCTCGCAGGTATATCGACTGTGATCTCTAAGACAGAAGATAAGGTTACGTCTTTACTCAGTTCAAGTCAAGATGTGATAGATAGGATATATAAGCAGGTGGCTCTTGAATCCCCGCTGGCGCTACTAAACACTGAATCCATAATTATGAATGCAATAACCTCTCTTTCTTATCAAATCAACGGGGCTGCGAACAATAGCGGATGTGGGGTGCCTGTTCATGACCCAGATTATATTGGGGGGATAGGCAAAGAACTTATAGTGGACGACATTAGTGATGTCACATCATTTTATCCTTCTGCATATCAAGAACACTTGAATTTTATCCCGGCGCCTACTACAGGATCCGGTTGCACTCGGATACCCTCATTTGACATGAGCACCACTCATTACTGTTATACTCACAATGTGATATTATCCGGTTGCAGAGATCACTCACACTCACACCAATACTTAGCACTTGGTGTGCTTCGGACATCTGCAACAGGGAGGGTATTCTTTTCTACTCTGCGCTCCATCAATTTAGATGACACCCAAAATCGGAAGTCCTGCAGTGTGAGTGCAACCCCTTTAGGTTGTGATATGCTGTGCTCTAAGGTCACAGAGATTGAAGAGGAGGATTACAAGTCAATTACCCCCACATCAATGGTGCACGGAAGGCTAGGGTTTGACGGTCAATACCATGAGAAGGACTTAGACACCACAGTCTTATTTAAGGATTGGGTGGCAAATTACCCAGGAGTGGGAGGAGGGTCTTTTATTGACGACCGTGTATGGTTCCCGGTTTATGGGGGGCTAAAACCCAATTCACCCAGTGACACTGCACAAGAAGGGAAATATGTAATATACAAGCGCTATAACGACACATGCCCCGATGAACAAGATTACCAAATTCGGATGGCTAAGTCTTCATATAAACCCCGGCGATTTGGTGGAAAGCGCGTACAGCAAGCCATCTTATCCATCAAGGTGTCAACATCCTTGGGTAAGGACCCGGTACTGACTATTCCACCTAATACAATTACACTCATGGGAGCAGAAGGCAGAATCCTCACAGTAGGGACATCTCACTTCTTGTACCAACGAGGGTCTTCATATTTCTCCCCTGCCTTATTATATCCCATGACAGTAAATAACAAAACAGCTACACTCCATAGTCCTTATACGTTTAATGCTTTCACTCGGCCAGGTAGTGTCCCTTGCCAGGCATCAGCGAGATGCCCCAACTCATGCATCACTGGGGTCTATACTGATCCATATCCTTTAATCTTCCATAGGAATCATACCCTACGAGGGGTCTTCGGGACGATGCTTGATGATGAACAAGCGAGACTTAACCCCGTATCTGCAGTATTCGACAGCATATCCCGCAGTCGTGTAACCCGGGTGAGTTCAAGCAGCACCAAGGCAGCATACACGACATCAACATGTTTTAAAGTTGTCAAGACCAATAAAGCTTATTGTCTTAGTATTGCAGAAATATCCAATACCCTATTCGGGGAATTTAGGATCGTTCCCTTACTAGTTGAGATCCTCAAGGATGATAGAGCTTAA
>DQ485229
ATGGACCGCGCGGTTAACAGAGTCGTGCTGGAGAATGAGGAAAGAGAAGCAAAGAACACATGGCGCCTGGTTTTCCGGATCGCAGTCTTACTTTTAATGGTAATGACTCTAGCTATCTCCACGGCTGCTCTGGCATACAGTACGGGGGCCAGTACGCCGCACGACCTCGCAGGCATATCGACTGTGATCTCCAAGACAGAAGATAAGGTTACGTCTTTACTCAGTTCAAGTCAAGATGTGATAGATAGGATATACAAGCAGGTGGCTCTTGAATCCCCGCTGGCGCTACTAAACACTGAATCTATAATTATGAATGCAATAACCTCTCTTTCTTATCAAATTAACGGGGCTGCGAATAATAGCGGATGTGGGGCGCCTGTTCATGACCCAGACTATATCGGGGGGATAGGCAAAGAACTCATAGTGGATGACATCAGTGATGTCACATCATTTTATCCTTCTGCATATCAAGAACACTTGAATTTCATCCCAGCGCCTACTACGGGATCCGGTTGCACTCGGATACCCTCATTTGATATGAGCACCACCCATTATTGTTATACTCACAATGTGATACTATCCGGTTGCAGAGATCACTCACACTCACATCAATACTTAGCACTTGGTGTGCTTCGGACATCTGCAACAGGGAGGGTATTCTTTTCTACTCTGCGCTCCATCAATTTAGATGACACCCAAAATCGGAAGTCCTGCAGTGTGAGTGCAACCCCTTTAGGTTGTGATATGCTGTGCTCCAAGGTCACAGAGACTGAAGAGGAGGATTACAAGTCAGTTGCCCCAACATCAATGGTGCACGGAAGGCTAGGGTTTGACGGTCAATATCATGAGAAGGACTTAGACACCACGGTCTTATTCAAGGATTGGGTGGCAAATTACCCAGGGGTGGGAGGAGGGTCTTTTATTGACGACCGTGTATGGTTCCCAGTTTACGGAGGGCTCAAACCCAATTCACCCAGTGACGCTGCACAAGAAGGGAAATATGTAATATACAAGCGCCATAACAACACATGCCCCGACGGACAAGATTACCAGATTCGGATGGCTAAGTCTTCATATAAACCCGGGCGATTTGGTGGAAAGCGCGTACAGCAAGCCATCTTATCCATCAAAGTGTCAACGTCCTTGGGCAAGGACCCGGTGCTGACTATTCCACCTAATACAATCACACTTATGGGAGCCGAAGGCAGAATTCTCACAGTAGGGACATCTCACTTCTTGTACCAACGAGGGTCTTCATATTTCTCCCCTGCCTTATTATATCCCATGACAGTAAATAACAAAACGGCTACACTCCATAGTCCTTATACGTTTAATGCTTTCACTCGGCCAGGTAGTGTCCCCTGCCAGGCATCAGCAAGATGCCCCAACTCATGCGTCACTGGGGTCTATACTGATCCATATCCCTTAATCTTCCATAGGAATCACACTCTACGAGGGGTCTTCGGGACGATGCTTGATGATGAACAAGCGAGACTTAACCCCGTATCTGCAGTATTCGACAACATATCCCGCAGTCGTGTCACCCGGGTGAGTTCAAGCAGCACCAAGGCAGCATACACGACATCGACATGTTTTAAGGTTGTCAAGACCAATAAAGCTTATTGTCTTAGTATTGCAGAAATATCCAATACCCTATTCGGGGAATTTAGGATCGTTCCCTTACTAGTTGAGATCCTCAAGGATGATAAGGTTTAA
>KC542902
ATGGACCGCGTGGTTAACAGAGTCGTGCTGGAGAATGAGGAAAGAGAAGCAAAGAACACATGGCGCCAGATTTTCCGGATCGCAGTCTTACTTTTAATGGTAATGACTCTAGCTATCTCCGCAGCTGCCCTGGCACACAGTATGGGGGCCAGTACGCCGCACGACCTCGCAGGCATATCGACTGTGATCTCTAAGACAGAAGATAAGGTTACGTCTTTACTCAGTTCGAGTCAAGATGTGATAGATAGGATATACAAGCAGGTGGCTCTTGAATCCCCGCTGGCGCTACTAAACACTGAATCTATAATTATGAATGCAATAACCTCTCTTTCTTATCAAATTAACGGGGCTGCGAACAATAGCGGATGTGGGGCGCCTGTCCATGACCCAGATTATATCGGGGGGATAGGCAAAGAACTCATAGTGGACGACATCAGTGATGTCACATCATTTTATCCTTCTGCATATCAAGAACACTTGAATTTCATCCCGGCGCCTACCACAGGATCCGGTTGCACTCGGATACCCTCATTTGACATGAGCACCACCCATTATTGTTATACTCACAATGTGATACTATCCGGTTGCAGAGATCACTCACACTCACACCAATATTTAGCACTTGGTGTGCTTCGGACATCTGCAACAGGGAGGGTATTCTTTTCTACTCTGCGCTCCATCAACTTAGATGACACCCAAAACCGGAAGTCCTGCAGTGTGAGTGCAACCCCTTTAGGTTGTGATATGCTGTGCTCTAAGGTCACAGGGACTGAAGAGGAAGATTACAAGTCAGTTGCCCCCACGTCAATGGTGCACGGAAGGCTAGGGTTTGACGGTCAATACCATGAGAAGGACTTAGACACCACGGTCTTGTTTAAGGATTGGGTGGCAAATTACCCAGGAGCGGGAGGAGGGTCTTTTATTGACGACCGTGTATGGTTCCCAGTTTACGGAGGGCTCAAACCCAATTCACCCAGTGACACTGCACAAGAAGGGAAATATGTAATATACAAGCGCTATAACAACACATGCCCCGATGAACAAGATCACCAAATTCGGATGGCTAAGTCTTCATATAAACCCGGGCGATTTGGTGGAAAACGCGTACAACAAGCCATCTTATCCATCAAAGTGTCAACATCCTTGGGTAAGGACCCGGTGCTGACTATTCCACCTAATACAATCACGCTCATGGGAGCCGAAGGCAGAATCCTCACAGTAGGGACATCTCACTTCTTGTATCAACGAGGGTCTTCATATTTCTCTCCTGCCTTATTATATCCCATGACAGTAAATAACAAAACAGCTACACTCTATAGTCCTTATACGTTTAATGCCTTCACTCGGCCGGGTAGTGTCCCTTGCCAGGCATCAGCAAGATGCCCCAACTCATGCATCACTGGGGTCTATACTGATCCATATCCCTTAATCTTCCATAAGAATCATACTCTACGAGGGGTCTTCGGGACGATGCTTGATGATGAACAAGCGAGACTTAACCCCGTATCTGCAATATTCGACAACATATCCCGCAGTCGTGTCACCCGGGTGAGTTCAAGCAGCACCAAGGCAGCATACACGACATCGACATGTTTTAAAGTTGTCAAGACCAATAAAGCTTATTGTCTTAGTATTGCAGAAATATCCAATACCCTATTCGGGGAATTTAGGATCGTTCCCTTATTAGTTGAGATCCTCAAGGATGATAGAGTTTAA
>GU573806
ATGGACCGCGTGGTTAACAGAGTCGTGCTGGAGAATGAGGAAAGAGAAGCAAAGAACACATGGCGCCAGATTTTCCGGATCGCAGTCTTACTTTTAATGGTAATGACTCTAGCTATCTCCGCAGCTGCCCTGGCATACAGTACGGGGGCCAGTACGCCGCACGACCTCGCAGGCATATCGACTGTGATCTCTAAGACAGAAGAGAAGGTTACGTCTTTACTCAGTTCGAGTCAAGATGTGATAGATAGGATATACAAGCAGGTGGCTCTTGAATCCCCGCTGGCGCTACTAAACACTAAATCTATAATTATGAATGCAATAACCTCTCTTTCTTATCAAATTAACGGGGCTGCGAACAATAGCGGATGTGGGGCGCCTGTTCATGACCCAGATTATATCGGGGGGATAGGCAAAGAACTCATAGTGGACGACATCAGTGATGTCACATCATTTTATCCTTCTGCGTACCAAGAACACTTGAATTTCATCCCGGCGCCTACTACAGGATCCGGTTGCACTCGGATACCCTCATTCGACATGAGCACCACCCATTATTGTTATACTCACAATGTGATACTATCCGGTTGCAGAGATCACTCACACTCACATCAATATTTAGCACTTGGTGTGCTTCGGACATCTGCAACAGGGAGGGTATTCTTTTTCTCTCTGCGCTCCATCAACTTAGATGACACCCAAAACCGGAAGTCCTGCAGTGTGAGTGCAACCCCTTTAGGTTGTGATATGCTGTGCTCTAAGGTCACAGGGACTGAAGAGGAGGATCACAAGTCAGTTGCCCCCACGTCAATGGTGCACGGAAGGCTAGGGTTTGACGGTCAATACCATGAGAAGGACTTAGACACCACGGTCTTGTTTAAGGATTGGGTGGCAAATTACCCAGGAGCAGGAGGAGGGTCTTTTATTGACGACCGTGTATGGTTCCCAGTTTACGGAGGGCTCAAACCCAATTCACCCAGTGACACTGCACAAGAAGGGAAATATGTAATATACAAGCGCCATAACAACACATGCCCCGATGAACAAGATTACCAAATTCGGATGGCTAAGTCTTCATATAAACCCGGGCGATTTGGTGGAAAGCGCGTACAACAAGCCATCTTATCCATCAAAGTGTCAACATCCTTGGGTAAGGACCCGGTGCTGACTATTCCACCTAATACAATCACACTCATGGGAGCCGAAGGCAGAATCCTCACAGTAGGGACATCTCCCTTCTTGTATCAACGAGGGTCTTCATATTTCTCTCCTGCCTTATTATATCCCATGACAGTAAATAACAAAACGGCTACACTCCATAGTCCTTATACGTTTAATGCTTTCACTCGGCCGGGTAGTGTCCCTTGCCAGGCATCAGCAAGATGCCCCAACTCATGCATTACTGGGGTCTATACTGATCCATATCCCTTAATCTTCCATAAGAATCATACTCTACGAGGGGTCTTCGGGACGATGCTTGATGATGAACAAGCGAGACTTAACCCCGTATCTGCAGTATTCGACAACATATCCCGCAGTCGTGTCACCCGGGTGAGTTCAAGCAGCACCAAGGCAGCATACACGACATCGACGTGTTTTAAAGTTGTCAAGACCAATAAAGCTTATTGTCTTAGTATTGCAGAAATATCCAATACCCTATTCGGGGAATTTAGGATCGTTCCCTTATTAGTTGAGATCCTCAAGGATGATAGAGTTTAA
>GU573794
ATGGACCGCGTGGTTAACAGAGTCGTGCTGGAGAATGAGGAAAGAGAAGCAAAGAACACATGGCGCCAGATTTTCCGGATCGCAGTCTTACTTTTAATGGTAATGACTCTAGCTATCTCCGCAGCTGCCCTGGCATACAGTACGGGGGCCAGTACGCCGCACGACCTCGCAGGCATATCGACTGTGATCTCTAAGACAGAAGAGAAGGTTACGTCTTTACTCAGTTCGAGTCAAGATGTGATAGATAGGATATACAAGCAGGTGGCTCTTGAATCCCCGCTGGCGCTACTAAACACTAAATCTATAATTATGAATGCAATAACCTCTCTTTCTTATCAAATTAACGGGGCTGCGAACAATAGCGGATGTGGGGCGCCTGTTCATGACCCAGATTATATCGGGGGGATAGGCAAAGAACTCATAGTGGACGACATCAGTGATGTCACATCATTTTATCCTTCTGCGTACCAAGAACACTTGAATTTCATCCCGGCGCCTACTACAGGATCCGGTTGCACTCGGATACCCTCATTCGACATGAGCACCACCCATTATTGTTATACTCACAATGTGATACTATCCGGTTGCAGAGATCACTCACACTCACATCAATATTTAGCACTTGGTGTGCTTCGGACATCTGCAACAGGGAGGGTATTCTTTTCTACTCTGCGCTCCATCAACTTAGATGACACCCAAAACCGGAAGTCCTGCAGTGTGAGTGCAACCCCTTTAGGTTGTGATATGCTGTGCTCTAAGGTCACAGGGACTGAAGAGGAGGATTACAAGTCAGTTGCCCCCACGTCAATGGTGCACGGAAGGCTAGGGTTTGACGGTCAATACCATGAGAAGGACTTAGACACCACGGTCTTGTTTAAGGATTGGGTGGCATATTACCCAGGAGCAGGAGGAGGGTCTTTTATTGACGACCGTGTATGGTTCCCAGTTTACGGAGGGCTCAAACCCAATTCACCCAGTGACACTGCACAAGAAGGGAAATATGTAATATACAAGCGCCATAACAACACATGCCCCGATGAACAAGATTACCAAATTCGGATGGCTAAGTCTTCATATAAACCCGGGCGATTTGGTGGAAAGCGCGTACAACAAGCCATCTTATCCATCAAAGTGTCAACATCCTTGGGTAAGGACCCGGTGCTGACTATTCCACCTAATACAATCACACTCATGGGAGCCGAAGGCAGAATCCTCACAGTAGGGACATCTCACTTCTTGTATCAACGAGGGTCTTCATATTTCTCTCCTGCCTTATTATATCCCATGACAGTAAATAACAAAACGGCTACACTCCATAGTCCTTATACGTTTAATGCTTTCACTCGGCCGGGTAGTGTCCCTTGCCAGGCATCAGCAAGATGCCCCAACTCATGCATTACTGGGGTCTATACTGATCCATATCCCTTAATCTTCCATAAGAATCATACTCTACGAGGGGTCTTCGGGACGATGCTTGATGATGAACAAGCGAGACTTAACCCCGTATCTGCAGTATTCGACAACATATCCCGCAGTCGTGTCACCCGGGTGAGTTCAAGCAGCACCAAGGCAGCATACACGACATCGACGTGTTTTAAAGTTGTCAAGACCAATAAAGCTTATTGTCTTAGTATTGCAGAAATATCCAATACCCTATTCGGGGAATTTAGGATCGTTCCCTTATTAGTTGAGATCCTCAAGGATGATAGAGTTTAA
>GU573801
ATGGACCGTGTAGTTAGCAGAGTCGTGCTGGAGAATGAGGAAAGAGAAGCAAAGAACACATGGCGCCAGATTTTCCGGATCGCAGTCTTACTTTTAATGGTAATGACTCTAGCTATCTCCGCAGCTGCCCTGGCATACAGTACGGGGGCCAGTACGCCGCTCGACCTCGCAGGCATATCGACTGGGATCTCTAAGACAGAAGAGAAGGTTACGTCTTTACTCAGTTCGAGTCAAGATGTGATAGATAGGATATACAAGCAGGTGGCTCTTGAATCCCCGCTGGCGCTACTAAACACTAAATCTATAATTACGAATGCAATAACCTCTCTTTCTTATCAAATTAACGGGGCTGCGAACAATAGCGGATGTGGGGCGCCTGTTCATGACCCAGATTATATCGGGGGGATAGGCAAAGAACTCATAGTGGACGACATCAGTGATGTCACATCATTTTATCCTTCTGCGTACCAAGAACACTTGAATTTCATCCCGGCGCCTACTACAGGATCCGGTTGCACTCGGATACCCTCATTCGACATGAGCACCACCCATTATTGTTATACTCACAATGTGATACTATCCGGTTGCAGAGATCACTCACACTCACATCAATATTTAGCACTTGGTGTGCTTCGGACATCTGCAACAGGGAGGGTATTCTTTTCTACTCTGCGCTCCATCAACTTAGATGACACCCAAAACCGGAAGTCCTGCAGTGTGAGTGCAACCCCTTTAGGTTGTGATATGCTGTGCTCTAAGGTCACAGGGACTGAAGAGGAGGATTACAAGTCAGTTGCCCCCACGTCAATGGTGCACGGAAGGCTAGGGTTCGACGGTCAATACCATGAGAAGGACTTAGACACCACGGTCTTGTTTAAGGATTGGGTGGCAAATTACCCAGGAGCAGGAGGAGGGTCTTTTATTGACGACCGTGTATGGTTCCCAGTTTACGGAGGGCTCAAACCCAATTCACCCAGTGACACTGCACAAGAAGGGAAATATGTAATATACAAGCGCCATAACAACACATGCCCCGATGAACAAGATTACCAAATTCGGATGGCTAAGTCTTCATATAAACCCGGGCGATTTGGTGGAAAGCGCGTACAACAAGCCATCTTATCCATCAAAGTGTCAACATCCTTGGGTAAGGACCCGGTGCTGACTATTCCACCTAATACAATCACACTCATGGGAGCCGAAGGCAGAATCCTCACAGTAGGGACATCTCACTTCTTGTATCAACGAGGGTCTTCATATTTCTCTCCTGCCTTATTATATCCCATGACAGTAAATAACAAAACGGCTACACTCCATAGTCCTTATACGTTTAATGCTTTCACTCGGCCGGGTAGTGTCCCTTGCCAGGCATCAGCAAGATGCCCCAACTCATGCATTACTGGGGTCTATACTGATCCATATCCCTTAATCTTCCATAAGAATCATACTCTACGAGGGGTCTTCGGGACGATGCTTGATGATGAACAAGCGAGACTTAACCCCGTATCTGCAGTATTCGACAACATATCCCGCAGTCGTGTCACCCGGGTGAGTTCAAGCAGCACCAAGGCAGCATACACGACATCGACGTGTTTTAAAGTTGTCAAGACCAATAAAGCTTATTGTCTTAGTATTGCAGAAATATCCAATACCCTATTCGGGGAATTTAGGATCGTTCCCTTATTAGTTGAGATCCTCAAGGATGATAGAGTTTAA
>GU573795
ATGGACCGTGTAGTTAGCAGAGTCGTGCTGGAGAATGAGGAAAGAGAAGCAAAGAACACATGGCGCCAGATTTTCCGGATCGCAGTCTTACTTTTAATGGTAATGACTCTAGCTATCTCCGCAGCTGCCCTGGCATACAGTACGGGGGCCAGTACGCCGCACGACCTCGCAGGCATATCGACTGTGATCTCTAAGACAGAAGAGAAGGTTACGTCTTTACTCAGTTCGAGTCAAGATGTGATAGATAGGATATACAAGCAGGTGGCTCTTGAATCCCCGCTGGCGCTACTAAACACTAAATCTATAATTATGAATGCAATAACCTCTCTTTCTTATCAAATTAACGGGGCTGCGAACAATAGCGGATGTGGGGCGCCTGTTCATGACCCAGATTATATCGGGGGGATAGGCAAAGAACTCATAGTGGACGACATCAGTGATGTCACATCATTTTATCCTTCTGCGTACCAAGAACACTTGAATTTCATCCCGGCGCCTACTACAGGATCCGGTTGCACTCGGATACCCTCATTCGACATGAGCACCACCCATTATTGTTATACTCACAATGTGATACTATCCGGTTGCAGAGATCACTCACACTCACATCAATATTTAGCACTTGGTGTGCTTCGGACATCTGCAACAGGGAGGGTATTCTTTTCTACTCTGCGCTCCATCAACTTAGATGACACCCAAAACCGGAAGTCCTGCAGTGTGAGTGCAACCCCTTTAGGTTGTGATATGCTGTGCTCTAAGGTCACAGGGACTGAAGAGGAGGATTACAAGTCAGTTGCCCCCACGTCAATGGTGCACGGAAGGCTAGGGTTTGACGGTCAATACCATGAGAAGGACTTAGACACCACGGTCTTGTTTAAGGATTGGGTGGCAAATTACCCAGGAGCAGGAGGAGGGTCTTTTATTGACGACCGTGTATGGTTCCCAGTTTACGGAGGGCTCAAACCCAATTCACCCAGTGACACTGCACAAGAAGGGAAATATGTAATATACAAGCGCCATAACAACACATGCCCCGATGAACAAGATTACCAAATTCGGATGGCTAAGTCTTCATATAAACCCGGGCGATTTGGTGGAAAGCGCGTACAACAAGCCATCTTATCCATCAAAGTGTCAACATCCTTGGGTAAGGACCCGGTGCTGACTATTCCACCTAATACAATCACACTCATGGGAGCCGAAGGCAGAATCCTCACAGTAGGGACATCTCACTTCTTGTATCAACGAGGGTCTTCATATTTCTCTCCTGCCTTATTATATCCCATGACAGTAAATAACAAAACGGCTACACTCCATAGTCCTTATACGTTTAATGCTTTCACTCGGCCGGGTAGTGTCCCTTGCCAGGCATCAGCAAGATGCCCCAACTCATGCATTACTGGGGTCTATACTGATCCATATCCCTTAATCTTCCATAAGAATCATACTCTACGAGGGGTCTTCGGGACGATGCTTGATGATGAACAAGCGAGACTTAACCCCGTATCTGCAGTATTCGACAACATATCCCGCAGTCGTGTCACCCGGGTGAGTTCAAGCAGCACCAAGGCAGCATACACGACATCGACGTGTTTTAAAGTTGTCAAGACCAATAAAGCTTATTGTCTTAGTATTGCAGAAATATCCAATACCCTATTCGGGGAATTTAGGATCGTTCCCTTATTAGTTGAGATCCTCAAGGATGATAGAGTTTAA
>FJ754271
ATGGATCGCGCGGTTAATAGAGTCGTGCTGGAGAATGAGGAAAGAGAAGCAAAGAACACATGGCGCCTGGTTTTCCGGATCGCAGTCTTACTTTTAATGGTAATGACTCTAGCTATCTCCGCAGCTGCCCTGGCATACAGCACGGGGGCCAGTACGCCGCACGATCTCGCAGGCATATCAACTGTGGTCTCCAAGACAGAAGATAAGGTTACGTCTTTACTCAGTTCAAGTCAAGATGTGATAGATAGGATATACAAGCAGGTGGCTCTTGAATCCCCGCTGGCGCTACTAAACACTGAATCTATAATTATGAATGCAATAACTTCTCTTTCTTATCAAATTAACGGGGCTGCGAACAATAGCGGATGTGGGGTGCCTGTTCATGACCCAGATTATAACGGGGGGATAGGCAAAGAACTCATAGTGGATGACATCAGTGACGTCACATCATTTTATCCTTCTGCATATCAAGAACACTTGAATTTCATCCCAGCGCCTACTACAGGATCCGGTTGCACTCGGATACCCTCATTTGACATGAGCACCACCCATTATTGTTATACTCACAATGTGATACTATCTGGTTGCAGAGATCACTCACACTCGCATCAATACTTAGCACTTGGTGTGCTTCGGACATCTGCGACAGGGAGGGTATTCTTTTCTACTCTGCGCTCCATCAATTTAGATGACACCCAAAATCGGAAGTCCTGCAGTGTGAGTGCGACCCCTTTAGGTTGTGATATGCTGTGCTCTAAGGTCACAGGGACTGAAGAGGAGGATTACAAGTCAGTTGCCCCCACATCAATGGTGCACGGAAGGCTAGGGTTTGACGGTCAATACCATGAGAAGGACTTAGACACCACGGCCCTATTTAAGGATTGGGTGGCAAATTACCCGGGAGTGGGAGGAGGGTCTTCTATTGACGACCGTGTATGGTTCCCAGTTTACGGAGGGCTCAAACCCAACTCACCCAGTGACACTGCACAAGAAGGGAAATATGTAATATACAAGCGCCATAACAACACATGCCCCGATGAACAAGATTACCAAATTCGGATGGCTAAGTCTTCATATAAACCCGGGCGATTTGGTGGAAAGCGCGTACAGCAAGCCATCCTATCCATCAAAGTGTCAACATCTTTGGGTAAGGACCCGGTGCTGACTATTCCACCTAATACAATCACACTCATGGGAGCCGAAGGCAGAATCCTCACAGTAGGGACATCTCACTTCTTGTACCAACGAGGGTCTTCATATTTCTCCCCTGCCTTATTATATCCCATGACAGTAAATAACAAAACGGCTACACTCCATAGTCCCTATACGTTTAATGCTTTCACTCGGCCAGGTAGTGTCCCTTGCCAGGCATCAGCAAGATGCCCCAACTCATGCATCACCGGGGTCTATACTGATCCATATCCCTTAATCTTCTATAGGAATCATACTCTACGAGGGGTCTTCGGGACGATGCTTGATGATGAACAAGCGAGACTTAACCCCGTATCTGCAGTATTCGACAACATATCCCGCGGTCGTGTCACCCGGGTGAGTTCAAGCAGCACCAAGGCAGCATACACGACATCGACATGTTTTAAAGTTGTCAAGACCAATAAAGCTTATTGTCTTAGTATTGCAGAAATATCCAATACCCTATTCGGGGAATTTAGGATCGTTCCCTTACTAGTTGAGATCCTCAAGGATGATAGAGTTTAA
>GU573802
ATGGACCGCGCGGTTAACAGAGTCGTGCTGGAGAATGAGGAAAGAGAAGCAAAGAACACATGGCGCCTGGTTTTCCGGATCGCAGTCTTACTTTTAATGGTAATGACTCTAGCTATCTCCGCAGCTGCCCTGGCATACAGTATGGAGGCCAGTACGCCGCACGACCTTGCAGGCATATCGACTGTGATCTCTAAGACAGAAGATAAGGTTACGTCTTTACTCAGTTCGAGTCAAGATGTGATAGATAGGATATACAAGCAGGTGGCTCTTGAATCCCCGCTGGCGCTACTAAACACTGAATCTACAATTATGAATGCAATAACCTCTCTTTCTTATCTAATTAACGGGGCTGCGAACAATAGCGGATGTGGGGCGCCTGTTCATGACCCAGATTATATCGGGGGGATAGGCAAAGAACTCATAGTGGACGACATCAGTGATGTCACATCGTTTTATCCTTCTGCATATCAAGAACACCTGAATTTCATCCCGGCGCCTACTACAGGATCCGGTTGCACTCGGATACCCTCATTTGACATGAGCACCACCCATTATTGTTATACTCACAATGTAATACTATCCGGTTGCAGAGATCACTCACACTCACATCAATACTTAGCGCTTGGTGTGCTTCGGACATCTGCAACAGGGAGGGTATTCTTCTCTACTCTGCGCTCCATCAATTTAGATGATACCCAAAATCGGAAGTCCTGCAGTGTGAGTGCAACCCCTTTAGGTTGTGATATGCTGTGCTCTAAAGTCACAGGGACTGAAGAGGAGGATTACAAGTCAGCTGCCCCAACATCAATGGTGCACGGAAGGCTAGGGTTTGACGGTCAATACCATGAGAAGGACTTAGACACCACAGTCTTATTTAAGGATTGGGTGGCAAATTACCCAGGAGTGGGAGGAGGGTCTTTTATTGACGACCGTGTATGGTTCCCAGTTTACGGAGGGCTCAAACCCAATTCACCCAGTGACTCTGCACAAGAAGGGAAATATGTAATATGCAAGCGCCATAACAACACATGCCCCGATGGACAAGATTACCAAATTCGGATGGCTAAGTCTTCATATAAACCCGGGCGATTTGGTGGAAAGCGCGTACAGCAAGCCATCCTAGCCATCAAAGTGTCAACATCCCTGGGTAAGGACCCGGTGCTGACTATTCCACCTAATACAATCACACTCATGGGAGCCGAAGGCAGAATCCTCACAGTAGGGACATCTCACTTCTTGTACCAACGAGGGTCTTCATATTTCTCCCCTGCCTTATTATATCCCATGACAGTAAATAACAAAACGGCTACACTCCATAGTCCTTACACGTTTAATGCTTTCACTCGGCCAGGTAGTGTCCCTTGCCAGGCATCAGCAAGATGCCCCAACTCATGCATCACTGGGGTCTATACCGATCCATATCCCTTAATCTTCCATAGGAATCATACTCTACGAGGGGTCTTCGGGACGATGCTTGATGATGAGCAAGCGAGGCTTAACCCCGTATCTGCGGTATTTGACAACATATCTCGCAGTCGTGTCACTCGGGTGAGTTCAAGCAGCACCAAGGCAGCATACACGACATCGACATGTTTTAAAGTTGTCAAGACCAATAAAGCTTATTGTCTTAGTATCGCAGAAATATCCAATACCCTATTCGGGGAATTCAGGATCGTTCCCTTATTAGTTGAGATCCTCAAGGATGATAGAGTTTAA
>GQ245839
ATGGACCGCACGGTTAGCAGAGTCGTGCTGGAGAATGAGGAAAGAGAAGCAAAGAACACATGGCGCCTGGTTTTCCGGATTGCAGTCTTACTTTTAATGGTAATGACTCTAGCTATCTCCGCAGCTGCCCTGGCATACAGTATGGAGGCCAGTACGCCGCACGACCTTGCAGGCATATCGACTGCGATCTCTAAGACAGAAGATAAGGTTACGTCTTTACACAGTTCGAGTCAAGATGTGATAGATAGGATATACAAGCAGGTGGCTCTTGAATCCCCGCTGGCGCTACTAAACACTGAATCTACAATTATGAATGCAATAACCTCTCTTTCTTATCAAATTAACGGGGCTGCGAACAATAGCGGATGTGGGGCGCCTGTTCATGACCCAGATTATATCGGGGGGATAGGCAAAAAACTCATAGTGGACGACATCAGTGATGTCACATCATTTTATCCTTCTGCATATCAAGAACACCTGAATTTCATCCCGGCACCTACTACAGGATCCGGTTGCACTCGGATACCCTCATTTGACATGAGCACCACCCATTATTGTTATACTCACAATGTAATACTATCCGGTTGCAGAGATCATTCACACTCACATCAATACTTAGCGCTTGGTGTGCTTCGGACATCTGCAACAGGGAGGGTATTCTTCTCTACTCTGCGCTCCATCAATTTAGATGATACCCAAAATCGGAAGTCCTGCAGTGTGAGTGCAACCCCTTTAGGTTGTGATATGCTGTGCTCTAAGGTCACAGGGACTGAAGAGGAGGATTACAAGTCAGCTGCCCCAACATCAATGGTGCACGGAAGGCTAGGGTTTGACGGTCAATACCATGAGAAGGACTTAGACACCACGGTCTTATTTAAGGATTGGGTGGCAAATTACCCAGGAGTGGGAGGAGGGTCTTTTATTGACGACCGTGTATGGTTCCCAGTTTACGGAGGGCTCAAACCCAATTCACCCAGTGACACTGCACAAGAAGGGAAATATGTAATATACAAGCGCCATAACAACACATGCCCCGATGGACAAGATTACCAAATTCGGATGGCTAAGTCTTCATATAAACCCAGGCGATTTGGTGGAAAGCGCGTACAGCAAGCCATATTATCCATCAAAGTGTCAACATCCTTAGGTAAGGACCCGGTGCTGACTATTCCACCTAATACAATCACACTCATGGGAGCCGAAGGCAGAATCCTCACAGTAGGGACATCTCACTTCTTGTACCAACGAGGGTCTTCATATTTCTCCCCTGCCTTATTATATCCCATGACAGTAAATAACAAAACGGCTACACTCCATAGTCCTTATACGCTTAATGCTTTCACTCGGCCAGGTAGTGTCCCTTGCCAGGCATCAGCAAGATGCCCCAACTCATGCATCACTGGGGTCTATACTGATCCATATCCCTTAATCTTCTATAAGAATCATACTCTACGAGGGGTCTTTGGGACGATGCTTGATGATGAACAAGCGAGACTTAACCCCGTATCTGCAGTATTCGACAACATATCCCGCAGTCGTGTCACCCGGGTGAGTTCAAGCAGCACCAAGGCAGCATACACGACATCGACATGTGTTAAAGTTGTCAAGACCAATAAAGTTTACTGTCTTAGTGTTGCAGAGATATCCAATACCCTATTCGGGGAATTTAGGATCGTTCCCTTATTAGTTGAGATCCTCAAGGATGATAGAGTTTAA
>HM748950
ATGGACCGCGCGGTCAACAGAGTCGTGCTGGAGAATGAGGAAAGAGAAGCAAAGAACACATGGCGCCTGGTTTTCCGGATCGCAGTCTTACTTTTAATGGTAATGACTCTAGCTATCTCCGCAGCTGCCCTGGCATACAGCATGGAGGCCAGTACGCCGCACGATCTTGCAGGCATATCGACTGTGATCTCTAAGACAGAAGATAAGGTTACGTCTTTACTCAGCTTGAGTCAAGATGTGATAGATAGGATATACAAGCAGGTGGCTCTTGAATCCCCGCTGGCGCTACTAAACACTGAATCTACAATTATGAATGCAATAACCTCTCTTTCTTATCAAATTAACGGGGCTGCGAACAATAGCGGATGTGGGGCGCCTGTTCATGACCCAGATTATATCGGGGGGATAGGCAAAGAACTCATAGTGGACGACATCGGTGATGTCACATCATTCTATCCTTCTGCATATCAAGAACACCTGAATTTCGTCCCGGCGCCTACTACAGGATCCGGTTGCACTCGGATACCCTCATTTGACATGAGCACCACCCATTATTGTTATACTCACAATGTAATACTATCCGGTTGCAGAGATCACTCACACTCACATCAATACTTAGCGCTTGGTGTGCTTCGGACATCTGCAACAGGGAGGGTATTCTTCTCTACTCTGCGCTCCATCAATTTAGATGATACCCAAAATCGGAAGTCCTGCAGTGTGAGTGCAACCCCTTTAGGTTGTGATATGCTGTGCTCCAAGGTCACAGGGACTGAAGAGGAGGATTACAAGTCAGCTGCCCCAACATCAATGGTGCACGGAAGGCTAGGGTTCGACGGTCAATACCATGAGAAGGACTTAGACACCACGGTCTTATTTAAGGATTGGGTGGCAAATTACCCAGGAGTGGGAGGAGGGTCTTTTATTAACGACCGTGTATGGTTCCCAGTTTACGGAGGGCTCAAACCCGATTCACCCAGTGACACTGCACAAAAAGGGAAATATGTAATATACAAGCGCCATAACAACACATGCCCCGATGGACAAGATTACCAAATTCGGATGGCTAAGTCTTCATATAAACCCGGGCGATTTGGTGGAAAGCGCGTACAGCAAGCCATATTATCTATCAAAGTGTCAACATCCTTGGGTAAGGACCCGGTGCTGACTATTCCACCTAATACAATCACACTCATGGGAGCCGAAGGCAGAATCCTCACGGTAGGGACATCTCACTTCTTGTACCAACGAGGGTCTTCATATTTCTCCCCTGCCTTATTATATCCCATGACAGTAAATAACAAAACGGCTACACTCCATAGTCCTTATACGTTTAATGCTTTCACTCGGCCAGGTAGTGTCCCTTGCCAGGCATCAGCAAGATGCCCCAATTCATGCATCACTGGGGTTTATACTGATCCATACCCCTTAATCTTCTATAGGAATCATACTCTACGAGGGGTCTTTGGGACGATGCTTGATGATGAACAAGCGAGACTTAACCCCGTATCTGCAGTATTCGACAACATATCCCGCAGTCGTGTCACCCGGGTGAGTTCAAGCAGCACCAAGGCAGCATACACGACATCGACATGTTTTAAAGTTGTCAAGACCAATAAAGCTTATTGTCTTAGTATTGCAGAGATATCCAATACCCTATTCGGGGAATTTAGGATCGTTCCCTTACTAGTTGAGATCCTCAAGGATGATAGAGTTTAA
>KJ600785
ATGGACCGCGCGGTTAACAGAGTCATGCTGGAGAATGAGGAAAGAGAAGCAAAGAACACATGGCGCCTGGTTTTCCGGATCGCAGTCTTACTTTTAATGGTAATGACTCTAGCTATCTCCGCAGCTGCCCTGGCATACAGTATGGAGGCCAGTACGCCGCACGATCTTGCAGGCATATCGACTGTGATCTCTAAGACAGAAGATAAGGTTACGTCTTTACTCAGCTCGAGTCAAGATGTGATAGATAGGATATACAAGCAGGTGGCTCTTGAATCCCCGCTGGCGCTACTAAACACTGAATCTACAATTATGAATGCAATAACCTCTCTTTCTTATCAAATTAACGGGGCTGCGAACAATAGCGGATGTGGGGCGCCTGTTCATGACCCAGATTATATCGGGGGGATAGGCAAAGAACTCATAGTGGACGACATCAGTGATGTCACATCATTCTATCCTTCTGCATATCAAGAACACCTGAATTTCATCCCGGCGCCTACTACAGGATCCGGTTGCACTCGGATACCCTCATTTGACATGAGCACCACCCATTATTGTTATACTCACAATGTAATACTATCCGGTTGCAGAGATCACTCACACTCACATCAATACTTAGCGCTTGGTGTGCTTCGGACATCTGCAACAGGGAGGGTATTCTTCTCTACTCTGCGCTCCATCAATTTAGATGATACCCAAAATCGGAAGTCCTGCAGTGTGAGTGCAACCCCTTTAGGTTGTGATATGCTGTGCTCCAAGGTCACAGGGACTGAAGAGGAGGATTACAAGTCAGCTGCCCCAACATCAATGGTGCACGGAAGGCTAGGGTTCGACGGTCAATACCATGAGAAGGACTTAGACACCACGGTCTTATTTAAGGATTGGGTGGCAAATTACCCAGGAGTGGGAGGAGGGTCTTTTATTAACGACCGTGTATGGTTCCCAGTTTACGGAGGGCTCAAACCCGATTCACCCAGTGACACTGCACAAAAAGGGAAATATGTAATATACAAGCGCCATAACAACACATGCCCCGATGGACAAGATTACCAAATTCGGATGGCTAAGTCTTCATATAAACCCGGGCGATTTGGTGGAAAGCGCGTACAGCAAGCCATATTATCTATCAAAGTGTCAACATCCTTGGGTAAGGACCCGGTGCTGACTATTCCACCTAATACAATCACACTCATGGGAGCCGAAGGCAGAATCCTCACGGTAGGGACATCTCACTTCTTGTACCAACGAGGGTCTTCATATTTCTCCCCTGCCTTATTATATCCCATGACAGTAAATAACAAAACGGCTACACTCCATAGTCCTTATACGTTTAATGCTTTCACTCGGCCAGGTAGTGTCCCTTGCCAGGCATCAGCAAGATGCCCCAATTCATGCATCACTGGGGTTTATACTGATCCATACCCTTTAATCTTCTATAGGAATCATACTCTACGAGGGGTCTTTGGGACGATGCTTGATGATGAACAAGCGAGACTTAACCCCGTATCTGCAGTATTCGACAACATATCCCGCAGTCGTATCACCCGGGTGAGTTCAAGCAGCACCAAGGCAGCATACACGACATCGACATGTTTTAAAGTTGTCAAGACCAATAAAGCTTATTGTCTTAGTATTGCAGAGATATCCAATACCCTATTCGGGGAATTTAGGATCGTTCCCTTACTAGTTGAGATCCTCAAGGATGATAGAGTTTAA
>KJ184633
ATGGACCGCGCGGTTAACAGAGTCGTGCTGGAGAATGAGGAAAGAGAAGCAAAGAACACATGGCGCCTGGTTTTCCGGATCGCAGTCTTACTTTTAATGGTAATGACTCTAGCTATCTCCGCAGCTGCCCTGGCATACAGTATGGAGGCCAGTACGCCGCACGATCTTGCAGGCATATCGACTGTGATCTCTAAGACAGAAGATAAGGTTACGTCTTTACTCAGCTTGAGTCAAGATGTGATAGATAGGATATACAAGCAGGTGGCTCTTGAATCCCCGCTGGCGCTACTAAACACTGAGTCTACAATTATGAATGCAATAACCTCTCTTTCTTATCAAATTAACGGGGCTGCGAACAATAGCGGATGTGGGGCGCCTGTTCATGACCCAGATTATATCGGGGGGATAGGCAAAGAACTCATAGTGGACGACATCAGTGATGTCACATCATTCTATCCTTCTGCATATCAAGAACACCTGAATTTCATCCCGGCGCCTACTACAGGATCCGGTTGCACTCGGATACCCTCATTTGACATGAGCACCACCCATTATTGTTATACTCACAATGTAATACTATCCGGTTGCAGAGATCACTCACACTCACATCAATACTTAGCGCTTGGTGTGCTTCGGACATCTGCAACAGGGAGGGTATTCTTCTCTACTCTGCGCTCCATCAATTTAGATGATACCCAAAATCGGAAGTCCTGCAGTGTGAGTGCAACCCCTTTAGGTTGTGATATGCTGTGCTCCAAGGTCACAGGGACTGAAGAGGAGGATTACAAGTCAGCTGCCCCAACATCAATGGTGCACGGAAGGCTAGGGTTCGACGGTCAATACCATGAGAAGGACTTAGACACCACGGTCTTATTTAAGGATTGGGTGGCAAATTACCCAGGAGTGGGAGGAGGGTCTTTTATTAACGACCGTGTATGGTTCCCAGTTTACGGAGGGCTCAAACCCGATTCACCCAGTGACACTGCACAAAAAGGGAAATATGTAATATACAAGCGCCATAACAACACATGCCCCGATGGACAAGATTACCAAATTCGGATGGCTAAGTCTTCATATAAACCCGGGCGATTTGGTGGAAAGCGCGTACAGCAAGCCATATTATCTATCAAAGTGTCAACATCCTTGGGTAAGGACCCGGTGCTGACTATTCCACCTAATACAATCACACTCATGGGAGCCGAAGGCAGAATCCTCACGGTAGGGACATCTCACTTCTTGTACCAACGAGGGTCTTCATATTTCTCCCCTGCCTTATTATATCCCATGGCAGTAAATAACAAAACGGCTACACTCCATAGTCCTTATACGTTTAATGCTTTCACTCGGCCAGGTAGTGTCCCTTGCCAGGCATCAGCAAGATGCCCCAATTCATGCATCACTGGGGTTTATACTGATCCATACCCCTTAATCTTCTATAGGAATCATACTCTACGAGGGGTCTTTGGGACGATGCTTGATGATGAACAAGCGAGACTTAACCCCGTATCTGCAGTATTCGACAACATATCCCGCAGTCGTGTCACCCGGGTGAGTTCAAGCAGCACCAAGGCAGCATACACGACATCGACATGTTTTAAAGTTGTCAAGACCAATAAAGCTTATTGTCTTAGTATTGCAGAGATATCCAATACCCTATTCGGGGAATTTAGGATCGTTCCCTTACTAGTTGAGATCCTCAAGGATGATAGAGTTTAA
>DQ234581
ATGGACCGCGCGGTTAACAGAGTCGTGCTGGAGAATGAGGAAAGAGAAGCAAAGAACACATGGCGCCTGGTTTTCCGGATCGCAGCCTTACTTTTAATGGTAATGACTCTAGCTATCTCCGCAGCTGCCTTGGCATACAGTATGGAGGCCAGTACGCCGCACGACCTCGCAGGCATATCGACTGTGATCTCTAAGACAGAAGATAAGGTTACGTCTTTACTCAGTTCGAGTCAAGATGTGATAGATAGGATATACAAGCAGGTGGCTCCTGAATCCCCGCTGGCGCTACTAAACACTGAATCTACAATTATGAATGCAATAACCTCTCTTTCTTATCAAATTAACGGGGCTGCGAACAATAGCGGATGTGGGGTGCCTGTTCATGACCCAGATTATATCGGGGGGATAGGCAAAGAACTCATAGTGGACGACATCAGTGATGTCACATCATTTTATCCTTCTGCATATCAAGAACACCTGAATTTCATCCCGGCGCCTACTACAGGATCCGGTTGCACTCGGATACCCTCATTTGACATGAGCACCACCCATTATTGTTATACTCACAATGTAATACTATCCGGTTGCAGAGATCACTCACACTCACATCAATATTTAGCACTTGGTGTGCTTCGGACATCTGCAACAGGGAGGGTATTCTTCTCTACTCTGCGCTCCATCAATTTAGATGACACCCAAAATCGGAAGTCCTGCAGTGTGAGTGCAACCCCTTTAGGTTGTGATATGCTGTGCTCTAAGGTCACAGGGACTGAAGAGGAGGATTACAAGTCAGCTGCCCCAACATCAATGGTGGACGGAAGGCTAGGGTTTGACGGTCAATACCATGAGAAGGACTTAGACACCACGGTCTTATTTAAGGATTGGGTGGCAAATTACCCAGGAGTGGGAGGAGGGTCTTTTATTGACGATCGTGTATGGTTCCCAGTTTACGGAGGGCTCAAACCCAATTCACCCAGTGACAATGCACAAGAAGGGAAATATGTAATATACAAGCGCCATAACAACACATGCCCCGATGAACAAGATTACCAAATTCGGATGGCTAAGTCTTCATATAAACCCGGGCGATTTGGTGGAAAGCGCGTACAGCAAGCCATATTATCCATCAAGGTGTCAATATCCTTGGGTAAGGACCCGGTGCTGACTATTCCACCTAATACAATCACACTCATGGGAGCCGAAGGCAGAATCCTCACAGTAGGGACATCTCACTTCTTGTACCAACGAGGGTCTTCATATTTCTCCCCTGCCTTATTATATCCCATGACAGTAAATAACAAAACGGCTACACTCCATAGTCCTTATACGTTTAATGCTTTCACTCGGCCAGGTAGTGTCCCTTGCCAGGCATCAGCAAGATGCCCCAACTCATGCATCACTGGGGTCTATACTGATCCATATCCCTTAATCTTCTATAGGAATCATACTCTACGAGGGGTCTTTGGGACGATGCTTGATGATGAACAAGCGAGACTTAACCCCGTATCTGCAGTATTCGACAACATATCCCGCAGTCGTGTCACCCGGGTGAGTTCAAGCAGCACCAAGGCAGCATACACGACATCGACATGTTTTAAAGTTGTCAAGACCAATGAAGCTTATTGTCTTAGTATTGCAGAGATATCCAATACCCTATTCGGGGAATTTAGGATCGTTCCCTTATTAGTTGAGATCCTCAAGGATGATAGAGTTTAA
>KC853019
ATGGACCGCGCGGTTAACAAAGTCGTGCTGGAGAATGAGGAAAGAGAAGCAAAGAACACATGGCGCCTGGTTTTCCGGATCGCAGTCTTACTTTTAATGGTAATGACTCTAGCTATCTCCGCAGCTGCCCTGGCATACAGTATGGAGGCCAGTACGCCGCACGACCTTGCAGGCATATCGACTGTGATCTCTAAGACAGAAGATAAGGTTACGTCTTTACTCAGTTCGAGTCAAGATGTGATAGATAGGATATACAAGCAGGTGGCTCTTGAATCCCCGCTGGCGCTACTAAACACTGAATCTACAATTATGAATGCAATAACCTCTCTTTCTTATCAAATTAACGGGGCTGCGAACAATAGCGGATGTGGGGCGCCTGTTCATGACCCAGATTATATCGGGGGGATAGGCAAAGAACTCATAGTGGACGACATCAGTGATGTCACATCATTTTATCCTTCTGCATATCAAGAACACCTGAATTTCATCCCGGCGCCTACTACAGGACCCGGTTGCACTCGGATACCCTCATTTGACATGAGCATCACCCATTATTGTTATACTCACAATGTAATACTATCCGGTTGCAGAGATCACTCACACTCACATCAATACTTAGCGCTTGGTGTGCTTCGGACGTCTGCAACAGGGAGGGTATTCTTCTCTACTCTGCGCTCCATCAATTTAGATGATACCCAAAATCGGAAGTCCTGCAGTGTGAGTGCAACCCCTTTAGGTTGTGATATGCTGTGCTCTAAGGTCACAGGGACTGAAGAGGAGGATTACAAGTCAGCTGCCCCAACATCAATGGTGCACGGAAGGCTAGGGTTTGACGGTCAATACCATGAGAAGGACTTAGACACCACGGTCTTATTTAAGGATTGGGTGGCAAATTACCCAGGAGTGGGAGGAGGGTCTTTTATTGACGACCGTGTATGGTTCCCAGTTTACGGAGGGCTCAAACCCAATTCACCCAGTGACACTGCACAAGAAGGGAAATATGTAATATACAAGCGCCATAACAACACATGCCCCGATGTACAAGATTACCAAATTCGGATGGCTAAGTCTTCATATAAACCCGGGCGATTTGGTGGAAAGCGCGTACAGCAAGCCATATTATCCATCAAAGTGTCAACATCCTTGGGTAAGGACCCGGTGCTGACTATTCCACCTAATACAATCACACTCATGGGAGCCGAAGGCAGAATCCTCACAGTAGGGACATCTCACTTCTTGTACCAACGAGGGTCTTCATATTTCTCCCCTGCCTTATTATATCCCATGACAGTAAATAACAAAACGGCTACACTCCATAGTCCTTATACGTTTAATGCTTTCACTCGGCCAGGTAGTGTCCCTTGCCAGGCATCAGCAAGATGCCCCAACTCATGCATCACTGGGGTCTATACTGATCCATATCCCTTAATCTTCTATAGGAATCATACTCTACGAGGGGTCTTTGGGACGATGCTTGATGATGAACAAGCGAGACTTAACCCCGTATCTGCAGTATTCGACAACATATCCCGCAGTCGTGTCACCCGGGTGAGTTCAAGCAGCACCAAGGCAGCATACACGACATCGACATGTTTTAAAGTTGTCAAGACCAATAAAGCTTATTGTCTTAGTATTGCAGAGATATCCAATACCCTATTCGGGGAATTTAGGATCGTTCCCTTATTAGTTGAGATTCTCAAGGATGATAGAGTTTAA
>FJ240169
ATGGACCGCGCGGTTAACAGAGTCGTGCTGGAGAATGAGGAAAGAGAAGCAAAGAACACATGGCGCCTGGTTTTCCGGATCGCAGTCTTACTTTTAATGGTAATGACTCTAGCTATCTCCGCAGCTGCCCTGGCATACAGTATGGAGGCCAGTACGCCGCACGACCTTGCAGGCATATCGACTGTGATCTCTAAGACAGAAGATAAGGTTACGTCTTTACTCAGTTCGAGTCAAGATGTGATAGATAGGATATACAAGCAGGTGGCTCTTGAATCCCCGCTGGCGCTACTAAACACTGAATCTACAATTATGAATGCAATAACCTCTCTTTCTTATCTAATTAACGGGGCTGCGAACAATAGCGGATGTGGGGCGCCTGTTCATGACCCAGATTATATCGGGGGGATAGGCAAAGAACTCATAGTGGACGACATCAGTGATGTCACATCGTTTTATCCTTCTGCATATCAAGAACACCTGAATTTCATCCCGGCGCCTACTACAGGATCCGGTTGCACTCGGATACCCTCATTTGACATGAGCACCACCCATTATTGTTATACTCACAATGTAATACTATCCGGTTGCAGAGATCACTCACACTCACATCAATACTTAGCGCTTGGTGTGCTTCGGACATCTGCAACAGGGAGGGTATTCTTCTCTACTCTGCGCTCCATCAATTTAGATGATACCCAAAATCGGAAGTCCTGCAGTGTGAGTGCAACCCCTTTAGGTTGTGATATGCTGTGCTCTAAGGTCACAGGGACTGAAGAGGAGGATTACAAGTCAGCTGCCCCAACATCAATGGTGCACGGAAGGCTAGGGTTTGACGGTCAATACCATGAGAAGGACTTAGACACCACAGTCTTATTTAAGGATTGGGTGGCAAATTACCCAGGAGTGGGAGGAGGGTCTTTTATTGACGACCGTGTATGGTTCCCAGTTTACGGAGGGCTCAAACCCAATTCACCCAGTGACACTGCACAAGAAGGGAAATATGTAATATACAAGCGCCATAACAACACATGCCCCGATGGACAAGATTACCAAATTCGGATGGCTAAGTCTTCATATAAACCCGGGCGATTTGGTGGAAAGCGCGTACAGCAAGCCATATTATCCATCAAAGTGTCAACATCCTTGGGTAAGGACCCGGTGCTGACTATTCCACCTAATACAATCACACTCATGGGAGCCGAAGGCAGAATCCTCACAGTAGGGACATCTCACTTCTTGTACCAACGAGGGTCTTCATATTTCTCCCCTGCCTTATTATATCCCATGACAGTAAATAACAAAACGGCTACACTCCATAGTCCTTATACGTTTAATGCTTTCACTCGGCCAGGTAGTGTCCCTTGCCAGGCATCAGCAAGATGCCCCAACTCATGCATCACTGGGGTCTATACTGATCCATCTCCCTTAATCTTCTATAGGAATCATACTCTACGAGGGGTCTTTGGGACGATGCTTGATGATGAACAAGCGAGACTTAACCCCGTATCTGCAGTATTCGACAACATATCCCGCAGTCGTGTCACCCGGGTGAGTTCAAGCAGCACCAAGGCAGCATACACGACATCGACATGTTTTAAAGTTGTCAAGACCAATAAAGCTTATTGTCTTAGTATTGCGGAGATATCCAATACCCTATTCGGGGAATTTAGGATCGTTCCCTTATTAGTTGAGATCCTCAAGGATGATAGAGTTTAA
>EF579735
ATGGACCGCGCGGTTAACAGAGTCGTGCTGGAGAATGAGGAAAGAGAAGCAAAGAACACATGGCGCCTGGTTTTCCGGATCGCAGTCTTACTTTTAATGGTAATGACTCTAGCTATCTCCGCAGCTGCCCTGGCATACAGTATGGAGGCCAGTACGCCGCACGACCTTGCAGGCATATCGACTGTGATCTCTAAGACAGAAGATAAGGTTACGTCTTTACTCAGTTCGAGTCAAGATGTGATAGATAGGATATACAAGCAGGTGGCTCTTGAATCCCCGCTGGCGCTACTAAACACTGAATCTACAATTATGAATGCAATAACCTCTCTTTCTTATCAAATTAACGGGGCTGCGAACAATAGCGGATGTGGGGCGCCTGTTCATGACCCAGATTATATCGGGGGGATAGGCAAAGAACTCATAGTGGACGACATCAGTGATGTCACATCATTTTATCCTTCTGCATATCAAGAACACCTGAATTTCATCCCGGCGCCTACTACAGGATCCGGTTGCACTCGGATACCCTCATTTGACATGAGCACCACCCATTATTGTTATACTCACAATGTAATACTATCCGGTTGCAGAGATCACTCACACTCACATCAATACTTAGCGCTTGGTGTGCTTCGGACATCTGCAACAGGGAGGGTATTCTTCTCTACTCTGCGCTCCATCAATTTAGATGACACCCAAAATCGGAAGTCCTGCAGTGTGAGTGCAACCCCTTTAGGTTGTGATATGCTGTGCTCTAAGGTCACAGGGACTGAAGAGGAGGATTACAAGTCAGCTGCCCCAACATCAATGGTGCACGGAAGGCTAGGGTTTGACGGTCAATACCATGAGAAGGACTTAGACACCACGGTCTTATTTAAGGATTGGGTGGCAAATTACCCAGGAGTGGGAGGAGGGTCTTTTATTGACGACCGTGTATGGTTCCCAGTTTACGGAGGGCTCAAACCCAATTCACCCAGTGACACTGCACAAGAAGGAAAATATGTAATATACAAGCGCCATAACAACACATGCCCCGATGGACAAGATTACCAAATTCGGATGGCTAAGTCTTCATATAAACCCGGGCGATTTGGTGGAAAGCGCGTACAGCAAGCCATATTATCCATCAAAGTGTCAACATCCTTGGGTAAGGACCCGGTGCTGACTATTCCACCTAATACAATCACACTCATGGGAGCCGGAGGCAGAATCCTCACAGTAGGGACATCTCACTTCTTGTACCAACGAGGGTCTTCATATTTCTCCCCTGCCTTATTATATCCCATGACAGTAAATAACAAAACGGCTACACTCCATAGTCCTTATACGTTTAATGCTTTCACTCGGCCAGGTAGTGTCCCTTGCCAGGCATCAGCAAGATGCCCCAACTCATGCATCACTGGGGTCTATACTGATCCATATCCCTTAATCTTCTATAGGAATCATACTCTACGAGGGGTCTTTGGGACGATGCTTGATGATGAACAAGCGAGACTTAACCCCGTATCTGCAGTATTCGACAACATATCCCGCAGTCGTGTCACCCGGGTGAGTTCAAGCAGCACCAAGGCAGCATACACGACATCGACATGTTTTAAAGTTGTCAAGACCAATAAAGCTTATTGTCTTAGTATTGCAGAGATATCCAATACCCTATTCGGGGAATTTAGGATCGTTCCCTTATTAGTTGAGATCCTCAAGGATGATAGAGTTTAA
>FJ011445
ATGGACCGCGCGGTTAACAGAGTCGTGCTGGAGAATGAGGAAAGAGAAGCAAAGAACACATGGCGCCTGGTTTTCCGGATCGCAGTCTTACTTTTAATGGTAATGACTCTAGCTATCTCCGCAGCTGCCCTGGCATACAGTATGGAGGCCAGTACGCCGCACGACCTTGCAGGCATATCGACTGTGATCTCTAAGACAGAAGATAAGGTTACGTCTTTACTCAGTTCGAGTCAAGATGTGATAGATAGGATATACAAGCAGGTGGCTCTTGAATCCCCGCTGGCGCTACTAAACACTGAATCTACAATTATGAATGCAATAACCTCTCTTTCTTATCAAATTAACGGGGCTGCGAACAATAGCGGATGTGGGGCGCCTGTTCATGACCCAGATTATATCGGGGGGATAGGCAAAGAACTCATAGTGGACGACATCAGTGATGTCACATCATTTTATCCTTCTGCATATCAAGAACACCTGAATTTCATCCCGGCGCCTACTACAGGATCCGGTTGCACTCGGATACCCTCATTTGACATGAGCACCACCCATTATTGTTATACTCACAATGTAATACTATCCGGTTGCAGAGATCACTCACACTCACATCAATACTTAGCGCTTGGTGTGCTTCGGACATCTGCAACAGGGAGGGTATTCTTCTCTACTCTGCGCTCCATCAATTTAGATGATACCCAAAATCGGAAGTCCTGCAGTGTGAGTGCAACCCCTTTAGGTTGTGATATGCTGTGCTCTAAGGTCACAGGGACTGAAGAGGAGGATTACAAGTCAGCTGCCCCAACATCAATGGTGCACGGAAGGCTAGGGTTTGACGGTCAATACCATGAGAAGGACTTAGACACCACGGTCTTATTTAAGGATTGGGTGGCAAATTACCCAGGAGTGGGAGGAGGATCTTTTATTGACGACCGTGTATGGTTCCCAGTTTACGGAGGGCTCAAACCCAATTCACCCAGTGACACTGCACAAGAAGGGAAATATGTAATATACAAGCGCCATAACAACACATGCCCCGATGGACAAGATTACCAAATTCGGATGGCTAAGTCTTCATATAAACCCGGGCGATTTGGTGGAAAGCGCGTACAGCAAGCCATATTATCCATCAAAATGTCAACATCCTTGGGTAAGGACCCGGTGCTGACTATTCCACCTAATACAATCACACTCATGGGAGCCGAAGGCAGAATCCTCACAGTAGGGACATCTCACTTCTTGTACCAACGAGGGTCTTCATATTTCTCCCCTGCCTTATTATATCCCATGACAGTAAATAACAAAACGGCTACACTCCATAGTCCTTATACGTTTAATGCTTTCACTCGGCCAGGTAGTGTCCCTTGCCAGGCATCAGCAAGATGCCCCAACTCATGCATCACTGGGGTCTATACTGATCCATATCCCTTAATCTTCTATAGGAATCATACTCTACGAGGGGTCTTTGGGACGATGCTTGATGATGAACAAGCGAGACTTAACCCCGTATCTGCAGTATTCGACAACATATCCCGCAGTCGTGTCACCCGGGTGAGTTCAAGCAGCACCAAGGCAGCATACACGACATCGACATGTTTTAAAGTTGTCAAGACCAATAAAGCTTATTGTCTTAGTATTGCAGAGATATCCAATACCCTATTCGGGGAATTTAGGATCGTTCCCTTATTAGTTGAGATCCTCAAGGATGATAGAGTTTAA
>KU140419
ATGGACCGCGCGGTTAACAGAGTCGTGCTGGAGAATGAGGAAAGAGAAGCAAAGAACACATGGCGCCTGGTTTTCCGGATCGCAGTCTTACTTTTAATGGTAATGACTCTAGCTATCTCCGCAGCTGCCCTGGCATACAGTATGGAGGCCAGTACGCCGCACGATCTTGCAGGCATATCGACTGTGATCTCTAAGACAGAAGATAAGGTTACGTCTTTACTCAGTTCGAGTCAAGATGTGATAGATAGGATATACAAGCAGGTGGCTCTTGAATCCCCGCTGGCGCTACTAAACACTGAATCTACAATTATGAATGCAATAACCTCTCTTTCTTATCAAATTAACGGGGCTGCGAACAATAGCGGATGTGGGGCGCCTGTTCATGACCCAGATTATATCGGGGGGATAGGCAAAGAACTCATAGTGGACGACATCAGTGATGTCACATCATTTTATCCTTCTGCATATCAAGAACACCTGAATTTCATCCCGGCGCCTACTACAGGATCCGGTTGCACTCGGATACCCTCATTTGACATGAGCACCACCCATTATTGTTATACTCACAATGTAATACTATCCGGTTGCAGAGATCACTCACACTCACATCAATACTTAGCGCTTGGTGTGCTTCGGACATCTGCAACAGGGAGGGTATTCTTCTCTACTCTGCGCTCCATCAATTTAGATGATACCCAAAATCGGAAGTCCTGCAGTGTGAGTGCAACCCCTTTAGGTTGTGATATGCTGTGCTCTAAGGTCACAGGGACTGAAGAGGAGGATTACAAGTCAGCTGCCCCAACATCAATGGTGCACGGAAGGCTAGGGTTTGACGGTCAATACCATGAGAAGGACTTAGACACCACGGTCTTATTTAAGGATTGGGTGGCAAATTACCCAGGAGTGGGAGGAGGGTCTTTTATTGACGACCGTGTATGGTTCCCAGTTTACGGAGGGCTCAAACCCAATTCACCCAGTGACACTGCACAAGAAGGGAAATATGTAATATACAAGCGCCATAACAACACATGCCCCGATGGACAAGATTACCAAATTCGGATGGCTAAGTCTTCATATAAACCCGGGCGATTTGGTGGAAAGCGCGTACAGCAAGCCATATTATCCATCAAAGTGTCAACATCCTTGGGTAAGGACCCGGTGCTGACTATTCCACCTAATACAATCACACTCATGGGAGCCGAAGGCAGAATCCTCACAGTAGGGACATCTCACTTCTTGTACCAACGAGGGTCTTCATATTTCTCCCCTGCCTTATTATATCCCATGACAGTAAATAACAAAACGGCTACACTCCATAGTCCTTATACGTTTAATGCTTTCACTCGGCCAGGTAGTGTCCCTTGCCAGGCATCAGCAAGATGCCCCAACTCATGCATCACTGGGGTCTATACTGATCCATATCCCTTAATCTTCTATAGGAATCATACTCTACGAGGGGTCTTTGGGACGATGCTTGATGATGAACAAGCGAGACTTAACCCCGTATCTGCAGTATTCGACAACATATCCCGCAGTCGTGTCACCCGGGTGAGTTCAAGCAGCACCAAGGCAGCATACACGACATCGACATGTTTTAAAGTTGTCAAGACCAATAAAGCTTATTGTCTTAGTATTGCAGAGATATCCAATACCCTATTCGGGGAATTTAGGATCGTTCCCTTATTAGTTGAGATCCTCAAGGATGATAGAGTTTAA
>FJ011444
ATGGACCGCGCGGTTAACAGAGTCGTGCTGGAGAATGAGGAAAGAGAAGCAAAGAACACATGGCGCCTGGTTTTCCGGATCGCAGTCTTACTTTTAATGGTAATGACTCTAGCTATCTCCGCAGCTGCCCTGGCATACAGTATGGAGGCCAGTACGCCGCACGACCTTGCAGGCATATCGACTGTGATCTCTAAGACAGAAGATAAGGTTACGTCTTTACTCAGTTCGAGTCAAGATGTGATAGATAGGATATACAAGCAGGTGGCTCTTGAATCCCCGCTGGCGCTACTAAACACTGAATCTACAATTATGAATGCAATAACCTCTCTTTCTTATCAAATTAACGGGGCTGCGAACAATAGCGGATGTGGGGCGCCTGTTCATGACCCAGATTATATCGGGGGGATAGGCAAAGAACTCATAGTGGACGACATCAGTGATGTCACATCATTTTATCCTTCTGCATATCAAGAACACCTGAATTTCATCCCGGCGCCTACTACAGGATCCGGTTGCACTCGGATACCCTCATTTGACATGAGCACCACCCATTATTGTTATACTCACAATGTAATACTATCCGGTTGCAGAGATCACTCACACTCACATCAATACTTAGCGCTTGGTGTGCTTCGGACATCTGCAACAGGGAGGGTATTCTTCTCTACTCTGCGCTCCATCAATTTAGATGATACCCAAAATCGGAAGTCCTGCAGTGTGAGTGCAACCCCTTTAGGTTGTGATATGCTGTGCTCTAAGGTCACAGGGACTGAAGAGGAGGATTACAAGTCAGCTGCCCCAACATCAATGGTGCACGGAAGGCTAGGGTTTGACGGTCAATACCATGAGAAGGACTTAGACACCACGGTCTTATTTAAGGATTGGGTGGCAAATTACCCAGGAGTGGGAGGAGGGTCTTTTATTGACGACCGTGTATGGTTCCCAGTTTACGGAGGGCTCAAACCCAATTCACCCAGTGACACTGCACAAGAAGGGAAATATGTAATATACAAGCGCCATAACAACACATGCCCCGATGGGCAAGATTACCAAATTCGGATGGCTAAGTCTTCATATAAACCCGGGCGATTTGGTGGAAAGCGCGTACAGCAAGCCATATTATCCATCAAAGTGTCAACATCCTTGGGTAAGGACCCGGTGCTGACTATTCCACCTAATACAATCACACTCATGGGAGCCGAAGGCAGAATCCTCACAGTAGGGACATCTCACTTCTTGTACCAACGAGGGTCTTCATATTTCTCCCCTGCCTTATTATATCCCATGACAGTAAATAACAAAACGGCTACACTCCATAGTCCTTATACGTTTAATGCTTTCACTCGGCCAGGTAGTGTCCCTTGCCAGGCATCAGCAAGATGCCCCAACTCATGCATCACTGGGGTCTATACTGATCCATATCCCTTAATCTTCTATAGGAATCATACTCTACGAGGGGTCTTTGGGACGATGCTTGATGATGAACAAGCGAGACTTAACCCCGTATCTGCAGTATTCGACAACATATCCCGCAGTCGTGTCACCCGGGTGAGTTCAAGCAGCACCAAGGCAGCATACACGACATCGACATGTTTTAAAGTTGTCAAGACCAATAAAGCTTATTGTCTTAGTATTGCAGAGATATCCAATACCCTATTCGGGGAATTTAGGATCGTTCCCTTATTAGTTGAGATCCTCAAGGATGATAGAGTTTAA
>FJ011447
ATGGACCGCGCGGTTAACAGAGTCGTGCTGGAGAATGAGGAAAGAGAAGCAAAGAACACATGGCGCCTGGTTTTCCGGATCGCAGTCTTACTTTTAATGGTAATGACTCTAGCTATCTCCGCAGCTGCCCTGGCATACAGTATGGAGGCCAGTACGCCGCACGACCTTGCAGGCATATCGACTGTGATCTCTAAGACAGAAGATAAGGTTACGTCTTTACTCAGTTCGAGTCAAGATGTGATAGATAGGATATACAAGCAGGTGGCTCTTGAATCCCCGCTGGCGCTACTAAACACTGAATCTACAATTATGAATGCAATAACCTCTCTTTCTTATCAAATTAACGGGGCTGCGAACAATAGCGGATGTGGGGCGCCTGTTCATGACCCAGATTATATCGGGGGGATAGGCAAAGAACTCATAGTGGACGACATCAGTGATGTCACATCATTTTATCCTTCTGCATATCAAGAACACCTGAATTTCATCCCGGCGCCTACTACAGGATCCGGTTGCACTCGGATACCCTCATTTGACATGAGCACCACCCATTATTGTTATACCCACAATGTAATACTATCCGGTTGCAGAGATCACTCACACTCACATCAATACTTAGCGCTTGGTGTGCTTCGGACATCTGCAACAGGGAGGGTATTCTTCTCTACTCTGCGCTCCATCAATTTAGATGATACCCAAAATCGGAAGTCCTGCAGTGTGAGTGCAACCCCTTTAGGTTGTGATATGCTGTGCTCTAAGGTCACAGGGACTGAAGAGGAGGATTACAAGTCAGCTGCCCCAACATCAATGGTGCACGGAAGGCTAGGGTTTGACGGTCAATACCATGAGAAGGACTTAGACACCACGGTCTTATTTAAGGATTGGGTGGCAAATTACCCAGGAGTGGGAGGAGGGTCTTTTATTGACGACCGTGTATGGTTCCCAGTTTACGGAGGGCTCAAACCCAATTCACCCAGTGACACTGCACAAGAAGGGAAATATGTAATATACAAGCGCCATAACAACACATGCCCCGATGGGCAAGATTACCAAATTCGGATGGCTAAGTCTTCATATAAACCCGGGCGATTTGGTGGAAAGCGCGTACAGCAAGCCATATTATCCATCAAAGTGTCAACATCCTTGGGTAAGGACCCGGTGCTGACTATTCCACCTAATACAATCACACTCATGGGAGCCGAAGGCAGAATCCTCACAGTAGGGACATCTCACTTCTTGTACCAACGAGGGTCTTCATATTTCTCCCCTGCCTTATTATATCCCATGACAGTAAATAACAAAACGGCTACACTCCATAGTCCTTATACGTTTAATGCTTTCACTCGGCCAGGTAGTGTCCCTTGCCAGGCATCAGCAAGATGCCCCAACTCATGCATCACTGGGGTCTATACTGATCCATATCCCTTAATCTTCTATAGGAATCATACTCTACGAGGGGTCTTTGGGACGATGCTTGATGATGAACAAGCGAGACTTAACCCCGTATCTGCAGTATTCGACAACATATCCCGCAGTCGTGTCACCCGGGTGAGTTCAAGCAGCACCAAGGCAGCATACACGACATCGACATGTTTTAAAGTTGTCAAGACCAATAAAGCTTATTGTCTTAGTATTGCAGAGATATCCAATACCCTATTCGGGGAATTTAGGATCGTTCCCTTATTAGTTGAGATCCTCAAGGATGATAGAGTTTAA
>JX519467
ATGGACCGCGCGGTTAACAGAGTCGTGCTAGAGAATGAGGAAAGAGAAGCAAAGAACACATGGCGCCTGGTTTTCCGGATCGCAGTCTTACTTTTAATGGTAATGACTCTAGCTATCTCTGCAGCTGCCCTGGCATACAGTATGGAGGCCAGTACGCCGCACGACCTTGCAGGCATATCGACTGTGATCTCTAAGACAGAAGATAAGGTTACGTCTTTACTCAGTTCGAGTCAAGATGTGATAGATAGGATATACAAGCAGGTGGCTCTTGAATCCCCGCTGGCGCTACTAAACACTGAATCTACAATTATGAATGCAATAACCTCTCTTTCTTATCAAATTAACGGGGCTGCGAACAATAGCGGGTGTGGGGCGCCTGTTCACGACCCAGATTATATCGGGGGGATAGGCAAAGAACTCATAGTGGACGACATCAGTGATGTCACATCATTTTATCCTTCTGCATATCAAGAACACCTGAATTTCATCCCGGCGCCTACTACAGGATCCGGTTGCACTCGGATACCCTCATTTGACATGAGCACCACCCATTATTGTTATACTCACAATGTAATACTATCCGGTTGCAGAGATCACTCACACTCACATCAATACTTAGCGCTTGGTGTGCTTCGGACATCTGCAACAGGGAGGGTATTCTTCTCTACTCTGCGCTCCATCAATTTAGATGATACCCAAAATCGGAAGTCCTGCAGTGTGAGTGCAACCCCTTTAGGTTGTGATATGCTGTGCTCTAAGGTCACAGGGACTGAAGAGGAGGATTACAAGTCAGCTGCCCCAACATCAATGGTGCACGGAAGGCTAGGGTTTGACGGTCAATACCATGAGAAGGAATTAGATACCACGGTCTTATTTAAGGATTGGGTGGCAAATTACCCAGGTGTGGGAGGAGGGTCTTTTATTGACGACCGTGTATGGTTCCCAGTTTACGGAGGGCTCAAACCCAATTCACCCAGTGACACTGCACAAGAAGGGAAATATGTAATATACAAGCGCCATAACAACACATGCCCCGATGGACAAGATCACCAAATTCGGATGGCTAAGTCTTCATATAAACCCGGGCGATTTGGTGGAAAGCGCGTACAGCAAGCCATATTATCCATCAAAGTGTCAACACTCTTGGGTAAGGACCCGGTGCTGACTATTCCACCTAATACAATCACACTCATGGGAGCCGAAGGCAGAATCCTCACAGTAGGGACATCTCACTTCTTGTACCAACGAGGGTCTTCATATTTCTCCCCTGCCTTATTATATCCCATGACAGTAAATAACAAAACGGCTACACTCCATAGTCCTTATACGTTTAACGCTTTCACTCGGCCAGGTAGTGTCCCTTGCCAGGCATCAGCAAGATGCCCCAACTCATGCATCACTGGGGTCTATACTGATCCATATCCCTTAATCTTCTATAGGAATCATACTCTACGAGGGGTCTTTGGGACAATGCTTGATGATGAACAAGCGAGACTTAACCCCGTATCTGCAGTATTCGACAACATATCCCGCAGTCGTGTCACCCGGGTGAGTTCAAGCAGCACCAAGGCAGCATACACGACATCGACTTGTTTCAAAGTTGTCAAGACCAATAAAGCTTATTGTCTTAGTATTGCAGAGATATCCAATACCCTATTCGGGGAATTTAGGATCGTTCCCTTATTAGTTGAGATCCTCAAGGATGATAGAGTTTAA
>KC020305
ATGGACCGCGTGGTTAACAGAGTCGTGCTAGAGAATGAGGAAAGAGAAGCAAAGAACACATGGCGCCTGGTTTTCCGGATCGCAGTCTTACTTTTAATGGTAATGACTCTAGCTATCTCTGCAGCTGCCCTGGCATACAGTATGGAGGCCAGTACGCCGCACGACCTTGCAGGCATATCGACTGTGATCTCTAAGACAAAAGATAAGGTTACGTCTTTACTCAGTTCGAGTCAAGATGTGATAGATAGGATATACAAGCAGGTGGCTCTTGAATCCCCGCTGGCGCTACTAAACACTGAATCTACAATTATGAATGCAATAACCTCTCTTTCTTATCAAATTAACGGGGCTGCGAACAATAGCGGGTGTGGGGCGCCTGTTCACGACCCAGATTATATCGGGGGGATAGGCAAAGAACTCATAGTGGACGACATCAGTGATGTCACATCATTTTATCCTTCTGCATATCAAGAACACCTGAATTTCATCCCGGCACCTACTACAGGATCCGGTTGCACTCGGATACCCTCATTTGACATGAGCACCACCCATTATTGTTATACTCACAATGTAATACTATCCGGTTGCAGAGATCACTCACACTCACATCAATACTTAGCGCTTGGTGTGCTTCGGACATCTGCCACAGGGAGGGTATTCTTCTCTACTCTGCGCTCCATCAATTTAGATGATACCCAAAATCGGAAGTCCTGCAGTGTGAGTGCAACCCCTTTAGGTTGTGATATGCTGTGCTCTAAGGTCACAGGGACTGAAGAGGAGGATTACAAGTCAGCTACCCCGACATCAATGGTGCACGGAAGGCTAGGGTTTGACGGTCAATACCATGAGAAGGACTTAGACACCATGGTCTTATTTAAGGATTGGGTGGCAAATTACCCAGGTGTGGGAGGAGGGTCTTTTATTGACAACCGTGTATGGTTCCCAGTTTACGGAGGGCTCAAACCCAATTCACCCAGTGACACTGCACAAGAAGGGAAATATGTAATATACAAGCGCCATAACAACACATGCCCCGATAGACAAGATCACCAAATTCGGATGGCTAAGTCTTCATATAAACCCGGGCGATTTGGTGGAAAGCGCGTACAGCAAGCCATATTATCCATCAAAGTGTCAACACTCTTGGGTAAGGACCCGGTGCTGACTATTCCACCTAATACAATCACACTCATGGGAGCCGAAGGCAGAATCCTCACAGTAGGGACATCTCACTTCTTGTACCAACGAGGGTCTTCATATTTCTCCCCTGCCTTATTATATCCCATGACAGTAAATAACAAAACGGCTACACTCCATAGTCCTTATACGTTTAACGCTTTCACTCGGCCAGGTAGTGTCCCTTGCCAGGCATCAGCAAGATGCCCCAACTCATGCATCACTGGGGTCTATACTGATCCATATCCCTTAATCTTCTATAGGAATCATACTCTACGAGGGGTCTTTGGGACGATGCTTGATGATGAACAAGCGAGACTTAACCCCGTATCTGCAGTATTCGACAACATATCCCGCAGTCGTGTCACCCGGGTGAATTTAAGCAGCACCAAGGCAGCATACACGACATCGACTTGTTTCAAAGTTGTCAAGACCAATAAAGCTTATTGTCTTAGTATTGCAGAGATATCCAATACCCTATTCGGGGAATTTAGGATCGTTCCCTTGTTAGTTGAGATCCTCAAGGATGATAGAGTTTAA
>KC461214
ATGGACCGCGTGGTTAACAGAGTCGTGCTAGAGAATGAGGAAAGAGAAGCAAAGAACACATGGCGCCTGGTTTTCCGGATCGCAGTCTTACTTTTAATGGTAATGACTCTAGCTATCTCTGCAGCTGCCCTGGCATACAGTATGGAGGCCAGTACGCCGCACGACCTTGCAGGCATATCGACTGTGATCTCTAAGACAAAAGATAAGGTTACGTCTTTACTCAGTTCGAGTCAAGATGTGATAGATAGGATATACAAGCAGGTGGCTCTTGAATCCCCGCTGGCGCTACTAAACACTGAATCTACAATTATGAATGCAATAACCTCTCTTTCTTATCAAATTAACGGGGCTGCGAACAATAGCGGGTGTGGGGCGCCTGTTCACGACCCAGATTATATCGGGGGGATAGGCAAAGAACTCATAGTGGACGACATCAGTGATGTCACATCATTTTATCCTTCTGCATATCAAGAACACCTGAATTTCATCCCGGCACCTACTACAGGATCCGGTTGCACTCGGATACCCTCATTTGACATGAGCACCACCCATTATTGTTATACTCACAATGTAATACTATCCGGTTGCAGAGATCACTCACACTCACATCAATACTTAGCGCTTGGTGTGCTTCGGACATCTGCCACAGGGAGGGTATTCTTCTCTACTCTGCGCTCCATCAATTTAGATGATACCCAAAATCGGAAGTCCTGCAGTGTGAGTGCAACCCCTTTAGGTTGTGATATGCTGTGCTCTAAGGTCACAGGGACTGAAGAGGAGGATTACAAGTCAGCTACCCCGACATCAATGGTGCACGGAAGGCTAGGGTTTGACGGTCAATACCATGAGAAGGACTTAGACACCATGGTCTTATTTAAGGATTGGGTGGCAAATTACCCAGGTGTGGGAGGAGGGTCTTTTATTGACAACCGTGTATGGTTCCCAGTTTACGGAGGGCTCAAACCCAATTCACCCAGTGACACTGCACAAGAAGGGAAATATGTAATATACAAGCGCCATAACAACACATGCCCCGATAGACAAGATCACCAAATTCGGATGGCTAAGTCTTCATATAAACCCGGGCGATTTGGTGGAAAGCGCGTACAGCAAGCCATATTATCCATCAAAGTGTCAACACTCTTGGGTAAGGACCCGGTGCTGACTATTCCACCTAATACAATCACACTCATGGGAGCCGAAGGCAGAATCCTCACAGTAGGGACATCTCACTTCTTGTACCAACGAGGGTCTTCATATTTCTCCCCTGCCTTATTATATCCCATGACAGTAAATAACAAAACGGCTACACTCCATAGTCCTTATACGTTTAACGCTTTCACTCGGCCAGGTAGTGTCCCTTGCCAGGCATCAGCAAGATGCCCCAACTCATGCATCACTGGGGTCTATACTGATCCATATCCCTTAATCTTCTATAGGAATCATACTCTACGAGGGGTCTTTGGGACGATGCTTGATGATGAACAAGCGAGACTTAACCCCGTATCTGCAGTATTCGACAACATATCCCGCAGTCGTGTCACCCGGGTGAATTTAAGCAGCACCAAGGCAGCATACACGACATCGACTTGTTTCAAAGTTGTCAAGACCAATAAAGCTTATTGTCTTAGTATTGCAGAGATATCCAATACCCTATTCGGGGAATTTAGGATCGTTCCCTTGTTAGTTGAGATCCTCAAGGATGATAGAGTTTAA
>KC020306
ATGGACCGCGTGGTTAACAGAGTCGTGCTAGAGAATGAGGAAAGAGAAGCAAAGAACACATGGCGCCTGGTTTTCCGGATCGCAGTCTTACTTTTAATGGTAATGACTCTAGCTATCTCTGCAGCTGCCCTGGCATACAGTATGGAGGCCAGTACGCCGCACGACCTTGCAGGCATATCGACTGTGATCTCTAAGACAAAAGATAAGGTTACGTCTTTACTCAGTTCGAGTCAAGATGTGATAGATAGGATATACAAGCAGGTGGCTCTTGAATCCCCGCTGGCGCTACTAAACACTGAATCTACAATTATGAATGCAATAACCTCTCTTTCTTATCAAATTAACGGGGCTGCGAACAATAGCGGGTGTGGGGCGCCTGTTCACGACCCAGATTATATCGGGGGGATAGGCAAAGAACTCATAGTGGACGACATCAGTGATGTCACATCATTTTATCCTTCTGCATATCAAGAACACCTGAATTTCATCCCGGCACCTACTACAGGATCCGGTTGCACTCGGATACCCTCATTTGACATGAGCACCACCCATTATTGTTATACTCACAATGTAATACTATCCGGTTGCAGAGATCACTCACACTCACATCAATACTTAGCGCTTGGTGTGCTTCGGACATCTGCCACAGGGAGGGTATTCTTCTCTACTCTGCGCTCCATCAATTTAGATGATACCCAAAATCGGAAGTCCTGCAGTGTGAGTGCAACCCCTTTAGGTTGTGATATGCTGTGCTCTAAGGTCACAGGGACTGAAGAGGAGGATTACAAGTCAGCTACCCCGACATCAATGGTGCACGGAAGGCTAGGGTTTGACGGTCAATACCATGAGAAGGACTTAGACACCATGGTCTTATTTAAGGATTGGGTGGCAAATTACCCAGGTGTGGGAGGAGGGTCTTTTATTGACAACCGTGTATGGTTCCCAGTTTACGGAGGGCTCAAACCCAATTCACCCAGTGACACTGCACAAGAAGGGAAATATGTAATATACAAGCGCCATAACAACACATGCCCCGATAGACAAGATCACCAAATTCGGATGGCTAAGTCTTCATATAAACCCGGGCGATTTGGTGGAAAGCGCGTACAGCAAGCCATATTATCCATCAAAGTGTCAACACTCTTGGGTAAGGACCCGGTGCTGACTATTCCACCTAATACAATCACACTCATGGGAGCCGAAGGCAGAATCCTCACAGTAGGGACATCTCACTTCTTGTACCAACGAGGGTCTTCATATTTCTCCCCTGCCTTATTATATCCCATGACAGTAAATAACAAAACGGCTACACTCCATAGTCCTTATACGTTTAACGCTTTCACTCGGCCAGGTAGTGTCCCTTGCCAGGCATCAGCAAGATGCCCCAACTCATGCATCACTGGGGTCTATACTGATCCATATCCCTTAATCTTCTATAGGAATCATACTCTACGAGGGGTCTTTGGGACGATGCTTGATGATGAACAAGCGAGACTTAACCCCGTATCTGCAGTATTCGACAACATATCCCGCAGTCGTGTCACCCGGGTGAATTTAAGCAGCACCAAGGCAGCATACACGACATCGACTTGTTTCAAAGTTGTCAAGACCAATAAA---------------------------------------------------------------------------------------------------
>KC020307
ATGGACCGCGTGGTTAACAGAGTCGTGCTAGAGAATGAGGAAAGAGAAGCAAAGAACACATGGCGCCTGGTTTTCCGGATCGCAGTCTTACTTTTAATGGTAATGACTCTAGCTATCTCTGCAGCTGCCCTGGCATACAGTATGGAGGCCAGTACGCCGCACGACCTTGCAGGCATATCGACTGTGATCTCTAAGACAGAAGATAAGGTTACGTCTTTACTCAGTTCGAGTCAAGATGTGATAGATAGGATATACAAGCAGGTGGCTCTTGAATCCCCGCTGGCGCTACTAAACACTGAATCTACAATTATGAATGCAATAACCTCTCTTTCTTATCAAATTGACGGGGCTGCGAACAATAGCGGGTGTGGGGCGCCTGTTCACGACCCAGATTATATCGGGGGGATAGGCAAAGAACTCATAGTGGATGACATCAGTGATGTCACATCATTTTATCCTTCTGCATATCAAGAACACCTGAATTTCATCCCGGCACCTACTACAGGATCCGGTTGCACTCGGATACCCTCATTTGACATGAGCACCACCCATTATTGTTATACTCACAATGTAATACTATCCGGTTGCAGAGATCACTCACACTCACATCAATACTTAGCGCTTGGTGTGCTTCGGACATCTGCCACAGGGAGGGTATTCTTCTCTACTCTGCGCTCCATCAATTTAGATGATACCCAAAATCGGAAGTCCTGCAGTGTGAGTGCAACCCCTTTAGGTTGTGATATGCTGTGCTCTAAGGTCACAGGGACTGAAGAGGAGGATTACAAGTCAGCTACCCCGACATCAATGGTGCACGGAAGGCTAGGGTTTGACGGTCAATACCATGAGAAGGACTTAGACACCATGGTCTTATTTAAGGATTGGGTGGCAAATTACCCAGGTGTGGGAGGAGGGTCTTTTATTGACAACCGTGTATGGTTCCCAGTTTACGGAGGGCTCAAACCCAATTCACCCAGTGACACTGCACAAGAAGGGAAATATGTAATATACAAGCGCCATAACAACACATGCCCCGATGGACAAGATCACCAAATTCGGATGGCTAAGTCTTCATATAAACCCGGGCGATTTGGTGGAAAGCGCGTACAGCAAGCCATATTATCCATCAAAGTGTCAACACTCTTGGGTAAGGACCCGGTGCTGACTATTCCACCTAATACAATCACACTCATGGGAGCCGAAGGCAGAATCCTCACAGTAGGGACATCTCACTTCTTGTACCAACGAGGGTCTTCATATTTCTCCCCTGCCTTATTATATCCCATGACAGTAAATAACAAAACGGCTACACTCCATAGTCCTTATACATTTAACGCTTTCACTCGGCCAGGTAGTGTCCCTTGCCAGGCATCAGCAAGATGCCCCAACTCATGCATCACTGGGGTCTATACTGATCCATATCCCTTAATCTTCTATAGGAATCATACTCTACGAGGGGTCTTTGGGACGATGCTTGATGATGAACAAGCGAGACTTAACCCCGTATCTGCAGTATTCGACAACATATCCCGCAGTCGTGTCACCCGGGTGAATTTAAGCAGCACCAAAGCAGCATACACGACATCGACTTGTTTCAAAGTTGTCAAGACCAATAAAGCTTATTGTCTTAGTATTGCAGAGATATCCAATACCCTATTCGGGAAAT-------------------------------------------------A
>KC020308
ATGGACCGCGTGGTTAACAGAGTCGTGCTAGAGAATGAGGAAAGAGAAGCAAAGAACACATGGCGCCTGGTTTTCCGGATCGCAGTCTTACTTTTAATGGTAATGACTCTAGCTATCTCTGCAGCTGCCCTGGCATACAGTATGGAGGCCAGTACGCCGCACGACCTTGCAGGCATATCGACTGTGATCTCTAAGACAGAAGATAAGGTTACGTCTTTACTCAGTTCGAGTCAAGATGTGATAGATAGGATATACAAGCAGGTGGCTCTTGAATCCCCGCTGGCGCTACTAAACACTGAATCTACAATTATGAATGCAATAACCTCTCTTTCTTATCAAATTGACGGGGCTGCGAACAATAGCGGGTGTGGGGCGCCTGTTCACGACCCAGATTATATCGGGGGGATAGGCAAAGAACTCATAGTGGATGACATCAGTGATGTCACATCATTTTATCCTTCTGCATATCAAGAACACCTGAATTTCATCCCGGCACCTACTACAGGATCCGGTTGCACTCGGATACCCTCATTTGACATGAGCACCACCCATTATTGTTATACTCACAATGTAATACTATCCGGTTGCAGAGATCACTCACACTCACATCAATACTTAGCGCTTGGTGTGCTTCGGACATCTGCCACAGGGAGGGTATTCTTCTCTACTCTGCGCTCCATCAATTTAGATGATACCCAAAATCGGAAGTCCTGCAGTGTGAGTGCAACCCCTTTAGGTTGTGATATGCTGTGCTCTAAGGTCACAGGGACTGAAGAGGAGGATTACAAGTCAGCTACCCCGACATCAATGGTGCACGGAAGGCTAGGGTTTGACGGTCAATACCATGAGAAGGACTTAGACACCATGGTCTTATTTAAGGATTGGGTGGCAAATTACCCAGGTGTGGGAGGAGGGTCTTTTATTGACAACCGTGTATGGTTCCCAGTTTACGGAGGGCTCAAACCCAATTCACCCAGTGACACTGCACAAGAAGGGAAATATGTAATATACAAGCGCCATAACAACACATGCCCCGATGGACAAGATCACCAAATTCGGATGGCTAAGTCTTCATATAAACCCGGGCGATTTGGTGGAAAGCGCGTACAGCAAGCCATATTATCCATCAAAGTGTCAACACTCTTGGGTAAGGACCCGGTGCTGACTATTCCACCTAATACAATCACACTCATGGGAGCCGAAGGCAGAATCCTCACAGTAGGGACATCTCACTTCTTGTACCAACGAGGGTCTTCATATTTCTCCCCTGCCTTATTATATCCCATGACAGTAAATAACAAAACGGCTACACTCCATAGTCCTTATACATTTAACGCTTTCACTCGGCCAGGTAGTGTCCCTTGCCAGGCATCAGCAAGATGCCCCAACTCATGCATCACTGGGGTCTATACTGATCCATATCCCTTAATCTTCTATAGGAATCATACTCTACGAGGGGTCTTTGGGACGATGCTTGATGATGAACAAGCGAGACTTAACCCCGTATCTGCAGTATTCGACAACATATCCCGCAGTCGTGTCACCCGGGTGAATTTAAGCAGCACCAAGGCAGCATACACGACATCGACTTGTTTCAAAGTTGTCAAGACCAATAAAGCTTATTGTCTTAGTATTGCAGAGATATCCAATACCCTATTCGGGGAATTTAGGATCGTTCCCTTGTTAGTTGAGATCCTCAAGGATGATAGAGTTTAA
>KC020310
ATGGACCGCGTGGTTAACAGAGTCGTGCTAGAGAATGAGGAAAGAGAAGCAAAGAACACATGGCGCCTGGTTTTCCGGATCGCAGTCTTACTTTTAATGGTAATGACTCTAGCTATCTCTGCAGCTGCCCTGGCATACAGTATGGAGGCCAGTACGCCGCACGACCTTGCAGGCATATCGACTGTGATCTCTAAGACAGAAGATAAGGTTACGTCTTTACTCAGTTCGAGTCAAGATGTGATAGATAGGATATACAAGCAGGTGGCTCTTGAATCCCCGCTGGCGCTACTAAACACTGAATCTACAATTATGAATGCAATAACCTCTCTTTCTTATCAAATTGACGGGGCTGCGAACAATAGCGGGTGTGGGGCGCCTGTTCACGACCCAGATTATATCGGGGGGATAGGCAAAGAACTCATAGTGGATGACATCAGTGATGTCACATCATTTTATCCTTCTGCATATCAAGAACACCTGAATTTCATCCCGGCACCTACTACAGGATCCGGTTGCACTCGGATACCCTCATTTGACATGAGCACCACCCATTATTGTTATACTCACAATGTAATACTATCCGGTTGCAGAGATCACTCACACTCACATCAATACTTAGCGCTTGGTGTGCTTCGGACATCTGCCACAGGGAGGGTATTCTTCTCTACTCTGCGCTCCATCAATTTAGATGATACCCAAAATCGGAAGTCCTGCAGTGTGAGTGCAACCCCTTTAGGTTGTGATATGCTGTGCTCTAAGGTCACAGGGACTGAAGAGGAGGATTACAAGTCAGCTACCCCGACATCAATGGTGCACGGAAGGCTAGGGTTTGACGGTCAATACCATGAGAAGGACTTAGACACCATGGTCTTATTTAAGGATTGGGTGGCAAATTACCCAGGTGTGGGAGGAGGGTCTTTTATTGACAACCGTGTATGGTTCCCAGTTTACGGAGGGCTCAAACCCAATTCACCCAGTGACACTGCACAAGAAGGGAAATATGTAATATACAAGCGCCATAACAACACATGCCCCGATGGACAAGATCACCAAATTCGGATGGCTAAGTCTTCATATAAACCCGGGCGATTTGGTGGAAAGCGCGTACAGCAAGCCATATTATCCATCAAAGTGTCAACACTCTTGGGTAAGGACCCGGTGCTGACTATTCCACCTAATACAATCACACTCATGGGAGCCGAAGGCAGAATCCTCACAGTAGGGACATCTCACTTCTTGTACCAACGAGGGTCTTCATATTTCTCCCCTGCCTTATTATATCCCATGACAGTAAATAACAAAACGGCTACACTCCATAGTCCTTATACATTTAACGCTTTCACTCGGCCAGGTAGTGTCCCTTGCCAGGCATCAGCAAGATGCCCCAACTCATGCATCACTGGGGTCTATACTGATCCATATCCCTTAATCTTCTATAGGAATCATACTCTACGAGGGGTCTTTGGGACGATGCTTGATGATGAACAAGCGAGACTTAACCCCGTATCTGCAGTATTCGACAACATATCCCGCAGTCGTGTCACCCGGGTGAATTTAAGCAGCACCAAGGCAGCATACACGACATCGACTTGTTTCAAAGTTGTCAAGACCAATAAAGCTTATTGTCTTAGTATTGCAGAGATATCCAATACCCTATTCGGGGAATTTAGGATCGTTCCCTTGTTAGTTGAGATCCTCAAGGATGATAGAGTTTAA
>GQ245845
ATGGACCGCGCGGTTAACAGAGTCGTGCTGGAGAATGAGGAAAGAGAAGCAAAGAACACATGGCGCCTGGTTTTCCGGATCGCAGTCTTACTTTTAATGGTAATGACTCTGGCCATTTCCGCAGCTGCCCTGGCATACAGTACGGGGGCCAGTACGCCGCACGACCTCGCAGGCATATCGACTATGATCTCTAAGACAGAAGATAAGGTTACGTCTTTACTCAGTTCGAGTCAAGATGTGATAGATAGGATATACAAGCAGGTGGCTCTTGAATCCCCGCTGGCGCTACTAAACACTGAGTCTACAATCATGAATGCAATAACCTCTCTTTCTTATCAAATTAACGGGGCTGCGAACAATAGCGGATGTGGGGCGCCTGTTCATGACCCAGATTATATCGGGGGGATAGGCAAAGAACTCATAGTGGACGACATCAGCGATGTCACATCATTTTATCCTTCTGCATATCCAGAGCACTTGAATTTCATCCCAGCACCTACTACAGGATCCGGTTGCACTCGGATACCCTCATTTGACATGAGCACCACCCATTATTGTTATACTCACAACGTGATACTATCTGGTTGTAGAGATCACTCACACTCACATCAATATTTAGCACTTGGTGTGCTTCGGACATCTGCAACAGGGAGGGTATTCTTCTCTACTCTGCGCTCCATCAATTTAGATGACACCCAAAATCGGAAGTCATGCAGTGTGAGTGCAACCCCTTTAGGTTGTGATATGCTGTGCTCTAAGGTCACAGGGACTGAAGAGGAGGATTACAAGTCAGTTGCCCCCACATCAATGGTGCACGGAAGGCTAGGGTTTGACGGTCAATACCATGAGAAGGACTTAGACACCACGGTCTTATTTAAGGATTGGGTGGCAAATTATCCAGGAGTGGGAGGAGGGTCTTTTATTGACGACCGTGTATGGTTTCCAGTTTACGGAGGGCTCAAACCCAATTCACCCAGTGACACTGCACAAGAAGGGAAATATGTAATATACAAGCGCCATAATAACACATGCCCCGATAAGCAAGATTACCAAATTCGGATGGCTAAGTCTTCATATAAACCCGGGCGATTTGGTGGAAAGCGCGTACAGCAAGCCATCTTATCCATCAAAGTGTCAACATCCTTGGGTAAGGACCCGGTGCTGACTATTCCACCTAATACAATCACACTCATGGGAGCCGAAGGCAGAATCCTCACAGTAGGGACATCTCACTTCTTGTACCAACGAGGGTCTTCATATTTCTCCCCTGCCTTATTATATCCCATGACAGTGAATAACAAAACAGCTACACTCCACAGTCCTTATACGTTTAATGCTTTCACTCGGCCAGGTAGTGTCCCTTGCCGGGCATCAGCAAGATGCCCCAACTCATGCATCACTGGGGTCTATACTGATCCATATCCCTTAATCTTCCATAGGAATCATACTCTACGAGGGGTCTTCGGGACGATGCTTGATGATGAACAAGCGAGACTTAACCCCGTATCTGCAGTATTCGACAACATATCCCGCAGTCGTGTCACCCGGGTGAGTTCAAGCAGCACCAAGGCAGCATACACGACATCGACATGTTTTAAAGTTGTCAAGACCAATAAAGCTTATTGTCTTAGTATTGCAGAAATATCCAATACTCTATTTGGGGAATTTAGGATCGTTCCCTTATTAGTTGAGATCCTCAAGGATGACAGAGTTTAA
>FJ608354
ATGGACCGCGCGGTTAACAGAGTCGTGCTGGAGAATGAGGAAAGAGAAGCAAAGAACACATGGCGCCTGGTTTTCCGGATCGCAGTCTTACTTTTAATGGTAATAACTCTGGCTATCTCCGCAGCTGCCCTGGCATATAGTACGGGGGCCAGTACGCCGCACGACCTCGCAGGCATATCGACTGTGATCTCTAGGACAGAAGATAAGGTTACGTCTTTGCTCAGTTCGAGTCAAGATGTGATAGATAGGATATACAAGCAGGTAGCTCTTGAATCCCCGCTGGCGCTACTAAACACTGAATCTACAATTATAAATGCAATAACCTCTCTTTCTTATCAAATTAATGGGGCCGCGAACAATAGCGGATGTGGGGCGCCTGTTCATGACCCAGATTATATCGGGGGGATAGGCAAAGAACTCATAGTGGACGACATCAGTGATGTCACATCATTTTATCCTTCTGCATATCAAGAACACTTGAATTTCATCCCAGCGCCTACTACAGGATCCGGTTGCACTCGGATACCCTCATTTGACATGAGCACCACCCATTATTGTTATACTCACAATGTGATACTATCTGGTTGCAGAGATCACTCACACTCACATCAATATTTAGCACTTGGTGTGCTTCGGACATCTGCAACAGGGAGGGTATTCTTCTCTACTCTGCGCTCCATCAATTTAGATGATACCCAAAATCGGAAGTCCTGCAGTGTGAGTGCAACCCCTTTAGGTTGTGATATGCTGTGCTCCAAAGTCACAGGGACTGAAGAGGAGGATTACAAGTCAGTTGCCCCCACATCAATGGTGCACGGAAGGCTAGGGTTTGACGGTCAATACCATGAGAAAGACTTAGACACCACGGTCTTATTTAAGGATTGGGTGGCAAATTACCCAGGAGTGGGAGGAGGGTCTTTTATTGACGACCGTGTATGGTTCCCAGTTTACGGAGGGCTCAAACCCAATTCACCCAGTGACACTGCACAAGAAGGGAAATATGTAATATACAAGCGCTATAATAACACATGCCCCGATAAACAAGATTACCAAATTCGGATGGCTAAGTCTTCATATAAACCCGGGCGATTTGGTGGAAAGCGCGTACAGCAAGCCATCTTATCCATCAAAGTGTCAACATCCTTGGGTAAGGACCCAGTGCTGACTATTCCACCTAATACAATCACACTCATGGGAGCCGAAGGCAGAATCCTCACAGTAGGGACATCTCACTTCTTGTACCAACGAGGGTCTTCATATTTCTCCCCTGCCTTATTATATCCCATGACAGTAAATAACAAAACGGCTACACTCCATAGTCCTTATACATTTAATGCTTTCACTCGGCCAGGTAGTGTCCCTTGCCAGGCATCAGCAAGATGCCCCAACTCATGCATCACTGGAGTCTATACTGATCCATATCCCTTAATCTTCCATAGGAATCATACTCTACGAGGGGTCTTCGGGACGATGCTTGATGATGAACAAGCGCGACTTAACCCCGTATCTGCAGTATTTGACAACATATCCCGCAGTCGTGTCACCCGGGTGAGTTCAAGCAACACCAAGGCAGCATACACGACATCGACATGTTTTAAAGTTGTCAAGACCAATAAAGTTTATTGTCTTAGTATTGCAGAAATATCCAATACCCTATTCGGGGAATTTAGGATCGTTCCCTTATTAGTTGAGATTCTCAAGGATGATAGAGCT---
>FJ608356
ATGGACCGCGCGGTTAACAGAGTCGTGCTGGAGAATGAGGAAAGAGAAGCAAAGAACACATGGCGCCTGGTTTTCCGGATCGCAGTCTTACTTTTAATGGTAATAACTCTGGCTATCTCCGCAGCTGCCCTGGCATATAGTACGGGGGCCAGTACGCCGCACGACCTCGCAGGCATATCGACTGTGATCTCTAGGACAGAAGATAAGGTTACGTCTTTGCTCAGTTCGAGTCAAGATGTGATAGATAGGATATACAAGCAGGTAGCTCTTGAATCCCCGCTGGCGCTACTAAACACTGAATCTACAATTATGAATGCAATAACCTCTCTTTCTTATCAAATTAATGGGGCCGCGAACAATAGCGGATGTGGGGCGCCTGTTCATGACCCAGATTATATCGGGGGGATAGGCAAAGAACTCATAGTGGACGACATCAGTGATGTCACATCATTTTATCCTTCTGCATATCAAGAACACTTGAATTTCATCCCAGCGCCTACTACAGGATCCGGTTGCACTCGGATACCCTCATTTGACATGAGCACCACCCATTATTGTTATACTCACAATGTGATACTATCTGGTTGCAGAGATCACTCACACTCACATCAATATTTAGCACTTGGTGTGCTTCGGACATCTGCAACAGGGAGGGTATTCTTCTCTACTCTGCGCTCCATCAATTTAGATGATACCCAAAATCGGAAGTCCTGCAGTGTGAGTGCAACCCCTTTAGGTTGTGATATGCTGTGCTCCAAAGTCACAGGGACTGAAGAGGAGGATTACAAGTCAGTTGCCCCCACATCAATGGTGCACGGAAGGCTAGGGTTTGACGGTCAATACCATGAGAAAGACTTAGACACCACGGTCTTATTTAAGGATTGGGTGGCAAATTACCCAGGAGTGGGAGGAGGGTCTTTTATTGACGACCGTGTATGGTTCCCAGTTTACGGAGGGCTCAAACCCAATTCACCCAGTGACACTGCACAAGAAGGGAAATATGTAATATACAAGCGCTATAATAACACATGCCCCGATAAACAAGATTACCAAATTCGGATGGCTAAGTCTTCATATAAACCCGGGCGATTTGGTGGAAAGCGCGTACAGCAAGCCATCTTATCCATCAAAGTGTCAACATCCTTGGGTAAGGACCCAGTGCTGACTATTCCACCTAATACAATCACACTCATGGGAGCCGAAGGCAGAATCCTCACAGTAGGGACATCTCACTTCTTGTACCAACGAGGGTCTTCATATTTCTCCCCTGCCTTATTATATCCCATGACAGTAAATAACAAAACGGCTACACTCCATAGTCCTTATACATTTAATGCTTTCACTCGGCCAGGTAGTGTCCCTTGCCAGGCATCAGCAAGATGCCCCAACTCATGCATCACTGGGGTCTATACTGATCCATATCCCTTAATCTTCCATAGGAATCATACTCTACGAGGGGTCTTCGGGACGATGCTTGATGATGAACAAGCGCGACTTAACCCCGTATCTGCAGTATTTGACAACATATCCCGCAGTCGTGTCACCCGGGTGAGTTCAAGCAACACCAAGGCAGCATACACGACATCGACATGTTTTAAAGTTGTCAAGACCAATAAAGCTTATTGTCTTAGTATTGCAGAAATATCCAATACCCTATTCGGGGAATTTAGGATCGTTCCCTTATTAGTTGAGATTCTCAAGGATGATAGAGCT---
>KC542897
ATGGACCGCGCGGTTAACAGAGTCGTGCTGGAGAATGAGGAAAGAGAAGCAAAGAACACATGGCGCCTGGTTTTCCGGATCGCAGTCTTACTTTTAATGGTAATAACTCTGGCTATCTCCGCAGCTGCCCTGGCATATAGTACGGGGGCCAGTACGCCGCACGACCTCGCAGGCATATCGACTGTGATCTCTAGGACAGAAGATAAGGTTACGTCTTTGCTCAGTTCGAGTCAAGATGTGATAGATAGGATATACAAGCAGGTAGCTCTTGAATCCCCGCTGGCGCTACTAAACACTGAATCTACAATTATGAATGCAATAACCTCTCTTTCTTATCAAATTAATGGGGCCGCGAACAATAGCGGATGTGGGGCGCCTGTTCATGACCCAGATTATATCGGGGGGATAGGCAAAGAACTCATAGTGGACGACATCAGTGATGTCACATCATTTTATCCTTCTGCATATCAAGAACACTTGAATTTCATCCCAGCGCCTACTACAGGATCCGGTTGCACTCGGATACCCTCATTTGACATGAGCACCACCCATTATTGTTATACTCACAATGTGATACTATCTGGTTGCAGAGATCACTCACACTCACATCAATATTTAGCACTTGGTGTGCTTCGGACATCTGCAACAGGGAGGGTATTCTTCTCTACTCTGCGCTCCATCAATTTAGATGATACCCAAAATCGGAAGTCCTGCAGTGTGAGTGCAACCCCTTTAGGTTGTGATATGCTGTGCTCCAAAGTCACAGGGACTGAAGAGGAGGATTACAAGTCAGTTGCCCCCACATCAATGGTGCACGGAAGGCTAGGGTTTGACGGTCAATACCATGAGAAAGACTTAGACACCACGGTCTTATTTAAGGATTGGGTGGCAAATTACCCAGGAGTGGGAGGAGGGTCTTTTATTGACGACCGTGTATGGTTCCCAGTTTACGGAGGGCTCAAACCCAATTCACCCAGTGACACTGCACAAGAAGGGAAATATGTAATATACAAGCGCTATAATAACACATGCCCCGATAAACAAGATTACCAAATTCGGATGGCTAAGTCTTCATATAAACCCGGGCGATTTGGTGGAAAGCGCGTACAGCAAGCCATCTTATCCATCAAAGTGTCAACATCCTTGGGTAAGGACCCAGTGCTGACTATTCCACCTAATACAATCACACTCATGGGAGCCGAAGGCAGAATCCTCACAGTAGGGACATCTCACTTCTTGTACCAACGAGGGTCTTCATATTTCTCCCCTGCCTTATTATATCCCATGACAGTAAATAACAAAACGGCTACACTCCATAGTCCTTATACATTTAATGCTTTCACTCGGCCAGGTAGTGTCCCTTGCCAGGCATCAGCAAGATGCCCCAACTCATGCATCACTGGGGTCTATACTGATCCATATCCCTTAATCTTCCATAGGAATCATACTCTACGAGGGGTCTTCGGGACGATGCTTGATGATGAACAAGCGCGACTTAACCCCGTATCTGCAGTATTTGACAACATATCCCGCAGTCGTGTCACCCGGGTGAGTTCAAGCAACACCAAGGCAGCATACACGACATCGACATGTTTTAAAGTTGTCAAGACCAATAAAGCTTATTGTCTTAGTATTGCAGAAATATCCAATACCCTATTCGGGGAATTTAGGATCGTTCCCTTATTAGTTGAGATTCTCAAGGATGATAGAGCTTAA
>FJ217668
ATGGACCGCGCGGTTAACAGAGTCGTGCTGGAGAATGAGGAAAGAGAAGCAAAGAACACATGGCGCCTGGTTTTCCGGATCGCAGTCTTATTTTTAATGGTAATGACTCTGGCTATCTCCGCAGTTGCCCTGGCATACAGTACGGGGGCCAGTACGCCGCACGACCTCGCAGGCATATCGACTGTGATCTCTAAGACAGAAGATAAGGTTACGTCTTTGCTCAGTTCGAGTCAAGATGTGATAGATAGGATATACAAGCAGGTGGCTCTTGAATCCCCGCTGGCGCTACTAAACACTGAATCTACAATTATGAATGCAATAACCTCTCTTTCTTATCAAATTAACGGGGCTGCGAACAATAGCGGATGTGGGGCGCCTGTTCATGACCCAGATTATATCGGGGGGATAGGCAAAGAACTCATAGTGGACGACATCAGTGATGTCACATCATTTTATCCTTCTGCATATCAAGAACACTTGAATTTCATCCCAGCGCCTACTACAGGATCCGGTTGCACTCGGATACCCTCATTTGACATGAGTACCACCCATTATTGTTATACTCACAACGTGATACTATCTGGTTGCAGAGATCACTCACACTCACATCAATATTTAGCACTTGGTGTGCTTCGGACATCTGCAACAGGGAGGGTATTCTTCTCTACTCTGCGCTCCATCAATTTAGATGATACCCAAAATCGGAAGTCCTGCAGTGTGAGTGCAACCCCTTTAGGTTGTGATATGCTGTGCTCTAAGGTCACAGGGACTGAGGAGGAGGATTACAAGTCAGTTGCCCCCACATCAATGGTACACGGAAGGCTAGGGTTTGACGGTCAATACCATGAGAAAGACTTAGACACCACGGTCTTATTTAAGGATTGGGTGGCAAATTACCCAGGAGTGGGAGGAGGGTCTTTTATTGACGACCGTGTATGGTTCCCAGTTTACGGAGGGCTCAAACCCAATTCACCCAGTGACACTGCACAAGAAGGGAAATATGCAATATACAAGCGCCATAATAACACATGCCCTGACAAACAAGATTACCAAATTCGGATGGCTAAGTCTTCATATAAACCCGGGCGATTTGGTGGAAAGCGCGTACAGCAAGCCATCTTATCCATCAAAGTGTCAACATCCTTGGGTAAGGGCCCGGTGCTGACTATTCCACCTAATACAATCACACTCATGGGAGCCGAAGGCAGAATCCTCACAGTAGGGACATCTCACTTCTTGTACCAACGAGGGTCTTCATATTTCTCCCCTGCCTTATTATATCCCATGACAGTAAATAACAAAACGGCTACACTCCATAGTCCTTATACGTTTAATGCTTTCACTCGGCCAGGCAGTGTCCCTTGCCAGGCATCAGCAAGATGCCCCAACTCATGCATCACTGGGGTCTATACTGATCCATATCCCTTAATCTTCCATAGGAATCATACTCTACGAGGGGTCTTCGGGACGATGCTTGATGATGAACAAGCGAGACTTAACCCCGTATCTGCAGTATTCGACAACATATCCCGCAGTCGTGTCACCCGGGTGAGTTCAAGCAGCACCAAGGCAGCATACACGACATCGACATGTTTTAAAGTCGTCAAGACCAATAAAGCTTATTGTCTTAGTATTGCAGAAATATCCAATACCCTATTCGGGGAATTTAGGATCGTTCCCTTATTAGTTGAGATCCTCAAGGATGATAGAGTTTAA
>FJ217669
ATGGACCGCGCGGTTAACAGAGTCGTGCTGGAGAATGAGGAAAGAGAAGCAAAGAACACATGGCGCCTGGTTTTCCGGATCGCAGTCTTATTTTTAATGGTAATGACTCTGGCTATCTCCGCAGTTGCCCTGGCATACAGTACGGGGGCCAGTACGCCGCACGACCTCGCAGGCATATCGACTGTGATCTCTAAGACAGAAGATAAGGTTACGTCTTTGCTCAGTTCGAGTCAAGATGTGATAGATAGGATGTACAAGCAGGTGGCTCTTGAATCCCCGCTGGCGCTACTAAACACTGAATCTACAATTATGAATGCAATAACCTCTCTTTCTTATCAAATTAACGGGGCTGCGAACAATAGCGGATGTGGGGCGCCTGTTCATGACCCAGATTATATCGGGGGGATAGGCAAAGAACTCATAGTGGACGACATCAGTGATGTCACATCATTTTATCCTTCTGCATATCAAGAACACTTGAATTTCATCCCAGCGCCTACTACAGGATCCGGTTGCACTCGGATACCCTCATTTGACATGAGTACCACCCATTATTGTTATACTCACAACGTGATACTATCTGGTTGCAGAGATCACTCACACTCACATCAATATTTAGCACTTGGTGTGCTTCGGACATCTGCAACAGGGAGGGTATTCTTCTCTACTCTGCGCTCCATCAATTTAGATGATACCCAAAATCGGAAGTCCTGCAGTGTGAGTGCAACCCCTTTAGGTTGTGATATGCTGTGCTCTAAGGTCACAGGGACTGAGGAGGAGGATTACAAGTCAGTTGCCCCCACATCAATGGTACACGGAAGGCTAGGGTTTGACGGTAAGTACCATGAGAAAGACTTAGACACCACGGTCTTATTTAAGGATTGGGTGGCAAATTACCCAGGAGTGGGAGGAGGGTCTTTTATTGACGACCGTGTATGGTTCCCAGTTTACGGAGGGCTCAAACCCAATTCACCCAGTGACACTGCACAAGAAGGGAAATATGTAATATACAAGCGCCATAATAACACATGCCCTGACAAACAAGATTACCAAATTCGGATGGCTAAGTCTTCATATAAACCCGGGCGATTTGGTGGAAAGCGCGTACAGCAAGCCATCTTATCCATCAAAGTGTCAACATCCTTGGGTAAGGACCCGGTGCTGACTATTCCACCTAATACAATCACACTCATGGGAGCCGAAGGCAGAACCCTCACAGTAGGGACATCTCACTTCTTGTACCAACGAGGGTCTTCATATTTCTCCCCTGCCTTATTATATCCCATGACAGTAAATAACAAAACGGCTACACTCCATAGTCCTTATACGTTTAATGCTTTCACTCGGCCAGGCAGTGTCCCTTGCCAGGCATCAGCAAGATGCCCCAACTCATGCATCACTGGGGTCTATACTGATCCATATCCCTTAATCTTCCATAGGAATCATACTCTACGAGGGGTCTTCGGGACGATGCTTGATGATGAACAAGCGAGACTTAACCCCGTATCTGCAGTATTCGACAACATATCCCGCAGTCGTGTCACCCGGGTGAGTTCAAGCAGCACCAAGGCAGCATACACGACATCGACATGTTTTAAAGTCGTCAAGACCAATAAAGCTTATTGTCTTAGTATTGCAGAAATATCCAATACCCTATTCGGGGAATTTAGGATCGTTCCCTTATTAGTTGAGATCCTCAAGGATGATAGAGTTTAA
>DQ234588
ATGGACCGCGCGGTTAACAGAGTCGTGCTGGAGAATGAGGAAAGAGAAGCAAAGAACACATGGCGCCTGGTTTTCCGGATCGCAGTCTTACTTTTAATGGTAATGACTCTAGCTATCTCCGCAGCTGCCTTGGTATACAGCACGGGGGCCAGTACGCCGCACGACCTCGCAGGCATATCGACTGTGATCTCCAAGACAGAAGACAAGGTTACGTCTTTACTCAGTTCAAGTCAAGATGTGATAGATAGGATATACAAGCAGGTAGCTCTTGAATCCCCGCTGGCGCTACTAAACACTGAATCTACAATTATGAATGCAATAACCTCTCTTTCTTATCAAATTAACGGGGCTGCGAACAATAGCGGATGTGGGGCGCCTGTTCATGGCCCAGATTATATCGGGGGGATAGGCAAAGAACTCATAGTGGACGACATCAGTGATGTCACATCATTTTATCCTTCTGCATATCAAGAACACTTGAATTTCATCCCGGCGCCTACTTCAGGATCCGGTTGCACTCGGATACCCTCATTTGACATGAGCACCACCCATTATTGTTATACTCACAATGTGATACTATCTGGTTGCAGAGATCACTCACACTCACATCAATACTTAGCACTTGGTGTGCTTCGGACATCTGCAACAGGGAGGGTATTCTTTTCTACTCTGCGCTCCATCAATTTAGATGACACCCAAAATCGGAAGTCCTGCAGTGTGAGTGCAACCCCTTTAGGTTGTGATATGCTGTGCTCTAAGGTCACAGGGACTGAAGAGGAGGATTACAAGTCAGTTGCCCCCACATCAATGGTGCACGGAAGGCTAGGATTTGACGGTCAATACCATGAGAAGGACTTAGACACCACGGTCTTATTTAAGGATTGGGTGGCAAATTACCCAGGAGTGGGAGGAGGGTCTTTTATTGACGACCGTGTATGGTTCCCAGTTTACGGAGGGCTCAAACCCAATTCACCCAGTGACACTGCACAAGAAGGGAAATATGTAATATACAAGCGCCATAACAACACATGCCCCGATAAACAAGATTACCAAATTCGGATGGCTAAGTCTTCATATAAACCCGGGCGATTTGGTGGAAAGCGTGTACAGCAAGCCATCTTATCCATCAAAGTGTCAACATCCTTGGGTAAGGACCCGGTGCTGACTATTCCACCTAATACAATCACACTCATGGGAGCCGAAGGCAGAATCCTCACAGTAGGGACATCTCACTTCTTGTACCAACGAGGGTCTTCATATTTCTCCCCTGCCTTATTATATCCCATGACAGTAAATAACAAAACGGCTACACTTCATAGTCCTTATACGTTTAATGCTTTCACTCGGCCAGGTAGTGTCCCTTGCCAGGCATCAGCAAGATGCCCCAACTCATGCATCACTGGGGTCTATACTGATCCATATTCCTTAATCTTCCATAGGAATCATACTCTACGAGGGGTCTTCGGGACGATGCTTGATGATGAACAAGCGAGACTTAACCCCGTATCTGCAGTATTCGACAACATATCCCGCAGTCGTGTAACCCGGGTGAGTTCAAGCAGCACTAAGGCAGCATACACGACATCGACATGTTTTAAAGTTGTCAAGACCAATAAAGTTTACTGTCTTAGTATTGCAGAAATATCCAATACCCTATTCGGGGAATTTAGGACCGTTCCTTTACTAGTTGAGATCCTCAAGGATGATAGAGTTTAA
>DQ234590
ATGGACCGCGCGGTTAACAGAGTCGTGCTGGAGAATGAGGAAAGAGAAGCAAAGAACACATGGCGCCTGGTTTTCCGGATCGCAGTCTTACTTTTAATGGTAATGACTCTAGCTATCTCCGCAGCTGCCTTGGTATACAGCACGGGGGCCAGTACGCCGCACGACCTCGCAGGCATATCGACTGTGATCTCCAAGACAGAAGACAAGGTTACGTCTTTACTCAGTTCAAGTCAAGATGTGATAGATAGGATATACAAGCAGGTAGCTCTTGAATCCCCGCTGGCGCTACTAAACACTGAATCTACAATTATGAATGCAATAACCTCTCTTTCTTATCAAATTAACGGGGCTGCGAACAATAGCGGATGTGGGGCGCCTGTTCATGGCCCAGATTATATCGGGGGGATAGGCAAAGAACTCATAGTGGACGACATCAGTGATGTCACATCATTTTATCCTTCTGCATATCAAGAACACTTGAATTTCATCCCGGCGCCTACTTCAGGATCCGGTTGCACTCGGATACCCTCATTTGACATGAGCACCACCCATTATTGTTATACTCACAATGTGATACTATCTGGTTGCAGAGATCACTCACACTCACATCAATACTTAGCACTTGGTGTGCTTCGGACATCTGCAACAGGGAGGGTATTCTTTTCTACTCTGCGCTCCATCAATTTAGATGACACCCAAAATCGGAAGTCCTGCAGTGTGAGTGCAACCCCTTTAGGTTGTGATATGCTGTGCTCTAAGGTCACAGGGACTGAAGAGGAGGATTACAAGTCAGTTGCCCCCACATCAATGGTGCACGGAAGGCTAGGATTTGACGGTCAATACCATGAGAAGGACTTAGACACCACGGTCTTATTTAAGGATTGGGTGGCAAATTACCCAGGAGTGGGAGGAGGGTCTTTTATTGACGACCGTGTATGGTTCCCAGTTTACGGAGGGCTCAAACCCAATTCACCCAGTGACACTGCACAAGAAGGGAAATATGTAATATACAAGCGCCATAACAACACATGCCCCGATAAACAAGATTACCAAATTCGGATGGCTAAGTCTTCATATAAACCCGGGCGATTTGGTGGAAAGCGTGTACAGCAAGCCATCTTATCCATCAAAGTGTCAACATCCTTGGGTAAGGACCCGGTGCTGACTATTCCACCTAATACAATCACACTCATGGGAGCCGAAGGCAGAATCCTCACAGTAGGGACATCTCACTTCTTGTACCAACGAGGGTCTTCATATTTCTCCCCTGCCTTATTATATCCCATGACAGTAAATAACAAAACGGCTACACTTCATAGTCCTTATACGTTTAATGCTTTCACTCGGCCAGGTAGTGTCCCTTGCCAGGCATCAGCAAGATGCCCCAACTCATGCATCACTGGGGTCTATACTGATCCATATTCCTTAATCTTCCATAGGAATCATACTCTACGAGGGGTCTTCGGGACGATGCTTGATGATGAACAAGCGAGACTTAACCCCGTATCTGCAGTATTCGACAACATATCCCGCAGTCGTGTAACCCGGGTGAGTTCAAGCAGCACTAAGGCAGCATACACGACATCGACATGTTTTAAAGTTGTCAAGACCAATAAAGTTTACTGTCTTAGTATTGCAGAAATATCCAATACCCTATTCGGGGAATTTAGGACCGTTCCTTTACTAGTTGAGATCCTCAAGGATGATAGAGTTTAA
>DQ228935
ATGGACCGCGCGGTTAACAGAGTCGTGCTGGAGAATGAGGAAAGAGAAGCAAAGAACACATGGCGCCTGGTTTTCCGGATCGCAGTCTTACTTTTAATGGTAATGACTCTAGCTATCTCCGCAGCTGCCTTGGTATACAGCACGGGGGCCAGTACGCCGCACGACCTCGCAGGCATATCGACTGTGATCTCCAAGACAGAAGACAAGGTTACGTCTTTACTCAGTTCAAGTCAAGATGTGATAGATAGGATATACAAGCAGGTAGCTCTTGAATCCCCGCTGGCGCTACTAAACACTGAATCTACAATTATGAATGCAATAACCTCTCTTTCTTATCAAATTAACGGGGCTGCGAACAATAGCGGATGTGGGGCGCCTGTTCATGGCCCAGATTATATCGGGGGGATAGGCAAAGAACTCATAGTGGACGACATCAGTGATGTCACATCATTTTATCCTTCTGCATATCAAGAACACTTGAATTTCATCCCGGCGCCTACTTCAGGATCCGGTTGCACTCGGATACCCTCATTTGACATGAGCACCACCCATTATTGTTATACTCACAATGTGATACTATCTGGTTGCAGAGATCACTCACACTCACATCAATACTTAGCACTTGGTGTGCTTCGGACATCTGCAACAGGGAGGGTATTCTTTTCTACTCTGCGCTCCATCAATTTAGATGACACCCAAAATCGGAAGTCCTGCAGTGTGAGTGCAACCCCTTTAGGTTGTGATATGCTGTGCTCTAAGGTCACAGGGACTGAAGAGGAGGATTACAAGTCAGTTGCCCCCACATCAATGGTGCACGGAAGGCTAGGATTTGACGGTCAATACCATGAGAAGGACTTAGACACCACGGTCTTATTTAAGGATTGGGTGGCAAATTACCCAGGAGTGGGAGGAGGGTCTTTTATTGACGACCGTGTATGGTTCCCAGTTTACGGAGGGCTCAAACCCAATTCACCCAGTGACACTGCACAAGAAGGGAAATATGTAATATACAAGCGCCATAACAACACATGCCCCGATAAACAAGATTACCAAATTCGGATGGCTAAGTCTTCATATAAACCCGGGCGATTTGGTGGAAAGCGTGTACAGCAAGCCATCTTATCCATCAAAGTGTCAACATCCTTGGGTAAGGACCCGGTGCTGACTATTCCACCTAATACAATCACACTCATGGGAGCCGAAGGCAGAATCCTCACAGTAGGGACATCTCACTTCTTGTACCAACGAGGGTCTTCATATTTCTCCCCTGCCTTATTATATCCCATGACAGTAAATAACAAAACGGCTACACTTCATAGTCCTTATACGTTTAATGCTTTCACTCGGCCAGGTAGTGTCCCTTGCCAGGCATCAGCAAGATGCCCCAACTCATGCATCACTGGGGTCTATACTGATCCATATTCCTTAATCTTCCATAGGAATCATACTCTACGAGGGGTCTTCGGGACGATGCTTGATGATGAACAAGCGAGACTTAACCCCGTATCTGCAGTATTCGACAACATATCCCGCAGTCGTGTAACCCGGGTGAGTTCAAGCAGCACTAAGGCAGCATACACGACATCGACATGTTTTAAAGTTGTCAAGACCAATAAAGTTTACTGTCTTAGTATTGCAGAAATATCCAATACCCTATTCGGGGAATTTAGGACCGTTCCTTTACTAGTTGAGATCCTCAAGGATGATAGAGTTTAA
>DQ368684
ATGGACCGCGCGGTTAACAGAGTCGTGCTGGAGAATGAGGAAAGAGAAGCAAAGAACACATGGCGCCTGGTTTTCCGGATCGCAGTCTTACTTTTAATGGTAATGACTCTAGCTATCTCCGCAGCTGCCTTGGTATACAGCACGGGGGCCAGTACGCCGCACGACCTCGCAGGCATATCGACTGTGATCTCCAAGACAGAAGACAAGGTTACGTCTTTACTCAGTTCAAGTCAAGATGTGATAGATAGGATATACAAGCAGGTAGCTCTTGAATCCCCGCTGGCGCTACTAAACACTGAATCTACAATTATGAATGCAATAACCTCTCTTTCTTATCAAATTAACGGGGCTGCGAACAATAGCGGATGTGGGGCGCCTGTTCATGGCCCAGATTATATCGGGGGGATAGGCAAAGAACTCATAGTGGACGACATCAGTGATGTCACATCATTTTATCCTTCTGCATATCAAGAACACTTGAATTTCATCCCGGCGCCTACTTCAGGATCCGGTTGCACTCGGATACCCTCATTTGACATGAGCACCACCCATTATTGTTATACTCACAATGTGATACTATCTGGTTGCAGAGATCACTCACACTCACATCAATACTTAGCACTTGGTGTGCTTCGGACATCTGCAACAGGGAGGGTATTCTTTTCTACTCTGCGCTCCATCAATTTAGATGACACCCAAAATCGGAAGTCCTGCAGTGTGAGTGCAACCCCTTTAGGTTGTGATATGCTGTGCTCTAAGGTCACAGGGACTGAAGAGGAGGATTACAAGTCAGTTGCCCCCACATCAATGGTGCACGGAAGGCTAGGATTTGACGGTCAATACCATGAGAAGGACTTAGACACCACGGTCTTATTTAAGGATTGGGTGGCAAATTACCCAGGAGTGGGAGGAGGGTCTTTTATTGACGACCGTGTATGGTTCCCAGTTTACGGAGGGCTCAAACCCAATTCACCCAGTGACACTGCACAAGAAGGGAAATATGTAATATACAAGCGCCATAACAACACATGCCCCGATAAACAAGATTACCAAATTCGGATGGCTAAGTCTTCATATAAACCCGGGCGATTTGGTGGAAAGCGTGTACAGCAAGCCATCTTATCCATCAAAGTGTCAACATCCTTGGGTAAGGACCCGGTGCTGACTATTCCACCTAATACAATCACACTCATGGGAGCCGAAGGCAGAATCCTCACAGTAGGGACATCTCACTTCTTGTACCAACGAGGGTCTTCATATTTCTCCCCTGCCTTATTATATCCCATGACAGTAAATAACAAAACGGCTACACTTCATAGTCCTTATACGTTTAATGCTTTCACTCGGCCAGGTAGTGTCCCTTGCCAGGCATCAGCAAGATGCCCCAACTCATGCATCACTGGGGTCTATACTGATCCATATTCCTTAATCTTCCATAGGAATCATACTCTACGAGGGGTCTTCGGGACGATGCTTGATGATGAACAAGCGAGACTTAACCCCGTATCTGCAGTATTCGACAACATATCCCGCAGTCGTGTAACCCGGGTGAGTTCAAGCAGCACTAAGGCAGCATACACGACATCGACATGTTTTAAAGTTGTCAAGACCAATAAAGTTTACTGTCTTAGTATTGCAGAAATATCCAATACCCTATTCGGGGAATTTAGGACCGTTCCTTTACTAGTTGAGATCCTCAAGGATGATAGAGTTTAA
>DQ234592
ATGGACCGCGCGGTTAACAGAGTCGTGCTGGAGAATGAGGAAAGAGAAGCAAAGAACACATGGCGCCTGGTTTTCCGGATCGCAGTCTTACTTTTAATGGTAATGACTCTAGCTATCTCCGCAGCTGCCTTGGTATACAGCACGGGGGCCAGTACGCCGCACGACCTCGCAGGCATATCGACTGTGATCTCCAAGACAGAAGACAAGGTTACGTCTTTACTCAGTTCAAGTCAAGATGTGATAGATAGGATATACAAGCAGGTAGCTCTTGAATCCCCGCTGGCGCTACTAAACACTGAATCTACAATTATGAATGCAATAACCTCTCTTTCTTATCAAATTAACGGGGCTGCGAACAATAGCGGATGTGGGGCGCCTGTTCATGGCCCAGATTATATCGGGGGGATAGGCAAAGAACTCATAGTGGACGACATCAGTGATGTCACATCATTTTATCCTTCTGCATATCAAGAACACTTGAATTTCATCCCGGCGCCTACTTCAGGATCCGGTTGCACTCGGATACCCTCATTTGACATGAGCACCACCCATTATTGTTATACTCACAATGTGATACTATCTGGTTGCAGAGATCACTCACACTCACATCAATACTTAGCACTTGGTGTGCTTCGGACATCTGCAACAGGGAGGGTATTCTTTTCTACTCTGCGCTCCATCAATTTAGATGACACCCAAAATCGGAAGTCCTGCAGTGTGAGTGCAACCCCTTTAGGTTGTGATATGCTGTGCTCTAAGGTCACAGGGACTGAAGAGGAGGATTACAAGTCAGTTGCCCCCACATCAATGGTGCACGGAAGGCTAGGGTTTGACGGTCAATACCATGAGAAGGACTTAGACAGCACGGTCTTATTTAAGGATTGGGTGGCAAATTACCCAGAGGTGGGAGGAGGGTCTTTTATTGACGACCGTGTATGGTTCCCAGTTTACGGAGGGCTCAAACCCAATTCACCCAGTGACACTGCACAAGAAGGGAAATATGTAATATACAAGCGCCATAACAACACATGCCCCGATAAACAAGATTACCAAATTCGGATGGCTAAGTCTTCATATAAACCCGGGCGATTTGGTGGAAAGCGTGTACAGCAAGCCATCTTATCCATCAAAGTGTCAACATCCTTGGGTAAGGACCCGGTGCTGACTATTCCACCTAATACAATCACACTCATGGGAGCCGAAGGCAGAATCCTCACAGTAGGGACATCTCACTTCTTGTACCAACGAGGGTCTTCATATTTCTCCCCTGCCTTATTATATCCCATGACAGTAAATAACAAAACGGCTACACTTCATAGTCCTTATACGTTTAATGCTTTCACTCGGCCAGGTAGTGTCCCTTGCCAGGCATCAGCAAGATGCCCCAACTCATGCATCACTGGGGTCTATACTGATCCATATTCCTTAATCTTCCATAGGAATCATACTCTACGAGGGGTCTTCGGGACGATGCTTGATGATGAACAAGCGAGACTTAACCCCGTATCTGCAGTATTCGACAACATATCCCGCAGTCGTGTAACCCGGGTGAGTTCAAGCAGCACTAAGGCAGCATACACGACATCGACATGTTTTAAAGTTGTCAAGACCAATAAAGTTTACTGTCTTAGTATTGCAGAAATATCCAATACCCTATTCGGGGAATTTAGGACCGTTCCTTTACTAGTTGAGATCCTCAAGGATGATAGAGTTTAA
>EF540730
ATGGACCGCGCGGTTAACAGAGTCGTGCTAGAGAATGAGGAAAGAGAGGCAAAGAACACATGGCGCCTGATTTTCCGGATCGCAGTCTTACTTTTAATGGTAATGACTCTAGCTATCTCTGCAGCTGCCCTGGCATACAGCACGGGGGCCAGTACGCCGCACGACCTCGCAGGCATATCGACTGTGATCTCCAAGACAGAAGATAAGGTGACGTCTTTACTCAGTTCGAGTCAAGATGTGATAGATAGGATATACAAGCAGGTGGCTCTTGAATCCCCGCTGGCGCTACTAAACACTGAATCTATAATTATGAATGCAATAACCTCTCTTTCTTATCAAATTAACGGGGCTACGAACAATAGCGGATGTGGGGCGCCTGTTCATGACCCAGATTATATCGGGGGGATAGGCAAAGAACTCATAGTGGACGACATCAGTGATGTCACATCATTTTATCCTTCTGCATATCAAGAACACTTGAATTTCATCCCGGCGCCTACTACAGGATCCGGTTGCACTCGAATACCCTCATTTGACATGAGCACCACCCATTATTGTTATACTCACAATGTGATACTATCTGGTTGCAGAGATCACTCACACTCACATCAATACTTAGCACTTGGTGTGCTTCGGACATCTGCAACAGGGAGGGTATTCTTTTCTACTCTGCGCTCCATCAATTTAGATGACACCCAAAATCGGAAGTCCTGCAGTGTGAGTGCAACCCCTTTAGGTTGTGATATGCTGTGCTCTAAGGTCACAGGGACTGAAGAGGAGGATTACAAGTCAGTTGACCCCACATCAATGGTGCACGGAAGGCTAGGGTTTGACGGTCAATACCATGAGAAGGACTTAGACACCGCAGTCTTATTTAAGGATTGGGTGGCAAATTACCCAGGAGCGGGAGGAGGGTCTTTTATTGACGACCGTGTATGGTTCCCAGTTTACGGAGGGCTCAAACCCAATTCACCCAGTGACACTGCACAAGAAGGGAAATATGTAATATACAAGCGCCATAATAACACATGCCCCGATGAACAAGATTACCAAATTCGGATGGCTAAGTCTTCATATAAACCCGGGCGATTTGGTGGAAAGCGCGTACAGCAAGCCATCTTATCCATCAAAGTGTCAACATCCTTGGGTAAGGACCCAGTGCTGACTATTCCACCTAATACAATCACACTCATGGGAGCCGAAGGCAGAATCCTCACAGTAGGGACATCTCACTTCCTGTACCAACGAGGGTCTTCATATTTCTCCCCTGCCTTATTATATCCCATGACAGTAAATAACAAAACGGCTACACTCCATAGTCCTTATACGTTTGATGCTTTTACTCGGCCAGGTAGTGTCCCTTGCCAGGCATCAGCAAGATGCCCCAACTCATGCATCACTGGGGTCTATACTGATCCATATCCCTTAATCTTCCATAGGAATCATACTCTACGAGGGGTCTTCGGGACGATGCTTGATGATGAACAAGCGAGACTTAACCCCGTATCTGCAGTATTCGACAACATATCCCGCAGTCGTGTAACCCGGGTGAGTTCAAGCAGCACCAAGGCAGCATACACGACATCGACGTGTTTTAAAGTTGTCAAGACCAATAAAGCTTATTGTCTTAGTATTGCAGAAATATCCAATACCCTATTCGGGGAATTTAGGATCGTTCCCTTACTAGTTGAGATCCTCAAGGATGATAGAGTTTAA
>DQ485270
ATGGACCGCGCGGTTAGCAGAGTCGTGCTGGAGAATGAGGAAAGAGAAGCAAAGAACACATGGCGCCTGGTTTTCCGGATCGCAGTCTTACTTTTAATGGTAATGACTCTGGCTATCTCCGCAGCTGCCCTGGCATACAGTACGGGGGCCAGTACGCCGCACGACCTCACAGGCATATCGACTGTGATCTCTAAGACAGAAGATAAGGTTACGTCTTTGCTCAGTTCGAGTCAAGATGTGATAGATAGGATATACAAGCAGGTGGCTCTGGAATCCCCGCTGGCGCTACTAAACACTGAATCTACAATTATGAATGCAATAACCTCTCTTTCTTATCAAATTAACGGGGCTGCGAACAACAGCGGATGTGGGGCGCCTGTTCATGACCCAGATTATATCGGGGGGATAGGCAAAGAACTCATAGTGGACGACATCAGTGATGTCACATCATTTTATCCTTCTGCATATCAAGAGCACTTGAATTTCATCCCAGCGCCTACTACAGGATCCGGTTGCACTCGGATACCCTCATTTGACATGAGCACCACCCATTATTGTTATACTCACAATGTGATACTATCTGGTTGCAGAGATCACTCACACTCACATCAATATTTAGCACTTGGTGTGCTTCGGACATCTGCAACAGGGAGGGTATTCTTTTCTACTCTGCGCTCCATCAATTTAGATGATACCCAAAATCGGAAGTCCTGCAGTGTGAGTGCAACCCCTTTAGGTTGTGATATGCTGTGCTCTAAGGTCACAGGGACTGAAGAGGAGGATTACAAGTCAGTTGCCCCCACATCAATGGTGCACGGAAGGCTAGGGTTTGACGGTCAATACCATGAGAAAGACTTAGACACCACGGTCTTATTTAAGGATTGGGTGGCAAATTACCCAGGAGTGGGAGGAGGGTCTTTTATTGACGACCGTGTATGGTTCCCAGTTTACGGAGGGCTCAAACCCAATTCACCCAGTGACACTGCACAAGAAGGGAAATATGTAATATACAAGCGCCATAATAACACATGCCCCGATAAACAAGATTACCAAATTCGGATGGCTAAGTCTTCATATAAACCCGGGCGATTTGGTGGAAAGCGCGTACAGCAAGCCATCTTATCCATCAAAGTGTCAACATCCTTGGGTAAGGACCCGGTGCTGACTATTCCACCTAATACAATCACACTCATGGGAGCCGAAGGCAGAATCCTCACAGTAGGGACATCTCACTTCTTGTACCAACGAGGGTCTTCATATTTCTCCCCTGCCTTATTATATCCCATGACAGTAAATAACAAAACGGCTACACTCCATAGTCCTTATACGTTTAATGCTTTCACTCGGCCAGGTAGTGTCCCTTGCCAGGCATCAGCAAGATGCCCCAACTCATGCATCACTGGGGTCTATACTGATCCATATCCCTTAATCTTCCATAGGAATCATACTCTACGAGGGGTCTTCGGGACGATGCTTGATGATGAGCAAGCGAGACTTAACCCCGTATCTGCAGTATTCGACAACATATCCCGCAGTCGTGTCACCCGGGTGAGTTCAAGCAGCACCAAGGCAGCATACACGACATCGACATGTTTTAAAGTTGTCAAGACCAATAAAGCTTATTGTCTTAGTATTGCAGAAATATCCAATACCCTATTCGGGGAATTTAGGATCGTTCCCTTACTAGTTGAGATCCTCAAGGATGGTAGGGTTTAA
>DQ228933
ATGGACCGCGCGGTTAACAGAGTCGTGTCGGAGAATGAGGAAAGAGAAGCAAAAAACACATGGCGCCTGGTTTTCCGGATCGCAGTCTTACTTTTAATGGTAATGACTCTGGCTATCTCCGCAGCTGCCCTGGCATACAGTACGGGGGCCAGTACGCCGCACGACCTCGCAGGCATACCGACTGTGATCTCTAAAACAGAAGGTAAGGTTACGTCTTTACTCAGTTCGAGTCAAGATGTGATGGATAGGATATACAAGCAGGTGGCTCTTGAATCCCCGCTGGCGCTACTAAACACTGAATCTACAATTATGAATGCAATAACCTCTCTTTCTTATCAAATTAACGGGGCTGCGAACAATAGCGGATGTGGGGCGCCTGTTCATGACCCAGATTATATCGGGGGGATAGGCAAAGAACTCATAGTGGACGACATCAGTGATGTCACATCATTTTATCCTTCTGCATATCAAGAACACTTGAATTTCATCCCAGCGCCTACTACAGGATCCGGTTGCACTCGGATACCCTCATTTGACATGAGCACCACCCATTATTGTTATACTCACAATGTGATACTATCTGGTTGCAGAGATCACTCACACTCACATCAATATTTAGCACTTGGTGTGCTTCGGACATCTGCAACAGGGAGGGTATTCTTCTCTACTCTGCGCTCCATCAATTTAGATGACACCCAAAATCGGAAGTCCTGCAGTGTGAGTGCTACCCCTTTAGGTTGTGATATGCTGTGCTCTAAGGTCACAGGGACTGAAGAGGAGGATTACAAGTCAGTTGCCCCCACATCAATGGTGCACGGAAGGCTAGGGTTTGACGGTCAATACCATGAGAAGGACTTAGACACCACGGTCTTATTTAAGGATTGGGTGGCAAATTACCCAGGAGTGGGAGGAGGGTCTTTTATTGACGACCGTGTATGGTTCCCAGTTTACGGAGGGCTCAAACCCAATTCACCCAGTGACACTGCACAAGAAGGGAAATATGTAATATACAAGCGCCATAATAACACATGCCCCGATAAACAAGATTACCAAATTCGGATGGCTAAGTCTTCATATAAACCCGGGCGATTAGGTGGAAAGCGCGTACAGCAAGCCATCTTATCCATCAAAGTGTCAACATCCTTGGGTAAGGACCCGGTGCTGACTATTCCACCTAATACAATCACACTCATGGGAGCCGAAGGCAGAATCCTCACAGTAGGGACATCTCACTTCTTGTACCAACGAGGGTCTTCATATTTCTCCCCTGCCTTATTATATCCCATGACAGTAAATAACAAAACGGCTACACTCCATAGTCCTTATACGTTTAATGCTTTCACTCGGCCGGGTAGTGTCCCTTGCCAGGCATCAGCAAGATGCCCCAACTCATGCGTCACTGGGGTCTATACTGATCCATATCCCTTAATCTTCCATAGGAATCATACTCTACGAGGGGTCTTCGGGACGATGCTTGATGATGAACAAGCGAGACTTAACCCCGTATCTGCAGTATTCGACAACATATCCCGCAGTCGTGTCACCCGGGTGAGTCCAAGCAGCACCAAGGCAGCATACACGACATCGACATGTTTTAAAGTTGTCAAGACCAATAAAGCTTATTGTCTTAGTATTGCAGAAATATCTAATACCCTATTCGGGGAATTTAGGATCGTTCCCTTATTAGTTGAGATCCTCAAGGATGATAGAGTTTAA
>JN653340
ATGGACCGCGCGGTTAACAGAGTCGTGCTGGAGAATGAGGAAAGAGAAGCAAAGAACACATGGCGCCTGGTTTTCCGGATCGCAGTCTTACTTTTAATGGTAATGACTCTAGCTATCTCCGCAGCTGCCCTGGCATACAGTACGGGGGCCAGTACGCCGCACGACCTCGCAGGCATATCGACTGTGATCTCTAAGACAGAAGATAAGGTTACGTCTTTACTCAGTTCGAGTCAAGATGTGATAGATAGGATATACAAGCAGGTGGCCCTTGAATCCCCGCTGGCGCTACTAAACACTGAATCTATAATTATGAATGCAATAACCTCTCTTTCTTATAAAATTAACGGGGCTGCGAACAATAGCGGATGTGGGGCGCCTGTTCATGACCCAGATTATATCGGGGGGATAGGCAAAGAACTCATAGTGGACGACATCAGTGATGTCACATCATTTTATCCTTCTGCATATCAAGAACACTTGAATTTCATCCCGGCGCCTACTACAGGATCCGGTTGCACTCGGATACCCTCATTTGACATGAGTACCACCCATTATTGTTATACTCACAATGTGATACTATCCGGCTGCAGAGATCACTCACACTCACATCAATACTTAGCACTTGGTGTGCTTCGGACATCTGCAACAGGGAGGGTATTCTTTTCTACTCTGCGCTCCATCAATTTAGATGACACCCAAAATCGGAAGTCCTGCAGTGTAAGTGCAACCCCTTTAGGTTGTGATATGCTGTGCTCTAAGGTCACAGGGACTGAAGAGGAGGATTACAAGTCAGTTGCCCCCACATCAATGGTGCACGGAAGGCTAGGGTTTGACGGCCAATACCATGAGAAGGACTTGGACACCACGGTCGTATTTAAGGATTGGGTGGCAAATTACCCAGGAGCGGGAGGAGGGTCTTTTATTGACGACCGTGTATGGTTCCCAGTTTACGGAGGGCTCAAACCCAATTCACCCAGTGACACTGCACAAGAAGGGAAATATGTAATATACAAGCGCCATAACAACACATGCCCCGATGAACAAGATTACCAAATTCGGATGGCTAAGTCTTCATATAAACCCGGGCGATTTGGTGGAAAGCGCGTACAGCAAGCCATCTTATCCATCAAAGTGTCAACATCCTTGGGTAAGGACCCGGTGCTGACTATTCCACCTAATACAATCACACTCATGGGAGCCGAAGGCAGAATCCTCACAGTAGGGACATCTCACTTCTTGTACCAACGAGGGTCTTCATATTTCTCCCCTGCCTTGTTATATCCCATGACAGTAAATAACAAAACGGCTACGCTCCATAGTCCTTATACGTTTAATGCTTTCACTCGGCCAGGTAGTGTCCCTTGCCAGGCATCAGCAAGATGCCCCAACTCATGCATCACTGGGGTCTATACTGATCCATATCCCTTAATCTTCCATAGGAATCATACTCTACGAGGAGTCTTCGGGACGATGCTTGATGATGAACAAGCGAGACTCAACCCCGTATCTGCAGTATTCGACAACATATCCCGCAGTCGTGTCACCCGGGTGAGTTCAAGCAGCACCAAGGCAGCATACACGACATCGACATGTTTTAAAGTTGTCAAGACCAATAAAGTTTATTGTCTTAGTATTGCGGAAATATCCAATACCCTATTCGGGGAATTTAGGATCGTTCCCTTATTGGTTGAGATCCTCAAGGATGATAGAGTTTAA
>DQ234582
ATGGACCGCGCGGTTAACAGAGTCGTGCTGGAGAATGAGGAAAGAGAAGCAAAGAACACATGGCGCCTGGTTTTCCGGATCGCAGTCTTACTTTTAATGGTAATGACTCTGGCTATCTCCGCAGCTGCCCTGGCATACAGTACGGGGGCCAGTACGCCGCACGACCTCGCAGGCATATCGACTGTGATCTCTAAGACAGAAGATAAGGTTACGTCTTTACTCAGTTCGAGTCAAGATGTGATAGATAGGATATACAAGCAGGTGGCTCTTGAATCCCCGCTGGCGCTACTAAACACTGAATCTACAATTATGAATGCAATAACCTCTCTTTCTTATCAAATTAACGGGGCTGCGAACAATAGCGGATGTGGGGCGCCTGTTCATGACCCAGATTATATCGGGGGGATAGGCAAAGAACTCATAGTGGACGACATCAGTGATGTCACATCATTTTATCCTTCTGCATATCAAGAACACTTGAATTTCATCCCAGCGCCTACTACAGGATCCGGTTGCACTCGGATACCCTCATTTGACATGAGCACCACCCATTATTGTTATACTCACAATGTGATACTATCTGGTTGCAAAGATCACTCACACTCACATCAATATTTAGCACTTGGTGTGCTTCGGACATCTGCAACAGGGAGGGTATTCTTCTCTACTCTGCGCTCCATCAATTTAGATGACACCCAAAATCGGAAGTCCTGCAGTGTGAGTGCAACCCCTTTAGGTTGTGATATGCTGTGCTCTAAGGTCACAGGGACTGAAGAGGAGGATTACAAGTCAGTTGCCCCCACATCAATGGTGCACGGAAGGCTAGGGTTTGACGGTCAATACCATGAGAAGGACTTAGACACCACGGTCTTATTTAAGGATTGGGTGGCAAATTACCCAGGAGTGGGAGGAGGGTCTTTTATTGACGACCGTGTATGGTTCCCAGTTTACGGAGGGCTCAAACCCAATTCACCCAGTGACACTGCACAAGAAGGGAAATATGTAATATACAAGCGCCATAACAACACATGCCCCGATGAACAAGATTACCAAATTCGGATGGCTAAGTCTTCATATAAACCCGGGCGATTTGGTGGAAAGCGCGTACAGCAAGCCATCTTATCCATCAAAGTGTCAACATCCTTGGGTAAGGACCCGGTGCTGACTATTCCACCTAATACAATCACACTCATGGGAGCCGAAGGCAGAATCCTCACAGTAGGGACATCTCACTTCTTATACCAACGAGGGTCTTCATATTTCTCCCCTGCCTTATTATATCCCATGACAGTAAATAACAAAACGGCTACACTCCATAGTCCTTATACGTTTAATGCTTTCACTCGGCCAGGTAGTGTCCCTTGCCAGGCATCAGCAAGGTGCCCCAACTCATGCATCACTGGGGTCTATACTGATCCATATCCTTTAATCTTCCATAGGAATCATACTCTACGAGGGGTCTTCGGGACGATGCTTGATGATGAACAAGCGAGACTTAACCCCGTATCTGCAGTATTCGACAACATATCCCGCAGTCGTGTCACCCGGGTGAGTTCAAGCAGCACCAAGGCGGCATACACGACATCGACATGTTTTAAAGTTGTCAAGACCAATAAAGCTTATTGTCTTAGTATTGCAGAAATATCCAATACCCTATTCGGGGAATTTAGGATCGTTCCCTTATTAGTTGAGATCCTCAAGGATGATAGAGTTTAA
>DQ228925
ATGGACCGCGCGGTTAACAGAGTCGTGCTGGAGAATGAGGAAAGAGAAGCAAAGAACACATGGCGCCTGGTTTTCCGGATCGCAGTCTTACTTTTAATGGTAATGACTCTGGCTATCTCCGCAGCTGCCCTGGCATACAGTACGGGAGCCAGTACGCCGCACGACCTCGCAGGCATATCGACTGTGATCTCTAAGACAGAAGATAAGGTTACGTCTTTACTCAGTTCGAGTCAAGATGTGATAGATAGGATATACAAGCAGGTGGCTCTTGAATCCCCGCTGGCGCTACTAAACACTGAATCTACAATTATGAATGCAATAACCTCTCTTTCCTATCAAATTAACGGGGCTGCGAACAATAGCGGATGTGGGGCGCCTGTTCATGACCCAGATTATATCGGGGGGATAGGCAAAGAACTCATAGTGGACGACATCAGTGATGTCACATCATTTTATCCTTCTGCATATCAAGAACACTTGAATTTCATCCCGGCGCCTACTACAGGATCCGGTTGCACTCGGATACCCTCATTTGACATGAGCACCACCCATTATTGTTATACTCACAATGTGACACTATCTGGTTGCAGAGATCACTCACACTCACATCAATATTTAGCACTTGGTGTGCTTCGGACATCTGCAACAGGGAGGGTATTCTTCTCTACTCTGCGCTCCATCAATTTAGATGACACCCAAAATCGGAAGTCCTGCAGTGTGAGTGCTACCCCTTTAGGTTGTGATATGCTGTGCTCTAAGGTCACAGGGACTGAAGAGGAGGATTACAAGTCAGTTGCCCCCACATCAATGGTGCACGGAAGGCTAGGGTTTGACGGTCAATACCATGAGAAGGACTTAGACACCACGGTCTTATTTAAGGATTGGGTGGCAAATTACCCAGGAGTGGGAGGAGGGTCTTTTATTGACGACCGTGTATGGTTCCCAGTTTACGGAGGGCTCAAACCCAATTCACCCAGTGACACTGCACAAGAAGGGAAATATGTAATATACAAGCGCCATAATAACACATGCCCCGATAAACAAGATTACCAAATTCGGATGGCTAAGTCTTCATATAAACCCGGGCGATTTGGTGGAAAGCGCGTACAGCAAGCCATCTTATCCATCAAAGTGTCAACATCCTTGGGTAAGGACCCGGTGCTGACTATTCCACCTAATACAATCACACTCATGGGAGCCGAAGGCAGAATCCTCACAGTAGGGACATCTCACTTCTTGTACCAACGAGGGTCTTCATATTTCTCCCCTGCCTTATTATATCCCATGACAGTAAATAACAAAACGGCTACACTCCATAGTCCTTATACGTTTAATGCTTTCACTCGGCCAGGTAGTGTCCCTTGCCAGGCGTCAGCAAGATGCCCCAACTCATGCATCACTGGGGTCTATACTGATCCATATCCCCTAATCTTCCATAGGAATCATACTCTACGAGGGGTCTTCGGGACGATGCTTGATGATGAACAAGCGAGACTTAACCCCGTATCTGCAGTATTCGACAACATATCCCGCAGTCGTGTCACCCGGGTGAGTTCAAGCAGCACCAAGGCAGCATACACGACATCGACATGTTTTAAAGTTGTCAAGACCAATAAAGCTTATTGTCTTAGTATTGCAGAAATATCCAATACCCTATTCGGGGAATTTAGGATCGTTCCCTTATTAGTTGAGATCCTCAAGGATGACAGAGTTTAA
>KM977903
ATGGACCGCGTGGTTAACAGAGTCGTGCTGGAGAATGAGGAAAGAGAAGCAAAGAACACATGGCGCCTGGTTTTCCGGATCGCAGTCTTACTTTTAATGGTAATGACTCTAGCTATCTCTGCAGCTGCCCTGGCATACAGCACGGGGGCTAGTACGCCGCACGACCTCGCAGGCATATCGACTGTGATCTCCAAGACAGAAGATAAGGTTACGTCTTTACTCAGTTCAAGTCAAGATGTGATAGATAGGATATACAAGCAGGTGGCTCTTGAATCCCCGCTGGCGCTACTAAACACTGAATCTATAATTATGAATGCAATAACCTCTCTTTCTTATCAAATTAACGGGGCTGCGAATAATAGCGGATGTGGGGCGCCTGTTCATGATCCAGATTATATCGGGGGGATAGGCAAAGAACTCATAGTGGACGACATCAGTGATGTCACATCATTTTATCCTTCTGCATATCAAGAACACTTGAATTTCATCCCGGCGCCTACTACAGGATCCGGTTGCACTCGGATACCCTCGTTTGACATGAGCACCACCCATTATTGTTATACTCACAATGTGATACTATCCGGTTGCAGAGATCACTCACACTCACATCAATACTTAGCACTTGGTGTGCTTCGGACATCTGCAACAGGGAGGGTATTCTTTTCTACTCTGCGCTCCATCAATTTAGATGACACCCAAAATCGGAAGTCCTGCAGTGTGAGTGCAACCCCTTTAGGTTGTGATATGCTGTGCTCTAAGGTCACAGAGATTGAAGAGGAGGATTACAAGTCAGCTGCCCCCACATCAATGGTGCATGGAAGGCTAGGGTTTGACGGTCAATACCATGAGAAGGACTTAGACACCACGGTCTTATTTAAGGATTGGGTGGCAAATTACCCAGGAGTGGGAGGAGGGTCTTTTATTGACGACCGTGTATGGTTCCCAGTTTACGGAGGGCTCAAACCCAATTCACCCAGTGACACTGCACAAGAAGGGAAATATGTAATATACAAGCGCCATAACAACACATGCCCCGATGGACAAGATTACCAAATTCGGATGGCTAAGTCTTCATATAAACCCGGGCGATTTGGTGGAAAGCGCGTACAGCAAGCCATCTTATCCATCAAAGTGTCAACATCCTTGGGTAAGGACCCGGTGCTGACTATTCCACCTAATACAATCACACTCATGGGAGCCGAAGGCAGAATCCTCACAGTAGGGACATCTCACTTCTTGTACCAACGAGGGTCTTCATATTTCTCTCCTGCCTTATTATATCCCATGACAGTAAATAACAAAACGGCTACACTCCATAGTCCTTATACGTTTAATGCTTTCACTCGGCCAGGTAGTGTCCCTTGCCAGGCATCAGCAAGATGCCCCAACTCATGCATCACTGGGGTCTATACTGATCCATATCCCTTAATCTTCCATAGGAATCATACTCTACGAGGGGTCTTCGGGACGATGCTTGATGATGAACAAGCGAGACTTAACCCCGTATCTGCAGTATTCGACAACATATCCCGCAGTCGTGTCACCCGGGTGAGTTCAAGCAGCACCAAGGCAGCATACACGACATCGACATGTTTTAAAGTTGTCAAGACCAATAAAGCTTATTGTCTTAGTATTGCAGAAATATCCAATACCCTATTCGGGGAATTTAGGATCGTTCCCTTACTAGTTGAGATCCTCAAGGATGATAGAGTTTAA
>FJ754273
ATGGACCGCGCGGTTAACAGAGTCGTGCTGGAGAATGAGGAAAGAGAAGCAAAGAACACATGGCGCCTGGTTTTCCGGATCGCAGTCTTACTTTTAATGGTAATAACTCTAGCTATCTCCGCAGCTGCCCTGGCATACAGTGCGGGGGCCAGTACGCCGCACGACCTCGCAGGCATATCGACTGTGATCTCTAAGACAGAAGATAAGGTTACGTCTTTACTCAGTTCGAGTCAAGATGTGATAGATAGGATATACAAGCAGGTGGCTCTTGAATCCCCGCTGGCGCTACTAAACACTGAATCTATGATTATGAATGCAATAACCTCTCTTTCTTATCAAATTAACGGGGCTGCGAACAATAGCGGATGTGGGGCGCCTGTTCATGACCCAGATTATATCGGGGGGATAGGCAAAGAACTCATAGTGGACGACATCAGTGATGTCACATCATTTTATCCTTCTGCATATCAAGAACACTTGAATTTCATCCCGGCGCCTACTACAGGATCCGGTTGCACTCGGATACCCTCATTTGACATGAGCACCACCCATTATTGTTATACTCACAATGTGATACTATCCGGTTGCAGAGATCACTCACACTCACATCAATATTTAGCACTTGGTGTGCTTCGGACATCTGCAACAGGGAGGGTATTCTTTTCTACTCTGCGCTCCATCAATTTAGATGACACCCAAAATCGGAAGTCCTGCAGTGTGAGTGCAACCCCTTTAGGTTGTGATATGCTGTGCTCTAAGGTCACAGGGACTGAAGAGGAGGATTACAAGTCAGTTGCCCCCACACCAATGGTGCACGGAAGGCTAGGGTTTGACGGTCAATACCATGAGAAGGACTTAGACACCACGGTCTTATTTAAGGATTGGGTGGCAAATTACCCAGGAGTGGGAGGAGGGTCTTTTATTGACGACCGTGTATGGTTCCCAGTTTACGGAGGGCTCAAACCCAATTCACCCAGTGACACTGCACAAGAAGGGAAATATGTAATATACAAGCGCCATAACAACACATGCCCCGATGAACAAGATTACCAAATTCGGATGGCTAAGTCTTCATATAAACCCGGGCGATTTGGTGGAAAGCGTGTACAGCAAGCCATCTTATCCATCAAAGTGTCAACATCCTTGGGTAAGGACCCGGTGCTGACTATTCCACCTAATACAATCACACTCATGGGAGCCGAAGGCAGAATCCTCACAGTAGGGACATCTCACTTCTTGTACCAACGAGGGTCTTCATATTTCTCCCCTGCCTTATTATATCCCATGACAGTAAATAACAAAACGGCTACACTCCATAGTCCTTATACGTTTAATGCTTTCACTCGGCCAGGTAGTGTCCCTTGCCAGGCATCAGCAAGATGCCCCAACTCATGCATCACTGGGGTCTATACTGATCCATATCCCTTAATCTTCCATAGGAATCATACTCTACGAGGGGTCTTCGGGACGATGCTTGATGATGAACAAGCGAGACTTAACCCCGTATCTGCAGTATTCGACAACATATCCCGCAGTCGTGTCACCCGGGTGAGTTCAAGCAGCACCAAGGCAGCATACACGACATCGACATGTTTTAAAGTTGTCAAGACCAATAAAGCTTATTGTCTTAGTATTGCAGAAATATCCAATACCCTATTCGGGGAATTTAGGATCGTTCCCTTATTAGTTGAGATCCTCAAGGATGATAGAGTTTAA
>JN618348
ATGGACCGCGCGGTTAACAGAGTCGTGCTGGAGAATGAGGAAAGAGAAGCAAAGAACACATGGCGCCTGGTTTTCCGGATCGCAGTCTTACTTTTAATGGTAATGACTCTAGCTATCTCCGCAGCTGCCCTGGCATACAGCATGGGGGCCAGTACGCCGCACGACCTCGCAGGCATATCGACTGTGATCTCCAAGACAGAAGATAAGGTTACATCTTTACTCAGTTCAAGTCAAGATGTGATAGATAGGATATACAAGCAGGTGGCTCTTGAATCCCCGCTGGCGCTACTAAACACTGAATCTATAATTATGAATGCAATAACCTCTCTTTCTTATCAAATTAACGGGGCTGCGAACAATAGCGGATGTGGGGCGCCTGTTCATGACCCAGATTATATCGGGGGGATAGGCAAAGAACTCATAGTGGACGACATCAGTGATGTCACATCATTTTATCCTTCTGCATATCAAGAACACTTGAATTTCATCCCGGCGCCTACTACAGGATCCGGTTGCACTCGGATACCCTCATTTGACATGAGCACCACCCATTATTGTTATACTCACAATGTGATACTATCTGGTTGCAGAGATCACTCACACTCACATCAATACTTAGCACTTGGTGTGCTTCGGACATCTGCAACAGGGAGGGTATTCTTTTCTACTCTGCGCTCCATCAATTTAGATGACACCCAAAATCGGAAGTCCTGCAGTGTGAGTGCAACCCCTTTAGGTTGTGATATGCTGTGCTCTAAGGTCACAGAGACTGAAGAGGAGGATTACAAGTCAGTTGCCCCCACATCAATGGTGCACGGAAGGCTAGGGTTTGACGGTCAATACCATGAGAAGGACTTAGACACCACGGTCTTATTTAAGGATTGGGTGGCAAATTACCCAGGAGTGGGAGGAGGGTCTTTTATTGACGACCGTGTATGGTTCCCAGTTTACGGAGGGCTCAAACCCAATTCACCCAGTGACACTGCACAAGAAGGGAAATATGTAATATACAAGCGCCATAACAACACATGCCCCGATGAACAAGATTACCAAATTCGGATGGCTAAGTCTTCATATAAACCCGGGCGATTTGGTGGAAAGCGCGTACAGCAAGCCATCTTATCCATCAAAGTGTCAACATCCTTGGGTAAGGACCCGGTGCTGACTATTCCACCTAATACAATCACACTCATGGGAGCCGAAGGCAGAATCCTCACAGTAGGGACATCTCACTTCTTGTACCAACGAGGGTCTTCATATTTCTCCCCTGCCTTATTATATCCCATGACAGTAAATAACAAAACGGCTACACTCCATAGTCCTTATATGTTTAATGCTTTCACTCGGCCAGGTAGTGTCCCTTGCCAGGCATCAGCAAGATGCCCCAACTCATGCATCACTGGGGTCTATACTGATCCATATCCCTTAATCTTCCATAGGAATCATACTCTACGAGGGGTCTTCGGGACGATGCTTGATGATGAACAAGCGAGACTTAACCCCGTATCTGCAGTATTCGACAACATATCTCGCAGTCGTGTCACCCGGGTGAGTTCAAGCAGCACCAAGGCAGCATACACGACATCGACATGTTTTAAAGTTGTCAAGACCAATAAAGCTTATTGTCTTAGTATTGCAGAAATATCCAATACCCTATTCGGGGAATTTAGGATCGTTCCCTTACTAGTTGAGATCCTCAAGGATGATAGAGTTTAA
>KC020312
ATGGACCGCGCGGTTAACAGAGTCGTGCTGGAGAATGAGGAAAGAGAAGCTCTGAACACATGGCGCCTGGTTTTCCGGATCGCAGTCTTACTTTTAATGGTAATGACTCTAGCTATCTCCGCAGCTGCCCTGGTATACAGTACGGGGGCCAGTACGCCGCACGACCTCGCAGGCATATCGACTGTGATCTCCAAGACAGAAGATAAGGTTACGTCTTTACTCAGTTCGAGTCAAGATGTGATAGATAGGATATACAAGCAGGTGGCTCTTGAATCCCCGCTGGCGCTACTAAACACTGAATCTATAATTATGAATGCAATAACCTCTCTTTCTTATCAAATTAACGGGGCTGCGAACAATAGCGGATGTGGGGCGCCTGTTCATGACCCAGATTATATCGGGGGGATAGGCACAGAACTCATAGTGGACGACATCAGTGATGTCACATCATTTTATCCTTCTGCATATCAAGAACACTTGAATTTCATCCCGGCGCCTACTACAGGATCCGGTTGCACTCGGATACCCTCATTTGACATGAGCACCACCCATTATTGTTATACTCACAATGTGATACTATCCGGTTGCAGAGATCACTCACACTCATATCAATACTTAGCACTTGGTGTGCTTCGGACATCTGCAACAGGGAGGGTATTCTTTTCTACTCTGCGCTCCATCAATTTAGATGACACCCAAAATCGGAAGTCCTGCAGTGTGAGTGCAACCCCTTTAGGTTGTGATATGCTGTGCTCTAAGGTCACAGGGACTGAAGAGGAGGATTACAAGTCAGTTGCTCCCACATCAATGGTGCACGGAAGGCTAGGGTTTGACGGTCAATACCATGAGAAGGACTTAGACACCACGGTCTTATTTAAGGATTGGGTGGCAAATTACCCAGGAGCGGGAGGAGGGTCTTTTATTGACGACCGTGTATGGTTCCCAGTTTACGGAGGGCTCAAACCCAATTCACCCAGTGACACTGCACAAGAAGGGAAATATGTAATATACAAGCGCCATAACAACACATGCCCCGATGAACAAGATTACCAAATTCGGATGGCTAAGTCTTCATATAAACCCGGGCGATTTGGTGGAAAGCGCGTACAGCAAGCCATCTTATCCATCAAAGTGTCAACATCCTTGGGTAAGGACCCGGTGCTGACTATTCCACCTAATACAATCACACTCATGGGAGCCGAAGGCAGAATCCTCACAGTAGGGACATCTCACTTCTTGTACCAACGAGGGTCTTCATATTTCTCCCCTGCCTTATTATATCCCATGACAGTAAATAACAAAACGGCTACACTCCATAGTCCTTATACGTTTAATGCTTTCACTCGGCCAGGTAGTGTCCCTTGCCAGGCATCAGCAAGATGCCCCAACTCATGCATCACTGGGGTCTATACTGATCCATATCCCTTAATCTTCCATAGGAATCATACTCTACGAGGGGTCTTCGGGACGATGCTTGATGATGAACAAGCGAGACTTAACCCCGTATCTGCAGTATTCGACAACATATCCCGCAGTCGTGTCACCCGGGTGAGTTCAAGCAGCACCAAGGCAGCATACACGACATCGACATGTTTTAAAGTTGTCAAGACCAATAAAGCTTATTGTCTTAGTATTGCAGAAATATCCAATACCCTATTCGTCGAATTTAGGATCGTTCCCTTAGGAGTTGAGATCCTCAAGGATGATAGAGTTTAA
>FJ754272
ATGGACCGCGCGGTTAACAGAGTCGTGCTGGAGAATGAGGAAAGAGAAGCAAAGAACACATGGCGCCTAGTTTTCCGGATCGCAGTCTTACTTTTAATGGTAATGACTCTAGCTATCTCCGCAGCTGCCCTGGTATACAGTACGGGGGCCAGTACGCCGCACGACCTCGCAGGCATATCGACTGTGATCTCCAAGACAGAAGATAAGGTTACGTCTTTACTCAGTTCGAGTCAAGATGTGATAGATAGGATATACAAGCAGGTGGCTCTTGAATCCCCGCTGGCGCTACTAAACACTGAATCTATAATTATGAATGCAATAACCTCTCTTTCTTATCAAATTAACGGGGCTGCGAACAATAGCGGATGTGGGGCGCCTGTTCATGACCCAGATTATATCGGGGGGATAGGCAAAGAACTCATAGTGGACGACATCAGTGATGTCACATCATTTTATCCTTCTGCATATCAAGAACACTTGAATTTCATCCCGGCGCCTACTACAGGATCCGGTTGCACTCGGATACCCTCATTTGACATGAGCACCACCCATTATTGTTATACTCACAATGTGATACTATCCGGTTGCAGAGATCACTCACACTCACATCAATACTTAGCACTTGGTGTGCTTCGGACATCTGCAACAGGGAGGGTATTCTTTTCTACTCTGCGCTCCATCAATTTAGATGACACCCAAAATCGGAAGTCCTGCAGTGTGAGTGCAACCCCTTTAGGTTGTGATATGCTGTGCTCTAAGGTCACAGGGACTGAAGAGGAGGATTACAAGTCAGTTGCCCCCACATCAATGGTGCACGGAAGGCTAGGGTTTGACGGTCAATACCATGAGAAGGACTTAGACACCACGGTCTTATTTAAGGATTGGGTGGCAAATTACCCAGGAGCGGGAGGAGGGTCTTTTATTGACGACCGTGTATGGTTCCCAGTTTACGGAGGGCTCAAACCCAATTCACCCAGTGACACTGCACAAGAAGGGAAATATGTAATATACAAGCGCCATAACAACACATGCCCCGATGAACAAGATTACCAAATTCGGATGGCTAAGTCTTCATATAAACCCGGGCGATTTGGTGGAAAGCGCGTACAGCAAGCCATCTTATCCATCAAAGTGTCAACATCCTTGGGTAAGGACCCGGTGCTGACTATTCCACCTAATACAATCACACTCATGGGAGCCGAAGGCAGAATCCTCACAGTAGGGACATCTCACTTCTTGTACCAACGAGGGTCTTCATATTTCTCCCCTGCCTTATTATATCCCATGACAGTAAATAACAAAACGGCTACACTCCATAGTCCTTATACGTTTAATGCTTTCACTCGGCCAGGTAGTGTCCCTTGCCAGGCATCAGCAAGATGCCCCAACTCATGCATCACCGGGGTCTATACTGATCCATATCCCTTAATCTTCCATAGGAATCATACTCTACGAGGGGTCTTCGGGACGATGCTTGATGATGAACAAGCGAGACTTAACCCCGTATCTGCAGTATTCGACAACATATCCCGCAGTCGTGTCACCCGGGTGAGTTCAAGCAGCACCAAGGCAGCATACACGACATCGACATGTTTTAAAGTTGTCAAGACCAATAAAGCTTATTGTCTTAGTATTGCAGAAATATCCAATACCCTATTCGGGGAATTTAGGATCGTTCCCTTATTAGTTGAGATCCTCAAGGATGATAGAGTTTAA
>FJ872531
ATGGACCGCGCGGTTAACAGAGTCGTGCTGGAGAATGAGGAAAGAGAAGCAAAGAACACATGGCGCCTGGTTTTCCGGATCGCAGTCTTACTTTTAATGGTAATGACTCTAGCTATCTCCGCAGCTGCCCTGGTATACAGTACGGGGGCCAGTACGCCGCACGACCTCGCAGGCATATCGACTGTGATCTCCAAGACAGAAGATAAGGTTACGTCTTTACTCAGTTCGAGTCAAGATGTGATAGATAGGATATACAAGCAGGTGGCTCTTGAATCCCCGCTGGCGCTACTAAACACTGAATCTATAATTATGAATGCAATAACCTCTCTTTCTTATCAAATTAACGGGGCTGCGAACAATAGCGGATGTGGGGCGCCTGTTCATGACCCAGATTATATCGGGGGGATAGGCACAGAACTCATAGTGGACGACATCAGTGATGTCACATCATTTTATCCTTCTGCATATCAAGAACACTTGAATTTCATCCCGGCGCCTACTACAGGATCCGGTTGCACTCGGATACCCTCATTTGACATGAGCACCACCCATTATTGTTATACTCACAATGTGATACTATCCGGTTGCAGAGATCACTCACACTCATATCAATACTTAGCACTTGGTGTGCTTCGGACATCTGCAACAGGGAGGGTATTCTTTTCTACTCTGCGCTCCATCAATTTAGATGACACCCAAAATCGGAAGTCCTGCAGTGTGAGTGCAACCCCTTTAGGTTGTGATATGCTGTGCTCTAAGGTCACAGGGACTGAAGAGGAGGATTACAAGTCAGTTGCTCCCACATCAATGGTGCACGGAAGGCTAGGGTTTGACGGTCAATACCATGAGAAGGACTTAGACACCACGGTCTTATTTAAGGATTGGGTGGCAAATTACCCAGGAGCGGGAGGAGGGTCTTTTATTGACGACCGTGTATGGTTCCCAGTTTACGGAGGGCTCAAACCCAATTCACCCAGTGACACTGCACAAGAAGGGAAATATGTAATATACAAGCGCCATAACAACACATGCCCCGATGAACAAGATTACCAAATTCGGATGGCTAAGTCTTCATATAAACCCGGGCGATTTGGTGGAAAGCGCGTACAGCAAGCCATCTTATCCATCAAAGTGTCAACATCCTTGGGTAAGGACCCGGTGCTGACTATTCCACCTAATACAATCACACTCATGGGAGCCGAAGGCAGAATCCTCACAGTAGGGACATCTCACTTCTTGTACCAACGAGGGTCTTCATATTTCTCCCCTGCCTTATTATATCCCATGACAGTAAATAACAAAACGGCTACACTCCATAGTCCTTATACGTTTAATGCTTTCACTCGGCCAGGTAGTGTCCCTTGCCAGGCATCAGCAAGATGCCCCAACTCATGCATCACTGGGGTCTATACTGATCCATATCCCTTAATCTTCCATAGGAATCATACTCTACGAGGGGTCTTCGGGACGATGCTTGATGATGAACAAGCGAGACTTAACCCCGTATCTGCAGTATTCGACAACATATCCCGCAGTCGTGTCACCCGGGTGAGTTCAAGCAGCACCAAGGCAGCATACACGACATCGACATGTTTTAAAGTTGTCAAGACCAATAAAGCTTATTGTCTTAGTATTGCAGAAATATCCAATACCCTATTCGGGGAATTTAGGATCGTTCCCTTATTAGTTGAGATCCTCAAGGATGATAGAGTTTAA
>JN599167
ATGGACCGCGCGGTTAACAGAGTCGTGCTGGAGAATGAGGAAAGAGAAGCAAAGAACACATGGCGCCTGGTTTTCCGGATCGCAGTCTTACTTTTAATGGTAATGACTCTAGCTATCTCCGCAGCTGCCCTGGTATACAGTACGGGGGCCAGTACGCCGCACGACCTCGCAGGCATATCGACTGTGATCTCCAAGACAGAAGATAAGGTTACGTCTTTACTCAGTTCGAGTCAAGATGTGATAGATAGGATATACAAGCAGGTGGCTCTTGAATCCCCGCTGGCGCTACTAAACACTGAATCTATAATTATGAATGCAATAACCTCTCTTTCTTATCAAATTAACGGGGCTGCGAACAATAGCGGATGTGGGGCGCCTGTTCATGACCCAGATTATATCGGGGGGATAGGCAAAGAACTCATAGTGGACGACATCAGTGATGTCACATCATTTTATCCTTCTGCATATCAAGAACACTTGAATTTCATCCCGGCGCCTACTACAGGATCCGGTTGCACTCGGATACCCTCATTTGACATGAGCACCACCCATTATTGTTATACTCACAATGTGATACTATCCGGTTGCAGAGATCACTCACACTCACATCAATACTTAGCACTTGGTGTGCTTCGGACATCTGCAACAGGGAGGGTATTCTTTTCTACTCTGCGCTCCATCAATTTAGATGACACCCAAAATCGGAAGTCCTGCAGTGTGAGTGCAACCCCTTTAGGTTGTGATATGCTGTGCTCTAAGGTCACAGGGACTGAAGAGGAGGATTACAAGTCAGTTGCTCCCACATCAATGGTGCACGGAAGGCTAGGGTTTGACGGTCAATACCATGAGAAGGACTTAGACACCACGGTCTTATTTAAGGATTGGGTGGCAAATTACCCAGGAGCGGGAGGAGGGTCTTTTATTGACGACCGTGTATGGTTCCCAGTTTACGGAGGGCTCAAACCCAATTCACCCAGTGACACTGCACAAGAAGGGAAATATGTAATATACAAGCGCCATAACAACACATGCCCCGATGAACAAGATTACCAAATTCGGATGGCTAAGTCTTCATATAAACCCGGGCGATTTGGTGGAAAGCGCGTACAGCAAGCCATCTTATCCATCAAAGTGTCAACATCCTTGGGTAAGGACCCGGTGCTGACTATTCCACCTAATACAATCACACTCATGGGAGCCGAAGGCAGAATCCTCACAGTAGGGACATCTCACTTCTTGTACCAACGAGGGTCTTCATATTTCTCCCCTGCCTTATTATATCCCATGACAGTAAATAACAAAACGGCTACACTCCATAGTCCTTATACGTTTAATGCTTTCACTCGGCCAGGTAGTGTCCCTTGCCAGGCATCAGCAAGATGCCCCAACTCATGCATCACTGGGGTCTATACTGATCCATATCCCTTAATCTTCCATAGGAATCATACTCTACGAGGGGTCTTCGGGACGATGCTTGATGATGAACAAGCGAGACTTAACCCCGTATCTGCAGTATTCGACAACATATCCCGCAGTCGTGTCACCCGGGTGAGTTCAAGCAGCACCAAGGCAGCATACACGACATCGACATGTTTTAAAGTTGTCAAGACCAATAAAGCTTATTGTCTTAGTATTGCAGAAATATCCAATACCCTATTCGGGGAATTTAGGATCGTTCCCTTATTAGTTGAGATCCTCAAGGATGATAGAGTTTAA
>FJ608352
ATGGGACGCGCGGTTAACAGAGTCGCGCTGGAGAATGAGGAAAGAGAAGCAAAGAACACATGGCGCCTGGTTTTCCGGATCGCAGTCTTACTTTTAATGGTAATGACTCTAGCTATCTCCGCAGCTGCCCTGGCATACAGTGCGGGGGCCAGGACGCCGCACGACCTCGCAGGCATATCGACTGTGATCTCTAAGACAGAGGATAAGGTTACGTCTTTACTCAGTTCGAGTCAAGATGTGATAGATAGGATATACAAGCAGGTGGCTCTTGAATCCCCACTGGCGCTACTAAACACTGAATCTATGATTATGAATGCAATAACCTCTCTTCCTTATCAAATTAACGGGGCTGCGAACAATAGCGGATGTGGTGCGCCTGTTCATGACCCATATTATGTCGGAAGGATAGGCAAAGAACTCATACTGGACGACATCAATGATGTCACATCATTTTATCCTTCTGCATATCAAGAACACTTGAATTTCATCCCGGCGCCTACTACAGGATCCGGTTGCACTCGGATACCCTCATTTGACATGAGCACCACCCATTATTGTTATACTCACAATGTGATACTATCCGGTTGCAGAGATCACTCACACTCACATCAATATTTAGCACTTGGTGTGCTTCGGACATCTGCAACAGGGAGGGTATTCTTTTCTACTCTGCACTCCATCAATTTAGATGACACCCAAAATCGGAAGTCCTGCAGTGTGAGTGCAACCCCTTTAGGTTGTGATATGCTGTGCTCTAAGGTCACAGGGACTGAAGAGGAGGATTACAAGTCAGTTGCCCCCACACCAATGGTGCACGGAAGGCTAGGGTTTGACGGTCAATACCATGAGAAGGACTTAGACACCACGGTCTTATTTAAGGATTGGGTGGCAAATTACCCAGGAGTGGGAGGAGGGTCTTTTATTGACAACCGTGTATGGTTCCCAGTTTACGGAGGGCTCAAACCCAATTCACCCAGTGACACTGCACAAGAAGGGAAATATGTAATATATAAGCGCCATAACAACACATGCCCCGATAAACAAGATTACCAAATTCGGATGGCTAAGTCTTCATATAAACCCGGGCGATTTGGTGGAAAGCGCGTACAGCAAGCCATCTTATCCATCAAAGTGTCAACATCCTTGGGTAAGGACCCGGTGCTGACTATTCCACCTAATACAATCACACTCATGGGAGCCGAAGGCAGAATCCTCACAGTAGGGACATCTCACTTCTTGTACCAACGAGGGTCTTCATATTTCTCCCCTGCCTTATTATATCCCATGACAGTAAATAACAAAACGGCTACACTCCATAGTCCTTATACGTTTAATGCTTTCACTCGGCCAGGTAGTGCCCCTTGCCAGGCATCAGCAAGATGCCCCAACTCATGCATCACTGGAGTCTATACTGATCCATATCCCTTAATCTTCCATAGGAATCATACTCTACGAGGGGTCTTCGGGACGATGCTTGATGATGAACAAGCGAGACTTAACCCCGTATCTGCAGTATTCGACAACATATCCCGCAGTCGTGTCACCCGGGTGAGTTCAAGCAGCACCAAGGCAGCATACACAACATCGACATGTTTTAAAGTTGTCAAGACCAATAAAGCTTATTGTCTTAGTATTGCAGAAATATCCAATACCCTATTCGGGGAATTTAGGATCGTTCCCTTATTAGTTGAGATCCTCAAGGATGATAGAGTT---
>FJ608355
ATGGACCGCGCGGTTAACAGAGTCGCGCTGGAGAATGAGGAAAGAGAAGCAAAGAACACATGGCGCCTGGTTTTCCGGATCGCAGTCTTACTTTTAATGGTAATGACTCTAGCTATCTCCGCAGCTGCCCTGGCATACAGTGCGGGGGCCAGTACGCCGCACGACCTCGCAGGCATATCGACTGTGATCTCCAAGACAGAGGATAAGGTTACGTCTTTACTCAGTTCGAGTCAAGATGTGATAGATAGGATATACAAGCAGGTGGCTCTTGAATCCCCACTGGCGCTACTAAACACTGAATCTATGATTATGAATGCAATAACCTCTCTTTCTTATCAAATTAACGGGGCTGCGAACAATAGCGGATGTGGGGCGCCTGTTCATGACCCAAATTATATCGGGGGGATAGGCAAAGAACTCATAGTGGACGACATCAGTGATGTCACATCATTTTATCCTTCTGCATATCAAGAACACTTGAATTTCATCCCGGCGCCTACTACAGGATCCGGTTGCACTCGGATACCCTCATTTGACATGAGCACCACCCATTATTGTTATACTCACAATGTGATACTATCCGGTTGCAGAGATCACTCACACTCACATCAATATTTAACACTTGGTGTGCTTCGGACATCTGCAACAGGAAGGGTATTCTTTTCTACTCTGCGCTCCATCAATTTAGATGACACCCAAAATCGGAAGTCTTGCAGTGTGAGTGCAACCCCTTTAGGTTGTGATATGCTGTGCTCTAAGGTCACAGGGACTGAAGAGGAGGATTACAAGTCAGTTGCCCCCACACCAATGGTGCACGGAAGGCTAGGGTTTGACGGTCAATACCATGAGAAGGACTTAGACACCACGGTCTTATTTAAGGATTGGGTGGCAAATTACCCAGGAGTGGGAGGAGGGTCTTTTATTGACAACCGTGTATGGTTCCCAGTTTACGGAGGGCTCAAACCCAATTCACCCAGTGACACTGCACAAGAAGGGAAATATGTAATATATAAGCGCCATAACAACACATGCCCCGATAAACAAGATTACCAAATTCGGATGGCTAAGTCTTCATATAAACCCGGGCGATTTGGTGGAAAGCGCGTACAGCAAGCCATCTTATCCATCAAAGTGTCAACATCCTTGGGTAAGGACCCGGTGCTGACTATTCCACCTAATACAATCACACTCATGGGAGCCGAAGGCAGAATCCTCACAGTAGGGACATCTCACTTCTTGTACCAACGAGGGTCTTCATATTTCTCCCCTGCCTTATTATATCCCATGACAGTAAATAACAAAACGGCTACTCTCCATAGTCCTTATACGTTTAATGCTTTCACTCGGCCAGGTAGTGCCCCTTGCCAGGCATCAGCAAGATGCCCCAACTCATGCATCACTGGAGTCTATACTGATCCATATCCCTTAATCTTCCATAGGAATCATACTCTACGAGGGGTTTTCGGGACGATGCTTGATGATGAACAAGCGAGACTTAACCCCGTATCTGCAGTATTCGACAACATATCCCGCAGTCGTGTCACCCGGGTGAGTTCAAGCAGCACCAAGGCAGCATACACAACATTGACATGTTTTAAAGTTGTCAAGACCAATAAAGCTTATTGTCTTAGTATTGCAGAAATATCCAATACCCTATTCGGGGAATTTAGGATCGTTCCCTTATTAGTTGAGATCCTCAAGGATGATAGAGTT---
>FJ608363
ATGGGACGCGCGGTTAGCAGAGTCGCGCTGGAGAATGAGGAAAGAGAAGCAAAGAACACATGGCGCCTGGTTTTCCGGATCGCAGTCTTACTTTTAATGGTAATGACTCTAGCTATCTCCGCAGCTGCCCTGGCATACAGTGCGGGGGCCAGTACGCCGCACGACCTCGCAGGCATATCGACTGTGATCTCTAAGACAGAGGATAAGGTTACGTCTTTACTCAGTTCGAGTCAAGATGTGATAGATAGGATATACAAGCAGGTGGCTCTTGAATCCCCACTGGCGCTACTAAACACTGAATCTATGATTATGAATGCAATAACCTCTCTTCCTTATCAAATTAACGGGGCTGCGAACAATAGCGGATGTGGGGCGCCTGTTCATGACCCAGATTATATCGGGGGGATAGGCAAAGAACTCATAGTGGACGACATCAGTGATGTCACATCATTTTATCCTTCTGCATATCAAGAACACTTGAATTTCATCCCGRCGCCTACTACAGGATCCGGTTGCACTCGGATACCCTCATTTGACATGAGCACCACCCATTATTGTTATACTCACAATGTGATACTATCCGGTTGCAGAGATCACTCACACTCACATCAATATTTAGCACTTGGTGTGCTTCGGACATCTGCAACAGGGAGGGTATTCTTTTCTACTCTGCRCTCCATCAATTTAGATGACACCCAAAATCGGAAGTCCTGCAGTGTGAGTGCAACCCCTTTAGGTTGTGATATGCTGTGCTCTAAGGTCACAGGGACTGAAGAGGAGGATTACAAGTCAGTTGCCCCCACACCAATGGTGCACGGAAGGCTAGGGTTTGACGGTCAATACCATGAGAAKGACTTAGACACCACGGTCTTATTTAAGGATTGGGTGGCAAATTACCCAGGAGTGGGAGGAGGGTCTTTTATTGACAACCGTGTATGGTTCCCAGTTTACGGAGGGCTCAAACCCAATTCACCCAGTGACACTGCACAAGAAGGGAAATATGTAATATATAAGCGCCATAACCACACATGCCCCGATAAACAAGATTACCAAATTCGGATGGCTAAGTCTTCATATAAACCCGGGCGATTTGGTGGAAAGCGCGTACAGCAAGCCATCTTATCCATCAAAGTGTCAACATCCTTGGGTAAGGACCCGGTGCTGACTATTCCACCTAATACAATCACACTCATGGGAGCCGAAGGCAGAATCCTCACAGTAGGGACATCTCACTTCTTGTACCAACGAGGGTCTTCATATTTCTCCCCTGCCTTATTATATCCCATGACAGTAAATAACAAAACGGCTACACTCCATAGTCCTTATACGTTTAATGCTTTCACTCGGCCAGGTAGTGCCCCTTGCCAGGCATCAGCAAGATGCCCCAACTCATGCATCACTGGAGTCTATACTGATCCATATCCCTTAATCTTCCATAGGAATCATACTCTACGAGGGGTCTTCGGGACGATGCTTGATGATGAACAAGCGAGACTTAACCCCGTATCTGCAGTATTCGACAACATATCCCGCAGTCGTGTCACCCGGGTGAGTTCAAGCAGCACCAAGGCAGCATACACAACATCGACATGTTTTAAAGTTGTCAAGACCAATAAAGCTTATTGTCTTAGTATTGCAGAAATATCCAATACCCTATTCGGGGAATTTAGGATCGTTCCCTTATTAGTTGAGATCCTCAAGGATGATAGAGTT---
>KC542895
ATGGACCGCGCGGTTAACAGAGTCGCGCTGGAGAATGAGGAAAGAGAAGCAAAGAACACATGGCGCCTGGTTTTCCGGATCGCAGTCTTACTTTTAATGGTAATGACTCTAGCTATCTCCGCAGCTGCCCTGGCATACAGTGCGGGGGCCAGTACGCCGCACGACCTCGCAGGCATATCGACTGTGATCTCTAAGACAGAGGATAAGGTTACGTCTTTACTCAGTTCGAGTCAAGATGTGATAGATAGGATATACAAGCAGGTGGCTCTTGAATCCCCACTGGCGCTACTAAACACTGAATCTATGATTATGAATGCAATAACCTCTCTTTCTTATCAAATTAACGGGGCTGCGAACAATAGCGGATGTGGGGCGCCTGTTCATGACCCAGATTATATCGGGGGGATAGGCAAAGAACTCATAGTGGACGACATCAGTGATGTCACATCATTTTATCCTTCTGCATATCAAGAACACTTGAATTTCATCCCGGCGCCTACTACAGGATCCGGTTGCACTCGGATACCCTCATTTGACATGAGCACCACCCATTATTGTTATACTCACAATGTGATACTATCCGGTTGCAGAGATCACTCACACTCACATCAATATTTAGCACTTGGTGTGCTTCGGACATCTGCAACAGGGAGGGTATTCTTTTCTACTCTGCACTCCATCAATTTAGATGACACCCAAAATCGGAAGTCCTGCAGTGTGAGTGCAACCCCTTTAGGTTGTGATATGCTGTGCTCTAAGGTCACAGGGACTGAAGAGGAGGATTACAAGTCAGTTGCCCCCACACCAATGGTGCACGGAAGGCTAGGGTTTGACGGTCAATACCATGAGAAGGACTTAGACACCACGGTCTTATTTAAGGATTGGGTGGCAAATTACCCAGGAGTGGGAGGAGGGTCTTTTATTGACAACCGTGTATGGTTCCCAGTTTACGGAGGGCTCAAACCCAATTCACCCAGTGACACTGCACAAGAAGGGAAATATGTAATATATAAGCGCCATAACAACACATGCCCCGATAAACAAGATTACCAAATTCGGATGGCTAAGTCTTCATATAAACCCGGGCGATTTGGTGGAAAGCGCGTACAGCAAGCCATCTTATCCATCAAAGTGTCAACATCCTTGGGTAAGGACCCGGTGCTGACTATTCCACCTAATACAATCACACTCATGGGAGCCGAAGGCAGAATCCTCACAGTAGGGACATCTCACTTCTTGTACCAACGAGGGTCTTCATATTTCTCCCCTGCCTTATTATATCCCATGACAGTAAATAACAAAACGGCTACACTCCATAGTCCTTATACGTTTAATGCTTTCACTCGGCCAGGTAGTGCCCCTTGCCAGGCATCAGCAAGATGCCCCAACTCATGCATCACTGGAGTCTATACTGATCCATATCCCTTAATCTTCCATAGGAATCATACTCTACGAGGGGTCTTCGGGACGATGCTTGATGATGAACAAGCGAGACTTAACCCCGTATCTGCAGTATTCGACAACATATCCCGCAGTCGTGTCACCCGGGTGAGTTCAAGCAGCACCAAGGCAGCATACACAACATCGACATGTTTTAAAGTTGTCAAGACCAATAAAGCTTATTGTCTTAGTATTGCAGAAATATCCAATACCCTATTCGGGGAATTTAGGATCGTTCCCTTATTAGTTGAGATCCTCAAGGATGATAGAGTTTAA
>FJ608364
ATGGGACGCGCGGTTAGCAGAGTCGCGCTGGAGAATGAGGAAAGAGAAGCAAAGAACACATGGCGCCTGGTTTTCCGGATCGCAGTCTTACTTTTAATGGTAATGACTCTAGCTATCTCCGCAGCTGCCCTGGCATACAGTGCGGGGGCCAGTACGCCGCACGACCTCGCAGGCATATCGACTGTGATCTCTAAGACAGAGGATAAGGTTACGTCTTTACTCAGTTCGAGTCAAGATGTGATAGATAGGATATACAAGCAGGTGGCTCTTGAATCCCCACTGGCGCTACTAAACACTGAATCTATGATTATGAATGCAATAACCTCTCTTTCTTATCAAATTAACGGGGCTGCGAACAATAGCGGATGTGGGGCGCCTGTTCATGACCCAGATTATATCGGGGGGATAGGCAAAGAACTCATAGTGGACGACATCAGTGATGTCACATCATTTTATCCTTCTGCATATCAAGAACACTTGAATTTCATCCCGGCGCCTACTACAGGATCCGGTTGCACTCGGATACCCTCATTTGACATGAGCACCACCCATTATTGTTATACTCACAATGTGATACTATCCGGTTGCAGAGATCACTCACACTCACATCAATATTTAGCACTTGGTGTGCTTCGGACATCTGCAACAGGGAGGGTATTCTTTTCTACTCTGCGCTCCATCAATTTAGATGACACCCAAAATCGGAAGTCCTGCAGTGTGAGTGCAACCCCTTTAGGTTGTGATATGCTGTGCTCTAAGGTCACAGGGACTGAAGAGGAGGATTACAAGTCAGTTGCCCCCACACCAATGGTGCACGGAAGGCTAGGGTTTGACGGTCAATACCATGAGAAGGACTTAGACACCACGGTCTTATTTAAGGATTGGGTGGCAAATTACCCAGGAGTGGGAGGAGGGTCTTTTATTGACAACCGTGTATGGTTCCCAGTTTACGGAGGGCTCAAACCCAATTCACCCAGTGACACTGCACAAGAAGGGAAATATGTAATATATAAGCGCCATAACAACACATGCCCCGATAAACAAGATTACCAAATTCGGATGGCTAAGTCTTCATATAAACCCGGGCGATTTGGTGGAAAGCGCGTACAGCAAGCCATCTTATCCATCAAAGTGTCAACATCCTTGGGTAAGGACCCGGTGCTGACTATTCCACCTAATACAATCACACTCATGGGAGCCGAAGGCAGAATCCTCACAGTAGGGACATCTCACTTCTTGTACCAACGAGGGTCTTCATATTTCTCCCCTGCCTTATTATATCCCATGACAGTAAATAACAAAACGGCTACACTCCATAGTCCTTATACGTTTAATGCTTTCACTCGGCCAGGTAGTGCCCCTTGCCAGGCATCAGCAAGATGCCCCAACTCATGCATCACTGGAGTCTATACTGATCCATATCCCTTAATCTTCCATAGGAATCATACTCTACGAGGGGTCTTCGGGACGATGCTTGATGATGAACAAGCGAGACTTAACCCCGTATCTGCAGTATTCGACAACATATCCCGCAGTCGTGTCACCCGGGTGAGTTCAAGCAGCACCAAGGCAGCATACACAACATCGACATGTTTTAAAGTTGTCAAGACCAATAAAGCTTATTGTCTTAGTATTGCAGAAATATCCAATACCCTATTCGGGGAATTTAGGATCGTTCCCTTATTAGTTGAGATCCTCAAGGATGATAGAGTT---
>FJ608369
ATGGGACGCGCGGTTAACAGAGTCGCGCTGGAGAATGAGGAAAGAGAAGCAAAGAACACATGGCGCCTGGTTTTCCGGATCGCAGTCTTACTTTTAATGGTAATGACTCTAGCTATCTCCGCAGCTGCCCTGGCATACAGTGCGGGGGCCAGTACGCCGCACGACCTCGCAGGCATATCGACTGTGATCTCTAAGACAGAGGATAAGGTTACGTCTTTACTCAGTTCGAGTCAAGATGTGATAGATAGGATATACAAGCAGGTGGCTCTTGAATCCCCACTGGCGCTACTAAACACTGAATCTATGATTATGAATGCAATAACCTCTCTTTCTTATCAAATTAACGGGGCTGCGAACAATAGCGGATGTGGGGCGCCTGTTCATGACCCAGATTATATCGGGGGGATAGGCAAAGAACTCATAGTGGACGACATCAGTGATGTCACATCATTTTATCCTTCTGCATATCAAGAACACTTGAATTTCATCCCGGCGCCTACTACAGGATCCGGTTGCACTCGGATACCCTCATTTGACATGAGCACCACCCATTATTGTTATACTCACAATGTGATACTATCCGGTTGCAGAGATCACTCACACTCACATCAATACTTAGCACTTGGTGTGCTTCGGACATCTGCAACAGGGAGGGTATTCTTTTCTACTCTGCGCTCCATCAATTTAGATGACACCCAAAATCGGAAGTCCTGCAGTGTGAGTGCAACCCCTTTAGGTTGTGATATGCTGTGCTCTAAGGTCACAGGGACTGAAGAGGAGGATTACAAGTCAGTTGCCCCCACACCAATGGTGCACGGAAGGCTAGGGTTTGACGGTCAATACCATGAGAAGGACTTAGACACCACGGTCTTATTTAAGGATTGGGTGGCAAATTACCCAGGAGTGGGAGGAGGGTCTTTTATTGACAACCGTGTATGGTTCCCAGTTTACGGAGGGCTCAAACCCAATTCACCCAGTGACACTGCACAAGAAGGGAAATATGTAATATATAAGCGCCATAACAACACATGCCCCGATAAACAAGATTACCAAATTCGGATGGCTAAGTCTTCATATAAACCCGGGCGATTTGGTGGAAAGCGCGTACAGCAAGCCATCTTATCCATCAAAGTGTCAACATCCTTGGGTAAGGACCCGGTGCTGACTATTCCACCTAATACAATCACACTCATGGGAGCCGAAGGCAGAATCCTCACAGTAGGGACATCTCACTTCTTGTACCAACGAGGGTCTTCATATTTCTCCCCTGCCTTATTATATCCCATGACAGTAAATAACAAAACGGCTACACTCCATAGTCCTTATACGTTTAATGCTTTCACTCGGCCAGGTAGTGCCCCTTGCCAGGCATCAGCAAGATGCCCCAACTCATGCATCACTGGAGTCTATACTGATCCATATCCCTTAATCTTCCATAGGAATCATACTCTACGAGGGGTCTTCGGGACGATGCTTGATGATGAACAAGCGAGACTTAACCCCGTATCTGCAGTATTCGACAACATATCCCGCAGTCGTGTCACCCGGGTGAGTTCAAGCAGCACCAAGGCAGCATACACAACATCGACATGTTTTAAAGTTGTCAAGACCAATAAAGCTTATTGTCTTAGTATTGCAGAAATATCCAATACCCTATTCGGGGAATTTAGGATCGTTCCCTTATTAGTTGAGATCCTCAAGGATGATAGAGTT---
>FJ608367
ATGGGACGCGCGGTTAACAGAGTCGCGCTGGAGAATGAGGAAAGAGAAGCAAAGAACACATGGCGCCTGGTTTTCCGGATCGCAGTCTTACTTTTAATGGTAATGACTCTAGCTATCTCCGCAGCTGCCCTGGCATACAGTGCGGGGGCCAGTACGCCGCACGACCTCGCAGGCATATCGACTGTGATCTCTAAGACAGAGGATAAGGTTACGTCTTTACTCAGTTCGAGTCAAGATGTGATAGATAGGATATACAAGCAGGTGGCTCTTGAATCCCCACTGGCGCTACTAAACACTGAATCTATGATTATGAATGCAATAACCTCTCTTTCTTATCAAATTAACGGGGCTGCGAACAATAGCGGATGTGGGGCGCCTGTTCATGACCCAGATTATATCGGGGGGATAGGCAAAGAACTCATAGTGGACGACATCAGTGATGTCACATCATTTTATCCTTCTGCATATCAAGAACACTTGAATTTCATCCCGGCGCCTACTACAGGATCCGGTTGCACTCGGATACCCTCATTTGACATGAGCACCACCCATTATTGTTATACTCACAATGTGATACTATCCGGTTGCAGAGATCACTCACACTCACATCAATATTTAGCACTTGGTGTGCTTCGGACATCTGCAACAGGGAGGGTATTCTTTTCTACTCTGCGCTCCATCAATTTAGATGACACCCAAAATCGGAAGTCCTGCAGTGTGAGTGCAACCCCTTTAGGTTGTGATATGCTGTGCTCTAAGGTCACAGGGACTGAAGAGGAGGATTACAAGTCAGTTGCCCCCACACCAATGGTGCACGGAAGGCTAGGGTTTGACGGTCAATACCATGAGAAGGACTTAGACACCACGGTCTTATTTAAGGATTGGGTGGCAAATTACCCAGGAGTGGGAGGAGGGTCTTTTATTGACAACCGTGTATGGTTCCCAGTTTACGGAGGGCTCAAACCCAATTCACCCAGTGACACTGCACAAGAAGGGAAATATGTAATATATAAGCGCCATAACAACACATGCCCCGATAAACAAGATTACCAAATTCGGATGGCTAAGTCTTCATATAAACCCGGGCGATTTGGTGGAAAGCGCGTACAGCAAGCCATCTTATCCATCAAAGTGTCAACATCCTTGGGTAAGGACCCGGTGCTGACTATTCCACCTAATACAATCACACTCATGGGAGCCGAAGGCAGAATCCTCACAGTAGGGACATCTCACTTCTTGTACCAACGAGGGTCTTCATATTTCTCCCCTGCCTTATTATATCCCATGACAGTAAATAACAAAACGGCTACACTCCATAGTCCTTATACGTTTAATGCTTTCACTCGGCCAGGTAGTGCCCCTTGCCAGGCATCAGCAAGATGCCCCAACTCATGCATCACTGGAGTCTATACTGATCCATATCCCTTAATCTTCCATAGGAATCATACTCTACGAGGGGTCTTCGGGACGATGCTTGATGATGAACAAGCGAGACTTAACCCCGTATCTGCAGTATTCGACAACATATCCCGCAGTCGTGTCACCCGGGTGAGTTCAAGCAGCACCAAGGCAGCATACACAACATCGACATGTTTTAAAGTTGTCAAGACCAATAAAGCTTATTGTCTTAGTATTGCAGAAATATCCAATACCCTATTCGGGGAATTTAGGATCGTTCCCTTATTAGTTGAGATCCTCAAGGATGATAGAGTT---
>KJ184608
ATGGACCGCGCGGTTAACAGAGTCGTGCTGGAGAATGAGGAAAGAGAAGCAAAGAACACATGGCGCCTATTTTTCCGGATTGCAGTCTTATTTTTAATGGTAATGATTCTAGCTATCTCCGTAGCTGCCCTGGCATACAGCATGGAAGCCAGTACGCCGCACGACCTCGCAGGCATATCGACTGTGATCTCCAAGACAGAAGATAAAATTACGTCTTTGCTCAGTTCAAGTCAAGATGTGATAGATAGGATATACAAGCAGGTAGCTCTTGAATCCCCGCTGGCACTACTAAACACTGAATCTATGATTATGAATGCAATAACCTCTCTTTCTTATCAAATTAACAGGGCTGAGAACAGTAGCGGATGCGGTGCGCCCGTTCATGACCCAGATTATATCGGGGGGATAGGCAAAGAACTCATAGTGGACGACATCAGTGATGTCACGTCATTTTATCCTTCTGCATATCAAGAACACTTGAATTTCATCCCGGCGCCTACTACAGGATCTGGTTGCACTCGGATACCCTCATTTGACATGAGCACCACCCACTATTGTTATACTCACAATGTGATACTATCTGGTTGCAGAGATCACTCACACTCACACCAATACTTAGCACTTGGTGTGCTTCGGACATCTGCAACAGGGAGGGTATTCTTTTCTACCCTGCGCTCCATCAACTTAGATGACACTCAAAATCGGAAGTCCTGCAGTGTGAGTGCAACCCCTTTAGGTTGTGATATGTTGTGCTCTAAGGTCACAGGGACTGAAGAAGAGGATTACAAGTCAGTTGCCCCCACATCAATGGTGCACGGACGGCTAGGGTTTGACGGTCAATACCATGAGAAGGACTTAGACACCACGGTCTTATTTAAGGATTGGGTGGCAAATTACCCGGGGGTGGGAGGAGGGTCATTTATTGACGGCCGTGTATGGTTCCCAGTTTACGGAGGGCTCAAACCCAATTCACCCAGTGACACTGCACAAGAAGGGAAATATGTAATATACAAGCGCCATAACAACACATGCCCCGATAAACAAGATTACCAAATTCGGATGGCTAAGTCCTCATATAAACCTGCGCGATTTGGTGGAAAGCGCGTACAGCAAGCCATCCTATCCATCAGAGTGTCAACGTCCCTGGGTAAGGACCCGGTGCTGACTATTCCACCTAATACAATCACACTCATGGGAGCTGAAGGCAGAATCCTCACAGTAGGGACATCTCACTTCTTTTACCAACGAGGGTCTTCATATTTCTCCCCTGCCTTATTGTATCCCATGACAGTAAATAACAAAACGGCTACACTCCATAGTCCTTACATGTTTAATGCTTTCACTCGGCCAGGTAGTGTCCCTTGCCAGGCATCAGCAAGATGCCCCAACTCATGCATCACTGGGGTCTATACCGATCCATATCCCTTAATCTTCTATAGGAATCATACTCTACGAGGGGTCTTCGGGACGATGCTTGATGATGAACAAGCGAGGCTTAACCCTGTATCTGCAGTATTTGACGACGTATCTCGCAGTCGTGTCACCCGGGTGAGTTCAAGCAGCACCAAGGCAGCATACACGACATCGACATGTTTCAAAGTTGTCAAGACTAATAAAGCTTATTGTCTTAGTATTGCAGAAATATCCAATACCCTATTCGGGGAATTTAGGATCGTTCCCTTATTAGTTGAGATCCTCAAGGATGATAGAGTTTAA
>KU933954
ATGGACCGCGCGGTTAACAGAGTCGTGCTGGAGAATGAGGAAAGAGAAGCAAAGAACACATGGCGCCTAGTTTTCCGGATCGCAGTCTTACTTTTAATGGCAATGGTTCTAGCTATCTCCGCAGCTGCCCTGGCATACAGCATGGAGGCCAGCACGCCGCACGACCTCGCAGGCATATCGACTGTGATCTCCAAGACAGAAGACAAGGTTACGTCTTTGCTCAGTTCAGGTCAAGATGTGATAGACAGGATATACAAGCAGGTAGCTCTTGAATCCCCGCTGGCACTACTAAACACCGAATCTGTAATTATGAATGCAATAACCTCTCTTTCTTATCAAATTAACGGGGCTGAGAACAGTAGCGGATGCGGTGCGCCCGTTCATGACCCAGATTATATCGGGGGGATAGGCAAAGAACTCATAGTGGATGACATCAGTGATGTCACATCATTTTATCCTTCTGCATATCAAGAACACTTGAATTTCATCCCGGCGCCTACTACAGGATCTGGTTGCACTCGGATACCCTCATTTGACATGAGCACCACCCATTATTGCTATACTCACAATGTGATACTATCTGGTTGCAGAGATCACTCACACTCACATCAATACTTAGCACTTGGTGTGCTTCGGACATCTGCAACAGGGAGGGTATTCTTTTCTACTCTGCGCTCCATCAATTTAGATGACACTCAAAATCGGAAGTCCTGCAGTGTGAGTGCAACCCCTTTAGGTTGTGATATGCTGTGCTCTAAGGTCACAGGGACTGAAGAAGAGGATTACAAGTCAGTTGCCCCTACATCAATGGTGCACGGAAGGCTAGGGTTTGACGGTCAATACCATGAAAAGGACTTAGACACCACGGTCTTATTTAAGGATTGGGTAGCAAATTACCCGGGGGTGGGAGGAGGGTCTTTTATTGACGGCCGTGGATGGTTCCCAGTTTACGGAGGGCTCAAACCCAATTCACCCAGTGACACTGCACAAGAAGGGAAGTATGTAATATACAAGCGCCATAACAACACATGCCCCGATAAACAAGATTACCAAATTCGGATGGCTAAGTCCTCATATAAACCTGCGCGATTTGGTGGAAAGCGCGTACAGCAAGCCATCCTATCCATCAAAGTGTCAACATCCCTGGGTAGGGACCCGGTGCTGACTATTCCACCTAATACAATCACACTCATGGGAGCCGAAGGCAGAATCCTCACAGTAGGGACATCTCACTTCTTGTACCAACGAGGGTCTTCATATTTCTCTCCTGCCTTATTGTATCCCATGACAGTAAATAACAAAACGGCTACGCTCCGTAGTCCTTACATGTTTAATGCTTTCACTCGGCCAGGTAGTGTCCCTTGCCAGGCATCAGCAAGATGCCCCAACTCATGCATCACTGGGGTCTATACCGATCCATATCCCTTAATCTTCTATAGGAATCATACTCTACGAGGGGTCTTCGGTACGATGCTTGATGATGAACAAGCGAGGCTTAACCCCGTATCTGCAGTATTTGACAACATATCTCGCAGTCGTGTCACCCGGGTGAGTTCAAGCAGCACCAAGGCAGCATATACGACATCGACATGTTTTAAAGTTGTCAAGACTAATAAAGCTTACTGTCTTAGTATCGCAGAAATATCCAATACCCTATTCGGGGAATTTAGGATCGTTCCCTTACTAGTAGAGATCCTCAAGAATGATAGGGTTTAA
>KU933952
ATGGACCGCGCGGTTAACAGAGTCGTGCTGGAGAATGAGGAAAGAGAAGCAAAGAACACATGGCGCCTAGTTTTCCGGATCGCAGTCTTACTTTTAATGGCAATGATTCTAGCTATCTCCGCAGCTGCCCTGGCATACAGCATGGAGGCCAGCACGCCGCACGACCTCGCAGGCATATCGACTGTGATCTCCAAGACAGAAGACAAGGTTACGTCTTTGCTCAGTTCAGGTCAAGATGTGATAAATAGGATATACAAGCAGGTAGCTCTTGAATCCCCGCTGGCACTACTAAACACCGAATCTGTAATTATGAATGCAATAACCTCTCTTTCTTATCAAATTAACGGGGCTGAGAACAATAGCGGATGTGGTGCGCCTGTTCATGACCCAGATTATATAGGGGGGATAGGCAAAGAGCTCATAGTGGACGACATCAGTGATGTCACATCATTTTATCCCTCTGCATATCAAGAACACTTGAATTTCATCCCGGCGCCTACTACAGGATCTGGTTGCACTCGGATACCCTCATTTGACATGAGCACCACCCATTATTGTTATACTCACAATGTGATACTATCTGGTTGCAGAGATCACTCACACTCACATCAATACTTAGCACTTGGTGTGCTTCGGACATCTGCAACAGGGAGGGTATTCTTTTCTACTCTGCGCTCCATCAATTTAGACGACACTCAAAATCGGAAGTCCTGCAGTGTGAGTGCAACCCCTTTAGGTTGTGATATGCTGTGCTCTAAGGTCACAGGGACTGAAGAAGAGGATTACAAGTCAGTTGCTCCCACATCAATGGTGCACGGAAGGCTAGGGTTTGACGGTCAATACCATGAGAAGGACTTAGACACCACGGTCTTATTTAAGGATTGGGTGGCAAATTACCCGGGGGTGGGAGGAGGGTCTTTTATTGACGGCCGTGTATGGTTCCCAGTTTACGGAGGGCTCAAACCCAATTCACCCAGTGACACCGCACAAGAAGGGAAGTATGTAATATACAAGCGCCATAACAACACATGCCCCGATAAACAAGATTACCAAATTCGGATGGCTAAGTCCTCATATAAACCTGCGCGATTTGGTGGAAAGCGCGTACAGCAAGCCATCCTATCCATCAAAGTGTCAACATCCCTGGGTAGGGACCCGGTGCTGACTATTCCACCTAATACAATCACACTCATGGGAGCCGAAGGCAGAATCCTCACAGTAGGGACATCTCACTTCTTGTACCAACGAGGGTCTTCATATTTCTCCCCTGCCTTATTGTATCCCATGACAGTAAATAACAAAACGGCTACACTCCATAGTCCTTACATGTTTAATGCTTTCACTCGGCCAGGTAGTGTCCCTTGCCAGGCATCAGCAAGATGCCCCAACTCATGCATCACTGGGGTCTATACCGATCCATATCCCTTAATCTTCTATAGGAATCATACTCTACGAGGGGTCTTCGGGACGATGCTTGATGATGAACAAGCGAGGCTTAACCCCGTATCTGCAGTATTTGACAACATATCTCGCAGTCGTGTCACCCGGGTGAGTTCAAGCAGCACCAAGGCAGCATACACGACATCGACATGTTTTAAAGTTGTCAAGACTAATAAAGCTTACTGTCTTAGTATCGCAGAAATATCCAATACCCTATTCGGGGAATTTAGGATCGTTCCCTTACTAGTAGAGATCCTCAAGGATGATAGGGTTTAA
>KP064025
ATGGACCGCGCGGTTAACAAAGTCGTGCTGGAGAATGAGGAAAGAGAAGCAAAGAACACATGGCGCCTAGTTTTCCGGATCGCAGTCTTACTTTTAATGGCAATGATTCTAGCTATCTCTGCAGCTGCCCTGGCATACAGCATGGAGGCCAGCACGCCGCACGACCTCGCAGGCATATCGACTGTGATCTCCAAGACAGAAGACAAGGTTACGTCTTTGCTCAGTTCAGGTCAAGATGTGATAGATAGGATATACAAGCAGGTAGCTCTTGAATCCCCGCTGGCACTACTAAACACCGAATCTGTAATTATGAATGCAATAACCTCTCTTTCTTATCAAATTAACGGGGCTGAGAACAGTAGCGGATGCGGTGCGCCCGTTCATGACCCAGATTATATCGGGGGGATAGGCAAAGAACTCATAGTGGATGACATCAGTGATGTCACATCATTTTATCCTTCTGCATATCAAGAACACTTGAATTTCATCCCGGCGCCTACTACAGGATCTGGTTGCACTCGGATACCCTCATTTGACATGAGCACCACCCATTATTGTTATACTCACAATGTGATACTATCTGGTTGCAGAGATCACTCACACTCACATCAATACTTAGCACTTGGTGTGCTTCGGACATCTGCAACAGGGAGGATATTCTTTTCTACTCTGCGCTCCATCAATTTAGATGACACTCAAAATCGGAAGTCCTGCAGTGTGAGTGCAACCCCTTTAGGTTGTGATATGCTGTGCTCTAAGGTCACAGGGACTGAAGAAGAGGATTACAAGTCAGTTGCCCCTACATCAATGGTGCACGGAAGGCTAGGGTTTGACGGTCAATACCATGAGAAGGACTTAGACACCACGGTCTTATTTAAGGATTGGGTGGCAAATTACCCGGGGGTGGGAGGAGGGTCTTTTATTGACGGCCGTGTATGGTTCCCAGTTTACGGAGGGCTCAAACCCAATTCACCCAGTGACACTGCACAAGAAGGGAAGTATGTAATATACAAGCGCCATAACAACACATGCCCCGATAAACAAGATTACCAAATTCGGATGGCTAAGTCCTCATATAAACCTGCGCGATTTGGTGGAAAGCGCGTACAGCAAGCCATCCTATCCATCAAAGTGTCAACATCCCTGGGTAGGGACCCGGTGCTGACTATTCCACCTAATACAATCACACTCATGGGAGCCGAAGGCAGAATCCTCACAGTAGGGACATCTCACTTCTTGTACCAACGAGGGTCTTCATATTTCTCCCCTGCCTTATTGTATCCCATGACAGTAAATAACAAAACAGCTACACTCCATAGTCCTTACATGTTTAATGCTTTCACTCGGCCAGGTAGTGTCCCTTGCCAGGCATCAGCAAGATGCCCTAACTCATGCATCACTGGGGTCTATACCGATCCATATCCCTTAATCTTCTATAGGAATCATACTTTACGAGGGGTCTTCGGTACGATGCTTGATGATGAACAAGCGCGGCTTAACCCCGTATCTGCAGTATTTGACAACGTATCTCGCAGTCGTGTCACCCGGGTGAGTTCAAGCAGCACCAAGGCAGCATACACGACATCGACATGTTTTAAAGTTGTCAAGACTAATAAAGCTTACTGTCTTAGTATCGCAGAAATATCCAATACCCTATTCGGGGAATTTAGGATCGTTCCCTTACTAGTAGAGATCCTCAAGGATGATAGGGTTTAA
>KP064027
ATGGACCGCGCGGTTAACAGAGTCGTGCTGGAGAATGAGGAAAGAGAAGCAAAGAACACATGGCGCCTAGTTTTCCGGATCGCAGTCTTACTTTTAATGGCAATGATTCTAGCTATCTCCGCAGCTGCCCTGGCATACAGCATGGAGGCCAGCACGCCGCACGACCTCGCAGGCATATCGTCTGTAATCTCCAAGACAGAAGACAAGGTTACGTCTTTGCTCAGCTCAGGTCAAGATGTGATAGATAGGATATACAAGCAGGTAGCTCTTGAATCCCCGCTGGCACTACTAAACACCGAATCTGTAATTATGAATGCAATAACCTCTCTTTCTTATCAAATTAACGGGGCTGAGAACAGTAGCGGATGCGGTGCGCCCGTCCATGACCCAGATTATATCGGGGGGATAGGCAAAGAACTCATAGTGGATGACATCAGTGATGTCACATCATTTTATCCTTCCGCATATCAAGAACACTTGAATTTCATCCCGGCGCCTACTACAGGATCCGGTTGCACTCGGATACCCTCATTTGACATGAGCACCACCCATTATTGTTATACTCACAATGTGATACTATCTGGTTGCAGAGATCACTCACACTCACATCAATACTTAGCACTTGGTGTGCTTCGGACATCTGCAACAGGGAGGGTGTTCTTTTCTACTCTGCGCTCCATCAATTTAGATGACACTCAAAATCGGAAGTCCTGCAGTGTGAGTGCAACCCCTTTAGGTTGTGATATGCTGTGCTCTAAGGTCACAGGGACTGAAGAAGAGGATTACAAGTCAGTTGCCCCCACATCAATGGTGCACGGAAGGCTAGGGTTTGACGGTCAATACCATGAGAAAGACTTAGACACCACGGTCTTATTTAAGGATTGGGTAGCAAATTACCCGGGGGTGGGAGGAGGGTCTTTTATTGACGGCCGTGTATGGTTCCCAGTTTACGGAGGGCTCAAACCCAATTCACCCAGTGACACTGCACAAGAAGGGAAATATGTAATATATAAGCGCCATAACAATACATGCCCCGATAAACAAGATTACCAAATTCGGATGGCTAAGTCCTCATATAAACCTGCGCGATTTGGTGGAAAGCGCGTACAGCAAGCCATCCTATCCATCAAAGTGTCAACATCCCTGGGTAGGGACCCGGTGCTGACTATTCCACCTAATACAATCACACTCATGGGAGCCGAAGGCAGAATCCTCACAGTAGGGACATCTCATTTCTTGTACCAACGAGGGTCTTCATATTTCTCCCCTGCCTTATTGTATCCCATGACAGTAAATAACAAAACGGCTACACTCCATAGTCCTTACATGTTTAATGCTTTCACTCGGCCAGGTAGTGTCCCTTGCCAGGCATCAGCAAGATGCCCCAACTCATGCATCACTGGGGTCTATACCGATCCATATCCCTTAATCTTCTATAGGAATCATACTCTACGAGGGGTCTTCGGGACGATGCTTGATGATGAACAAGCGAGGCTTAACCCCGTATCTGCAGTATTTGACAACATATCTCGCAGTCGTGTCACCCGGGTGAGTTCAAGCAGCACCAAGGCAGCATACACGACATCGACATGTTTTAAAGTTGTCAAGACTAATAAAGCTTATTGTCTTAGTATCGCAGAAATATCCAATACCCTATTCGGGGAATTTAGGATCGTTCCCTTACTAGTAGAGATCCTCAAGGATGATAGAGTTTAA
>JQ013847
ATGGACCGCGCGGTTAACAGAGTCGTGCTGGAGAATGAGGAAAGAGAAGCAAAGAACACATGGCGTCTAGTTTTCCGGATCGCAGTCTTACTTTTAATGGCAATGATTCTAGCTATCTCCGCAGCTGCCCTGGCATACAGCATGGAGGCCAGCACGCCGCACGACCTCGCAGGCATATCGACTGTGATCTCCAAGACAGAAGACAAGGTTACGTCTTTACTCAGTTCAGGTCAAGATGTGATAGATAGGATATACAAGCAGGTAGCTCTTGAATCCCCGCTGGCACTACTAAACACCGAATCTGTAATTATGAATGCAATAACCTCTCTTTCTTATCAAATTAACGGGGCTGAGAACAGTAGCGGATGCGGTGCGCCCGTTCATGACCCAGATTATATCGGGGGGATAGGCAAAGAACTCATAGTGGATGACATCAGTGATGTCACATCATTTTATCCTTCAGCATATCAAGAACACTTGAATTTCATCCCGGCGCCTACTACAGGATCTGGTTGCACTCGGATACCCTCATTTGACATGAGCACCACCCATTATTGTTATACTCACAATGTGATACTATCTGGTTGCAGAGATCACTCACACTCACATCAATACTTAGCACTTGGTGTGCTTCGGACATCTGCAACAGGGAGGGTATTCTTTTCTACTCTGCGCTCCATCAATTTAGATGACACTCAAAATCGGAAGTCCTGCAGTGTGAGTGCAACCCCTTTAGGTTGTGATATGCTGTGCTCTAAGGTCACAGGGACTGAAGAAGAGGATTACAAGTCAGTTGCCCCCACATCAATGGTGCACGGAAGGCTAGGGTTTGACGGTCAATACCATGAGAAAGACTTAGACACCACGGTCTTATTTAAGGATTGGGTGGCAAATTACCCGGGGGTGGGAGGAGGGTCTTTTATTGACGGCCGTGTATGGTTCCCAGTTTACGGAGGGCTCAAACCTAATTCACCCAGTGACACTGCACAAGAAGGGAAATATGTAATATATAAGCGCCATAACAACACATGCCCCGATAAACAAGATTACCAAATTCGGATGGCTAAGTCCTCATATAAACCTGCGCGATTTGGTGGAAAGCGCGTACAGCAAGCCATCCTATCCATCAAAGTGTCAACATCCCTGGGTAGGGACCCGGTGCTGACTATTCCACCTAATACGATCACACTCATGGGAGCCGAAGGCAGAATCCTCACAGTAGGGACATCTCACTTCTTGTACCAACGAGGGTCTTCATATTTCTCCCCTGCCTTATTGTATCCCATGACAGTAAATAACAAAACGGCTACACTCCATAGTCCTTACATGTTTAATGCTTTCACTCGGCCAGGTAGTGTCCCTTGCCAGGCATCAGCAAGATGCCCCAACTCATGCATCACTGGGGTCTATACCGATCCATATCCCTTAATCTTCTATAGGAATCATACTCTACGAGGGGTCTTCGGGACGATGCTTGATGATGAACAAGCGAGGCTTAACCCCGTATCTGCAGTATTTGACAACATATCTCGCAGTCGTGTCACCCGGGTGAGTTCAAGCAGCACCAAGGCAGCATACACGACATCGACATGTTTTAAAGTTGTCAAGACTAATAAAGCTTATTGTCTTAGTATCGCAGAAATATCCAACACCCTATTCGGGGAATTTAGGATCGTTCCCTTACTAGTAGAGATCCTCAAGGATGATAGAGTTTAA
>KJ184603
ATGGACCGCGCGGTTAACAGAGTCGTGCTGGAGAATGAGGAAAGAGAAGCAAAGAACACATGGCGCCTAGTTTTCCGGATCGCAGTCTTACTTTTAATGGCAATGATTCTAGCTATCGCCGCAGCTGCCCTGGCATACAGCATGGAGGCCAGCACGCCGCACGACCTCGCAGGCATATCGACTGTGATCTCCAAGACAGAAGACAAGGTTACGTCTTTGCTCAGTTCAGGTCAAGATGTGATAGATAGGATATACAAGCAGGTAGCTCTTGAATCCCCGCTGGCACTACTAAACACCGAATCTGTAATTATGAATGCAATAACCTCTCTTTCTTATCAAATTAACGGGGCTGAGAACAGTAGCGGGTGCGGTGCGCCCGTTCATGACCCAGATTATATCGGGGGGATAGGCAAAGAACTCATAGTGGATGACATCAGTGATGTCACATCATTTTATCCTTCTGCATATCAAGAACACTTGAATTTCATCCCGGCGCCTACTACAGGATCTGGTTGCACTCGGATACCCTCATTTGACATGAGCACCACCCATTATTGTTATACTCACAATGTGATACTATCTGGTTGCAGAGATCACTCACACTCACATCAATATTTAGCACTTGGTGTGCTTCGGACATCTGCAACAGGGAGGGTATTCTTTTCTACTCTGCGCTCCATCAATTTAGATGACACTCAAAATCGGAAGTCCTGTAGTGTGAGTGCAACCCCTTTAGGTTGTGATATGCTGTGCTCTAAGGTCACAGGGACTGAAGAAGAGGATTACAAGTCAGTTGCCCCCACATCAATGGTGCACGGAAGGCTAGGGTTTGACGGCCAATACCATGAGAAAGACTTAGACACCACGGTCTTATTTAAGGATTGGGTGGCAAATTACCCGGGGGTGGGAGGAGGGTCTTTTATTGACGGCCGTGTATGGTTCCCAGTTTACGGAGGGCTCAAACCCAATTCACCCAGTGACACTGCACAAGAAGGGAAATATGTAATATACAAGCGCCATAACAACACATGCCCCGATAAACAAGATTACCAAATTCGGATGGCTAAGTCCTCATATAAACCTGCACGATTTGGTGGAAAGCGCGTACAGCAAGCCATCCTATCCATCAAAGTGTCAACATCCCTGGGTAGGGACCCGGTGCTGACTATTCCACCTAATACAATCACACTCATGGGAGCCGAAGGCAGAATCCTCACAGTAGGGACATCTCACTTCTTGTACCAACGAGGGTCTTCATATTTCTCCCCTGCCTTATTGTATCCCATGACAGTAAATAACAAAACGGCTACACTCCATAGTCCTTACATGTTTAATGCTTTCACTCGGCCAGGTAGTGTCCCTTGCCAGGCATCAGCAAGATGCCCCAACTCATGCATCACTGGGGTCTATACTGATCCATATCCCTTAATCTTCTATAGGAATCATACTCTACGAGGGGTCTTCGGGACGATGCTTGATGATGAACAAGCGAGGCTTAACCCCGTATCTGCAGTATTTGACAACATATCTCGCAGTCGTGTCACCCGGGTGAGTTCAAGCAGCACCAAGGCAGCATACACGACATCGACATGTTTTAAAGTTGTCAAGACTAATAAAGCTTATTGTCTTAGTATCGCAGAAATATCCAATACCCTATTCGGGGAGTTTAGGATCGTTCCCTTACTAGTAGAGATCCTCAAGGATGATAGAGTTTAA
>KC542912
ATGGACCGCGCGGTTAACAGAGTCGTGCTGGAGAATGAGGAAAGAGAAGCAAAGAACACATGGCGCCTAGTTTTCCGGATCGCAGTCTTACTTTTAATGGCAATGATTCTAGCTATCTCCGCAGCTGCCCTGGCATACAGCATGGAGGCCAGCACGCCGCACGACCTCGCAGGCATATCGACTGTGATCTCCAAGACAGAAGACAAGGTTACGTCTTTGCTCAGTTCAGGTCAAGATGTGATAGATAGGATATACAAGCAGGTAGCTCTTGAATCCCCGCTGGCACTACTAAACACCGAATCTGTAATTATGAATGCAATAACCTCTCTTTCTTATCAAATTAACGGGGCTGAGAACAGTAGCAGATGCGGTGCGCCCGTTCATGACCCAGATTATATCGGGGGGATAGGCAAAGAACTCATAGTGGATGACATCAGTGATGTCACATCATTTTATCCTTCTGCATATCAAGAACACTTGAATTTCATCCCGGCGCCTACTACAGGATCTGGTTGCACTCGGATACCCTCATTTGACATGAGCACCACCCATTATTGTTATACTCACAATGTGATACTATCTGGTTGCAGAGATCACTCACACTCACATCAATACTTAGCACTTGGTGTGCTTCGGACATCTGCAACAGGGAGGGTATTCTTTTCCACTCTGCGCTCCATCAATCTAGATGACACTCAAAATCGGAAGTCCTGCAGTGTGAGTGCAACCCCCTTAGGTTGTGATATGCTGTGCTCTAAGGTCACAGAGACTGAAGAAGAGGATTACAAGTCAGTTGCCCCCACATCAATGGTGCACGGAAGGCTAGGGTTCGACGGTCAATACCATGAGAAAGACTTAGACACCACGGTCTTATTTAAGGATTGGGTGGCAAATTACCCGGGGGTGGGAGGAGGGTCTTTTATTGACGGCCGTGTATGGTTCCCAGTTTACGGAGGGCTCAAACCCAATTCACCCAGTGACACTGCACAAGAAGGGAAATATGTAATATACAAGCGCCATAACAACACATGCCCCGATAAACAAGATTACCAAATTCGGATGGCTAAGTCCTCATATAAACCTGCGCGATTTGGTGGAAAGCGCGTACAGCAAGCCATCCTATCCATCAAAGTGTCAACATCCCTGGGTAGGGACCCGGTGCTGACTATTCCACCTAATACAATCACACTCATGGGAGCCGAAGGCAGAATCCTCACAGTAGGGACATCTCACTTCTTGTATCAACGAGGGTCTTCATATTTCTCCCCTGCCTTATTATATCCCATGACAGTAAATAACAAAACGGCTACACTCCATAGTCCTTACATGTTTAATGCTTTCACTCGGCCAGGTAGTGTCCCTTGCCAGGCATCAGCAAGATGCCCCAACTCATGCATCACTGGGGTCTATACCGATCCATATCCCTTAATCTTCTATAGGAATCATACTCTACGAGGGGTCTTCGGGACGATGCTTGATGATGAACAAGCGAGGCTTAACCCCGTATCTGCAGTATTTGACAACATATCTCGCAGTCGTGTCACCCGGGTGAGTTCAAGCAGCACCAAGGCAGCATACACGACATCGACATGTTTTAAAGTTGTCAAGACTAATAAAGCTTATTGTCTTAGTATCGCAGAAATATCCAATACCCTATTCGGGGAGTTTAGGATCGTTCCCTTACTAGTAGAGATCCTCAAGGATGATAGAGTTTAA
>JX683722
ATGGACCGCGCGGTTAACAGAGTCGTGCTGGAGAATGAGGAAAGAGAAGCAAAGAACACATGGCGCCTAGTTTTCCGGATCGCAGTCTTACTTTTAATGGCAATGATTCTAGCTATCTCCGCAGCTGCCCTGGCATACAGCATGGAGGCCAGCACGCCGCACGACCTCGCAGGCATATCGACTGTGATCTCCAAAACAGAAGACAAGGTTACGTCTTTGCTCAGTTCAGGTCAAGATGTGATAGATAGGATATACAAGCAGGTAGCTCTTGAATCCCCGCTGGCACTACTAAACACCGAATCTGTAATTATGAATGCAATAACCTCTCTTTCTTATCAAATTAACGGGGCTGAGAACAGTAGCGGATGCGGTGCGCCCGTTCATGACCCAGATTATATCGGGGGGATAGGCAAAGAACTCATAGTGGATGACATCAGTGATGTCACATCATTTTATCCTTCTGCATATCAAGAACACTTGAATTTCATCCCGGCGCCTACTACAGGATCTGGTTGCACTCGGATACCCTCATTTGACATGAGCACCACCCATTATTGTTATACTCACAATGTGATACTATCTGGTTGCAGAGATCACTCACACTCACATCAATACTTAGCACTTGGTGTGCTTCGGACATCTGCAACAGGGAGGGTATTCTTTTCTACTCTGCGCTCCATCAATTTAGATGACACTCAAAATCGGAAGTCCTGCAGTGTGAGTGCAACCCCTTTAGGTTGTGATATGCTGTGCTCTAAGGTCACAGGGACCGAAGAAGAGGATTACAAGTCAGTTGCCCCCACATCAATGGTGCACGGAAGGCTAGGGTTTGACGGTCAATACCATGAGAAAGACTTAGACACCACGGTCTTATTTAAGGATTGGGTGGCAAATTACCCGGGGGTGGGAGGAGGGTCTTTTATTGACGGCCGTGTATGGTTCCCAGTTTACGGAGGGCTCAAACCCAATTCACCCAGTGACACTGCACAAGAAGGGAAATATGTAATATATAAGCGCCATAACAACACATGCCCCGATAAACAAGATTACCAAATTCGGATGGCTAAGTCCTCATATAAACCTGCGCGATTTGGTGGAAAGCGCGTACAGCAAGCCATCCTATCCATCAAAGTGTCAACATCCCTGGGTAGGGACCCGGTGCTGACTATTCCACCTAATACAATCACACTCATGGGAGCCGAAGGCAGAATCCTCACAGTAGGGACATCTCACTTCTTGTACCAACGAGGGTCTTCATATTTCTCCCCTGCTTTATTGTATCCCATGACAGTAAATAACAAAACGGCTACACTCCATAGTCCTTACATGTTTAATGCTTTCACTCGGCCAGGTAGTGTCCCTTGCCAGGCATCAGCAAGATGCCCCAACTCATGCCTCACTGGGGTCTATACCGATCCATATCCCTTAATCTTCTATAGGAATCATACTCTACGAGGGGTCTTCGGGACGATGCTTGATGATGAACAAGCGAGGCTTAACCCCGTATCTGCAGTATTTGACAACATATCTCGCAGTCGTGTCACCCGGGTGAGTTCAAGCAGCACCAAGGCAGCATACACGACATCGACATGTTTTAAAGTTGTCAAGACTAATAAAGCTTATTGTCTTAGTATCGCAGAAATATCCAATACCCTATTCGGGGAGTTTAGGATCGTTCCCTTACTAGTAGAGATCCTCAAGGATGATAGAGTTTAA
>KJ184613
ATGGACCGCGCGGTTAACAGAGTCGTGCTGGAGAATGAGGAAAGAGAAGCAAAGAACACATGGCGCCTAGTTTTCCGGATCGCAGTCTTACTTTTAATGGCAATGATTCTAGCTATCTCCGCAGCTGCCCTGGCATACAGCATGGAGGCCAGCACGCCGCACGACCTCGCAGGCATATCGACTGTGATCTCCAAGACAGAAGACAAGGTTACGTCTTTGCTCAGTTCAGGTCAAGATGTGATAGATAGGATATACAAGCAGGTAGCTCTTGAATCCCCGCTGGCGCTACTAAACACCGAATCTGTAATTATGAATGCAATAACCTCTCTTTCTTATCAAATTAACGGGGCTGAGAACAGTAGCGGATGCGGTGCGCCCGTTCATGACCCAGATTATATCGGGGGGATAGGCAAAGAACTCATAGTGGATGACATCAGTGATGTCACATCATTTTATCCTTCTGCATATCAAGAACACTTGAATTTCATCCCGGCGCCTACTACAGGATCTGGTTGCACTCGGATACCCTCATTTGACATGAGCACCACCCATTATTGTTATACTCACAATGTGATACTATCTGGTTGCAGAGATCACTCACACTCACATCAATACTTAGCACTTGGTGTGCTTCGGACATCTGCAACAGGGAGGGTATTCTTTTCTACTCTGCGCTCCATCAATTTAGATGACACTCAAAATCGGAAGTCCTGCAGTGTGAGTGCAACCCCTTTAGGTTGTGATATGCTGTGCTCTAAGGTCACAGGGACTGAAGAAGAGGATTACAAGTCAGTTGCCCCCACATCAATGGTGCACGGAAGGCTAGGGTTTGACGGTCAATACCATGAGAAAGACTTAGACACCACGGTCTTATTTAAGGATTGGGTGGCAAATTACCCGGGGGTGGGAGGAGGGTCTTTTATTGACGGCCGTGTATGGTTCCCAGTTTACGGAGGGCTCAAACCCAATTCACCCAGTGACACTGCACAAGAAGGGAAATATGTAATATATAAGCGCCATAACAACACATGCCCCGATAAACAAGATTACCAAATTCGGATGGCTAAGTCCTCATATAAACCTGCGCGATTTGGTGGAAAGCGCGTACAGCAAGCCATCCTATCCATCAAAGTGTCAACATCCCTGGGTAGGGACCCGGTGCTGACTATTCCACCTAATACAATCACACTCATGGGAGCCGAAGGCAGAATCCTCACAGTAGGGACATCTCACTTCTTGTACCAACGAGGGTCTTCATATTTCTCCCCTGCCTTATTGTATCCCATGACAGTAAATAACAAAACGGCTACACTCCATAGTCCTTACATGTTTAATGCTTTCACTCGGCCAGGTAGTGTCCCTTGCCAGGCATCAGCAAGATGCCCCAACTCATGCATCACTGGGGTCTATACCGATCCATATCCCTTAATCTTCTATAGGAATCATACTCTACGAGGGGTCTTCGGGACGATGCTTGATGATGAACAAGCGAGGCTTAACCCCGTATCTGCAGTATTTGACAACATATCTCGCAGTCGTGTCACCCGGGTGAGTTCAAGCAGCACCAAGGCAGCATACACGACATCGACATGTTTTAAAGTTGTCAAGACTAATAAAGCTTATTGTCTTAGTATCGCAGAAATATCCAATACCCTATTCGGGGAGTTTAGGATCGTTCCCCTACTAGTAGAGATCCTCAAGGATGATAGAGTTTAA
>JX840450
ATGGACCGCGCGGTTTACAGAGTCGTGCTGGAGAATGAGGAAAGAGAAGCAAAGAACACATGGCGCCTAGTTTTCCGGATCGCAGTCTTACTTTTAATGGCAATGATTCTAGCTATCTCCGCAGCTGCCCTGGCATACAGCATGGAGGCCAGCACGCCGCACGACCTCGCAGGCATATCGACTGTGATCTCCAAGACAGAAGACAAGGTTACGTCTTTGCTCAGTTCAGGTCAAGATGTGATAGATAGGATATACAAGCAGGTAGCTCTTGAATCCCCGCTGGCACTACTAAACACCGAATCTGTAATTATGAATGCAATAACCTCTCTTTCTTATCAAATTAACGGGGCTGAGAACAGTAGCGGATGCGGTGCGCCCGTTCATGACCCAGATTATATCGGGGGGATAGGCAAAGAACTCATAGTGGATGACATCAGTGATGTCACATCATTTTATCCTTCTGCATATCAAGAACACTTGAATTTCATCCCGGCGCCTACTACAGGATCTGGTTGCACTCGGATACCCTCATTTGACATGAGCACCACCCATTATTGTTATACTCACAATGTGATACTATCTGGTTGCAGAGATCACTCACACTCACATCAATACTTAGCACTTGGTGTGCTTCGGACATCTGCAACAGGGAGGGTATTCTTTTCTACTCTGCGCTCCATCAATTTAGATGACACTCAAAATCGGAAGTCCTGCAGTGTGAGTGCAACCCCTTTAGGTTGTGATATGCTGTGCTCTAAGGTCACAGGGACTGAAGAAGAGGATTACAAGTCAGTTGCCCCCACATCAATGGTGCACGGAAGGCTAGGGTTTGACGGTCAATACCATGAGAAAGACTTAGACACCACGGTCTTATTTAAGGATTGGGTGGCAAATTACCCGGGGGTGGGAGGAGGGTCTTTTATTGACGGCCGTGTATGGTTCCCAGTTTACGGAGGGCTCAAACCCAATTCACCCAGTGACACTGCACAAGAAGGGAAATATGTAATATACAAGCGCCATAACAACACATGCCCCGATAAACAAGATTACCAAATTCGGATGGCTAAGTCCTCATATAAACCTGCGCGATTTGGTGGAAAGCGCGTACAGCAAGCCATCCTATCCATCAAAGTGTCAACATCCCTGGGTAGGGACCCGGTGCTGACTATTCCACCTAATACAATCACACTCATGGGAGCCGAAGGCAGAATCCTCACAGTAGGGACATCTCACTTCTTGTATCAACGAGGGTCTTCATATTTCTCCCCTGCCTTATTATATCCCATGACAGTAAATAACAAAACGGCTACACTCCATAGTCCTTACATGTTTAATGCTTTCACTCGGCCAGGTAGTGTCCCTTGCCAGGCATCAGCAAGATGCCCCAACTCATGCATCACTGGGGTCTATACCGATCCATATCCCTTAATCTTCTATAGGAATCATACTCTACGAGGGGTCTTCGGGACGATGCTTGATGATGAACAAGCGAGGCTTAACCCCGTATCTGCAGTATTTGACAACATATCTCGCAGTCGTGTCACCCGGGTGAGTTCAAGCAGCACCAAGGCAGCATACACGACATCGACATGTTTTAAAGTTGTCAAGACTAATAAAGCTTATTGTCTTAGTATCGCAGAAATATCCAATACCCTATTCGGGGAGTTTAGGATCGTTCCCTTACTAGTAGAGATCCTCAAGGATGATAGAGTTTAA
>JX840451
ATGGACCGCGCGGTTAACAGAGTCGTGCTGGAGAATGAGGAAAGAGAAGCAAAGAACACATGGCGCCTAGTTTTCCGGATCGCAGTCTTACTTTTAATGGCAATGATTCTAGCTATCTCCGCAGCTGCCCTGGCATACAGCATGGAGGCCAGCACGCCGCACGACCTCGCAGGCATATCGACTGTGATCTCCAAGACAGAAGACAAGGTTACGTCTTTGCTCAGTTCAGGTCAAGATGTGATAGATAGGATATACAAGCAGGTAGCTCTTGAATCCCCGCTGGCACTACTAAACACCGAATCTGTAATTATGAATGCAATAACCTCTCTTTCTTATCAAATTAACGGGGCTGAGAACAGTAGCGGATGCGGTGCGCCCGTTCATGACCCAGATTATATCGGGGGGATAGGCAAAGAACTCATAGTGGATGACATCAGTGATGTCACATCATTTTATCCTTCTGCATATCAAGAACACTTGAATTTCATCCCGGCGCCTACTACAGGATCTGGTTGCACTCGGATACCCTCATTTGACATGAGCACCACCCATTATTGTTATACTCACAATGTGATACTATCTGGTTGCAGAGATCACTCACACTCACATCAATACTTAGCACTTGGTGTGCTTCGGACATCTGCAACAGGGAGGGTATTCTTTTCTACTCTGCGCTCCATCAATTTAGATGACACTCAAAATCGGAAGTCCTGCAGTGTGAGTGCAACCCCTTTAGGTTGTGATATGCTGTGCTCTAAGGTCACAGGGACTGAAGAAGAGGATTACAAGTCAGTTGCCCCCACATCAATGGTGCACGGAAGGCTAGGGTTTGACGGTCAATACCATGAGAAAGACTTAGACACCACGGTCTTATTTAAGGATTGGGTGGCAAATTACCCGGGGGTGGGAGGAGGGTCTTTTATTGACGGCCGTGTATGGTTCCCAGTTTACGGAGGGCTCAAACCCAATTCACCCAGTGACACTGCACAAGAAGGGAAATATGTAATATACAAGCGCCATAACAACACATGCCCCGATAAACAAGATTACCAAATTCGGATGGCTAAGTCCTCATATAAACCTGCGCGATTTGGTGGAAAGCGCGTACAGCAAGCCATCCTATCCATCAAAGTGTCAACATCCCTGGGTAGGGACCCGGTGCTGACTATTCCACCTAATACAATCACACTCATGGGAGCCGAAGGCAGAATCCTCACAGTAGGGACATCTCACTTCTTGTATCAACGAGGGTCTTCATATTTCTCCCCTGCCTTATTATATCCCATGACAGTAAATAACAAAACGGCTACACTCCATAGTCCTTACATGTTTAATGCTTTCACTCGGCCAGGTAGTGTCCCTTGCCAGGCATCAGCAAGATGCCCCAACTCATGCATCACTGGGGTCTATACCGATCCATATCCCTTAATCTTCTATAGGAATCATACTCTACGAGGGGTCTTCGGGACGATGCTTGATGATGAACAAGCGAGGCTTAACCCCGTATCTGCAGTATTTGACAACATATCTCGCAGTCGTGTCACCCGGGTGAGTTCAAGCAGCACCAAGGCAGCATACACGACATCGACATGTTTTAAAGTTGTCAAGACTAATAAAGCTTATTGTCTTAGTATCGCAGAAATATCCAATACCCTATTCGGGGAGTTTAGGATCGTTCCCTTACTAGTAGAGATCCTCAAGGATGATAGAGTTTAA
>JQ015296
ATGGACCGCGCGGTTAACAGAGTCGTGCTGGAGAATGAGGAAAGAGAAGCAAAGAACACATGGCGCCTAGTTTTCCGGATCGCAGTCTTACTTTTAATGGCAATGATTCTAGCTATCTCCGCAGCTGCCCTGGCATACAGCATGGAGGCCAGCACGCCGCACGACCTCGCAGGCATATCGACTGTGATCTCCAAGACAGAAGACAAGGTTACGTCTTTGCTCAGTTCAGGTCAAGATGTGATAGATAGGATATACAAGCAGGTAGCTCTTGAATCCCCGCTGGCACTACTAAACACCGAATCTGTAATTATGAATGCAATAACCTCTCTTTCTTATCAAATTAACGGGGCTGAGAACAGTAGCGGATGCGGTGCGCCCGTTCATGACCCAGATTATATCGGGGGGATAGGCAAAGAACTCATAGTGGATGACATCAGTGATGTCACATCATTTTATCCTTCTGCATATCAAGAACACTTGAATTTCATCCCGGCGCCTACTACAGGATCTGGTTGCACTCGGATACCCTCATTTGACATGAGCACCACTCATTATTGTTATACTCACAATGTGATACTATCTGGTTGCAGAGATCACTCACACTCACATCAATACTTAGCACTTGGTGTGCTTCGGACATCTGCAACAGGGAGGGTATTCTTTTCTACTCTGCGCTCCATCAATTTAGATGACACTCAAAATCGGAAGTCCTGCAGTGTGAGTGCAACCCCTTTAGGTTGTGATATGCTGTGCTCTAAAGTCACAGGGACTGAAGAAGAGGATTACAAGTCAGTTGCCCCCACATCAATGGTGCACGGAAGGCTAGGGTTTGACGGTCAATACCATGAGAAAGACTTAGACACCACGGTCTTATTTAAGGATTGGGTGGCAAATTACCCGGGGGTGGGAGGAGGGTCTTTTATTGACGGCCGTGTATGGTTCCCAGTTTACGGAGGGCTCAAACCCAATTCACCCAGTGACACTGCACAAGAAGGGAAATATGTAATATACAAGCGCCATAACAACACATGCCCCGATAAACAAGATTACCAAATTCGGATGGCTAAGTCCTCATATAAACCTGCGCGATTTGGTGGAAAGCGCGTACAGCAAGCCATCCTATCCATCAAAGTGTCAACATCCCTGGGTAGGGACCCGGTGCTGACTATTCCACCTAATACAATCACACTCATGGGAGCCGAAGGCAGAATCCTCACAGTAGGGACATCTCACTTCTTGTACCAACGAGGGTCTTCATATTTCTCCCCTGCCTTATTGTATCCCATGACAGTAAATAACAAAACGGCTACACTCCATAGTCCTTACATGTTTAATGCTTTCACTCGGCCAGGTAGTGTCCCTTGCCAGGCATCAGCAAGATGCCCCAACTCATGCATCACTGGGGTCTATACCGATCCATATCCCTTAATCTTCTATAGGAATCATACTCTACGAGGGGTCTTCGGGACGATGCTTGATGATGAACAAGCGAGGCTTAACCCCGTATCTGCAGTATTTGACAACATATCTCGCAGTCGTGTCACCCGGGTGAGTTCAAGCAGCACCAAGGCAGCATACACGACATCGACATGTTTTAAAGTTGTCAAGACTAATAAAGCTTATTGTCTTAGTATCGCAGAAATATCCAATACCCTATTCGGGGAGTTTAGGATCGTTCCCTTACTAGTAGAGATCCTCAAGGATGATAGAGTTTAA
>JQ013850
ATGGACCGCGCGGTTAACAGAGTCGTGCTGGAGAATGAGGAAAGAGAAGCAAAGAACACATGGCGCCTAGTTTTCCGGATCGCAGTCTTACTTTTAATGGCAATGATTCTAGCTATCTCCGCAGCTGCCCTGGCATACAGCATGGAGGCCAGCACGCCGCACGACCTCGCAGGCATATCGACTGTGATCTCCAAGACAGAAGACAAGGTTACGTCTTTGCTCAGTTCAGGTCAAGATGTGATAGATAGGATATACAAGCAGGTAGCTCTTGAATCCCCGCTGGCACTACTAAACACCGAATCTGTAATTATGAATGCAATAACCTCTCTTTCTTATCAAATTAACGGGGCTGAGAACAGTAGCGGATGCGGTGCGCCCGTTCATGACCCAGATTATATCGGGGGGATAGGCAAAGAACTCATAGTGGATGACATCAGTGATGTCACATCATTTTATCCTTCTGCATATCAAGAACACTTGAATTTCATCCCGGCGCCTACTACAGGATCTGGTTGCACTCGGATACCCTCATTTGACATGAGCACCACCCATTATTGTTATACTCACAATGTGATACTATCTGGTTGCAGAGATCACTCACACTCACATCAATACTTAGCACTTGGTGTGCTTCGGACATCTGCAACAGGGAGGGTATTCTTTTCTACTCTGCGCTCCATCAATTTAGATGACACTCAAAATCGGAAGTCCTGCAGTGTGAGTGCAACCCCTTTAGGTTGTGATATGCTGTGCTCTAAGGTCACAGGGACTGAAGAAGAGGATTACAAGTCAGTTGCCCCCACATCAATGGTGCACGGAAGGCTAGGGTTTGACGGTCAATACCATGAGAAAGACTTAGACACCACGGTCTTATTTAAGGATTGGGTGGCAAATTACCCGGGGGTGGGAGGAGGGTCTTTTATTGACGGCCGTGTATGGTTCCCAGTTTACGGAGGGCTCAAACCCAATTCACCCAGTGACACTGCACAAGAAGGGAAATATGTAATATACAAGCGCCATAACAACACATGCCCCGATAAACAAGATTACCAAATTCGGATGGCTAAGTCCTCATATAAACCTGCGCGATTTGGTGGAAAGCGCGTACAGCAAGCCATCCTATCCATCAAAGTGTCAACATCCCTGGGTAGGGACCCGGTGCTGACTATTCCACCTAATACAATCACACTCATGGGAGCCGAAGGCAGAATCCTCACAGTAGGGACATCTCACTTCTTGTACCAACGAGGGTCTTCATATTTCTCCCCTGCCTTATTGTATCCCATGACAGTAAATAACAAAACGGCTACACTCCATAGTCCTTACATGTTTAATGCTTTCACTCGGCCAGGTAGTGTCCCTTGCCAGGCATCAGCAAGATGCCCCAACTCATGCATCACTGGGGTCTATACCGATCCATATCCCTTAATCTTCTATAGGAATCATACTCTACGAGGGGTCTTCGGGACGATGCTTGATGATGAACAAGCGAGGCTTAACCCCGTATCTGCAGTATTTGACAACATATCTCGCAGTCGTGTCACCCGGGTGAGTTCAAGCAGCACCAAGGCAGCATACACGACATCGACATGTTTTAAAGTTGTCAAGACTAATAAAGCTTATTGTCTTAGTATCGCAGAAATATCCAATACCCTATTCGGGGAGTTTAGGATCGTTCCCTTACTAGTAGAGATCCTCAAGGATGATAGAGTTTAA
>KJ184626
ATGGACCGCGCGGTTAACAGAGTCGTGTTGGAGAATGAGGAAAGAGAAGCAAAGAACACATGGCGCCTATTTTTCCGGATCGCAGTCTTACTTTTAATGGTAATGATTCTAGCTATCTCCGCGGCTGCCCTGGCATACAGCATGGAGGCCAGTACGCCGCACGACCTCGCAGGCATATCGACTGTGATCTCCAAGACAGAAGATAAGGTTACGTCTTTACTCAGTTCAAGTCAAGATGTGATAGATAGGATATACAAGCAGGTAGCCCTTGAATCCCCGCTGGCACTACTAAACACCGAATCTGTAATTATGAATGCAATAACCTCTCTTTCTTATCAAATTAACGGGGCTAAGAACAGTAGCGGATGTGGTGCGCCCGTTCATGACCCAGATTATATTGGGGGGATAGGCAAAGAACTCATAGTGGATGACATCAGTGATGTCACATCATTTTATCCTTCTGCATATCAAGAGCACTTGAATTTCATCCCGGCGCCTACTACAGGATCTGGTTGCACTCGGATACCCTCATTTGACATGAGCACCACCCATTATTGTTATACTCACAATGTGATACTATCTGGTTGCAGAGATCACTCACACTCACATCAATACTTAGCACTTGGTGTGCTTCGGACATCTGCAACAGGGAGGATATTCTTTTCTACTCTGCGCTCCATCAATTTAGATGACACTCAAAATCGGAAGTCCTGCAGTGTGAGTGCAACCCCTTTAGGTTGTGATATGCTGTGCTCCAAGGTCACAGGGACTGAAGAGGAGGATTACAAGTCAGTTGCCCCCACATCAATGGTGCACGGAAGGCTAGGATTTGACGGTCAATACCATGAGAAGGACTTAGACACCACGGTCTTATTTAAGGATTGGGTGGCAAATTACCCGGGGGTGGGAGGAGGGTCTTTTATTAATGGCCGTGTATGGTTCCCAGTTTACGGAGGGCTCAAACCCAATTCACCCAGTGACACTGCACAAGAAGGGAAATATGTAATATACAAGCGCCATAACAACACGTGCCCCGATAAACAAGATTACCAAATTCGGATGGCTAAGTCCTCATATAAACCTGGGCGATTTGGTGGAAAGCGCATACAGCAAGCCATCCTATCTATCAAAGTGTCAACATCCCTTGGTAAGGACCCGGTGCTGACTATTCCACCTAATACAATCACACTCATGGGAGCCGAAGGCAGAATCCTCACAGTAGGGACATCTCACTTCTTGTATCAACGAGGGTCTTCATATTTCTCCCCTGCCTTATTGTATCCCATGACAGTAAATAACAAAACGGCCACACTCCATAGTCCTTACATGTTTAATGCTTTCACTCGGCCAGGTAGTGTCCCTTGCCAGGCATCAGCAAGATGCCCCAACTCATGCATCACTGGGGTCTATACCGATCCATATCCCTTAATCTTCTATAGGAATCATACTCTACGAGGGGTCTTCGGGACGATGCTTGATGATGAACAAGCGAGGCTTAACCCCGTATCTGCAGTATTTGACAACATATCTCGCAGTCGTGTCACCCGGGTGAGTTCAAGCAGCACCAAGGCAGCATACACGACATCGACATGTTTTAAAGTTGTCAAGACTAATAAAGCTTATTGTCTTAGTATCGCAGAAATATCCAATACCCTATTCGGGGAATTTAGGATCGTTCCCTTGCTAGTTGAGATCCTCAAGGATGATAGAGTTTAA
>KJ184627
ATGGACCGCGCGGTTAACAGAGTCGTGTTGGAGAATGAGGAAAGAGAAGCAAAGAACACATGGCGCCTAGTTTTCCGGATCGCAGTCTTACTTTTAATGGTAATGATTCTAGCTATCTCCGCGGCTGCCCTGGCATACAGCATGGAGGCCAGTACGCCGCACGACCTCGCAGGCATATCGACTGTGATCTCCAAGACAGAAGATAAGGTTACGTCTTTACTCAGTTCAAGTCAAGATGTGATAGATAGGATATACAAGCAGGTAGCCCTTGAATCCCCGCTGGCACTACTAAACACCGAATCTGTAATTATGAATGCAATAACCTCTCTTTCTTATCAAATTAACGGGGCTAAGAACAGTAGCGGATGTGGTGCGCCCGTTCATGACCCAGATTATATTGGGGGGATAGGCAAAGAACTCATAGTGGATGACATCAGTGATGTCACATCATTTTATCCTTCTGCATATCAAGAGCACTTGAATTTCATCCCGGCGCCTACTACAGGATCTGGTTGCACTCGGATACCCTCATTTGACATGAGCACCACCCATTATTGTTATACTCACAATGTGATACTATCTGGTTGCAGAGATCACTCACACTCACATCAATACTTAGCACTTGGTGTGCTTCGGACATCTGCAACAGGGAGGATATTCTTTTCTACTCTGCGCTCCATCAATTTAGATGACACTCAAAATCGGAAGTCCTGCAGTGTGAGTGCAACCCCTTTAGGTTGTGATATGCTGTGCTCCAAGGTCACAGGGACTGAAGAGGAGGATTACAAGTCAGTTGCCCCCACATCAATGGTGCACGGAAGGCTAGGATTTGACGGTCAATACCATGAGAAGGACTTAGACACCACGGTCTTATTTAAGGATTGGGTGGCAAATTACCCGGGGGTGGGAGGAGGGTCTTTTATTAATGGCCGTGTATGGTTCCCAGTTTACGGAGGGCTCAAACCCAATTCACCCAGTGACACTGCACAAGAAGGGAAATATGTAATATACAAGCGCCATAACAACACGTGCCCCGATAAACAAGATTACCAAATTCGGATGGCTAAGTCCTCATATAAACCTGGGCGATTTGGTGGAAAGCGCATACAGCAAGCCATCCTATCTATCAAAGTGTCAACATCCCTTGGTAAGGACCCGGTGCTGACTATTCCACCTAATACAATCACACTCATGGGAGCCGAAGGCAGAATCCTCACAGTAGGGACATCTCACTTCTTGTATCAACGAGGGTCTTCATATTTCTCCCCTGCCTTATTGTATCCCATGACAGTAAATAACAAAACGGCCACACTCCATAGTCCTTACATGTTTAATGCTTTCACTCGGCCAGGTAGTGTCCCTTGCCAGGCATCAGCAAGATGCCCCAACTCATGCATCACTGGGGTCTATACCGATCCATATCCCTTAATCTTCTATAGGAATCATACTCTACGAGGGGTCTTCGGGACGATGCTTGATGATGAACAAGCGAGGCTTAACCCCGTATCTGCAGTATTTGACAACATATCTCGCAGTCGTGTCACCCGGGTGAGTTCAAGCAGCACCAAGGCAGCATACACGACATCGACATGTTTTAAAGTTGTCAAGACTAATAAAGCTTATTGTCTTAGTATCGCAGAAATATCCAATACCCTATTCGGGGAATTTAGGATCGTTCCCTTGCTAGTTGAGATCCTCAAGGATGATAGAGTTTAA
>KT002185
ATGGACCGCGTGGTTAACAGAGTCATGCTGGAGAATGAAGAAAGAGAAGCAAAGAACACATGGCGCTTAGTTTTCCGGATCGCAGTCTTATTTTTAATGGTAATGATTCTAGCTATCTCTGCGGCTGCCCTGGCATACAGCATGGAGGCCAGTACGCCACACGACCTCGCAGGCATATCGACTGTGATCTCCAAGACAGAAGATAAGGTTACGTCTTTACTCAGTTCAAGTCAAGATGTGATAGATAAGATATACAAGCAGGTAGCTCTTGAATCCCCGCTGGCACTATTAAACACCGAATCTGTAATTATGAATGCAATAACCTCTCTTTCTTATCAAATTAACGGGGCTGAGAACAGTAGCGGATGCGGTGCGCCCGTTCATGACCCGGATTATATCGGGGGGATAGGCAAAGAACTCATAGTGGACGACATTAGTGATGTCACATCATTTTATCCTTCTGCATATCAAGAACACTTGAATTTCATCCCGGCACCTACTACAGGATCTGGTTGCACTCGGATACCCTCATTTGACATGAGCACCACCCATTATTGTTATACTCACAATGTGATACTATCTGGTTGCAGAGATCACTCACACTCACATCAATACTTAGCACTTGGTGTGCTTCGGACATCTGCAACAGGGAGGGTATTCTTTTCTACTCTGCGCTCCATCAATTTAGATGACACTCAAAATCGGAAGTCCTGCAGTGTGAGTGCAACCCCTTTAGGTTGTGATATGCTGTGCTCTAAGGTCACAGGGACTGAAGAGGAGGATTACAAGTCAGTTGCCCCCACATCAATGGTGCACGGAAGGCTAGGATTTGACGGTCAATACCATGAGAAAGACTTAGACACCACGGTCTTATTTAAGGATTGGGTGGCAAATTACCCGGGGGTGGGAGGAGGGTCTTTTATTGACGGCCATGTATGGTTCCCAGTTTACGGAGGGCTCAAACCTAATTCACCCAGTGACATTGCACAAGAAGGGAAATATGTAATATACAAGCGCCATAATAACACATGCCCCGATAAACAAGATTACCAAATTCGGATGGCTAAGTCCTCATATAAACCTGGGCGATTTGGTGGAAAGCGCGTACAGCAAGCTATCCTATCTATCAAAGTGTCAACATCCCTGGGTAAGGACCCGGTGCTGACTATTCCACCTAATACAATCACACTCATGGGAGCCGAAGGCAGAATCCTCACAGTAGGGACATCTCACTTCTTGTATCAACGAGGGTCTTCATATTTCTCCCCTGCCTTATTGTATCCCATGACAGTAAATAACAAAACAGCTACACTCCATAGTCCTTACATGTTTAATGCTTTCACTCGGCCAGGTAGTGTCCCTTGCCAGGCATCAGCAAGGTGCCCCAACTCATGCATCACTGGGGTCTATACCGATCCATATCCCTTAATCTTCTATAGGAATCATACTCTACGAGGGGTCTTCGGGACGATGCTTGATGATGAACAAGCGAGGCTTAACCCCGTATCTGCAGTATTTGACAACATATCTCGCAGTCGTGTCACCCGGGTGAGTTCAAGCAACACCAAGGCAGCATACACGACATCGACATGTTTTAAAGTTGTCAAGACTAATAAAGTTTATTGTCTTAGTATCGCAGAAATATCCAATACCCTATTCGGGGAATTTAGGATCGTTCCCTTGCTAGTTGAGATCCTCAAAGATGATAGAGTTTAA
>KJ184617
ATGGACCGCGCGGTTAACAGAGTCGTGCTGGAGAATGAAGAGAGAGAAGCAAAGAACACATGGCTCCTCTGTTTGTGGAAAGCAGTCTTACTTTTAATGGTAATGATTCTAGCTATCTCCGCGGCTGCCCTGGCATACAGCATGGAGGCCAGTACGCCGCACGACCTCGCAGGCATATCGACTGTGATCTTCAAGACAGAAGATAAGGTTACGTCTTTACTCAGTTCAAGTCAAGATGTGATAGATAGGATATACAAGCAGGTAGCTCTTGAATCCCCGCTGGCACTACTAAACACCGAATCTGTAATTATGAATGCAATAACCTCTCTTTCTTATCAAATTAACGGGGCTGAGAACAGTAGCGGATGCGGTGCGCCCGTTCATGACCCAGATTATATCGGGGGGATAGGCAAAGAACTCATAGTGGACGACATTAGTGATGTCACATCATTTTATCCTTCTGCATATCAAGAACACTTGAATTTCATCCCGGCGCCTACTACAGGATCTGGTTGCACTCGGATACCCTCATTTGACATGAGCACCACCCATTATTGTTATACTCACAATGTGATACTATCTGGTTGCAGAGATCACTCACACTCACATCAATACTTAGCACTTGGTGTGCTTCGGACATCTGCAACAGGGAGGGTATTCTTTTCTACTCTGCGCTCCATCAATTTAGATGACACTCAAAATCGGAAGTCCTGCAGTGTGAGTGCAACCCCTTTAGGTTGTGATATGCTGTGCTCTAAGGTCACAGGGACTGAAGAGGAGGATTATAAGTCAGTTGCCCCCACATCAATGGTGCACGGAAGGCTTGGATTTGACGGTCAATACCATGAGAAAGACTTAGACACCACGGTCTTATTTAAGGATTGGGTGGCAAATTACCCGGGGGTGGGAGGAGGGTCTTTTATTGACGGCCGTGTATGGTTCCCAGTTTACGGAGGGCTCAAACCCAATTCACCCAGTGACATTGCACAAGAAGGGAAATATGTAATATACAAGCGCCATAACAACACATGCCCCGATAAACAAGATTACCAAATTCGGATGGCTAAGTCCTCATATAAACCTGGGCGATTTGGTGGAAAGCGCGTACAGCAAGCCATCCTATCTATCAAAGTGTCAACAACCCTGGGTAAGGACCCGGTGCTGACTATTCCACCTAATACAATCACACTCATGGGAGCCGAAGGCAGAATCCTCACAGTAGGGACATCTCACTTCTTGTATCAACGAGGGTCTTCATATTTCTCCCCTGCCTTATTGTATCCCATGACAGTAAATAACAAAACGGCTACACTCCATAGTCCTTACATGTTTAATGCTTTCACTCGGCCAGGTAGTGTCCCTTGCCAGGCATCAGCAAGGTGCCCCAACTCATGCATCACTGGGGTCTATACCGATCCATATCCCTTAATCTTCTATAGGAATCATACTCTACGAGGGGTCTTCGGGACGATGCTTGATGATGAACAAGCGAGGCTTAACCCCGTATCTGCAGTATTTGACAACATATCTCGCAGTCGTGTCACCCGGGTGAGTTCAAGCAGCACCAAGGCAGCATACACGACATCGACATGTTTTAAAGTTGTCAAGACTAATAAAGCTTATTGTCTTAGTATCGCAGAAATATCCAATACCCTATTCGGGGAATTTAGGATCGTTCCCTTGCTAGTTGAGATCCTCAAAGATGATAGAGTTTAA
>KJ184604
ATGGACCGCGCGGTTAACAGAGTCGTGCTGGAGAATGAAGAAAGAGAAGCAAAGAACACATGGCGCCTAGTTTTCCGGATTGCAGTCTTACTTTTAATGGTAATGATTCTAGCTATCTCCGCGGCTGCCCTGGCATACAGCATGGAGGCCAGTACGCCGCACGACCTCGCAGGCATATCGAATGTGATCTCCAAGACAGAAGATAAGGTTACGTCTTTACTCAGTTTAAGTCAAGATGTGATAGATAGGATATACAAGCAGGTAGCTCTTGAATCCCCGCTGGCACTACTAAACACCGAATCTGTAATTATGAATGCAATAACCTCTCTTTCTTATCAAATTAACGGGGCTGAGAACAGCAGCGGGTGCAGTGCGCCCGTTCATGACCCAGATTATATTGGGGGGATAGGCAAAGAACTCATAGTGGACGACATTAGTGATGTCACATCATTTTATCCTTCTGCATATCAAGAACACTTGAATTTCATCCCGGCGCCTACTACAGGATCTGGTTGTACTCGGATACCCTCATTTGACATGAGCACCACCCATTATTGTTATACTCACAATGTGATACTATCTGGTTGCAGAGATCACTCACACTCACATCAATACTTAGCACTTGGTGTGCTTCGGACATCTGCAACAGGGAGGGTATTCTTTTCTACTCTGCGCTCCATCAATTTAGATGACACTCAAAATCGGAAGTCCTGCAGTGTGAGTGCAACCCCTTTAGGTTGTGACATGCTGTGCTCTAAGGTCACAGGGACTGAAGAGGAGGATTACAAGTCAGTTGCCCCCACATCAATGGTGCACGGAAGGCTAGGATTTGACGGTCAATACCATGAGAAAGACTTAGACACCACAGTCTTATTTAAGGATTGGGTGGCAAATTACCCGGGGGTGGGAGGAGGGTCTTTTATTGACGGCCGTGTATGGTTCCCAGTTTACGGAGGGCTCAAACCCAATTCACCCAGTGACATTGCACAAGAAGGGAAATATGTAATATACAAGCGCCATAACAACACATGCCCCGATAAACAAGATTACCAAATACGGATGGCTAAGTCCTCATATAAACCTGGGCGATTTGGTGGAAAGCGCGTACAGCAAGCCATCCTATCTATCAAAGTGTCAACATCCCTGGGTAAGGACCCGGTGCTGACTATTCCACCTAATACAATCACACTCATGGGAGCCGAAGGCAGAATCCTCACAGTAGGGACATCTCACTTCTTGTATCAACGAGGGTCTTCATATTTCTCCCCTGCCTTATTGTATCCCATGACAGTAAATAACAAAACGGCTACACTCCATAGTCCTTACATGTTTAATGCTTTCACTCGGCCAGGTAGTGTCCCTTGCCAGGCATCAGCAAGGTGCCCCAACTCATGCATCACTGGGGTCTATACCGATCCATATCCCTTAATCTTCTATAGGAATCATACTCTACGAGGGGTCTTCGGGACGATGCTTGATGATGAACAAGTGAGGCTTAACCCCGTATCTGCAGTATTTGACAACATATCTCGCAGTCGTGTCACCCGGGTGAGTTCAAGCAGCACCAAGGCAGCATACACGACATCGACATGTTTTAAAGTTGTCAAGACTAATAAAGCTTATTGTCTTAGTATCGCAGAAATATCCAATACCCTATTCGGGGAATTTAGGATCGTTCCCTTGCTAGTTGAGATCCTCAAAGATGATAGAGTTTAA
>KU933953
ATGGACCGCGCGGTTAACAGAGTCGTGCTGGAGAATGAAGAAAGAGAAGCAAAGAACACATGGCGCCTAGTTTTCCGGGTCGCAGTCTTATTTTTAATGGTAATGATTCTAGCTATCTCTGCGGCTGCCCTGGCATACAGCATGGAAGCCAGTACGCCACACGACCTCGCAGGCATATCGACTGTGATCTCCAAGACAGAAGATAAGGTTACGTCTTTACTCAGTTCAAGTCAAGATGTGATAGATAGGATATACAAGCAGGTAGCTCTTGAATCCCCGCTTGCACTACTAAACACCGAATCTGTAATTATGAATGCAATAACCTCTCTTTCTTATCAAATTAACGGGGCTGAGAACAGTAGCGGATGCGGTGCGCCCGTTCATGACCCAGATTATATCGGGGGGATAGGCAAAGAACTCATAGTGGACGACATTAGTGATGTCACATCATTTTATCCTTCTGCATATCAAGAACACTTGAATTTCATCCCGGCGCCTACTACAGGATCTGGTTGCACTCGGATACCCTCATTTGACATGAGCACCACCCATTATTGTTATACTCACAATGTGATACTATCTGGTTGCAGAGATCACTCACACTCACATCAATACTTAGCACTTGGTGTGCTTCGGACATCTGCAACAGGGAGGGTATTCTTTTCTACTCTGCGCTCCATCAATTTAGATGACACTCAAAATCGGAAGTCCTGCAGTGTGAGTGCAACCCCTTTAGGTTGTGATATGCTGTGCTCTAAGGTCACAGGGACTGAAGAGGAGGATTACAAGTCAGTTGCCCCCACATCAATGGTGCACGGAAGGCTAGGATTTGACGGTCAATACCATGAGAAAGACTTAGACACCACGGTCTTATTTAAGGATTGGGTGGCAAATTACCCGGGGGTGGGAGGAGGGTCTTTTATTGACGGCCGTGTATGGTTCCCAGTTTACGGAGGGCTCAAACCTAATTCACCCAGTGACATTGCACAAGAAGGGAAATATGTAATATACAAGCGCCATAACAACACATGCCCCGATAAACAAGATTACCAAATTCGGATGGCTAAGTCCTCATATAAACCTGGGCGATTTGGTGGAAAGCGCGTACAGCAAGCCATCCTATCTATCAAAGTGTCAACATCCCTGGGTAAGGACTCGGTGCTGACTATTCCACCTAATACAATCACACTCATGGGAGCCGAAGGCAGAATCCTCACAGTAGGGACATCTCACTTCTTGTATCAACGAGGGTCTTCATATTTCTCCCCTGCCTTATTGTATCCCATGACAGTAAATAACAAAACGGCTACACTCCATAGTCCTTACATGTTTAATGCTTTCACTCGGCCAGGTAGTGTCCCTTGCCAGGCATCAGCAAGGTGCCCCAACTCATGCATCACTGGGGTCTATACCGATCCATATCCCTTAATCTTCTATAGGAATCATACTCTACGAGGGGTCTTCGGGACGATGCTTGATGATGAACAAGCGAGGCTTAACCCCGTATCTGCAGTATTTGACAACATATCTCGCAGTCGTGTCACTCGGGTGAGTTCAAGCAGCACCAAGGCAGCATACACGACATCGACATGTTTTAAAGTTGTCAAGACTAATAAAGCTTATTGTCTTAGTATCGCAGAAATATCCAATACCCTATTCGGGGAATTTAGGATCGTTCCCTTGCTAGTTGAGATCCTCAAAGATGATAGAGTTTAA
>KJ184616
ATGGACCGCACGGTTAACAGAGTCGTGCTGGAGAATGAGGAAAGAGAAGCAAAGAACACATGGCGCCTAGTTTTCCGGATCGCAGTCTTACTTTTAATGGTAATGATTCTAGCTATCTCCGCGGCTGCCCTGGCATACAGCATGGAGGCCAGTACGCCGCACGACCTCGCAGGCATATCGACTGTGATCTCCAAGACAGAAGATAAGGTTACGTCTTTACTCAGTTCAAGTCAAGATGTGATAGATAGGATATACAAGCAGGTAGCTCTTGAATCCCCGCTGGCACTACTAAACACCGAATCTGTAATTATGAATGCAATAACCTCTCTTTCTTATCAAATTAACGGGGCTGAGAACAGTAGCGGATGCGGTGCGCCCGTTCATGACCCAGATTATATCGGGGGGATAGGCAAAGAACTCATAGTGGACGACATCAGTGATGTCACATCATTTTATCCTTCTGCATATCAAGAGCACTTGAATTTCATCCCGGCGCCTACTACGGGATCCGGTTGCACTCGGATACCTTCATTTGACATGAGCACCACCCATTATTGTTATACTCACAATGTGATACTATCTGGTTGCAGAGATCACTCACACTCACATCAATACTTAGCACTTGGTGTGCTTCGGACATCTGCAACAGGGAGAGTATTCTTTTCTACTCTGCGCTCCATCAATTTAGATGACACTCAAAATCGGAAGTCCTGCAGTGTGAGTGCAACCCCTTTAGGTTGTGATATGCTGTGCTCTAAGGTCACAGGGACTGAAGAGGAGGATTACAAGTCAGTTGCCCCCACATCAATGGTGCACGGAAGGCTAGGATTTGACGGTCAATACCATGAGAAAGACTTAGACACCACGGTCTTATTTAAGGATTGGGTGGCAAATTACCCGGGGGTGGGAGGAGGGTCTTTTATTGACGGCCGTGTATGGTTCCCAGTTTACGGAGGGCTCAAACCCAATTCACCCAGTGACATTGCACAAGAAGGGAAATATGTAATATACAAGCGCCATAACAACACATGCCCCGATAAACAAGATTACCAAATTCGGATGGCTAAGTCCTCATATAAACCTGGGCGATTTGGTGGAAAGCGCGTACAGCAAGCCATCCTATCTATCAAAGTATCAACATCCCTGGGTAAGGACCCGGTGCTGACTATTCCACCTAATACAATCACACTCATGGGAGCCGAAGGCAGAATCCTCACAGTAGGGATATCTCACTTCTTGTATCAACGAGGGTCTTCATATTTCTCCCCTGCCTTATTGTATCCCATGACAGTAAGTAACAAAACGGCTACACTCCATAGTCCTTACATGTTTAATGCTTTCACTCGGCCAGGTAGTGTCCCTTGCCAGGCATCAGCAAGGTGCCCCAACTCATGCATCACTGGGGTCTATACCGATCCATATCCCTTAATCTTCTATAGGAATCATACTCTACGAGGGGTCTTCGGGACGATGCTTGATGATGAACAAGCGAGGCTTAACCCCGTATCTGCAGTATTTGACAATATATCTCGCAGTCGTGTCACCCGGGTGAGTTCAAGCAGCACCAAGGCAGCATACACGACATCGACATGTTTTAAAGTTGTCAAGACTAATAAAGCTTATTGTCTTAGTATCGCAGAAATATCCAATACCCTATTCGGGGAATTTAGGATCGTTCCCTTGCTAGTTGAGATCCTCAAAGATGATAGAGTTTAA
>KC542906
ATGGACCGTGCGGTTAACAGAGTCGTGCTGGAGAACGAGGAAAGAGAAGCAAAGAACACATGGCGCCTAGTTTTCCGGATCGCAGTCTTACTTTTAATGGTAATGATTCTAGCTATCTCCGCGGCTGCCCTGGCATACAGCATGGAGGCCAGTACGCCGCACGACCTCGCAGGCATATCGACTGTGATCTCCAAGACAGAAGATAAGGTCACGTCTTTACTCAGTTCAAGTCAAGATGTGATAGATAGGATATACAAGCAGGTAGCTCTTGAATCCCCGCTGGCACTACTAAACACCGAATCTGTAATTATGAATGCAATAACCTCTCTTTCTTATCAAATTAACGGGGCTGAGAACAGTAGCGGATGCGGTGCGCCCGTTCATGACCCAGATTATATCGGGGGGATAGGCAAAGAACTCATAGTGGACGACATCAGTGATGTCACATCATTTTATCCTTCTGCATATCAAGAGCACTTGAATTTCATCCCGGCGCCTACTACAGGATCTGGTTGCACTCGGATACCCTCATTTGACATGAGCACCACCCATTATTGTTATACTCACAATGTGATACTATCTGGTTGCAGAGATCACTCACACTCACATCAATACTTAGCACTTGGTGTGCTTCGGACATCTGCAACAGGGAGGGTATTCTTTTCTACTCTGCGCTCCATCAATTTAGATGACACTCAAAATCGGAAGTCCTGCAGTGTGAGTGCAACCCCTTTAGGTTGTGATATGCTGTGCTCTAAGGTCACAGGGACTGAAGAGGAGGATTACAAGTCAGTTGCCCCCACATCAATGGTGCACGGAAGGCTAGGATTTGACGGTCAATACCATGAGAAAGACTTAGACACCACGGTCTTATTTAAGGATTGGGTGGCAAATTACCCGGGGGTGGGAGGAGGGTCTTTTATTGACGGCCGTGTATGGTTCCCAGTTTACGGAGGGCTCAAACCCAATTCACCCAGTGACATTGCACAAGAAGGGAAATATGTAATATACAAGCGCCATAACAACACATGCCCCGATAAACAAGATTACCAAATTCGGATGGCTAAGTCCTCATATAAACCTGGGCGATTTGGTGGAAAGCGCGTACAGCAAGCCATCCTATCTATCAAAGTGTCAACATCCCTGGGTAAGGACCCGGTGCTGACTATTCCACCTAATACAATCACACTCATGGGAGCCGAAGGCAGAATCCTCACAGTAGGGACATCTCACTTCTTGTATCAACGAGGGTCTTCATATTTCTCCCCTGCCTTATTGTATCCCATGACAGTAAATAACAAAACAGCTACACTCCATAGTCCTTACATGTTTAATGCTTTCACTCGGCCAGGTAGTGTCCCTTGCCAGGCATCAGCAAGATGCCCCAATTCATGCATCACTGGGGTCTATACCGATCCATATCCCTTAATCTTCTATAGGAATCATACTCTACGAGGGGTCTTCGGGACGATGCTTGATGATGAACAAGCGAGGCTTAACCCCGTATCTGCAGTATTTGACAACATATCTCGCAGTCGTGTCACCCGGGTGAGTTCAAGCAGCACCAAGGCAGCATACACAACATCGACATGTTTTAAAGTTGTCAAGACTAATAAAGCTTATTGTCTTAGTATCGCAGAAATATCCAATACCCTATTCGGGGAATTTAGGATCGTTCCCTTGCTAGTTGAGATCCTCAAAGATGATAGAGTTTAA
>KC542910
ATGGACCGCGCGGTTAACAGAGTCGTGCTGGAGAATGAGGAAAGAGAAGCAAAGAACACATGGCGCCTAGTTTTCCGGATCGCAGTCTTACTTTTAATGGTAATGATTCTAGCTATCTCCGCGGCTGCCCTGGCATACAGCATGGAGGCCAGTACGCCGCACGACCTCGCAGGCATATCGACTGTAATCTCCAAGACAGAAGATAAGGTTACGTCTTTACTCAGTTCAAGTCAAGATGTGATAGATAGGATATACAAGCAGGTAGCTCTTGAATCCCCGCTGGCACTACTAAACACCGAATCTGTAATTATGAATGCAATAACCTCTCTTTCTTATCAAATTAACGGGGCTGAGAACAGTAGCGGATGCGGTGCGCCCGTTCATGACCCAGATTATATCGGGGGGATAGGCAAAGAACTCATAGTGGACGACATTAGTGATGTCACATCATTTTATCCTTCTGCATATCAAGAGCACTTGAATTTCATCCCGGCGCCTACTACAGGATCTGGTTGCACTCGGATACCCTCATTTGACATGAGCACCACCCATTATTGTTATACTCACAATGTGATACTATCTGGTTGCAGAGATCACTCACACTCACATCAATACTTAGCACTTGGTGTGCTTCGGACATCTGCAACAGGGAGGGTATTCTTTTCTACTCTGCGCTCCATCAATTTAGATGACACTCAAAATCGGAAGTCCTGCAGTGTGAGTGCAACCCCTTTAGGTTGTGATATGCTGTGCTCTAAGGTCACAGGGACTGAAGAGGAGGATTACAAGTCAGTTGCCCCCACATCAATGGTGCACGGAAGGTTAGGATTTGACGGTCAATACCATGAGAAAGACTTAGACACCACGGTCTTATTTAAGGATTGGGTGGCAAATTACCCGGGGGTGGGAGGAGGGTCTTTTATTGACGGCCGTGTATGGTTCCCAGTTTACGGAGGGCTCAAACCCAATTCACCCAGTGACATTGCACAAGAAGGGAAATATGTAATATACAAGCGCCATAACAACACATGCCCCGATAAACAAGATTACCAAATTCGGATGGCTAAGTCCTCATATAAACCTGGGCGATTTGGTGGAAAGCGCGTACAGCAAGCCATCCTATCTATCAAAGTGTCAACATCCCTGGGTAAGGACCCGGTGCTGACTATTCCACCTAATACAATCACACTCATGGGAGCCGAAGGCAGAATCCTCACAGTAGGGACATCTCACTTCTTGTATCAACGAGGGTCTTCATATTTCTCCCCTGCCTTATTGTATCCCATGACAGTAAATAACAAAACGGCTACACTCCATAGTCCTTACATGTTTAATGCTTTCACTCGGCCAGGTAGTGTCCCTTGCCAGGCATCAGCAAGGTGCCCCAACTCATGCATCACTGGGGTCTATACCGATCCATATCCCTTAATCTTCTATAGGAATCATACTCTACGAGGGGTCTTCGGGACGATGCTTGATGATGAACAAGCGAGGCTTAACCCCGTATCTGCAGTATTTGACAACATATCTCGCAGTCGTGTCACCCGGGTGAGTTCAAGCAGCACCAAGGCAGCATACACGACATCGACATGTTTTAAAGTTGTCAAGACTAATAAAGCTTATTGTCTTAGTATCGCAGAAATATCCAATACCCTATTCGGGGAATTTAGGATCGTTCCCTTGCTAGTTGAGATCCTCAAAGATGATAGAGTTTTA
>KC542911
ATGGACCGCGCGGTTAACAGAGTCGTGCTGGAGAATGAGGAAAGAGAAGCAAAGAACACATGGCGCCTAGTTTTCCGGATCGCAGTCTTACTTTTAATGGCAATGATTCTAGCTATCTCCGCGGCTGCCCTGGCATACAGCATGGAGGCCAGTACGCCGCACGACCTCGCAGGCATATCGACTGTGATCTCCAAGACAGAAGATAAGGTTACGTCTTTACTCAGTTCAAGTCAAGATGTGATAGATAGGATATACAAGCAGGTAGCTCTTGAATCCCCGCTGGCACTACTAAACACCGAATCTGTAATTATGAATGCAATAACCTCTCTTTCTTATCAAATTAACGGGGCTGAGAACAGTAGCGGATGCGGTGCGCCCGTTCATGACCCAGATTATATCGGGGGGATAGGCAAAGAACTCATAGTGGACGACATTAGTGATGTCACATCATTTTATCCTTCTGCATATCAAGAGCACTTGAATTTCATCCCGGCGCCTACTACAGGATCTGGTTGCACTCGGATACCCTCATTTGACATGAGCACCACCCATTATTGTTATACTCACAATGTGATACTATCTGGTTGCAGAGATCACTCACACTCACATCAATACTTAGCACTTGGTGTGCTTCGGACATCTGCAACAGGGAGGGTATTCTTTTCTACTCTGCGCTCCATCAATTTAGATGACACTCAAAATCGGAAGTCCTGCAGTGTGAGTGCAACCCCTTTAGGTTGTGATATGCTGTGCTCTAAGGTCACAGGGACTGAAGAGGAGGATTACAAGTCAGTTGCCCCCACATCAATGGTGCACGGAAGGTTAGGATTTGACGGTCAATACCATGAGAAAGACTTAGACACCACGGTCTTATTTAAGGATTGGGTGGCAAATTACCCGGGGGTGGGAGGAGGGTCTTTTATTGACGGCCGTGTATGGTTCCCAGTTTACGGAGGGCTCAAACCCAATTCACCCAGTGACATTGCACAAGAAGGGAAATATGTAATATACAAGCGCCATAACAACACATGCCCCGATAAACAAGATTACCAAATTCGGATGGCTAAGTCCTCATATAAACCTGGGCGATTTGGTGGAAAGCGCGTACAGCAAGCCATCCTATCTATCAAAGTGTCAACATCCCTGGGTAAGGACCCGGTGCTGACTATTCCACCTAATACAATCACACTCATGGGAGCCGAAGGCAGAATCCTCACAGTAGGGACATCTCACTTCTTGTATCAACGAGGGTCTTCATATTTCTCCCCTGCCTTATTGTATCCCATGACAGTAAATAACAAAACGGCTACACTCCATAGTCCTTACATGTTTAATGCTTTCACTCGGCCAGGTAGTGTCCCTTGCCAGGCATCAGCAAGGTGCCCCAACTCATGCATCACTGGGGTCTATACCGATCCATATCCCTTAATCTTCTATAGGAATCATACTCTACGAGGGGTCTTCGGGACGATGCTTGATGATGAACAAGCGAGGCTTAACCCCGTATCTGCAGTATTTGACAACATATCTCGCAGTCGTGTCACCCGGGTGAGTTCAAGCAGCACCAAGGCAGCATACACGACATCGACATGTTTTAAAGTTGTCAAGACTAATAAAGCTTATTGTCTTAGTATCGCAGAAATATCCAATACCCTATTCGGGGAATTTAGGATCGTTCCCTTGCTAGTTGAGATCCTCAAAGATGATAGAGTTTAA
>GU573797
ATGGACCGTGTAGTTGACAGAGTCGTGCTGGAGAATGAGGAAAGAGAAGCAAAGAACACATGGCGCCTGGTTTTCCGGATCGCAGTCTTACTTTTAATGGTAATGACTCTAGCTATCTCCGCAGCTGCCCTGGCATATAGCACGGGGGCCAGTACGCCGCATGACCTCGCAGGCATATCGACTGTGATCTCCAAGACAGAAGATAAGGTTACGTCTTTACTCAGTTCAAGTCAAGATGTGATAGATAGGATATACAAGCAGGTGGCTCTTGAATCCCCGCTGGCGCTACTAAACACTGAATCTATAATTACGAATGCAATAACCTCTCTTTCTTATCAAATTAACGGGGCTGAGAACAATAGCGGATGTGGTGCGCCTGTTCATGACCCAGATTATATCGGGGGGATAGGCAAAGAACTCATAGTGGACGACACCAGTGATGTCACATCATTTTATCCTTCTGCATATCAAGAACACTTGAATTTCATCCCGGCGCCCACCACAGGATCCGGTTGCACTCGGATACCCTCATTTGACATGAGCGCCACCCATTATTGTTATACTCACAATGTGATACTATCCGGTTGCAGAGATCACTCACACTCACATCAATACTTAGCACTTGGTGTGCTTCGGACATCTGCAACAGGGAGGGTATTCTTTTCTACTCTGCGCTCCATCAATTTAGATGACACCCAAAATCGGAAGTCCTGCAGTGTGAGTGCAACCCCTTTAGGTTGTGATATGCTGTGCTCTAAGGTCACAGGGACTGAAGAGGAGGATTACAAGTCAATTGCCCCCACATCAATGGTGCACGGAAGGCTAGGGTTTGACGGTCAATACCATGAGAAGGACTTAGACACCACGGTCTTATTTAAAGATTGGGTGGCAAATTACCCGGGAGCGGGAGGAGGGTCTTTTATTGACGACCGTGTATGGTTCCCAGTTTACGGAGGGCTCAAACCCAATTCACCCAGTGACACTGCACAAGAAGGGAAATATGTAATATACAAGCGCCATAACAACACCTGCCCCGATGAACAAGATTACCAAATTCGGATGGCTAAGTCTTCATATAAACCCGGGCGATTTGGTGGAAAGCGCGTACAGCAAGCCATCCTATCCATCAAAGTGTCAACATCCCTGGGTAAGGACCCGGTGCTGACTATTCCACCTAATACAATCACACTCATGGGAGCCGAAGGCAGAATCCTCACAGTAGGGACATCTCACTTCTTGTACCAACGAGGGTCTTCATATTTCTCCCCTGCCTTATTATATCCCATGACAGTAAATAACAAAACGGCTACACTCCATAGTCCTTACACGTTTAATGCTTTCACTCGGCCAGGTAGTGTCCCTTGCCAGGCATCAGCAAGATGCCCCAACTCATGCATCACTGGGGTCTATACCGATCCATATCCCTTAATCTTCCATAGGAATCATACTCTACGAGGGGTCTTCGGGACGATGCTTGATGATGAGCAAGCGAGGCTTAACCCCGTATCTGCGGTATTTGACAACATATCTCGCAGTCGTGTCACTCGGGTGAGTTCAAGCAGCACCAAGGCAGCATACACGACATCGACATGTTTTAAAGTTGTCAAGACCAATAAAGCTTATTGTCTTAGTATCGCAGAAATATCCAATACCCTATTCGGGGAATTCAGGATCGTTCCCTTATTAGTTGAGATCCTCAAGGATGATAGAGTTTAA
>GU573793
ATGGACCGTGTAGTTAGCAGAGTCGTGCTGGAGAATGAGGAAAGAGAAGCAAAGAACACATGGCGCCTGGTTTTCCGGATCGCAGTCTTACTTTTAATGGTAATGACTCTAGCTATCTCCGCAGCTGCCCTGGCATATAGCACGGGGGCCAGTACGCTGCATGACCTCGCAGGCATATCGACTGAGATCTCCAAGACAGAAGATAAGGTTACGTCTTTACTCAGTTCAAGTCAAGATGTGATAGATAGGATATACAAGCAGGTGGCTCTTGAATCCCCGCTGGCGCTACTAAACACTGAATCTATAATTATGAATGCAATAACCTCTCTTTCTTATCAAATTAACGGGGCTGAGAGCAATAGCGGATGTGGTGCGCCTGTTCATGACCCAGATTATATCGGGGGGATAGGCAAAGAACTCATAGTGGACGACACCAGTGATGTCACATCATTTTATCCTTCTGCATATCAAGAACACTTGAATTTCATCCCGGCGCCCACCACAGGATCCGGTCGCACTCGGATACCCTCATTTGACATGAGCGCCACCCATTATTGTTATACTCACAATGTGATACTATCCGGTTGCAGAGATCACTCACACTCACATCAATACTTAGCACTTGGTGTGCTTCGGACATCTGCAACAGGGAGGGTATTCTTTTCTACTCTGCGCTCCATCAATTTAGATGACACCCAAAATCGGAAGTCCTGCAGTGTGAGTGCAACCCCTTTAGGTTGTGATATGCTGTGCTCTAAGGTCACAGGGACTGAAGAGGAGGATTACAAGTCAATTGCCCCCACATCAATGGTGCACGGAAGGCTAGGGTTTGACGGTCAATACCATGAGAAGGACTTAGACACCACGGTCTTATTTAAAGATTGGGTGGCAAATTACCCGGGAGTGGGAGGAGGGTCTTTTATTGACGACCGTGTATGGTTCCCAGTTTACGGAGGGCTCAAACCCAATTCACCCAGTGACACTGCACAAGAAGGGAAATATGTAATATACAAGCGCCATAACAACACCTGCCCCGATGAACAAGATTACCAAATTCGGATGGCTAAGTCTTCATATAAACCCGGGCGATTTGGTGGAAAGCGCGTACAGCAAGCCATCCTATCCATCAAAGTGTCAACATCCCTGGGTAAGGACCCGGTGCTGACTATTCCACCTAATACAATCACACTCATGGGAGCCGAAGGCAGAATCCTCACAGTAGGGACATCTCACTTCTTGTACCAACGAGGGTCTTCATATTTCTCCCCTGCCTTATTATATCCCATGACAGTAAATAACAAAACGGCTACACTCCATAGTCCTTACACGTTTAATGCTTTCACTCGGCCAGGTAGTGTCCCTTGCCAGGCATCAGCAAGATGCCCCAACTCATGCATCACTGGGGTCTATACCGATCCATATCCCTTAATCTTCCATAGGAATCATACTCTACGAGGGGTCTTCGGGACGATGCTTGATGATGAGCAAGCGAGGCTTAACCCCGTATCTGCGGTATTTGACAACATATCTCGCAGTCGTGTCACTCGGGTGAGTTCAAGCAGCACCAAGGCAGCATACACGACATCGACATGTTTTAAAGTTGTCAAGACCAATAAAGCTTATTGTCTTAGTATCGCAGAAATATCCAATACCCTATTCGGGGAATTCAGGATCGTTCCCTTATTAGTTGAGATCCTCAAGGATGATAGAGTTTAA
>GU573800
ATGGACCGTGTAGTTAGCAGAGTCGTGCTGGAGAATGAGGAAAGAGAAGCAAAGAACACATGGCGCCTGGTTTTCCGGATCGCAGTCTTACTTTTAATGGTAATGACTCTAGCTATCTCCGCAGCTGCCCTGGCATATAGCACGGGGGCCAGTACGCCGCATGACCTCGCAGGCATATCGACTGTGACCTCCAAGACAGAAGATAAGGTTACGTCTTTACTCAGTTCAAGTCAAGATGTGATAGATAGGATATACAAGCAGGTGGCTCTTGAATCCCCGCTGGCGCTACTAAACACTGAATCTATAATTATGAATGCAATAACCTCTCTTTCTTATCAAATTAACGGGGCTGAGAACAATAGCGGATGTGGTGCGCCTGTTCATGACCCAGATTATATCGGGGGGATAGGCAAAGAACTCATAGTGGACGACACCAGTGATGTCACATCATTTTATCCTTCTGCATATCAAGAACACTTGAATTTCATCCCGGCGCCCACCACAGGATCCGGTTGCACTCGGATACCCTCATTTGACATGAGCGCCACCCATTATTGTTATACTCACAATGTGATACTATCCGGTTGCAGAGATCACTCACACTCACATCAATACTTAGCACTTGGTGTGCTTCGGACATCTGCAACAGGGAGGGTATTCTTTTCTACTCTGCGCTCCATCAATTTAGATGACACCCAAAATCGGAAGTCCTGCAGTGTGAGTGCAACCCCTTTAGGTTGTGATATGCTGTGCTCTAAGGTCACAGGGACTGAAGAGGAGGATTACAAGTCAATTGCCCCCACATCAATGGTGCACGGAAGGCTAGGGTTTGACGGTCAATACCATGAGAAGGACTTAGACACCACGGTCTTATTTAAAGATTGGGTGGCAAATTACCCGGGAGTGGGAGGAGGGTCTTTTATTGACGACCGTGTATGGTTCCCAGTTTACGGAGGGCTCAAACCCAATTCACCCAGTGACACTGCACAAGAAGGGAAATATGTAATATACAAGCGCCATAACAACACCTGCCCCGATGAACAAGATTACCAAATTCGGATGGCTAAGTCTTCATATAAACCCGGGCGATTTGGTGGAAAGCGCGTACAGCAAGCCATCCTATCCATCAAAGTGTCAACATCCCTGGGTAAGGACCCGGTGCTGACTATTCCACCTAATACAATCACACTCATGGGAGCCGAAGGCAGAATCCTCACAGTAGGGACATCTCACTTCTTGTACCAACGAGGGTCTTCATATTTCTCCCCTGCCTTATTATATCCCATGACAGTAAATAACAAAACGGCTACACTCCATAGTCCTTACACGTTTAATGCTTTCACTCGGCCAGGTAGTGTCCCTTGCCAGGCATCAGCAAGATGCCCCAACTCATGCATCACTGGGGTCTATACCGATCCATATCCCTTAATCTTCCATAGGAATCATACTCTACGAGGGGTCTTCGGGACGATGCTTGATGATGAGCAAGCGAGGCTTAACCCCGTATCTGCGGTATTTGGCAACATATCTCGCAGTCGTGTCACTCGGGTGAGTTCAAGCAGCACCAAGGCAGCATACACGACATCGACATGTTTTAAAGTTGTCAAGACCAATAAAGCTTATTGTCTTAGTATCGCAGAAATATCCAATACCCTATTCGGGGAATTCAGGATCGTTCCCTTATTAGTTGAGATCCTCAAGGATGATAGAGTTTAA
>GU573803
ATGGACCGTGTAGTTAGCAGAGTCGTGCTGGAGAATGAGGAAAGAGAAGCAAAGAACACATGGCGCCTGGTTTTCCGGATCGCAGTCTTACTTTTAATGGTAATGACTCTAGCTATCTCCGCAGCTGCCCTGGCATATAGCACGGGGGCCAGTACGCCGCATGACCTCGCAGGCATATCGACTGTGATCTCCAAGACAGAAGATAAGGTTACGTCTTTACTCAGTTCAAGTCAAGATGTGATAGATAGGATATACAAGCAGGTGGCTCTTGAATCCCCGCTGGCGCTACTAAACACTGAATCTATAATTATGAATGCAATAACCTCTCTTTCTTATCAAATTAACGGGGCTGAGAACAATAGCGGATGTGGTGCGCCTGTTCATGACCCAGATTATATCGGGGGGATAGGCAAAGAACTCATAGTGGACGACACCAGTGATGTCACATCATTTTATCCTTCTGCATATCAAGAACACTTGAATTTCATCCCGGCGCCCACCACAGGATCCGGTTGCACTCGGATACCCTCATTTGACATGAGCGCCACCCATTATTGTTATACTCACAATGTGATACTATCCGGTTGCAGAGATCACTCACACTCACATCAATACTTAGCACTTGGTGTGCTTCGGACATCTGCAACAGGGAGGGTATTCTTTTCTACTCTGCGCTCCATCAATTTAGATGACACCCAAAATCGGAAGTCCTGCAGTGTGAGTGCAACCCCTTTAGGTTGTGATATGCTGTGCTCTAAGGTCACAGGGACTGAAGAGGAGGATTACAAGTCAATTGCCCCCACATCAATGGTGCACGGAAGGCTAGGGTTTGACGGTCAATACCATGAGAAGGACTTAGACACCACGGTCTTATTTAAAGATTGGGTGGCAAATTACCCGGGAGTGGGAGGAGGGTCTTTTATTGACGACCGTGTATGGTTCCCAGTTTACGGAGGGCTCAAACCCAATTCACCCAGTGACACTGCACAAGAAGGGAAATATGTAATATACAAGCGCCATAACAACACCTGCCCCGATGAACAAGATTACCAAATTCGGATGGCTAAGTCTTCATATAAACCCGGGCGATTTGGTGGAAAGCGCGTACAGCAAGCCATCTTATCCATCAAAGTGTCAACATCCTTGGGTAAGGACCCGGTGCTGACTATTCCACCTAATACAATCACACTCATGGGAGCCGAAGGCAGAATCCTCACAGTAGGGACATCTCACTTCTTGTACCAACGAGGGTCTTCATATTTCTCCCCTGCCTTATTATATCCCATGACAGTAAATAACAAAACGGCTACACTCCATAGTCCTTACACGTTTAATGCTTTCACTCGGCCAGGTAGTGTCCCTTGCCAGGCATCAGCAAGATGCCCCAACTCATGCATCACTGGGGTCTATACCGATCCATATCCCTTAATCTTCCATAGGAATCATACTCTACGAGGGGTCTTCGGGACGATGCTTGATGATGAGCAAGCGAGGCTTAACCCCGTATCTGCGGTATTCGACAACATATCTCGCAGTCGTGTCACTCGGGTGAGTTCAAGCAGCACCAAGGCAGCATACACGACATCGACATGTTTTAAAGTTGTCAAGACCAATAAAGCTTATTGTCTTAGTATCGCAGAAATATCCAATACCCTATTCGGGGAATTCAGGGTCGTTCCCTTATTAGTTGAGATCCTCAAGGATGATAGAGTTTAA
>GU573799
ATGGACCGTGTAGTTAGCAGAGTCGTGCTGGAGAATGAGGAAAGAGAAGCAAAGAACACATGGCGCCTGGTTTTCCGGATCGCAGTCTTACTTTTAATGGTAATGACTCTAGCTATCTCCGCAGCTGCCCTGGCATATAGCACGGGGGCCAGTACGCCGCATGACCTCGCAGGCATATCGACTGTGATCTCCAAGACAGAAGATAAGGTTACGTCTTTACTCAGTTCAAGTCAAGATGTGATAGATAGGATATACAAGCAGGTGGCTCTTGAATCCCCGCTGGCGCTACTAAACACTGAATCTATAATTATGAATGCAATAACCTCTCTTTCTTATCAAATTAACGGGGCTGAGAACAATAGCGGATGTGGTGCGCCTGTTCATGACCCAGATTATATCGGGGGGATAGGCAAAGAACTCATAGTGGACGACACCAGTGATGTCACATCATTTTATCCTTCTGCATATCAAGAACACTTGAATTTCATCCCGGCGCCCACCACAGGATCCGGTTGCACTCGGATACCCTCATTTGACATGAGCGCCACCCATTATTGTTATACTCACAATGTGATACTATCCGGTTGCAGAGATCACTCACACTCACATCAATACTTAGCACTTGGTGTGCTTCGGACATCTGCAACAGGGAGGGTATTCTTTTCTACTCTGCGCTCCATCAATTTAGATGACACCCAAAATCGGAAGTCCTGCAGTGTGAGTGCAACCCCTTTAGGTTGTGATATGCTGTGCTCTAAGGTCACAGGGACTGAAGAGGAGGATTACAAGTCAATTGCCCCCACATCAATGGTGCACGGAAGGCTAGGGTTTGACGGTCAATACCATGAGAAGGACTTAGACACCACGGTCTTATTTAAAGATTGGGTGGCAAATTACCCGGGAGTGGGAGGAGGGTCTTTTATTGACGACCGTGTATGGTTCCCAGTTTACGGAGGGCTCAAACCCAATTCACCCAGTGACACTGCACAAGAAGGGAAATATGTAATATACAAGCGCCATAACAACACCTGCCCCGATGAACAAGATTACCAAATTCGGATGGCTAAGTCTTCATATAAACCCGGGCGATTTGGTGGAAAGCGCGTACAGCAAGCCATCCTATCCATCAAAGTGTCAACATCCCTGGGTAAGGACCCGGTGCTGACTATTCCACCTAATACAATCACACTCATGGGAGCCGAAGGCAGAATCCTCACAGTAGGGACATCTCACTTCTTGTACCAACGAGGGTCTTCCTATTTCTCCCCTGCCTTATTATATCCCATGACAGTAAATAACAAAACGGCTACACTCCATAGTCCTTACACGTTTAATGCTTTCACTCGGCCAGGTAGTGTCCCTTGCCAGGCATCAGCAAGATGCCCCAACTCATGCATCACTGGGGTCTATACCGATCCATATCCCTTAATCTTCCATAGGAATCATACTCTACGAGGGGTCTTCGGGACGATGCTTGATGATGAGCAAGCGAGGCTTAACCCCGTATCTGCGGTATTCGACAACATATCTCGCAGTCGTGTCACTCGGGTGAGTTCAAGCAGCACCAAGGCAGCATACACGACATCGACATGTTTTAAAGTTGTCAAGACCAATAAAGCTTATTGTCTTAGTATCGCAGAAATATCCAATACCCTATTCGGGGAATTCAGGATCGTTCCCTTATTAGTTGAGATCCTCAAGGATGATAGAGTTTAA
>GU573792
ATGGACCGCGCGGTTAACAGAGTCGTGCTGGAGAATGAGGAAAGAGAAGCAAAGAACACATGGCGCCTGGTTTTCCGGATCGCAGTCTTACTTTTAATGGTAATGACTCTAGCTATCTCCGCAGCTGCCCTGGCATATAGCACGGGGGCCAGTACGCCGCACGACCTCGCAGGCATATCGACTGTGATCTCCAAGACAGAAGATAAGGTTACGTCTTTACTCAGTTCAAGTCAAGATGTGATAGATAGGATATACAAGCAGGTGGCTCTTGAATCCCCGCTGGCGCTACTAAACACTGAATCTATAATTATGAATGCAATAACCTCTCTTTCTTATCAAATTAACGGGGCTGAGAACAATAGCGGATGTGGTGCGCCTGTTCATGACCCAGATTATATCGGGGGGATAGGCAAAGAACTCATAGTGGACGACACCAGTGATGTCACATCATTTTATCCTTCTGCATATCAAGAACACTTGAATTTCATCCCGGCGCCCACCACAGGATCCGGTTGCACTCGGATACCCTCATTTGACATGAGCGCCACCCATTATTGTTATACTCACAATGTGATACTATCCGGTTGCAGAGATCACTCACACTCACATCAATACTTAGCACTTGGTGTGCTTCGGACATCTGCAACAGGGAGGGTATTCTTCTCTACTCTGCGCTCCATCAATTTAGATGACACCCAAAATCGGAAGTCCTGCAGTGTGAGTGCAACCTCTTTAGGTTGTGATATGCTGTGCTCTAAGGTCACAGGGACTGAAGAGGAGGATTACAAGTCAATTGCCCCCACATCAATGGTGCACGGAAGGCTAGGGTTTGACGGTCAATACCATGAGAAGGACTTAGACACCACGGTCTTATTTAAAGATTGGGTGGCAAATTACCCGGGAGTGGGAGGAGGGTCTTTTATTGACGACCGTGTATGGTTCCCAGTTTACGGAGGGCTCAAACCCAATTCACCCAGTGACACTGCACAAGAAGGGAAATATGTAATATACAAGCGCCATAACAACACCTGCCCCGATGAACAAGATTACCAAATTCGGATGGCTAAGTCTTCATATAAACCCGGGCGATTTGGTGGAAAGCGCGTACAGCAAGCCATAGTATCCATCAAAGTGTCAACATCCCTGGGTAAGGACCCGGTGCTGACTATTCCACCTAATACAATCACACTCATGGGAGCCGAAGGCAGAATCCTCACAGTAGGGACATCTCACTTCTTGTACCAACGAGGGTCTTCATATTTCTCCCCTGCCTTATTATATCCCATGACAGTAAATAACAAAACGGCTACACTCCATAGTCCTTACACGTTTAATGCTTTCACTCGGCCAGGTAGTGTCCCTTGCCAGGCATCAGCAAGATGCCCCAACTCATGCATCACTGGGGTCTATACCGATCCATATCCCTTAATCTTCCATAGGAATCATACTCTACGAGGGGTCTTCGGGACGATGCTTGATGATGAGCAAGCGAGGCTTAACCCCGTATCTGCGGTATTTGACAACATATCTCGCAGTCGTGTCACTCGGGTGAGTTCAAGCAGCACCAAGGCAGCATACACGACATCGACATGTTTTAAAGTTGTCAAGACCAATAAAGCTTATTGTCTTAGTATCGCAGAAATATCCAATACCCTATTCGGGGAATTCAGGATCGTTCCCTTATTAGTTGAGATCCTCAAGGATGATAGAGTTTAA
>GU573805
ATGGACCGCGCGGTTAACAGAGTCGTGCTGGAGAATGAGGAAAGAGAAGCAAAGAACACATGGCGCCTGGTTTTCCGGATCGCAGTCTTACTTTTAATGGTAATGACTCTAGCTATCTCCGCAGCTGCCCTGGCATATAGCACGGGGGCCAGTACGCCGCATGACCTCGCAGGCATATCGACTGTGATCTCCAAGACAGAAGATAAGGTTACGTCTTTACTCAGTTCAAGTCAAGATGTGATAGATAGGATATACAAGCAGGTGGCTCTTGAATCCCCGCTGGCGCTACTAAACACTGAATCTATAATTATGAATGCAATAACCTCTCTTTCTTATCAAATTAACGGGGCTGAGAACAATAGCGGATGTGGTGCGCCTGTTCATGACCCAGATTATATCGGGGGGATAGGCAAAGAACTCATAGTGGACGACACCAGTGATGTCACATCATTTTATCCTTCTGCATATCAAGAACACTTGAATTTCATCCCGGCGCCCACCACAGGATCCGGTTGCACTCGGATACCCTCATTTGACATGAGCGCCACCCATTATTGTTATACTCACAATGTGATACTATCCGGTTGCAGAGATCACTCACACTCACATCAATACTTAGCACTTGGTGTGCTTCGGACATCTGCAACAGGGAGGGTATTCTTTTCTACTCTGCGCTCCATCAATTTAGATGACACCCAAAATCGGAAGTCCTGCAGTGTGAGTGCAACCCCTTTAGGTTGTGATATGCTGTGCTCTAAGGTCACAGGGACTGAAGAGGAGGATTACAAGTCAATTGCCCCCACATCAATGGTGCACGGAAGGCTAGGGTTTGACGGTCAATACCATGAGAAGGACTTAGACACCACGGTCTTATTTAAAGATTGGGTGGCAAATTACCCGGGAGTGGGAGGAGGGTCTTTTATTGACGACCGTGTATGGTTCCCAGTTTACGGAGGGCTCAAACCCAATTCACCCAGTGACACTGCACAAGAAGGGAAATATGTAATATACAAGCGCCATAACAACACCTGCCCCGATAGACAAGATTACCAAATTCGGATGGCTAAGTCTTCATATAAACCCGGGCGATTTGGTGGAAAGCGCGTACAGCAAGCCATCCTATCCATCAAAGTGTCAACATCCCTGGGTAAGGACCCGGTGCTGACTATTCCACCTAATACAATCACACTCATGGGAGCCGAAGGCAGAATCCTCACAGTAGGGACATCTCACTTCTTGTACCAACGAGGGTCTTCATATTTCTCCCCTGCCTTATTATATCCCATGACAGTAAATAACAAAACGGCTACACTCCATAGTCCTTACACGTTTAATGCTTTCACTCGGCCAGGTAGTGTCCCTTGCCAGGCATCAGCAAGATGCCCCAACTCATGCATCACTGGGGTCTATACCGATCCATATCCCTTAATCTTCCATAGGAATCATACTCTACGAGGGGTCTTCGGGACGATGCTTGATGATGAGCAAGCGAGGCTTAACCCCGTATCTGCGGTATTTGACAACATATCTCGCAGTCGTGTCACTCGGGTGAGTTCAAGCAGCACCAAGGCAGCATACACGACATCGACATGTTTTAAAGTTGTCAAGACCAATAAAGCTTATTGTCTTAGTATCGCAGAAATATCCAATACCCTATTCGGGGAATTCAGGATCGTTCCCTTATTAGTTGAGATCCTCAAGGATGATAGAGTTTAA
>GU124592
ATGGACCGCGCCGTTAGCAGAGTCGTGCTGGAGAATGAGGAAAGAGAAGCAAAGAACACATGGCGCCTGGTTTTTCGGATCGCAGTCTTACTTTTAATGGTAATGACTCTAGCTATCTCCGCAGCTGCCCTGGCATACAGCACGGGGGCCAGTACGCCGCACGACCTCGCAGGCATATCGACTGTGATCTCCAAGACAGAAGATAAGGTTACGTCTTTACTCAGTTCAAGTCAGGATGTGATAGATAGGATATACAAGCAGGTGGCTCTTGAATCCCCGCTGGCGCTACTAAACACTGAATCTATAATTATGAACGCAATAACCTCTCTTTCTTATCAAATTAACGGGGCTGAGAACAATAGCGGATGTGGTGCGCCTGTTCATGACCCAGATTATATCGGGGGGATAGGCAAAGAACTCATAGTGGACGACATCAGTGATGTCACATCATTTTATCCTTCTGCATATCAAGAACACTTGAATTTCATCCCGGCGCCTACTACAGGATCCGGTTGCACTCGGATACCCTCATTTGACATGAGCACCACCCATTATTGTTATACTCACAATGTGATACTGTCCGGTTGCAGAGATCACTCACACTCACATCAATACTTAGCACTTGGTGTGCTTCGGACATCTGCAACAGGGAGGGTATTCTTTTCTACTCTGCGCTCCATCAATTTAGATGACACCCAAAATCGGAAGTCCTGCAGTGTGAGTGCAACCCCTTTAGGTTGTGATATGCTGTGCTCTAAGGTCATAGGGACTGAAGAGGAGGATTACAAGTCAGCTGCCCCCACATCAATGGTGCACGGAAGGCTAGGGTTTGACGGTCAATACCATGAGAAGGACTTAGACACCACGGTCTTATTTAAGGATTGGGTGGCAAATTACCCGGGAGTGGGAGGAGGGTCTTTTATTGACGACCGTGTATGGTTCCCAGTTTACGGAGGGCTCAAACCCAATTCACCCAGTGACACTGCACAAGAAGGGAAATATGTAATATACAAGCGCCATAACAACACATGCCCCGATGAACAAGATTACCAAATTCGGATGGCTAAGTCTTCATATAAACCCGGGCGATTTGGTGGAAAGCGCGTACAGCAAGCCATCCTATCCATCAAAGTGTCAACATCCCTGGGTGAGGACCCAGTGCTGACTATTCCACCTAATACAATCACACTCATGGGAGCCGAAGGCAGAATCCTCACAGTAGGGACATCTCACTTCTTATACCAACGAGGGTCTTCATATTTCTCCCCTGCCTTATTATATCCCATGACAGTAAATAACAAAACGGCCACACTCCATAGTCCTTACACGTTTAATGCTTTCACTCGGCCAGGTAGTGTCCCTTGCCAGGCATCAGCAAGATGCCCCAACTCATGCATCACTGGGGTCTATACCGATCCATATCCCTTAATCTTCCATAGGAATCATACTCTACGAGGGGTCTTCGGGACGATGCTTGATGATGAACAAGCGAGGCTTAACCCCGTATCTGCAGTATTTGACAAAATATCTCGCAGTCGTGTCACCCGGGTGAGTTCAAGCAGCACCAAGGCAGCATACACGACATCGACATGTTTTAAAGTTGTCAAGACCAATAAAACTTATTGTCTTAGTATCGCAGAAATATCCAATACCCTATTCAGGGAATTTAGGATCGTTCCGTTACTAGTTGAGATCCTCAA----------------
>KC542908
ATGGACCGCGCGGTTGGCAGAGTCGTGCTGGAGAATGAGGAAAGAGAAGCAAAGAACACATGGCGCTTAGTTTTCCGGATCGCAGTCTTATTTTTAATGGTAATGACTCTAGCTATCTCCGCAGCTGCCCTGGCATACAGCATGGGGGCCAGTACGCCGCACGACCTCGCAGGCATATCGACTGTGATCTCCAAGACAGAAGATAAGGTTACGTCTCTACTCAGTTCAAGTCAAGATGTGACAAATAGGATATACAAGCAGGTAGCTCTTGAATCCCCGCTGGCACTACTAAACACTGAATCCATAATTATGAATGCAATAACCTCTCTTTCTTATCAAATTAACGGGGCTGAGAACAATAGCGGATGTGGTGCGCCTGTTCATGACCCAGATTATATCGGGGGGATAGGCAAAGAACTCATAGTGGACGACATCAGTGGTGTCACATCATTTTATCCTTCTGCATATCAAGAACACTTGAATTTCATCCCGGCGCCTACTACAGGATCCGGTTGCACTCGGATACCCTCATTTGACATGAGCACCACCCATTATTGTTATACTCACAATGTGATATTATCCGGTTGCAGAGATCACTCACACTCACATCAATACTTAGCACTTGGTGTACTTCGGACATCTGCAACAGGGAGGGTATTCTTTTCTACTCTACGCTCCATCAATTTAGATGACACCCAAAATCGGAAGTCCTGCAGTGTGAGTGCAACCCCTTTAGGTTGTGATATGCTGTGCTCTAAGGTCACAGGGACTGAAGAGGAGGATTACAAGTCAGTTGCCCCCACGCCAATGGTGCACGGAAGGCTAGGGTTTGACGGTCAATACCATGAGAAGGACTTAGACACCACGGTCTTATTTAAGGATTGGGTGGCAAATTACCCGGGAGTGGGAGGAGGGTCTTTTATTGACGGCCGTGTATGGTTCTCAGTTTACGGAGGGCTCAAACCCAATTCACCCAGTGACACTGCACAAGAAGGGAAATACGTAATATACAAGCGCCATAACAACACGTGCCCCGATAAACAAGATTACCAAATTTGGATGGCTAAGTCCTCATATAAACCCGGGCGATTTGGTGGAAAGCGCGTACAGCAAGCCATCCTATCTATCAAAGTGTCAACATCCCTGGGTAAGGACCCGGTGCTGACTATTCCACCTAATACAATCACACTCATGGGAGCCGAAGGCAGAATCCTCACAGTAGGGACATCTCATTTCTTGTACCAACGAGGGTCCTCATATTTCTCCCCTGCCTTATTGTATCCCATGACAGTAAATAACAAGACGGCTACACTCAATAGTCCTTACATGTTTAATGCTTTCACTCGGCCAGGTAGTGTCCCTTGCCAGGCATCAGCAAGATGCCCCAACTCATGCATTACTGGGGTCTATACCGATCCATATCCCTTAATCTTCCATAGGAATCATACTCTACGAGGGGTCTTTGGGACGATGCTTGATGATGAACAAGCGAGGCTTAACCCCGTATCTGCAGTGTTTGACAACACATCTCGCAGTCGTGTCACCCGGGTGAGTTCGAGCAGCACCAAGGCAGCATACACGACATCGACATGTTTTAAAGTTGTCAAGACCAATAAAGTTTATTGTCTTAGTATTGCGGAAATATCCAATACCCTATTCGGGGAATTTAGGATCGTTCCCTTACTAGTTGAGATCCTCAAGGATGATAGAGTTCAA
>KC542903
ATGGACCGCGCGGTTGGCAGAGTCGTGCTGGAGAATGAGGAAAGAGAAGCAAAGAACACATGGCGCTTAGTTTTCCGGATCGCAGTCTTATTTTTAATGGTAATGACTCTAGCTATCTCCGCAGCTGCCCTGGCATACAGCATGGGGGCCAGTACGCCGCACGACCTCGCAGGCATATTGACTGTGATCTCTAAGACAGAAGATAAGGTTACGTCTTTACTCAGTTCAAGTCAAGATGTGACAAATAGGATATACAAGCAGGTAGCTCTTGAATCCCCGCTGGCACTACTAAACACTGAATCTATAATTATGAATGCAATAACCTCTCTTTCTTATCAAATTAACGGGGCCGAGAACAATAGCGGATGTGGTGCGCCTGTTCATGACCCAGATTATATCGGGGGGATAGGCAAAGAACTCATAGTGGACGACATCAGTGGTGTCACATCATTTTATCCTTCTGCATATCAAGAACACTTGAATTTCATCCCGGCGCCTACTACAGGATCCGGTTGCACTCGGATACCCTCATTTGACATGAGCACCACCCATTATTGTTATACTCACAATGTGATAATATCCGGTTGCAGAGATCACTCACACTCACATCAATACTTAGCACTTGGTGTGCTTCGGACATCTGCAACAGGGAGGGTATTCTTTTCTACTCTACGCTCCATCAATTTAGATGACACCCAAAATCGGAAGTCCTGCAGTGTGAGTGCAACCCCTTTAGGTTGTGATATGCTGTGCTCTAAGGTCACAGGGACTGAAGAGGAGGATTACAAGTCAGTTGCCCCCACATCAATGGTGCACGGAAGGCTAGGGTTCGACGGTCAATACCATGAGAAGGACTTAGACACCACGGTCTTATTTAAGGATTGGGTGGCAAATTACCCGGGAGTGGGAGGAGGGTCTTTTATTGACGGCCGTGTATGGTTCCCAGTTTACGGAGGGCTCAAACCCAATTCACCCAGTGACACTGCACAAGAAGGGAAATACGTAATATACAAGCGCCATAACAACACATGCCCCGATAAACAAGATTACCAAATTCGGATGGCTAAGTCCTCATATAAACCCGGGCGATTTGGTGGAAAGCGCGTACAGCAAGCCATCCTATCTATCAAAGTGTCAACATCCCTGGGTAAGGACCCGGTGCTGACTATTCCACCTAATACAATCACACTCATGGGAGCCGAAGGCAGAATCCTCACAGTAGGGACATCTCACTTCTTGTACCAACGAGGGTCTTCATATTTCTCCCCTGCCTTATTGTATCCCATGACAGTAAATAACAAAACGGCTACGCTCCATAGTCCTTATATGTTTAATGCTTTCACTCGGCCAGGTAGTGTCCCTTGCCAGGCATCAGCAAGATGCCCCAACTCATGCATTACTGGGGTCTATACCGATCCGTATCCCTTAATCTTCCATAGGAATCATACTCTACGAGGGGTCTTCGGGACGATGCTTGATGATGAACAAGCGAGGCTTAACCCCGTATCTGCAGTGTTTGACAACATATCTCGCAGTCGTGTCACCCGGGTGAGTTCGAGCAGCACCAAGGCAGCATACACGACATCGACATGTTTTAAAGTTGTCAAGACCAATAAAGTTTATTGTCTTAGTATCGCAGAAATATCCAATACCCTATTCGGGGAATTTAGGATCGTTCCCTTACTAGTTGAGATCCTCAAGGATGATAAAGTTTAA
>JN400897
ATGGACCGCGCGGTTGGCAGAGTCGTGCTGGAGAATGAGGAAAGAGAAGCAAAGAACACATGGCGCTTAGTTTTCCGGATCGCAGTCTTATTTTTAATGGTAATGACTCTAGCTATCTCCGCAGCTGCCCTGGCATACAGCATGGGGGCCAGTACGCCGCACGACCTCGCAGGCATATCGACTGTGATCTCCAAGACAGAAGATAAGGTTACGTCTCTACTCAGTTCAAGTCAAGATGTGACAAATAGGATATACAAGCAGGTAGCTCTTGAATCCCCGCTGGCACTACTAAACACTGAATCCATAATTATGAATGCAATAACCTCTCTTTCTTATCAAATTAACGGGGCTGAGAACAATAGCGGATGTGGTGCGCCTGTTCATGACCCAGATTATATCGGGGGGATAGGCAAAGAACTCATAGTGGACGACATCAGTGGTGTCACATCATTTTATCCTTCTGCATATCAAGAACACTTGAATTTCATCCCGGCGCCTACTACAGGATCCGGTTGCACTCGGATACCCTCATTTGACATGAGCACCACCCATTATTGTTATACTCACAATGTGATACTATCCGGTTGCAGAGATCACTCACACTCACATCAATACTTAGCACTTGGTGTACTTCGGACATCTGCAACAGGGAGGGTATTCTTTTCTACTCTACGCTCCATAAATTTAGATGACACCCAAAATCGGAAGTCCTGCAGTGTGAGTGCAACCCCTTTAGGTTGTGATATGCTGTGCTCTAAGGTCACAGGGACTGAAGAGGAGGATTACAAGTCAGTTGCCCCCACATCAATGGTGCACGGAAGGCTAGGGTTTGACGGTCAATACCATGAGAAGGACTTAGACACCACGGTCTTATTTAAGGATTGGGTGGCAAATTACCCGGGAGTGGGAGGAGGGTCTTTTATTGACGGCCGTGTATGGTTCCCAGTTTACGGAGGGCTCAAACCCAATTCACCCAGTGACACTGCACAAGAAGGGAAATACGTAATATACAAGCGCCATAACAACACATGCCCCGATAAACAAGATTACCAAATTCGGATGGCTAAGTCCTCATACAAACCCGGGCGATTTGGTGGGAAGCGCGTACAGCAAGCCATCCTATCTATCAAAGTGTCAACATCCCTGGGTAAGGACCCGGTGCTGACTATTCCACCTAATACAATCACACTCATGGGAGCTGAAGGCAGAATCCTCACAGTAGGGACATCTCATTTCTTGTACCAACGAGGGTCTTCATATTTCTCCCCTGCCTTATTGTATCCCATGACAGTAAATAACAAAACGGCTACACTCAATAGTCCTTACATGTTTAATGCTTTCACTCGGCCAGGTAGTGTCCCTTGCCAGGCATCAGCAAGATGCCCCAACTCATGCATTACTGGGGTCTATACCGATCCATATCCCTTAATCTTCCATAGGAATCATACTCTACGAGGGGTCTTCGGGACGATGCTTGATGATGAACAAGCGAGGCTTAACCCCGTATCTGCAGTGTTTGACAACACATCTCGCAGTCGTGTCACCCGGGTGAGTTCGAGCAGCACCAAGGCAGCATACACGACATCGACATGTTTTAAAGTTGTCAAGACCAATAAAGTTTATTGTCTTAGTATTGCGGAAATATCCAATACCCTATTCGGGGAATTTAGGATCGTTCCCTTACTAGTTGAGATCCTCAAGGATGATAGAGTTTAA
>KC542896
ATGGACCGCGCGGTTGACAGAGTCGTGCTGGAGAATGAGGAAAGAGAAGCAAAGAACACATGGCGCTTAGTTTTCCGGATCGCAGTCTTATTTTTAATGGTAATGACTCTAGCTATCTCCGCAGCTGCCCTGGCATACAGCATGAGGGCCAGTACGCCGCACGACCTCGCAGGCATATCGACTGTGATCTCCAAGACAGAAGATAAGGTTACGTCTTTACTCAGTTCAAGTCAAGATGTGACAAATAGGATATACAAGCAGGTAGCTCTTGAATCCCCGCTGGCACTACTAAACACTGAATCTATAATTATGAATGCAATAACCTCTCTTTCTTATCAAATTAACGGGGCTGAGAACAATAGCGGATGTGGTGCGCCTGTTCATGACCCAGATTATATCGAGGGGATAGGCAAAGAACTCATAGTGGACGACATCAGTGATGTCGCATCATTTTATCCTTCTGCATATCAAGAACACTTGAATTTCATCCCGGCGCCTACTACAGGATCCGGTTGCACTCGGATACCCTCATTTGACATGAGCACCACCCATTATTGTTATACTCACAATGTGATACTATCCGGTTGCAGAGATCACTCACACTCACATCAATACTTAGCACTTGGTGTGCTTCGGACATCTGCAACAGGGAGGGTATTCTTTTCTACTCTACGCTCCATCAATTTAGATGACACCCAAAATCGGAAGTCCTGCAGTGTGAGTGCAACCCCTTTAGGTTGTGATATGCTATGCTCTAAGGTCACAGGGACTGAAGAGGAGGATTACAAGTCAGTTGCCCCCACATCAATGGTGCACGGAAGGCTAGGGTTTGACGGTCAATACCATGAGAAGGACTTAGACACCACGGTCTTATTTAAGGATTGGGTGGCAAATTACCCGGGAGTGGGAGGAGGGTCTTTTATTGACGGCCGTGTATGGTTCCCAGTTTACGGAGGGCTCAAACCCAATTCACCCAGTGACACTGCACAAGAAGGGAAATACGTAATATACAAGCGCCATAACAACACATGCCCCGATAAACAAGATTACCAAATTCGGATGGCTAAGTCCTCATATAAACCCGGGCGATTTGGTGGAAAGCGCGTACAGCAAGCCATCCTATCTATCAAAGTGTCAACATCCCTGGGTAAGGACCCGGTGCTGACTATTCCACCTAATACAATCACACTCATGGGAGCCGAAGGCAGAATCCTCACAGTAGGGACATCTCACTTCTTGTACCAACGAGGGTCTTCATATTTCTCCCCTGCCTTATTGTATCCCATGACAGTAAATAACAAAACGGCTACACTCCATAGTCCTTACATGTTTAATGCTTTCACTCGGCCAGGTAGTGTCCCTTGCCAGGCATCAGCAAGATGCCCCAACTCATGCATTACTGGGGTCTATACCGATCCATATCCCTTAATCTTCCATAGGAATCATACTCTACGAGGGGTCTTCGGGACGATGCTTGATGATGAACAAGCGAGGCTTAACCCCGTATCTGCAGTGTTTGACAACATATCTCGCAGTCGTGTCACCCGGGTGAGTTCGAGCAGCACCAAGGCAGCATACACGACATCGACATGTTTTAAAGTTGTCAAGACCAATAAAGTTTATTGTCTTAGTATCGCAGAAATATCCAATACCCTATTCGGGGAATTTAGGATCGTTCCCTTACTAGTTGAGATCCTCAAGGATGATAGAGTTTAA
>KC542899
ATGGACCGCGCGGTTGGCAGAGTCGTGCTGGAGAATGAGGAAAGAGAAGCAAAGAACACATGGCGCTTAGTTTTCCGGATCGCAGTCTTATTTTTAATGGTAATGACTCTAGCTATCTCCGCAGCTGCCCTGGCATACAGCATGGGGGCCAGTACGCCGCACGACCTCGCAGGCATATCGACTGTGATCTCCAAGACAGAAGATAAGGTTACGTCTTTACTCAGTTCAAGTCAAGATGTGACAAATAGGATATACAAGCAGGTAGCTCTTGAATCCCCGCTGGCACTACTAAACACTGAATCCATAATTATGAATGCAATAACCTCTCTTTCTTATCAAATTAACGGGGCTGAGAACAATAGCGGATGTGGTGCGCCTGTTCATGACCCAGATTATATCGGGGGGATAGGCAAAGAACTCATAGTGGACGACATCAGTGGTGTCACATCATTTTATCCTTCTGCATATCAAGAACACTTGAATTTCATCCCGGCGCCTACTACAGGATCCGGTTGCACTCGGATACCCTCATTTGACATGAGCACCACCCATTATTGTTATACTCACAATGTGATACTATCCGGTTGCAGAGATCACTCACACTCACATCAATACTTAGCACTTGGTGTACTTCGGACATCTGCAACAGGGAGGGTATTCTTTTCTACTCTACGCTCCATCAATTTAGATGACACCCAAAATCGGAAGTCCTGCAGTGTGAGTGCAACCCCTTTAGGTTGTGATATGCTGTGCTCTAAGGTCACAGGGACTGAAGAGGAGGATTACAAGTCAGTTGCCCCCACATCAATGGTGCACGGAAGGCTAGGGTTTGACGGTCAATACCATGAGAAGGACTTAGACACCACGGTCTTATTTAAGGATTGGGTGGCAAATTACCCGGGAGTGGGAGGAGGGTCTTTTATTGACGGCCGTGTATGGTTCCCAGTTTACGGAGGGCTCAAACCCAATTCACCCAGTGACACTGCACAAGAAGGGAAATACGTAATATACAAGCGCCATAACAACACATGCCCCGATAAACAAGATTACCAAATTCGGATGGCTAAGTCCTCATATAAACCCGGGCGATTTGGTGGAAAGCGCGTACAGCAAGCCATCCTATCTATCAAAGTGTCAACATCCCTGGGTAAGGACCCGGTGCTGACTATTCCACCTAATACAATCACACTCATGGGAGCCGAAGGCAGAATCCTCACAGTAGGGACATCTCATTTCTTGTACCAACGAGGGTCTTCATATTTCTCCCCTGCCTTATTGTATCCCATGACAGTAAATAACAAAACGGCTACACTCCATAGTCCTTACATGTTTAATGCTTTCACTCGGCCAGGTAGTGTCCCTTGCCAGGCATCAGCAAGATGCCCCAACTCATGCATTACTGGGGTCTATACCGATCCATATCCCTTAATCTTCCATAGGAATCATACTCTACGAGGGGTCTTCGGGACGATGCTTGATGATGAACAAGCGAGGCTTAACCCCGTATCTGCAGTGTTTGACAACATATCTCGCAGTCGTGTCACCCGGGTGAGTTCGAGCAGCACCAAGGCAGCATACACGACATCGACATGTTTTAAAGTTGTCAAGACCAATAAAGTTTATTGTCTTAGTATCGCAGAAATATCCAATACCCTATTCGGGGAATTTAGGATCGTTCCCTTACTAGTTGAGATCCTCAAGGATGATAGAGTTCAA
>EU044821
ATGGACCGCGCGGTTAACAGAGTCGTGCTGGAGAATGAGGAAAGAGAGGCAAAGAACACATGGCGCCTGGTTTTCCGGGTCATAGTCTTACTTTTAATGGTAATGACTCTAGCTATCTCCGCAGCTGCTCTGGCATACAGCACGGGGGCCAGTACGCCGCACGACCTCGCAGGCATATCGACTGTGATCTCCAAGACAGAAGATAAGATCACGTCTTTACTCAGTTCAAGTCAAGATGTGATAGATAGGATATACAAGCAGGTGGCTCTTGAATCCCCGCTGGCACTACTAAACACTGAATCTATAATTATGAATGCAATAACCTCTCTTTCTTATCAAATTAACGGGGCTGAGAACAATAGCGGATGTGGTGCGCCTGTTCATGACCCAGATTATATCGGGGGGATAGGCAAAGAACTCATAGTGGACGACATCAGTGATGTTACATCATTTTATCCTTCTGCATATCAAGAACACTTGAATTTCATCCCGGCGCCTACTACAGGATCCGGTTGCACTCGGATACCCTCATTTGACATGAGCACCACCCATTATTGTTATACTCACAATGTGATACTATCCGGTTGCAGAGATCACTCACACTCACACCAATACTTGGCACTTGGTGTGCTTCGGACATCTGCAACAGGGAGGGTATTCTTTTCTACTCTGCGCTCCATCAATTTAGATGACAACCAAAATCGGAAGTCCTGCAGTGTGAGTGCAACCCCTCTAGGTTGTGATATGCTGTGCTCTAAGGTCACAGGGACTGAAGAGGAGGATTACAAGTCAGTTGCCCCCACATCAATGGTGCACGGAAGGCTAGGGTTTGACGGTCAATACCATGAGAAGGACTTAGACACCACGGTCTTATTTAAGGATTGGGTGGCAAATTACCCGGGAGTGGGAGGAGGGTCTTTTATTGGCGACCGTGTATGGTTCCCAGTTTACGGAGGGCTCAAACCCAAGTCACCCAGTGACACTGCACAAGAAGGGAAATATGTAATATACAAGCGCTATAACAACACATGCCCCGATGGACAAGATTACCAAATTCGGATGGCTAAGTCTTCATATAAACCCGGGCGATTTGGTGGAAAGCGCATACAGCAAGCCATCCTATCCATCAAAGTGTCAACATCCCTGGGTACGGACCCAGTGCTGACTATTCCACCTAATACAATCACACTCATGGGAGCCGAAGGCAGAATCCTCACAGTAGGGACGTCTCACTTCTTGTACCAACGAGGGTCTTCATATTTCTCCCCTGCCTTATTATATCCCATGACAGTAAATAACAAAACGGCTACACTCCATAGTCCTTACACGTTTAATGCTTTCACTCGACCAGGTAGTGTCCCTTGCCAGGCATCAGCAAGATGCCCCAACTCATGCGTCACTGGGGTCTATACCGATCCATATCCCTTAATCTTCCATAGGAATCATACTCTACGAGGGGTCTTCGGGACGATGCTTGATGATGAACAAGCGAGGCTTACCCCCGTATCTGCAGTATTTGACAACATATCTCGCAGTCGTGTCACCCGTGTGAGTTCAAGCAACACCAAGGCAGCATACACGACATCAACATGTTTTAAAGTTGTCAAGACCAATAAAGCTTATTGTCTTAGTATCGCAGAAATATCCAATACTCTATTCGGGGAATTTAGGATCGTTCCCTTACTAGTTGAGATCCTCAAGGATGATAGAGTTTAA
>EU044822
ATGGACCGCGCGGTTAACAGAGTCGTGCTGGAGAATGAGGAAAGAGAGGCAAAGAACACATGGCGCCTGGTTTTCCGGGTCATAGTCTTACTTTTAATGGTAATGACTCTAGCTATCTCCGCAGCTGCTCTGGCATACAGCACGGGGGCCAGTACGCCGCACGACCTCGCAGGCATATCGACTGTGATCTCCAAGACAGAAGATAAGATCACGTCTTTACTCAGTTCAAGTCAAGATGTGATAGATAGGATATACAAGCAGGTGGCTCTTGAATCCCCGCTGGCACTACTAAACACTGAATCTATAATTATGAATGCAATAACCTCTCTTTCTTATCAAATTAACGGGGCTGAGAACAATAGCGGATGTGGTGCGCCTGTTCATGACCCAGATTATATCGGGGGGATAGGCAAAGAACTCATAGTGGACGACATCAGTGATGTTACATCATTTTATCCTTCTGCATATCAAGAACACTTGAATTTCATCCCGGCGCCTACTACAGGATCCGGTTGCACTCGGATACCCTCATTTGACATGAGCACCACCCATTATTGTTATACTCACAATGTGATACTATCCGGTTGCAGAGATCACTCACACTCACACCAATACTTGGCACTTGGTGTGCTTCGGACATCTGCAACAGGGAGGGTATTCTTTTCTACTCTGCGCTCCATCAATTTAGATGACAACCAAAATCGGAAGTCCTGCAGTGTGAGTGCAACCCCTCTAGGTTGTGATATGCTGTGCTCTAAGGTCACAGGGACTGAAGAGGAGGATTACAAGTCAGTTGCCCCCACATCAATGGTGCACGGAAGGCTAGGGTTTGACGGTCAATACCATGAGAAGGACTTAGACACCACGGTCTTATTTAAGGATTGGGTGGCAAATTACCCGGGAGTGGGAGGAGGGTCTTTTATTGGCGACCGTGTATGGTTCCCAGTTTACGGAGGGCTCAAACCCAAGTCACCCAGTGACACTGCACAAGAAGGGAAATATGTAATATACAAGCGCTATAACAACACATGCCCCGATGGACAAGATTACCAAATTCGGATGGCTAAGTCTTCATATAAACCCGGGCGATTTGGTGGAAAGCGCATACAGCAAGCCATCCTATCCATCAAAGTGTCAACATCCCTGGGTACGGACCCAGTGCTGACTATTCCACCTAATACAATCACACTCATGGGAGCCGAAGGCAGAATCCTCACAGTAGGGACGTCTCACTTCTTGTACCAACGAGGGTCTTCATATTTCTCCCCTGCCTTATTATATCCCATGACAGTAAATAACAAAACGGCTACACTCCATAGTCCTTACACGTTTAATGCTTTCACTCGACCAGGTAGTGTCCCTTGCCAGGCATCAGCAAGATGCCCCAACTCATGCGTCACTGGGGTCTATACCGATCCATATCCCTTAATCTTCCATAGGAATCATACTCTACGAGGGGTCTTCGGGACGATGCTTGATGATGAACAAGCGAGGCTTACCCCCGTATCTGCAGTATTTGACAACATATCTCGCAGTCGTGTCACCCGTGTGAGTTCAAGCAACACCAAGGCAGCATACACGACATCAACATGTTTTAAAGTTGTCAAGACCAATAAAGCTTATTGTCTTAGTATCGCAGAAATATCCAATACTCTATTCGGGGAATTTAGGATCGTTCCCTTACTAGTTGAGATCCTCAAGGATGATAGAGTTTAA
>EU044823
ATGGACCGCGCGGTTAACAGAGTCGTGCTGGAGAATGAGGAAAGAGAGGCAAAGAACACATGGCGCCTGGTTTTCCGGGTCATAGTCTTACTTTTAATGGTAATGACTCTAGCTATCTCCGCAGCTGCTCTGGCATACAGCACGGGGGCCAGTACGCCGCACGACCTCGCAGGCATATCGACTGTGATCTCCAAGACAGAAGATAAGATCACGTCTTTACTCAGTTCAAGTCAAGATGTGATAGATAGGATATACAAGCAGGTGGCTCTTGAATCCCCGCTGGCACTACTAAACACTGAATCTATAATTATGAATGCAATAACCTCTCTTTCTTATCAAATTAACGGGGCTGAGAACAATAGCGGATGTGGTGCGCCTGTTCATGACCCAGATTATATCGGGGGGATAGGCAAAGAACTCATAGTGGACGACATCAGTGATGTTACATCATTTTATCCTTCTGCATATCAAGAACACTTGAATTTCATCCCGGCGCCTACTACAGGATCCGGTTGCACTCGGATACCCTCATTTGACATGAGCACCACCCATTATTGTTATACTCACAATGTGATACTATCCGGTTGCAGAGATCACTCACACTCACACCAATACTTGGCACTTGGTGTGCTTCGGACATCTGCAACAGGGAGGGTATTCTTTTCTACTCTGCGCTCCATCAATTTAGATGACAACCAAAATCGGAAGTCCTGCAGTGTGAGTGCAACCCCTCTAGGTTGTGATATGCTGTGCTCTAAGGTCACAGGGACTGAAGAGGAGGATTACAAGTCAGTTGCCCCCACATCAATGGTGCACGGAAGGCTAGGGTTTGACGGTCAATACCATGAGAAGGACTTAGACACCACGGTCTTATTTAAGGATTGGGTGGCAAATTACCCGGGAGTGGGAGGAGGGTCTTTTATTGGCGACCGTGTATGGTTCCCAGTTTACGGAGGGCTCAAACCCAAGTCACCCAGTGACACTGCACAAGAAGGGAAATATGTAATATACAAGCGCTATAACAACACATGCCCCGATGGACAAGATTACCAAATTCGGATGGCTAAGTCTTCATATAAACCCGGGCGATTTGGTGGAAAGCGCATACAGCAAGCCATCCTATCCATCAAAGTGTCAACATCCCTGGGTACGGACCCAGTGCTGACTATTCCACCTAATACAATCACACTCATGGGAGCCGAAGGCAGAATCCTCACAGTAGGGACGTCTCACTTCTTGTACCAACGAGGGTCTTCATATTTCTCCCCTGCCTTATTATATCCCATGACAGTAAATAACAAAACGGCTACACTCCATAGTCCTTACACGTTTAATGCTTTCACTCGACCAGGTAGTGTCCCTTGCCAGGCATCAGCAAGATGCCCCAACTCATGCGTCACTGGGGTCTATACCGATCCATATCCCTTAATCTTCCATAGGAATCATACTCTACGAGGGGTCTTCGGGACGATGCTTGATGATGAACAAGCGAGGCTTACCCCCGTATCTGCAGTATTTGACAACATATCTCGCAGTCGTGTCACCCGTGTGAGTTCAAGCAACACCAAGGCAGCATACACGACATCAACATGTTTTAAAGTTGTCAAGACCAATAAAGCTTATTGTCTTAGTATCGCAGAAATATCCAATACTCTATTCGGGGAATTTAGGATCGTTCCCTTACTAGTTGAGATCCTCAAGGATGATAGAGTTTAA
>EU044825
ATGGACCGCGCGGTTAACAGAGTCGTGCTGGAGAATGAGGAAAGAGAGGCAAAGAACACATGGCGCCTGGTTTTCCGGGTCATAGTCTTACTTTTAATGGTAATGACTCTAGCTATCTCCGCAGCTGCTCTGGCATACAGCACGGGGGCCAGTACGCCGCACGACCTCGCAGGCATATCGACTGTGATCTCCAAGACAGAAGATAAGATCACGTCTTTACTCAGTTCAAGTCAAGATGTGATAGATAGGATATACAAGCAGGTGGCTCTTGAATCCCCGCTGGCACTACTAAACACTGAATCTATAATTATGAATGCAATAACCTCTCTTTCTTATCAAATTAACGGGGCTGAGAACAATAGCGGATGTGGTGCGCCTGTTCATGACCCAGATTATATCGGGGGGATAGGCAAAGAACTCATAGTGGACGACATCAGTGATGTTACATCATTTTATCCTTCTGCATATCAAGAACACTTGAATTTCATCCCGGCGCCTACTACAGGATCCGGTTGCACTCGGATACCCTCATTTGACATGAGCACCACCCATTATTGTTATACTCACAATGTGATACTATCCGGTTGCAGAGATCACTCACACTCACACCAATACTTGGCACTTGGTGTGCTTCGGACATCTGCAACAGGGAGGGTATTCTTTTCTACTCTGCGCTCCATCAATTTAGATGACAACCAAAATCGGAAGTCCTGCAGTGTGAGTGCAACCCCTCTAGGTTGTGATATGCTGTGCTCTAAGGTCACAGGGACTGAAGAGGAGGATTACAAGTCAGTTGCCCCCACATCAATGGTGCACGGAAGGCTAGGGTTTGACGGTCAATACCATGAGAAGGACTTAGACACCACGGTCTTATTTAAGGATTGGGTGGCAAATTACCCGGGAGTGGGAGGAGGGTCTTTTATTGGCGACCGTGTATGGTTCCCAGTTTACGGAGGGCTCAAACCCAAGTCACCCAGTGACACTGCACAAGAAGGGAAATATGTAATATACAAGCGCTATAACAACACATGCCCCGATGGACAAGATTACCAAATTCGGATGGCTAAGTCTTCATATAAACCCGGGCGATTTGGTGGAAAGCGCATACAGCAAGCCATCCTATCCATCAAAGTGTCAACATCCCTGGGTACGGACCCAGTGCTGACTATTCCACCTAATACAATCACACTCATGGGAGCCGAAGGCAGAATCCTCACAGTAGGGACGTCTCACTTCTTGTACCAACGAGGGTCTTCATATTTCTCCCCTGCCTTATTATATCCCATGACAGTAAATAACAAAACGGCTACACTCCATAGTCCTTACACGTTTAATGCTTTCACTCGACCAGGTAGTGTCCCTTGCCAGGCATCAGCAAGATGCCCCAACTCATGCGTCACTGGGGTCTATACCGATCCATATCCCTTAATCTTCCATAGGAATCATACTCTACGAGGGGTCTTCGGGACGATGCTTGATGATGAACAAGCGAGGCTTACCCCCGTATCTGCAGTATTTGACAACATATCTCGCAGTCGTGTCACCCGTGTGAGTTCAAGCAACACCAAGGCAGCATACACGACATCAACATGTTTTAAAGTTGTCAAGACCAATAAAGCTTATTGTCTTAGTATCGCAGAAATATCCAATACTCTATTCGGGGAATTTAGGATCGTTCCCTTACTAGTTGAGATCCTCAAGGATGATAGAGTTTAA
>EU044824
ATGGACCGCGCGGTTAACAGAGTCGTGCTGGAGAATGAGGAAAGAGAGGCAAAGAACACATGGCGCCTGGTTTTCCGGGTCATAGTCTTACTTTTAATGGTAATGACTCTAGCTATCTCCGCAGCTGCTCTGGCATACAGCACGGGGGCCAGTACGCCGCACGACCTCGCAGGCATATCGACTGTGATCTCCAAGAAAGAAGATAAGATCACGTCTTTACTCAGTTCAAGTCAAGGTGTGAAAGAAAGGATATACAAGCAGGTGGCTCTTGAATCCCCGCTGGCACTACTAACCACTGAATCTATAATTATGAATGCAATAACCTCTTTTTCTTATCAAATTAACGGGGCTGAAAACAATAGCGGATGTGGGGCGCCTGTTCATGACCCAGATTATATCGGGGGGATAGGCAAAGAACTCATAGTGGACGACATCAGTGATGTCACATCATTTTATCCTTCTGCATATCAAGAACACTTGAATTTCATCCCGGCGCCTACTACAGGATCCGGTTGCACTCGGATACCCTCATTTGACATGAGCACCACCCATTATTGTTATACTCACAATGTAATACTATCCGGTTGCAGATATCTTTCACACTCACACCAATACTTAGCACTTGGTGTGCTTCGGACATCTGCAACAGGGAGGGTATTCTTTTCTACTCTGCGCTCCATCAATTTAGATGACAACCAAAATCGGAAGTCCTGCAGTGTGAGTGCAACCCCTCTAGGTTGTGATATGCTGTGCTCTAAGGTCACAGGGACTGAAGAGGAGGATTACAAGTCAGTTGCCCCCACATCAATGGTGCACGGAAGGCTAGGGTTTGACGGTCAATACCATGAGAAGGACTTAGACACCACGGTCTTATTTAAGGATTGGGTGGCAAATTACCCGGGAGTGGGAGGAGGGTCTTTTATTGGCGACCGTGTATGGTTCCCAGTTTACGGAGGGCTCAAACCCAAGTCACCCAGTGACACTGCACAAGAAGGGAAATATGTAATATACAAGCGCCATAACAACACATGCCCCGATGGACAAGATTACCAAATTCGGATGGCTAAGTCTTCATATAAACCCGGGCGATTTGGTGGAAAGCGCATACAGCAAGCCATCCTATCCATCAAAGTGTCAACATCCCTGGGTACGGACCCAGTGCTGACTATTCCACCTAATACAATCACACTCATGGGAGCCGAAGGCAGAATCCTCACAGTAGGGACGTCTCACTTCTTGTACCAACGAGGGTCTTCATATTTCTCCCCTGCCTTATTATATCCCATGACAGTAAATAACAAAACGGCTACACTCCATAGTCCTTACACGTTTAATGCTTTCACTCGACCAGGTAGTGTCCCTTGCCAGGCATCAGCAAGATGCCCCAACTCATGCATCACTGGGGTCTATACCGATCCATATCCCTTAATCTTCCATAGGAATCATACTCTACGAGGGGTCTTCGGGACGATGCTTGATGATGAACAAGCGAGGCTTAACCCCGTATCTGCAGTATTTGACAACATATCTCGCAGTCGTGTCACCCGTGTGAGTTCAAGCAACACCAAGGCAGCATACACGACATCAACATGTTTTAAAGTTGTCAAGACCAATAAAGCTTATTGTCTTAGTATCGCAGAAATATCCAATACTCTATTCGGGGAATTTAGGATCGTTCCCTTACTAGTTGAGATCCTCAAGGATGATAGAGTTTAA
>KC542909
ATGGACCGCACGGTCAACAGAGTCGTGCTGGAGAATGAGGAAAGAGAAGCAAAGAACACATGGCGCCTAGTTTTCCGGATCGCAGTCTTACTTTTAATGGTAATGATTCTAGCTATCTCCGCGGCTGCCCTGGCATACAGCATGGGGGCCAGTACGCCGCACGATCTCGCAGGCATATCGACTGTGATCTCCAAGACAGAAGATAAGGTTACGTCTTTACTCAGTTCAAGTCAAGATGTGATAGATAGGATATACAAGCAGGTAGCTCTTGAATCCCCGCTGGCACTACTAAACACTGAATCTATAATTACGAATGCAATAACCTCTCTTTCTTATCAAATTAACGGGGCTGAGAACAATAGCGGATGTGGTGCGCCTGTTCATGACCCAGATTATATCGGGGGGATAGGCAAAGAACTCATAGTGGACGACATCAGTGATGTCACATCATTTTATCCTTCTGCATATCAAGAACACTTGAATTTCATCCCGGCACCTACTACAGGATCCGGTTGCACTCGGATACCCTCATTTGACATGAGCACCACCCATTATTGTTATACTCACAATGTGATACTATCCGGTTGCAGAGATCACTCACACTCACATCAATACTTAGCACTTGGTGTGCTTCGGACATCTGCAACAGGGAGGGTATTCTTTTCAACTCTGCGCTCCATCAATTTAGATGACACCCAAAATCGGAAGTCCTGCAGTGTGAGTGCAACCCCTTTAGGTTGTGATATGCTGTGCTCCAAGGTCACAGGGACTGAAGAAGAGGATTACAAGTCAGTTGCCCCCACATCAATGGTGCATGGAAGGCTAGGGTTTGACGGTCAGTATCATGAGAAGGACTTAGACACCACGGTCTTATTTAAGGATTGGGTGGCAAATTACCCGGGAGTGGGAGGAGGGTCTTTTATTGACGGCCGTGTATGGTTCCCAGTTTACGGAGGGCTCAAACCCAATTCACCCAGTGACACTGCACAAGAAGGGAAATATGTAATATACAAGCGCCATAACAACACATGCCCCGATGAACAAGATTACCAAATTCGGATGGCCAAGTCTTCATATAAACCCGGGCGATTTGGTGGAAAGCGCGTACAGCAAGCCATCCTATCCATCAAAGTGTCAACATCCCTGGGTAAGGACCCGGTGCTGACTATTCCACCTAATACAATCACACTCATGGGAGCCGAAGGCAGAATCCTCACAGTAGGGACATCTCACTTCTTGTACCAACGAGGGTCTTCATATTTCTCCCCTGCCTTATTGTATCCCATGACAGTAAATAACAAAACTGCTACACTCCATAGTCCTTACATGTTTAATGCTTTCACTCGGCCAGGTAGTGTCCCCTGCCAGGCATCAGCAAGATGCCCCAACTCATGCATTACTGGGGTTTACACCGATCCATATCCCTTAATCTTCCATAGGAATCATACTCTACGAGGGGTCTTCGGGACGATGCTTGATGATGAACAAGCGAGGCTTAACCCTGTATCTGCAGTATTTGACAACATATCTCGCAGTCGTGTCACCCGGGTGAGTTCAAGCAGCACCAAGGCAGCATACACGACATCGACATGTTTTAAAGTTGTCAAGACCAATAAAGCTTATTGTCTTAGTATCGCAGAAATATCCAATACCCTATTCGGGGAATTTAGGATCGTTCCCTTACTAGTTGAGATCCTCAAGGATGATAGAGTTTAA
>DQ486859
ATGGACCGCGCGGTTAACAGAGTCGTGCTGGAGAATGAGGAAAGAGAAGCAAAGAACACATGGCGCCTGGTTTTCCGGGTCGTAGTCTTACTTTTAATGGTAATGACTCTAGCTATCTCCGCAGCTGCCCTGGCATACAGCACGGGGGCCAGTACGCCGCACGACCTCGCAGGCATATCGACTGTGATCTCCAAGACAGAAGATAAGATTACGTCTTTACTCAGTTCAAGTCAAGATGTGATAGATAGGATATACAAGCAGGTGGCTCTTGAATCCCCGCTGGCGCTACTAAACACTGAATCTATAATTATGAATGCAATAACCTCTCTTTCTTATCAAATTAACGGGGCTGAGAACAATAGCGAATGTGGTGCGCCTGTTCATGACCCAGATTATATCGGGGGGATAGGCAAAGAACTCATAGTGGACGACATCAGTGATGTCACATCATTTTATCCTTCTGCATATCAAGAACACTTGAATTTCATCCCGGCGCCTACTACAGGATCAGGTTGCACTCGGATACCCTCATTTGACATGAGCACCACCCATTATTGTTATACTCACAATGTGATACTATCCGGTTGCAGAGATCACTCACACTCACATCAATACTTAGCACTTGGTGTGCTTCGGACATCTGCAACAGGGAGGGTATTCTTTTCTACTCTGCGCTCCATCAATTTAGATGACACCCAAAATCGGAAGTCCTGCAGTGTGAGTGCAACCCCTCTAGGTTGTGATATGCTGTGCTCTAAGGTCACAGGGACTGAAGAGGAGGATTACAAGTCAGTTGCCCCCACATCAATGGTGCACGGAAGGCTAGGGTTTGACGGTCAATACCATGAGAAGGACTTAGACACCACGGTCTTATTTAAGGATTGGGTGGCAAATTACCCGGGAGTGGGAGGAGGGTCTTTTATTGGCGACCGTGTATGGTTCCCAGTTTACGGAGGGCTCAAACCCAATTCACCCAGTGACACTGCACAAGAAGGGAAATATGTAATATACAAGCGCCATAACAACACATGCCCCGATGAACAAGATTACCAAATTCGGATGGCTAAGTCTTCATATAAACCCGGGCGATTTGGTGGAAAGCGCATACAGCAAGCCATCCTATCCATCAAAGTGTCAACATCCCTGGGTAAGGACCCAGTGCTGACTATTCCACCTAATACAATCACACTCATGGGAGCCGAAGGCAGAATCCTCACAGTAGGGACATCTCATTTCTTGTACCAACGAGGGTCTTCATATTTCTCCCCTGCCTTATTATATCCCATGACAGTAAATAACAAAACGGCTACACTCCATAGTCCTTACACGTTTAATGCTTTCACTCGACCAGGTAGTGTCCCTTGCCAGGCATCAGCAAGATGCCCCAACTCATGCATCACTGGGGTCTATACCGATCCATATCCCTTAATCTTCCATAGGAATCATACTCTACGAGGGGTCTTCGGGACGATGCTTGATGATGAACAAGCGAGGCTTAACCCCGTATCTGCAGTATTTGACAACATATCTCGCAGTCGTGTCACCCGGGTGAGTTCAAGCAGCACCAAGGCAGCATACACGACATCGACATGTTTTAAAGTTGTCAAGACCAATAAAGCTTATTGTCTTAGTATCGCAGAAATATCCAATACCCTATTCGGGGAATTTAGGATCGTTCCCTTACTAGTTGAGATCCTCAAGGATGATAGAGTTTAA
>GQ245851
ATGGACCGCGCGGTTAACAGAGTCGTGCTGGAGAACGAGGAAAGAGAAGCAAAGAGCACATGGCGCCTAGTTTTCCGAATCGCAGTCTTACTTTTAATGGTAATGATTCTAGCTATCTCCGCGGCTGCCCTGGCATACAGCATGGGGGCCAGTACGCCGCACGACCTCGCAGGCATATCGACTGTGATCTCCAAGACAGAAGATAAGGTTACGTCTTTACTCAGTTCAAGTCAAGATGTGATAGATAGGATATACAAGCAGGTAGCTCTTGAATCCCCGCTGGCACTACTAAACACCGAATCTATAATTATGAATGCAATAACCTCTCTTTCTTATCAAATTAACGGGGCTGAGAACAGTAGTGGATGTGGTGCGCCTGTTCACGACCCAGATTATATCGGGGGGATAGGCAAAGAACTCATAGTGGACGACATCAGTGATGTCACATCATTTTATCCTTCTGCATATCAAGAACACTTGAATTTCATCCCGGCGCCTACTACAGGATCCGGTTGCACTCGGATACCCTCATTTGACATGAGCACCACCCATTATTGTTATACTCACAATGTGATACTATCCGGTTGCAGAGATCACTCACACTCACATCAATACTTAGCACTTGGTGTGCTTCGGACATCTGCAACAGGGAGGGTATTCTTTTCAACTCTGCGCTCCATCAATTTAGATGACACCCAAAATCGGAAGTCCTGCAGTGTGAGTGCAACCCCTTTAGGTTGTGATATGCTGTGCTCTAAGGTCACAGGGACTGAAGAAGAGGATTACAAGTCAGTTGCCCCAACATCAATGGCGCATGGAAGGCTAGGGTTTGACGGTCAATACCATGAGAAGGACTTAGACACCACGGTCTTATTTAAGGATTGGGTGGCAAATTACCCGGGAGTGGGAGGAGGGTCTTTTATTGACGGCCGTGTATGGTTCCCAGTTTACGGAGGGCTCAAACCCAATTCACCCAGTGACACTGCACAAGAAGGGAAATATGTAATATACAAGCGCCATAACGACACATGCCCCGATAAACAAGATTACCAAATTCGGATGGCCAAGTCCTCATATAAACCCGGGCGATTTGGTGGAAAGCGCGTACAGCAAGCCATCCTATCCATCAAAGTGTCAACATCCCTGGGTAAGGACCCGGTGCTGACTATTCCACCTAATACAATCACACTCATGGGAGCCGAAAGCAGAATCCTCACAGTAGGGACATCTCACTTCTTGTACCAACGAGGGTCTTCATATTTCTCCCCTGCCTTATTGTATCCCATGACAGTAAATAACAAAACGGCTACACTCCGTAGTCCTTACATGTTTAATGCTTTCACTCGGCCAGGTAGTGTCCCTTGCCAGGCATCAGCAAGATGCCCCAACTCATGCATTACTGGGGTCTATACCGATCCATATCCCTTAATCTTCCATAGGAATCATACTCTACGAGGGGTCTTCGGGACGATGCTTGATGATGAACAAGCGAGGCTTAACCCCGTATCTGCAGTATTTGACAACATATCTCGCAGTCGTGTCACCCGGGTGAGTTCAAGCAGCACCAAGGCAGCATACACGACATCGACATGTTTTAAAGTTGTCAAGACCAATAAAGCTTATTGTCTTAGTATCGCAGAAATATCCAATACCCTATTCGGGGAATTTAGGATCGTTCCCTTACTAGTTGAGATCCTCAAGGATGACAGAGTTTAA
>GQ245860
ATGGACCACGCGGTTAACAGAGTCGTGCTGGAGAATGAGGAAAGAGAAGCAAAGAACACATGGCGCCTAGTTTTCAGGATCGCAGTCTTACTCTTAATGGTAATGACTCTAGCTATCTCCGCGGCTGCCCTGGCATACAGCATAGGGGCCAGTACGCCGCACGACCTCGCAGGCATATCGACTGTGATCTCCAAGACAGAAGATAAGGTTACGTCTTTACTCAGTTCAAGTCAAGATGTGATAGACAGGATATACAAGCAGGTAGCTCTTGAATCCCCGCTGGCACTACTAAACACCGAATCTATAATTATGAATGCAATAACCTCTCTTTCTTATCAAATTAACGGGGCTGAGAACAATAGCGGATGTGGTGCGCCTGTTCATGACCCAGATTATATCGGGGGGATAGGCAAAGAACTCATAGTAGACGACATCAGTGATGTCACATCATTTTATCCTTCTGCATATCAAGAACACTTGAATTTCATCCCGGCGCCTACTACAGGATCCGGTTGCACTCGGATACCCTCATTTGACATGAGCACCACCCATTATTGTTATACTCACAATGTGATACTATCCGGTTGCAGAGATCACTCACACTCACATCAATACTTAGCACTTGGTGTGCTTCGGACATCTGCAACAGGGAGGGTATTCTTTTCTACTCTGCGCTCCATCAATTTAGATGACACCCAAAATCGGAAGTCCTGCAGTGTAAGTGCAACCCCTTTAGGTTGTGATATGCTGTGCTCTAAGGTCACAGGGACTGAAGAGGAGGATTACAAGTCAGTTGCCCCCACATCAATGGTGCACGGAAGGCTAGGGTTTGACGGTCAATACCATGAGAAGGACTTAGACACCACGGTCTTATTTAAGGATTGGGTGGCAAATTACCCGGGAGTGGGAGGAGGGTCTTTTATTGACGGCCGTGTATGGTTCCCAGTTTACGGAGGGCTCAAACCCAATTCACCCAGTGACATTGCACAAGAAGGGAAATATGTAATATACAAGCGCCATAATAACACATGCCCCGATGAACAAGATTACCAAATTCGGATGGCTAAGTCCTCATATAAACCCGGGCGATTTGGTGGAAAGCGCGTACAGCAAGCCATCCTATCCATCAAAGTGTCAACGTCCCTGGGTAAGGACCCGGTGCTGACTATTCCACCTAATACAATCACACTCATGGGAGCCGAAGGCAGAATCCTCACAGTAGGGACATCTCACTTCTTGTACCAACGAGGGTCTTCATACTTCTCCCCTGCCCTATTGTATCCCATGACAGTAAATAACAAAACGGCTACACTCCATAGTCCTTACATGTTTAATGCTTTCACCCGGCCAGGTAGTGTCCCTTGCCAGGCATCAGCAAGATGCCCCAACTCATGCATTACTGGGGTCTATACCGATCCATATCCCTTAGTCTTCCATAGGAATCATACTCTACGAGGGGTCTTCGGGACGATGCTTGATGATGAACAAGCGAGGCTTAACCCCGTATCTGCAGTATTTGACAACATATCTCGCAGTCGTGTCACCCGGGTGAGTTCAAGCAGCACCAAGGCAGCATACACGACATCGACATGTTTTAAAGTTGTCAAGACCAATAAAGTTTATTGTCTTAGTATCGCAGAAATATCCAATACCCTATTCGGGGAATTTAGGATCGTTCCCTTACTAGTTGAGATCCTCAAGGATGATAGAGTTTAA
>HQ317395
ATGGACCACGCGGTTAACAGAGTCGTGCTGGAGAATGAGGAAAGAGAAGCAAAGAACACATGGCGCCTAGTTTTCGGGATCGCAGTCTTACTCTTAATGGTAATGACTCTAGCTATCTCCGCGGCTGCCCTGGCATACAGCATGGGGGCCAGTACGCCGCACGACCTCGCAGGCATATCGACTGTGATCTCCAAGACAGAAGATAAGGTTACGTCTTTACTCAGTTCAAGTCAAGATGTGATAGACAGGATATACAAGCAGGTAGCTCTTGAATCCCCGCTGGCACTACTAAACACCGAATCTATAATTATGAATGCAATAACCTCTCTTTCTTATCAAATTAACGGGGCTGAGAACAATAGCGGATGTGGTGCGCCTGTTCATGACCCAGATTATATCGGGGGGATAGGCAAAGAACTCATAGTAGACGACATCAGTGATGTCACATCATTTTATCCTTCTGCATATCAAGAACACTTGAATTTCATCCCGGCGCCTACTACAGGATCCGGTTGCACTCGGATACCCTCATTTGACATGAGCACCACCCATTATTGTTATACTCACAATGTGATACTATCCGGTTGCAGAGATCACTCACACTCACATCAATACTTAGCACTTGGTGTGCTTCGGACATCTGCAATAGGGAGGGTATTCTTTTCTACTCTGCGCTCCATCAATTTAGATGACACCCAAAATCGGAAGTCCTGCAGTGTAAGTGCAACCCCTTTAGGTTGTGATATGCTGTGCTCTAAGGTCACAGGGACTGAAGAGGAGGATTACAAGTCAGTTGCCCCCACATCAATGGTGCACGGAAGGCTAGGGTTTGACGGTCAATACCATGAGAAGGACTTAGACACCACGGTCTTATTTAAGGATTGGGTGGCAAATTACCCGGGAGTGGGAGGAGGGTCTTTTATTGACGGCCGTGTATGGTTCCCAGTTTACGGAGGGCTCAAACCCAATTCACCCAGTGACACTGCACAAGAAGGGAAATATGTAATATACAAGCGCCATAATAACACATGCCCCGATGAACAAGATTACCAAATTCGGATGGCTAAGTCCCCATATAAACCCGGGCGATTTGGTGGAAAGCGCGTACAGCAAGCCATCCTATCCATCAAAGTGTCAACGTCCCTGGGTAAGGACCCGGTGCTGACTATTCCACCTAATACAATCACACTCATGGGAGCCGAAGGCAGAATCCTCACAGTAGGGACATCTCACTTCTTGTACCAACGAGGGTCTTCATACTTCTCCCCTGCCCTATTGTATCCCATGACAGTAAATAACAAAACGGCTACACTCCATAGTCCTTACATGTTTAATGCTTTCACCCGGCCAGGTAGTGTCCCTTGCCAGGCATCAGCAAGATGCCCCAACTCATGCATTACTGGGGTCTATACCGATCCATATCCCTTAGTCTTCCATAGGAATCATACTCTACGAGGGGTCTTCGGGACGATGCTTGATGATGAACAAGCGAGGCTTAACCCCGTATCTGCAGTATTTGACAACATATCTCGCAGTCGTGTCACCCGGGTGAGTTCAAGCAGCACCAAGGCAGCATACACGACATCGACATGTTTTAAAGTTGTCAAGACCAATAAAGTTTATTGTCTTAGTATCGCAGAAATATCCAATACCCTATTCGGGGAATTTAGGATCGTTCCCTTACTAGTTGAGATCCTCAAGGATGATAGAGTTTAA
>GQ245856
ATGGACCGCGCGGTTAGCAGAGTCGTGTTGGAGAACGAGGAAAGAGAAGCAAAGAACACATGGCGCCTAGTTTTCCGGATCGCAGTCTTACTTCTAATGGTAATGACTCTAGCTATCTCCGCGGCTGCCCTGGCATACAGCATGGGGGCCAGTACGCCGCACGACCTCGCAGGCATATCGACTGTGATCTCCAAGACAGAAGATAAGGTTACGTCTTTACTCAGTTCAAGTCAAGATGTGATAGATAGGATATACAAGCAGGTAGCTCTTGAATCCCCGCTGGCACTACTAAACACCGAATCCATAATTATGAATGCAATAACCTCTCTTTCTTATCAAATTAACGGGGCTGAGAACAATAGCGGATGTGGTGCGCCTGTTCATGACCCAGATTATATCGGGGGGATAGGCAAAGAACTCATAGTGGACGACATCAGTGATGTCACATCATTTTATCCTTCTGCATATCAAGAACACTTGAATTTCATCCCGGCGCCTACTACAGGATCCGGTTGCACTCGGATACCCTCATTTGACATGAGCACCACCCATTATTGTTATACTCACAATGTGATACTATCCGGTTGCAGAGATCACTCACACTCACATCAATACTTAGCACTTGGTGTGCTTCGGACATCTGCAACAGGGAGGGTATTCTTTTCTACTCTGCGCTCCATCAATTTAGATGACACCCAAAATCGGAAGTCCTGCAGTGTGAGTGCAACCCCTTTAGGTTGTGATATGCTGTGCTCTAAGGTCACAGGGACTGAAGAGGAGGATTACAAGTCAGTTGCCCCCACATCAATGGTGCACGGAAGGCTAGGGTTTGACGGTCAATACCATGAGAAGGACTTAGACACCACGGTCTTATTTAAGGATTGGGTGGCAAATTACCCGGGAGTGGGAGGAGGGTCTTTTATTGACGGCCGTGTATGGTTCCCAGTTTACGGAGGGCTCAAACCCAATTCACCCAGTGACACTGCACAAGAAGGGAAATATGTAATATACAAGCGCCATAACAACACATGCCCCGATGAACAAGATTACCAAGTTCGGATGGCTAAGTCCTCATATAAACCCGGGCGATTTGGTGGAAAGCGCGTACAGCAAGCCATCCTATCCATCAAAGTGTCAACATCCCTGGGTAAGGACCCGGTGCTGACTATTCCACCTAATACAATCACACTCATGGGAGCCGAAGGCAGAATCCTCACAGTAGGGACATCTCACTTCTTGTACCAACGAGGGTCTTCATATTTCTCCCCTGCCTTATTGTATCCCGTGACAGTGAATAACAAAACGGCTACACTCCATAGTCCTTACATGTTTAATGCTTTCACTCGGCCAGGTAGTGTCCCTTGTCAGGCATCAGCAAGATGCCCCAACTCATGCATTACTGGGGTCTATACCGATCCATATCCCTTAATCTTCCATAGGAATCATACTCTACGAGGGGTCTTCGGGACGATGCTTGATGATGAACAAGCGAGGCTTAACCCCGTATCTGCAGTATTTGACAACATATCTCGCAGTCGTGTCACCCGGGTGAGTTCAAGCAGCACCAAGGCAGCATACACGACATCGACATGTTTTAAAGTTGTCAAGACCAATAAAGTTTATTGTCTTAGTATCGCAGAAATATCCAATACCCTATTCGGGGAATTTAGGATCGTTCCCTTACTAGTCGAGATCCTCAAGGATGATGGAGTTTAA
>GQ245854
ATGGACCGCGCGGTTAACAGAGTCGTGCTGGAGAATGAGGAAAGAGAAGCAAAGAACACATGGCGCCTAGTTTTCCGGATCGCAGTCTTACTTTTAATGGTAATGACTCTAGCTATCTCCGCGGCTGCCCTGGCATACAGCATGGGGGCCAGTACGCCGCACGACCTCGCAGGCATATCGACTGTGATCTCCAAGACAGAAGATAAGGTTACGTCTTTACTCAGTTCAAGTCAAGATGTGATAGATAGGATATACAAGCAGGTAGCTCTTGAATCCCCGCTGGCACTACTAAACACCGAATCTATAATTATGAATGCAATAACCTCTCTTTCTTATCAAATTAACGGGGCTGAGAACAATAGCGGATGTGGTGCGCCTGTTCATGACCCAGATTATATCGGGGGGATAGGCAAAGAACTCATAGTGGACGACATCAGTAATGTCACATCATTTTATCCTTCTGCATATCAAGAACACCTGAATTTCATCCCGGCGCCTACTACAGGATCCGGCTGCACTCGGATACCCTCATTTGACATGAGCACCACCCATTATTGTTATACTCACAATGTGATACTATCCGGTTGCAGAGATCACTCACACTCACATCAATACTTAGCACTTGGTGTACTTCGGACATCTGCAACAGGGAGGGTATCTTTTTCTACTCTGCGCTCCATCAACTTAGATGACACCCAAAATCGGAAGTCCTGCAGTGTGAGTGCAACCCCTTTAGGTTGTGATATGCTGTGCTCTAAGGTCACAGGGACTGAAGAGGAGGATTACAAGTCAGTTGCCCCCACATCAATGGTGCACGGAAGGCTAGGGTTTGACGGTCAATACCATGAGAAGGACTTAGACACCACGGTCTTATTTAAGGATTGGGTGGCAAATTACCCGGGAGTGGGAGGAGGGTCTTTTATTGACGGCCGTGTATGGTTCCCAGTTTACGGAGGGCTCAAACCCAATTCACCCAGTGACACTGCACAAGAAGGGAAATATGTAATATACAAGCGCCATAACAACACATGCCCCGATGAACAAGGTTACCAAATTCGGATGGCTAAGTCCTCATATAAACCCGGGCGATTTGGTGGAAAGCGCGTACAGCAAGCCATCCTATCCATCAAAGTGTCAACATCCCTGGGTAAGGACCCGGTGCTGACTATTCCACCTAATACAATCACACTCATGGGAGCCGAAGGCAGAATCCTCACAGTAGGGACATCTCACTTCTTGTACCAACGAGGGTCTTCATATTTCTCCCCTGCCTTATTGTATCCCATGACAGTGAATAACAAAACGGCTACACTCCATAGTCCTTACATGTTGAATGCTTTCACTCGGCCAGGTAGTGTCCCTTGCCAGGCATCAGCAAGATGCCCCAACTCATGCATTACTGGGGTCTATACCGATCCATATCCCTTAATCTTCCATAGGAATCATACTCTACGAGGGGTCTTCGGGACGATGCTTGATGATGAACAAGCGAGGCTTAACCCCGTATCTGCAGTATTTGACAACATATCTCGCAGTCGTGTCACCCGGGTGAGTTCAAGCAGCACCAAGGCAGCATACACGACATCGACATGTTTTAAAGTTGTCAAGACCAATAAAGCTTATTGTCTTAGTATCGCAGAAATATCCAATACCCTATTCGGGGAATTTAGGATCGTTCCCTTACTAGTTGAGATCCTCAAGGATGATAGAGTTTAA
>GQ245852
ATGGACCGCGCGGTTAACAGAGTCGTGCTGGAGAATGAGGAAAGAGAAGCAAAGAACACATGGCGCCTAGTTTTCAGGATCGCAGTCTTACTTTTAATGGTAATGACTCTAGCTATCTCCGCGGCTGCCCTGGCATACAGCATGGGGGCCAGTACGCCGCACGACCTCGCAGGCATATCGACTGTGATCTCCAAGACAGAAGATAAGGTTACGTCTTTACTCAGTTCAAGTCAAGATGTGATAGACAGGATATACAAGCAGGTAGCTCTTGAATCCCCGCTGGCACTACTAAACACCGAATCTATAATTATGAATGCAATAACCTCTCTTTCTTATCAAATTAACGGGGCTGAGAACAATAGCGGATGTGGTGCGCCTGTTCATGACCCAGATTATATCGGGGGGATAGGCAAGGAACTCATAGTAGACGACATCAGTGATGTCACATCATTTTATCCTTCTGCATATCAAGAACACTTGAACTTCATCCCGGCGCCTACTACAGGATCCGGTTGCACTCGGATACCCTCATTTGACATGAGCACCACCCATTATTGTTATACTCACAATGTGATACTATCCGGTTGCAGAGATCACTCACACTCACATCAATACTTAGCACTTGGTGTGCTTCGGACATCTGCAACAGGGAGGGTATTCTTTTCTACTCTGCGCTCCATCAATTTAGATGACACCCAAAATCGGAAGTCCTGCAGTGTGAGTGCAACCCCTTTAGGTTGTGATATGCTGTGCTCTAAGGTCACAGGGACTGAAGAGGAGGATTACAAGTCAGTTGCCCCCACATCAATGGTGCACGGAAGGCTAGGGTTTGACGGTCAATACCATGAGAAGGACTTAGACACCACGGTCTTATTTAAGGATTGGGTGGCAAATTACCCGGGAGTGGGAGGAGGGTCTTTTATTGACGGCCGTGTATGGTTCCCAGTTTACGGAGGGCTCAAACCCAATTCACCCAGTGACACTGCACAAGAAGGGAAATATGTAATATACAAGCGCCATAACAACACATGCCCCGATGAACAAGATTACCAAATTCGGATGGCTAAGTCCTCATATAAACCCGGGCGATTTGGTGGAAAGCGCGTACAGCAAGCCATCCTATCCATCGAAGTGTCAACATCCCTGGGTAAGGATCCGGTGCTGACTATTCCACCTAATACAATCACACTCATGGGAGCCGAAGGCAGAATCCTCACAGTAGGGACATCTCACTTCTTGTACCAACGAGGGTCTTCATACTTCTCCCCTGCCTTATTGTATCCCATGACAGTAAATAACAAAACGGCTACACTCCATAGTCCTTACATGTTTAATGCTTTCACTCGGCCAGGTAGTGTCCCTTGCCAGGCATCAGCAAGATGCCCCAACTCATGCATTACTGGGGTCTATACCGATCCATATCCCTTAATCTTCCATAGGAATCATACTCTACGAGGGGTCTTCGGGACGATGCTTGATGATGAACAGGCGAGGCTTAACCCCGTATCTGCAGTATTTGACAACATATCTCGCAGTCGTGTCACCCGGGTGAGTTCAAGCAGCACCAAGGCAGCATACACGACATCGACATGTTTTAAAGTTGTCAAGACCAATAAAGCTTATTGTCTTAGTATCGCAGAAATATCCAATACCCTATTCGGGGAATTTAGGATCGTTCCCTTACTAGTTGAGATCCTCAAGGATGATAGAGTTTAA
>KU933955
ATGGACCGCGCGGTTAACAGAGTCGTGCTGGAGAATGAGGAAAGAGAAGCAAAGAACACATGGCGCCTAGTTTTCCGGATCGCAGTCTTACTTTTAATGGTAATGATTCTAGCTATCTCCGCGGCTGCCCTGGCATACAGCATGGGGGCCAGTACGCCGCACGACCTCGCAGGCATATCGACTGTGATCTCCAAGACAGAAGATAAGGTTACGTCTTTACTCAGTTCAAGTCAAGATGTGATAGATAGGATATACAAGCAGGTAGCTCTTGAATCCCCGCTGGCACTACTAAACACCGAATCTATAATTATGAATGCAATAACCTCTCTTTCTTATCAAATTAACGGGGCTGAGAACAATAGCGGATGTGGTGCGCCTGTTCATGACCCAGATTATATCGGGGGGATAGGCAAAGAGCTCATAGTGGACGACATCAGTGATGTCACATCATTTTATCCTTCTGCATATCAAGAACACTTGAATTTCATCCCGGCGCCTACTACAGGATCTGGTTGCACTCGGATACCCTCATTTGACATGAGCACCACCCATTATTGTTATACTCACAATGTGATACTCTCTGGTTGCAGAGATCACTCGCACTCACATCAATACTTAGCACTTGGTGTGCTTCGGACATCTGCAACAGGGAGGGTATTCTTTTCTACTCTGCGCTCCATCAATTTAGATGACACCCAAAATCGGAAGTCCTGCAGTGTGAGTGCAACCCCCTTAGGTTGTGATATGCTGTGCTCTAAGGTCACAGGGACTGAAGAGGAAGATTACAAGTCAGTTGCCCCCACATCAATGGTGCATGGAAGGCTAGGGTTTGACGGTCAATACCATGAGAAGGACTTAGACACCACGGTCTTATTTAAGGATTGGGTGGCAAATTACCCGGGAGTGGGAGGAGGGTCTTTTATTGACGGCCGTGTCTGGTTCCCAGTTTACGGAGGGCTCAAACCCAATTCACCCAGTGACACTGCACAAGAAGGGAAATATGTAATATACAAGCGCCATAACAACACATGCCCCGATGAACAAGATTACCAAATTCGGATGGCTAAGTCCTCATATAAACCCGGGCGATTTGGTGGAAAGCGCGTACAGCAAGCCATCCTATCCATCAAAGTGTCAACATCCCTGGGTAAGGACCCGGTGCTGACTATTCCACCTAATACAATCACACTCATGGGAGCCGAAGGCAGAATCCTCACAGTAGGGACATCTCACTTCTTGTACCAACGAGGGTCTTCATATTTCTCCCCTGCCTTATTGTATCCCATGACAGTAAATAACAAAACGGCTACACTCCATAGTCCTTACATGTTTAATGCTTTCACTCGGCCAGGTAGTGTCCCTTGCCAGGCATCAGCAAGATGCCCCAATTCATGCATCACTGGGGTCTACACCGATCCATATCCCTTAATCTTCCATAGGAATCATACTCTACGAGGGGTCTTCGGGACGATGCTTGATGATGAACAAGCGAGGCTTAACCCCGTATCTGCAGTATTTGACAACATATCTCGCAGTCGTGTCACCCGGGTGAGTTCAAGCAGCACCAAGGCAGCATACACGACATCGACATGTTTTAAAGTTGTCAAGACCAATAAAGCTTATTGTCTTAGTATTGCAGAAATATCCCATACCCTATTCGGGGGATTTAGGATCGTTCCCTTACTAGTTGAGATCCTCAAGGATGATAGAGTTTAA
>KJ184634
ATGGACCGCGCGGTTAACAGAGTCGTGCTGGAGAATGAGGAAAGAGAAGCAAAGAACACATGGCGCCTAGTTTTCCGGATCGCAGTCTTACTTTTAATGGTAATGATTCTAGCTATCTCCGCGGCTGCCCTGGCATACAGCATGGGGGCCAGTACGCCGCACGACCTCGCAGGCATATCGACTGTGATCTCCAAGACAGAAGATAAGGTTACGTCTTTACTCAGTTCAAGTCAAGATGTGATAGATAGGATATACAAGCAGGTAGCTCTTGAATCCCCGCTGGCACTATTAAACACCGAATCTATAATTATGAATGCAATAACCTCTCTTTCTTATCAAATTAACGGGGCTGAGAACAATAGCGGATGTGGTGCGCCTGTTCATGACCCAGATTATATCGGGGGGATAGGCAAAGAGCTCATAGTGGACGACATCAGTGATGTCACATCATTTTATCCTTCTGCATATCAAGAACACTTGAATTTCATCCCGGCGCCTACTACAGGATCTGGTTGCACTCGGATACCCTCATTTGACATGAGCACCACCCATTATTGTTATACTCACAATGTGATACGATCTGGTTGCAGAGATCACTCACACTCACATCAATACTTAGCACTTGGTGTGCTTCGGACATCTGCAACAGGGAGGGTATTCTTTTCTACTCTGCGCTCCATCGATTTAGATGACACCCAAAATCGGAAGTCCTGCAGTGTGAGTGCAACCCCCTTAGGTTGTGATATGCTGTGCTCTAAGGTCACAGGGACTGAAGAGGAGGATTACAAGTCAGTTGCCCCCACATCAATGGTGCATGGAAGGCTAGGGTTTGACGGTCAATACCATGAGAAGGACTTAGACACCACGGTCTTATTTAAGGATTGGGTGGCAAATTACCCGGGAGTGGGAGGAGGGTCTTTTATTGACGGCCGTGTATGGTTCCCAGTTTACGGAGGGCTCAAACCCAATTCACCCAGTGACACTGCACAAGAAGGGAAATATGTAATATACAAGCGCCATAACAACACATGCCCCGATGAACAAGATTACCAAATTCGGATGGCTAAGTCCTCATATAAACCCGGGCGATTTGGCGGAAAGCGCGTACAGCAAGCCATCCTATCCATCAAAGTGTCAACATCCCTGGGTAAGGACCCGGTGCTGACTATTCCACCTAATACAATCACACTCATGGGAGCCGAAGGCAGAATCCTCACAGTAGGGACATCTCACTTCTTGTACCAACGAGGGTCTTCATATTTCTCCCCTGCCTTATTGTATCCCATGACAGTAAACAACAAAACGGCTACACTCCATAGTCCTTACATGTTTAATGCTTTCACTCGGCCAGGTAGTGTCCCTTGCCAGGCATCAGCAAGATGCCCCAATTCATGCATCACTGGGGTCTACACCGATCCATATCCCTTAATCTTCCATAGGAATCATACTCTACGAGGGGTCTTCGGGACGATGCTTGATGATGAACAAGCGAGGCTTAACCCCGTATCTGCAGTATTTGACAACATATCTCGCAGTCGTGTCACCCGGGTGAGTTCAAGCAGCACCAAGGCAGCATACACGACATCGACATGTTTTAAAGTTGTCAAGACCAATAAAGCTTATTGTCTTAGTATCGCAGAAATATCCAATACCCTATTCGGGGAATTTAGGATCGTTCCCTTACTAGTTGAGATCCTCAAGGATGATAGAGTTTAA
>KP742770
ATGGACCGCGCGGTTAACAGAGTCGTGCTGGAGAATGAGAAAAGAGAAGCAAAGAACACATGGCGCCTAGTTTTCCGGATCGCAGTCTTACTTTTAATGGTAATGATTCTAGCTATCTCCGCGGCTGCCCTGGCATACAGCATGGGGGCCAGTACGCCGCACGACCTCGCAGGCATATCGACTGTGATCTCCAAGACAGAAGATAAGGTTACGTCTTTACTCAGTTCAAGTCAAGATGTGATAGATAGGATATACAAGCAGGTAGCTCTTGAATCCCCGCTGGCACTACTAAACACCGAATCTATAATTATGAATGCAATAACCTCTCTTTCTTATCAAATTAACGGGGCTGAGAACAATAGCGGATGTGGTGCGCCTGTTCATGACCCAGATTATATAGGGGGGATAGGCAAAGAGCTCATAGTGGACGACATCAGTGATGTCACATCATTTTATCCCTCTGCATATCAAGAACACTTGAATTTCATCCCGGCGCCTACTACAGGATCTGGTTGCACTCGGATACCCTCATTTGACATGAGCACCACCCATTATTGTTATACTCACAATGTGATACTATCTGGTTGCAGAGATCACTCACACTCACATCAATACTTAGCACTTGGTGTGCTTCGGACATCTGCAACAGGGAGGGTATTCTTTTCTACTCTGCGCTCCATCAATTTAGATGACACCCAGAATCGGAAGTCCTGCAGTGTGAGTGCAACCCCCTTAGGTTGTGATATGCTGTGCTCTAAGGTCACAGGGACTGAAGAGGAGGATTACAAGTCAGTTGCCCCCACATCAATGGTGCATGGAAGGCTAGGGTTTGACGGTCAATACCATGAGAAGGACTTAGACACCACGGTCTTATTTAAGGATTGGGTGGCAAATTACCCGGGAGTGGGAGGAGGGTCTTTTATTGACGGCCGTGTATGGTTCCCAGTTTACGGAGGGCTCAAACCCAATTCACCCAGTGACACTGCACAAGAAGGGAAATATGTAATATACAAGCGCCATAACAACACATGCCCCGATGAACAAGATTACCAAATTCGGATGGCTAAGTCCTCATATAAACCCGGGCGATTTGGTGGAAAGCGCGTACAGCAAGCCATCCTATCCATCAAAGTGTCAACATCCCTGGGTAAGGACCCGGTGCTGACTATTCCACCTAATACAATCACACTCATGGGAGCCGAAGGCAGAATCCTCACAGTAGGGACATCTCACTTCTTGTACCAACGAGGGTCTTCATATTTCTCCCCTGCCTTATTGTATCCCATGACAGTAAATAACAAAACGGCTACACTCCATAGTCCTTATATGTTTAATGCTTTCACTCGGCCAGGTAGTGTCCCTTGCCAGGCATCAGCAAGATGCCCCAATTCATGCATCACTGGGGTCTACACCGATCCATATCCCTTAATCTTCCATAGGAATCATACTCTACGAGGGGTCTTCGGGACGATGCTTGATGATGAACAAGCGAGGCTTAACCCCGTATCTGCAGTATTTGACAACATATCTCGCAGTCGTGTCACCCGGGTGAGTTCAAGCAGCACCAAGGCAGCATACACGACATCGACATGTTTTAAAGTTGTCAAGACCAATAAAGCTTATTGTCTTAGTATCGCAGAAATATCCAATACCCTATTCGGGGAATTTAGGATCGTTCCCTTACTAGTTGAGATCCTCAAGGATGATAGAGTTTAA
>JX244772
ATGGACCGCGCGGTTAACAGAGTCGTGCTGGAGAATGAGGAAAGAGAAGCAAAGAACACATGGCGCCTAGTTTTCCGGATCGCAGTCTTACTTTTAATGGTAATGACTCTAGCTATCTCCGCAGCTGCCCTGGCATACAGCATGGGGGCCAGTACGCCGCACGACCTCGCAGGCATATCGACTGTGATCTCCAAGACAGAAGATAAGGTTACGTCTTTACTCAGTTCAAGTCAAGATGTGATAGATAGGATATACAAGCAGGTAGCTCTTGAATCCCCGCTGGCACTACTAAACACCGAATCTATAATTATGAATGCAATAACCTCTCTTTCTTATCAAATTAACGGGGCTGAGAACAATAGCGGATGTGGTGCGCCTGTTCATGACCCAGATTATAGCGGGGGGATAGGCAAAGAACTCATAGTGGACGACATCAGTGATGTCACATCATTTTATCCTTCTGCATATCAAGAACACTTGAATTTCATCCCGGCGCCTACTACAGGATCCGGTTGCACTCGGATACCCTCATTTGACATGAGCACCACCCATTATTGTTATACTCACAATGTGATACTATCCGGTTGCAGAGATCACTCACACTCACATCAACACTTAGCACTTGGTGTGCTTCGGACATCTGCAACAGGGAGGGTGTTCTTTTCTACTCTGCGCTCCATCAATTTAGATGACACCCAAAATCGGAAGTCCTGCAGTGTGAGTGCAACCCCTTTAGGTTGTGATATGCTGTGCTCTAAGGTCACAGGGACTGAAGAGGAGGATTACAAGTCAGTTGCCCCCACATCAATGGTGCACGGAAGGCTAGGGTTTGACGGTCAATACCATGAGAAGGACTTAGACACCACGGTCTTATTTAAGGATTGGGTGGCAAATTACCCGGGAGTGGGAGGAGGGTCTTTTATTGACGGCCGTGTATGGTTTCCAGTTTACGGAGGGCTCAAACCCAATTCACCCAGTGACACTGCACAAGAAGGGAAATATGTAATATACAAGCGCCATAACAACACATGCCCCGATGAACAAGATTACCAAATTCGGATGGCTAAGTCCTCATATAAACCCGGGCGATTTGGTGGAAAGCGCGTACAGCAAGCCATCCTATCCATCAAAGTGTCAACATCCCTGGGCAAGGACCCGGTGCTGACTATTCCACCTAATACAATCACACTCATGGGAGCCGAAGGCAGAATCCTCACAGTAGGGACATCTCACTTCTTGTACCAACGAGGGTCTTCATATTTCTCCCCCGCCTTATTGTATCCCATGACAGTAAATAACAAAACGGCTACACTCCATAGTCCTTACATGTTTAATGCTTTCACTCGGCCAGGTAGTGTCCCTTGCCAGGCATCAGCACGATGCCCCAACTCATGCATTACTGGGGTCTATACCGATCCATATCCCTTAATCTTCCATAGGAATCATACTCTACGAGGGGTCTTCGGGACGATGCTTGATGATGAACAAGCGAGGCTTAACCCCGTATCTGCAGTATTTGACAACATATCTCGCAGTCGTGTCACCCGGGTGAGTTCAAGCAGCACCAAGGCAGCATACACGACATCGACATGTTTTAAAGTTGTCAAGACCAATAAAGCTTATTGTCTTAGTATCGCAGAAATATCCAATACCCTATTCGGGGAATTTAGGATCGTTCCCTTACTAGTTGAGATCCTCAAGGATGATAGAGTTTAA
>FJ608353
ATGGACCGCGCGGTTAACAGAGTCGTGCTGGAGAATGAGGAAAGAGAAGCAAAGAACACATGGCGCCTAGTTTTCCGGATCGCAGTCTTACTTTTAATGGTAATGACTCTAGCTATCTCCGCAGTTGCCCTGGCATACAGCATGGGGGCCAGTACGCCGCACGACCTCGCAGGCATATCGACTGTGATCTCCAAGACAGAAGATAAGGTTACGTCTTTACTCAGTTCAAGTCAAGATGTGATAGATAGGATATACAAGCAGGTAGCTCTTGAATCCCCGCTGGCACTACTAAACACTGAATCTATAATTATGAATGCAATAACCTCTCTTTCTTATCAAATTAACGGGGCTGAGAACAATAGCGGATGTGGTGCGCCTGTTCATGACCCAGATTATATCGGGGGGATAGGCAAAGAACTCATAGTGGACGACATCAGTGATGTCACATCATTTTATCCTTCTGCATATCAAGAACACTTGAATTTCATCCCGGCGCCTACTACAGGATCCGGTTGCACTCGGATACCCTCATTTGACATGAGCACCACCCATTATTGTTATACTCACAATGTGATACTATCCGGTTGCAGAGATCACTCACACTCACATCAATACTTAGCACTTGGTGTGCTTCGGACATCTGCAACAGGGAGGGTATTCTTTTCTACTCTGCGCTCCATCAATTTAGATGACACCCAAAATCGGAAGTCCTGCAGTGTGAGTGCAACCCCTTTAGGTTGTGATATGCTGTGCTCTAAGGTCACAGGGACTGAAGAGGAGGATTACAAGTCAGTTGCCCCCACATCAATGGTGCACGGAAGGCTAGGGTTTGACGGCCAATACCATGAGAAGGACTTAGACACCACGGTCTTATTTAAGGATTGGGTGGCAAATTACCCGGGAGTGGGAGGAGGGTCTTTTATTGACGGCCGTGTATGGTTCCCAGTTTACGGAGGGCTCAAACCCAATTCACCCAGCGACACTGCACAAGAAGGGAAATATGTAATATACAAGCGCCATAACAACACATGCCCCGATGAACAAGATTACCAAATTCGGATGGCTAAGTCCTCATATAAACCCGGGCGATTTGGTGGAAAGCGCGTACAGCAAGCCATCCTATCCATCAAAGTGTCAACATCCCTGGGTAAGGACCCGGTGCTGACTATTCCACCTAATACAATCACACTCATGGGAGCCGAAGGCAGAATCCTCACAGTAGGGACATCTCACTTCTTGTACCAACGAGGGTCTTCATATTTCTCCCCCGCCTTATTGTATCCCATGACAGTAAATAACAAAACGGCTACACTCCATAGTCCTTACATGTTTAATGCTTTCACTCGGCCAGGTAGTGTCCCTTGCCAGGCATCAGCAAGATGCCCCAACTCATGCATTACTGGGGTCTATACCGATCCATATCCCTTAATCTTCCATAGGAATCATACTCTACGAGGGGTCTTCGGGACGATGCTTGATGATGAACAAGCGAGGCTTAACCCCGTATCTGCAGTATTTGACAACATATCTCGCAGTCGTGTCACCCGGGTGAGTTCAAGCAGCACCAAGGCAGCATACACGACATCGACATGTTTTAAAGTTGTCAAGACCAATAAAGCTTATTGTCTTAGTATCGCAGAAATATCCAATACCCTATTCGGGGAATTTAGGATCGTTCCCTTACTAGTTGAGATCCTCAAGGATGATAGAATT---
>KC542894
ATGGACCGCGCGGTTAACAGAGTCGTGCTGGAGAATGAGGAAAGAGAAGCAAAGAACACATGGCGCCTAGTTTTCCGGATCGCAGTCTTACTTTTAATGGTAATGACTCTAGCTATCTCCGCAGTTGCCCTGGCATACAGCATGGGGGCCAGTACGCCGCACGACCTCGCAGGCATATCGACTGTGATCTCCAAGACAGAAGATAAGGTTACGTCTTTACTCAGTTCAAGTCAAGATGTGATAGATAGGATATACAAGCAGGTAGCTCTTGAATCCCCGCTGGCACTACTAAACACTGAATCTATAATTATGAATGCAATAACCTCTCTTTCTTATCAAATTAACGGGGCTGAGAACAATAGCGGATGTGGTGCGCCTGTTCATGACCCAGATTATATCGGGGGGATAGGCAAAGAACTCATAGTGGACGACATCAGTGATGTCACATCATTTTATCCTTCTGCATATCAAGAACACTTGAATTTCATCCCGGCGCCTACTACAGGATCCGGTTGCACTCGGATACCCTCATTTGACATGAGCACCACCCATTATTGTTATACTCACAATGTGATACTATCCGGTTGCAGAGATCACTCACACTCACATCAATACTTAGCACTTGGTGTGCTTCGGACATCTGCAACAGGGAGGGTATTCTTTTCTACTCTGCGCTCCATCAATTTAGATGACACCCAAAATCGGAAGTCCTGCAGTGTGAGTGCAACCCCTTTAGGTTGTGATATGCTGTGCTCTAAGGTCACAGGGACTGAAGAGGAGGATTACAAGTCAGTTGCCCCCACATCAATGGTGCACGGAAGGCTAGGGTTTGACGGCCAATACCATGAGAAGGACTTAGACACCACGGTCTTATTTAAGGATTGGGTGGCAAATTACCCGGGAGTGGGAGGAGGGTCTTTTATTGACGGCCGTGTATGGTTCCCAGTTTACGGAGGGCTCAAACCCAATTCACCCAGCGACACTGCACAAGAAGGGAAATATGTAATATACAAGCGCCATAACAACACATGCCCCGATGAACAAGATTACCAAATTCGGATGGCTAAGTCCTCATATAAACCCGGGCGATTTGGTGGAAAGCGCGTACAGCAAGCCATCCTATCCATCAAAGTGTCAACATCCCTGGGTAAGGACCCGGTGCTGACTATTCCACCTAATACAATCACACTCATGGGAGCCGAAGGCAGAATCCTCACAGTAGGGACATCTCACTTCTTGTACCAACGAGGGTCTTCATATTTCTCCCCCGCCTTATTGTATCCCATGACAGTAAATAACAAAACGGCTACACTCCATAGTCCTTACATGTTTAATGCTTTCACTCGGCCAGGTAGTGTCCCTTGCCAGGCATCAGCAAGATGCCCCAACTCATGCATTACTGGGGTCTATACCGATCCATATCCCTTAATCTTCCATAGGAATCATACTCTACGAGGGGTCTTCGGGACGATGCTTGATGATGAACAAGCGAGGCTTAACCCCGTATCTGCAGTATTTGACAACATATCTCGCAGTCGTGTCACCCGGGTGAGTTCAAGCAGCACCAAGGCAGCATACACGACATCGACATGTTTTAAAGTTGTCAAGACCAATAAAGCTTATTGTCTTAGTATCGCAGAAATATCCAATACCCTATTCGGGGAATTTAGGATCGTTCCCTTACTAGTTGAGATCCTCAAGGATGATAGAATTTAA
>KC542914
ATGGACCGCGCGGTTAACAGAGTCGTGCTGGAGAATGAGGAAAGAGAAGCAAAGAACACATGGCGCCTAGTTTTCCGGATCGCAGTCTTACTTTTAATGGTAATGACTCTAGCTATCTCCGCAGTTGCCCTGGCATACAGCATGGGGGCCAGTACGCCGCACGACCTCGCAGGCATATCGACTGTGATCTCCAAGACAGAAGATAAGGTTACGTCTTTACTCAGTTCAAGTCAAGATGTGATAGATAGGATATACAAGCAGGTAGCTCTTGAATCCCCGCTGGCACTACTAAACACTGAATCTATAATTATGAATGCAATAACCTCTCTTTCTTATCAAATTAACGGGGCTGAGAACAATAGCGGATGTGGTGCGCCTGTTCATGACCCAGATTATATCGGGGGGATAGGCAAAGAACTCATAGTGGACGACATCAGTGATGTCACATCATTTTATCCTTCTGCATATCAAGAACACTTGAATTTCATCCCGGCGCCTACTACAGGATCCGGTTGCACTCGGATACCCTCATTTGACATGAGCACCACCCATTATTGTTATACTCACAATGTGATACTATCCGGTTGCAGAGATCACTCACACTCACATCAATACTTAGCACTTGGTGTGCTTCGGACATCTGCAACAGGGAGGGTATTCTTTTCTACTCTGCGCTCCATCAATTTAGATGACACCCAAAATCGGAAGTCCTGCAGTGTGAGTGCAACCCCTTTAGGTTGTGATATGCTGTGCTCTAAGGTCACAGGGACTGAAGAGGAGGATTACAAGTCAGTTGCCCCCACATCAATGGTGCACGGAAGGCTAGGGTTTGACGGCCAATACCATGAGAAGGACTTAGACACCACGGTCTTATTTAAGGATTGGGTGGCAAATTACCCGGGAGTGGGAGGAGGGTCTTTTATTGACGGCCGTGTATGGTTCCCAGTTTACGGAGGGCTCAAACCCAATTCACCCAGCGACACTGCACAAGAAGGGAAATATGTAATATACAAGCGCCATAACAACACATGCCCCGATGAACAAGATTACCAAATTCGGATGGCTAAGTCCTCATATAAACCCGGGCGATTTGGTGGAAAGCGCGTACAGCAAGCCATCCTATCCATCAAAGTGTCAACATCCCTGGGTAAGGACCCGGTGCTGACTATTCCACCTAATACAATCACACTCATGGGAGCCGAAGGCAGAATCCTCACAGTAGGGACATCTCACTTCTTGTACCAACGAGGGTCTTCATATTTCTCCCCCGCCTTATTGTATCCCATGACAGTAAATAACAAAACGGCTACACTCCATAGTCCTTACATGTTTAATGCTTTCACTCGGCCAGGTAGTGTCCCTTGCCAGGCATCAGCAAGATGCCCCAACTCATGCATTACTGGGGTCTATACCGATCCATATCCCTTAATCTTCCATAGGAATCATACTCTACGAGGGGTCTTCGGGACGATGCTTGATGATGAACAAGCGAGGCTTAACCCCGTATCTGCAGTATTTGACAACATATCTCGCAGTCGTGTCACCCGGGTGAGTTCAAGCAGCACCAAGGCAGCATACACGACATCGACATGTTTTAAAGTTGTCAAGACCAATAAAGCTTATTGTCTTAGTATCGCAGAAATATCCAATACCCTATTCGGGGAATTTAGGATCGTTCCCTTACTAGTTGAGATCCTCAAGGATGATAGAATTTAA
>FJ608357
ATGGACCGCGCGGTTAACAGAGTCGTGCTGGAGAATGAGGAAAGAGAAGCAAAGAACACATGGCGCCTAGTTTTCCGGATCGCAGTCTTACTTTTAATGGTAATGACTCTAGCTATCTCCGCAGTTGCCCTGGCATACAGCATGGGGGCCAGTACGCCGCACGACCTCGCAGGCATATCGACTGTGATCTCCAAGACAGAAGATAAGGTTACGTCTTTACTCAGTTCAAGTCAAGATGTGATAGATAGGATATACAAGCAGGTAGCTCTTGAATCCCCGCTGGCACTACTAAACACTGAATCTATAATTATGAATGCAATAACCTCTCTTTCTTATCAAATTAACGGGGCTGAGAACAATAGCGGATGTGGTGCGCCTGTTCATGACCCAGATTATATCGGGGGGATAGGCAAAGAACTCATAGTGGACGACATCAGTGATGTCACATCATTTTATCCTTCTGCATATCAAGAACACTTGAATTTCATCCCGGCGCCTACTACAGGATCCGGTTGCACTCGGATACCCTCATTTGACATGAGCACCACCCATTATTGTTATACTCACAATGTGATACTATCCGGTTGCAGAGATCACTCACACTCACATCAATACTTAGCACTTGGTGTGCTTCGGACATCTGCAACAGGGAGGGTATTCTTTTCTACTCTGCGCTCCATCAATTTAGATGACACCCAAAATCGGAAGTCCTGCAGTGTGAGTGCAACCCCTTTAGGTTGTGATATGCTGTGCTCTAAGGTCACAGGGACTGAAGAGGAGGATTACAAGTCAGTTGCCCCCACATCAATGGTGCACGGAAGGCTATGGTTTGACGGCCAATACCATGAGAAGGACTTAGACACCACGGTCTTATTTAAGGATTGGGTGGCAAATTACCCGGGAGTGGGAGGAGGGTCTTTTATTGACGGCCGTGTATGGTTCCCAGTTTACGGAGGGCTCAAACCCAATTCACCCAGCGACACTGCACAAGAAGGGAAATATGTAATATACAAGCGCCATAACAACACATGCCCCGATGAACAAGATTACCAAATTCGGATGGCTAAGTCCTCATATAAACCCGGGCGATTTGGTGGAAAGCGCGTACAGCAAGCCATCCTATCCATCAAAGTGTCAACATCCCTGGGTAAGGACCCGGTGCTGACTATTCCACCTAATACAATCACACTCATGGGAGCCGAAGGCAGAATCCTCACAGTAGGGACATCTCACTTCTTGTACCAACGAGGGTCTTCATATTTCTCCCCCGCCTTATTGTATCCCATGACAGTAAATAACAAAACGGCTACACTCCATAGTCCTTACATGTTTAATGCTTTCACTCGGCCAGGTAGTGTCCCTTGCCAGGCATCAGCAAGATGCCCCAACTCATGCATTACTGGGGTCTATACCGATCCATATCCCTTAATCTTCCATAGGAATCATACTCTACGAGGGGTCTTCGGGACGATGCTTGATGATGAACAAGCGAGGCTTAACCCCGTATCTGCAGTATTTGACAACATATCTCGCAGTCGTGTCACCCGGGTGAGTTCAAGCAGCACCAAGGCAGCATACACGACATCGACATGTTTTAAAGTTGTCAAGACCAATAAAGCTTATTGTCTTAGTATCGCAGAAATATCCAATACCCTATTCGGGGAATTTAGGATCGTTCCCTTACTAGTTGAGATCCTCAAGGATGATAGAATT---
>JN618349
ATGGACCGCGCGGTTAACAGAGTCGTGCTGGAGAATGAGGAAAGAGAAGCAAAGAACACATGGCGCCTAGTTTTCCGGATCGCAGTCTTACTTTTAATGGTAATGACTCTAGCTATCTCCGCGGCTGCCCTGGCATACAGCATGGGGGCCAGTACGCCGCACGACCTCGCAGGCATATCGACTGTGATCTCCAAGACAGAAGATAAGGTTACGTCTTTACTCAGTTCAAGTCAAGATGTGATAGATAGGATATACAAGCAGGTAGCTCTTGAATCCCCGCTGGCACTACTAAACACCGAATCTATAATTATGAATGCAATAACCTCTCTTTCTTATCAAATTAACGGGGCTGAGAACAATAGCGGATGTGGTGCGCCTGTTCATGACCCAGATTATATCGGGGGGATAGGCAAAGAACTCATAGTGGACGACATCAGTGATGTCACATCATTTTATCCTTCTGCATATCAAGAACACTTGAATTTCATCCCGGCGCCTACTACAGGATCCGGTTGCACTCGGATACCCTCATTTGACATGAGCACCACCCATTATTGTTATACTCACAATGTGATACTATCCGGTTGCAGAGATCACTCACACTCACATCAATACTTAGCACTTGGTGTGCTTCGGACATCTGCAACAGGGAGGGTATTCTTTTCTACTCTGCGCTCCATCAATTTAGATGACACCCAAAATCGGAAGTCTTGCAGTGTGAGTGCAACCCCTTTAGGTTGTGATATGCTGTGCTCTAAGGTCACAGGGACTGAAGAGGAGGATTACAAGTCAGTTGCCCCCACATCAATGGTGCACGGAAGGCTAGGGTTTGACGGTCAATACCATGAGAAGGACTTAGACACCACGGTCTTATTTAAGGATTGGGTGGCAAATTACCCGGGAGTGGGAGGAGGGTCTTTTATTGACGGCCGTGTATGGTTCCCAGTTTACGGAGGGCTCAAACCCAATTCACCCAGTGACACTGCACAAGAAGGGAAATATGTAATATACAAGCGCCATAACAACACATGCCCCGATGAACAAGATTACCAAATTCGGATGGCTAAGTCTTCATATAAACCCGGGCGATTTGGTGGAAAGCGCATACAGCAAGCCATCCTATCCATCAAAGTGTCAACATCCCTGGGTAAGGACCCGGTGCTGACTATTCCACCTAATACAATCACACTCATGGGAGCCGAAGGCAGAATCCTCACAGTAGGGACATCTCACTTCTTGTACCAACGAGGGTCTTCATATTTCTCCCCTGCCTTATTGTATCCCATGACAGTAAATAACAAAACGGCTACACTCCATAGTCCTTACATGTTTAATGCTTTCACTCGGCCAGGTAGTGTCCCTTGCCAGGCATCAGCAAGATGCCCCAACTCATGCATTACTGGGGTCTATACCGATCCATATCCCTTAATCTTCCATAGGAATCATACTCTACGAGGGGTCTTCGGGACGATGCTTGATGATGAACAAGCGAGGCTTAACCCCGTATCTGCAGTATTTGACAACATATCTCGCAGTCGTGTCACCCGGGTGAGTTCAAGCAGCACCAAGGCAGCATACACGACATCGACATGTTTTAAAGTTGTCAAGACCAATAAAGCTTATTGTCTTAGTATCGCAGAAATATCCAATACCCTATTTGGGGAATTTAGGATCGTTCCCTTACTAGTTGAGATCCTCAAGGATGATAGAGTTTAA
>KC542892
ATGGACCGCGCGGTTAACAGAGTCGTGCTGGAGAATGAGGAAAGAGAAGCAAAGAACACATGGCGCCTAGTTTTCCGGATCGCAGTCTTACTTTTAATGGTAATGACTCTAGCTATCTCCGCGGCTGCCCTGGCATACAGCATGGGGGCCAGTACGCCGCACGACCTCGCAGGCATATCGACTGTGATCTCCAAGACAGAAGATAAGGTTACGTCTTTACTCAGTTCAAGTCAAGATGTGATAGATAGGATATACAAGCAGGTAGCTCTTGAATCCCCGCTGGCACTACTAAACACCGAATCTATAATTATGAATGCAATAACCTCTCTTTCTTATCAAATTAACGGGGCTGAGAACAATAGCGGATGTGGTGCGCCTGTTCATGACCCAGATTATATCGGGGGGATAGGCAAAGAACTCATAGTGGACGACATCAGTGATGTCACATCATTTTATCCTTCTGCATATCAAGAACACTTGAATTTCATCCCGGCGCCTACTACAGGATCTGGTTGCACTCGGATACCCTCATTTGACATGAGCACCACCCATTATTGTTATACTCACAATGTGATACTATCTGGTTGCAGAGATCACTCACACTCACATCAATACTTAGCACTTGGTGTGCTTCGGACATCTGCAACAGGGAGGGTATTCTTTTCTACTCTGCGCTCCATCAATTTAGATGACACCCAAAATCGGAAGTCCTGCAGTGTGAGTGCAACCCCTTTAGGTTGTGATATGCTGTGCTCTAAGGTCACAGGGACTGAAGAGGAGGATTACAAGTCAGTTGCCCCCACATCAATGGTGCACGGAAGGCTAGGGTTTGACGGTCAATACCATGAGAAGGACTTAGACACCACGGTCTTATTTAAGGATTGGGTGGCAAATTACCCGGGAGTGGGAGGAGGGTCTTTTATTGACGGCCGTGTATGGTTCCCAGTTTACGGAGGGCTCAAACCCAATTCACCCAGTGACACTGCACAAGAAGGGAAATATGTAATATACAAGCGCCATAACAACACATGCCCCGATGAACAAGATTACCAAATTCGGATGGCTAAGTCCTCATATAAACCCGGGCGATTTGGTGGAAAGCGCGTACAGCAAGCCATCCTATCCATCAAAGTGTCAACATCCCTGGGTAAGGACCCGGTGCTGACTATTCCACCTAATACAATCACACTCATGGGAGCCGAAGGCAGAATCCTCACAGTAGGGACATCTCACTTCTTGTACCAACGAGGGTCTTCATATTTCTCCCCTGCCTTATTGTATCCCATGACAGTAAATAACAAAACGGCTACACTCCATAGTCCTTACATGTTTAATGCTTTCACTCGGCCAGGTAGTGTCCCTTGCCAGGCATCAGCAAGATGCCCCAACTCATGCATCACTGGGGTCTATACCGATCCATATCCCTTAATCTTCCATAGGAATCATACTCTACGAGGGGTCTTCGGGACGATGCTTGATGATGAACAAGCGAGGCTTAACCCCGTATCTGCAGTATTTGACAACATATCTCGCAGTCGTGTCACCCGGGTGAGTTCAAGCAGCACCAAGGCAGCATACACGACATCGACATGTTTTAAAGTTGTCAAGACCAATAAAGCTTATTGTCTTAGTATCGCAGAAATATCCAATACCCTATTCGGGGAATTTAGGATCGTTCCCTTACTAGTTGAGATCCTCAAGGATGATAGAGTTTAA
>HQ717357
ATGGACCGCGCGGTTAACAGAGTCGTGCTGGAGAATGAGGAAAGAGAAGCAAAGAACACATGGCGCCTGGTTTTCCGGATCGCAGTCTTACTTTTAATGGTAATGACTCTAGCTATCTCCGCAGCTGCCCTGGCATACAGCACGGGGGCCAGTACGCCGCACGACCTCGCAAGCATATCGACCGTGATCTCCAAGACAGAAGATAAGGTCACGTCTTTACTCAGTTCAAGTCAAGATGTGATAGATAGGATATACAAGCAGGTGGCTCTTGAATCCCCGCTGGCACTACTGAACACTGAATCTATAATTATGAATGCAATAACCTCTCTTTCTTATCAAATTAACGGGGCTGAGAACAATAGTGGGTGTGGTGCGCCTGCTCATGACCCAGATTATATCGGGGGGATAGGCAAAGAACTCATAGTGGACGACATCAGCGATGTCACATCATTTTATCCTTCTGCATATCAAGAACACTTGAATTTCATCCCGGCGCCTACTACAGGATCCGGTTGCACTCGGATACCCTCATTTGACATGAGCACTACCCATTATTGTTATACTCACAATGTGATACTATCCAGCTGCAGAGATCACTCTCACTCACATCAATACTTAGCACTTGGTGTGCTTCGGACATCTGCAACAGGGAGGGTATTCTTTTCTACTCTGCGCTCCATCAATTTAGATGATAACCAAAATCGGAAGTCCTGCAGTGTGAGTGCAACCCCTTTAGGTTGTGATATACTGTGCTCTAAGGTCACAGGGACTGAAGAGGAGGATTACAAGTCAGCTGCCCCCACATCAATGGTGCACGGAAGGCTAGGGTTTGACGGTCAATACCATGAGAAGGACTTAGACACCACGGTCTTATTTAAGGATTGGGTGGCAAATTACCCGGGAGTGGGAGGAGGGTCTTTTATTGACGACCGTGTATGGTTCCCAGTTTACGGAGGGCTCAAACCCAATTCACCCAGTGACACTGCACAGGAAGGGAAATATGTAATATACAAGCGCCATAACAACACATGCCCCGATAAAGAAGATTACCAAATTCAGATGGCTAAGTCCTCATATAAACCCGGGCGATTTGGTGGAAAGCGCGTACAGCAAGCCATCCTATCCATCAGAGTGTCAACATCCCTGGGTAAGGACCCGGTGCTGACTATTCCACCTAATACAATCACACTCATGGGAGCCGAAGGCAGAATCCTCACAGTAGGGACATCTCACTTCTTGTACCAACGAGGGTCTTCATATTTCTCCCCTGCCTTATTGTATCCCATGACAGTAAATAACAAAACGGCTACACTCCATAGTCCTTACACGTTTAATGCTTTCACCCGGCCAGGTAGTGTCCCTTGCCAGGCATCAGCAAGATGCCCCAATTCATGCATCACTGGGGTCTATACCGATCCATATCCCTTAATCTTCCATAGGAATCATACTCTGCGAGGGGTCTTCGGGACGATGCTTGATGATGAACAAGCGAGGCTCAACCCCGTATCTGCAATATTTGACAACATATCTCGCAGTCGTGTCACCCGGGTGAGTTCAAGCAGCACCAAGGCAGCATACACGACATCAACATGTTTTAAAGTTGTCAAAACCAATAAAGCTTATTGTCTTAGTATCGCAGAAATCTCCAATACCTTATTCGGGGAATTTAGGATCGTTCCCTTACTAGTTGAGATCCTCAAGGATGATAGAGTTTAA
>JX193076
ATGGACCGCGCAGTTAACAGAGTCGTGCTGGAGAATGAGGAAAGAGAAGCAAAGAACACATGGCGCCTGGTTTTCCGGATCGCAGTCTTACTTTTAATGGTAATGACTCTAGCTATCTCCGCAGCTGTCCTGGCATACAGCACGGGGGCCAGTACGCCGCACGACCTCGCAAGCATATCGACCGTGATCTCCAAGACAGAGGATAAGGTCACGTCTTTACTCAGTTCAAGTCAAGATGTGATAGATAGGATATACAAGCAGGTGGCTCTTGAATCCCCGCTGGCACTACTGAACACTGAATCTATAATTATGAATGCAATAACCTCTCTTTCTTATCAAATTAACGGGGCTGAGAACAATAGTGGGTGTGGTGCGCCTGTTCATGACCCAGATTATATCGGGGGGATAGGCAAAGAACTCATAGTGGACGACATCAGCGATGTCACATCATTTTATCCTTCTGCATATCAAGAACACTTGAATTTCATCCCGGCGCCTACTACAGGATCCGGTTGCACTCGGATACCCTCATTTGACATGAGCACTACCCATTATTGTTATACTCACAATGTGATACTATCCGGCTGCAGAGATCACTCTCACTCACATCAATACTTAGCACTTGGTGTGCTTCGGACATCTGCAACAGGGAGGGTATTCTTTTCTACTCTGCGCTCCATCAATTTAGATGACAACCAAAATCGGAAGTCCTGCAGTGTGAGTGCAACCCCTTTAGGTTGTGATATACTGTGCTCTAAGGTCACAGGGACTGAAGAGGAGGATTACAAGTCAGCTGCCCCCACATCAATGGTACACGGAAGGCTAGGGTTTGACGGTCAATACCATGAGAAGGACTTAGACACCACGGTCTTATTTAAGGATTGGGTGGCAAATTACCCGGGAGTGGGAGGAGGGTCTTTTATTGACGACCGTGTATGGTTCCCAGTTTACGGAGGGCTCAAACCCAATTCACCCAGTGACACTGCACAGGAAGGGAAATATGTAATATACAAGCGCCATAACAACACATGCCCCGATAAAGAAGATTACCAAATTCGGATGGCTAAGTCCTCATATAAACCCGGGCGATTTGGTGGAAAGCGCGTACAGCAAGCCATCCTATCCATCAGAGTGTCAACATCCCTGGGTAAGGACCCGGTGCTGACTATTCCACCTAATACAATCACACTCATGGGAGCCGAAGGCAGAATTCTCACAGTAGGGACATCCCACTTCTTGTACCAACGAGGGTCTTCATATTTCTCCCCTGCCTTGTTGTATCCCATGACAGTAAATAACAAAACGGCTACACTCCATAGTCCTTACACGTTTAATGCTTTCACTCGGCCAGGTAGTGTCCCTTGCCAGGCATCAGCAAGATGCCCCAATTCATGCATCACTGGGGTCTATACCGATCCATATCCCTTAATCTTCCATAGGAATCATACTCTGCGAGGGGTCTTCGGGACGATGCTTGATGATGAACAAGCGAGGCTCAACCCCGTATCTGCAGTATTTGACAACATATCTCGCAGTCGTGTCACCCGGGTGAGTTCAAGCAGCACCAAGGCAGCATACACGACATCGACATGTTTTAAAGTTGTCAAAACCAATAAAGCTTATTGTCTTAGTATCGCAGAAATCTCCAATACCTTATTCGGGGAATTTAGGATCGTTCCCTTACTAGTTGAGATCCCCAAGGATGATAGGGTTTAA
>DQ485272
ATGGACCGCGCGGTTAACAGAGTCGTGCTGGAGAATGAGGAAAGAGAAGCAAAGAACACATGGCGCTTGGTTTTCCGGATCGCAGTCTTACTTTTAACGGTAATGACTCTAGCTATCTCCGCAGCTGCCCTGGCATACAGCACGGGGGCCAGTACGCCGCACGACCTCGCAAGCATATCGACTGTGATCTCCAGGACAGAAGATAGGATCACGTCTTTGCTCAGTTCAAGTCAAGATGTGATAGATAGGATATACAAGCAGGTGGCTCTTGAATCCCCGCTGGCGCTACTGAACACTGAATCTATAATTATGAATGCAATAACCTCTCTTTCTTATCGAATTAACGGGGCTGAGAACAATAGTGGGTGTGGTGCGCCTGTTCATGACCCAGATTATATCGGGGGGATAGGCAAAGAACTCATAGTGGACGACATCAGTGATGTCACATCATTTTATCCTTCTGCATATCAAGAACACTTAAATTTCATCCCGGCGCCTACTACAGGATCCGGTTGCACTCGGATACCCTCATTTGACATGAGCACCACCCATTATTGTTATACTCACAATGTGATACTATCCGGTTGCAGAGATCACTCACACTCACATCAATACTTAGCACTTGGTGTGCTTCGGACACCTGCAACAGGGAGGGTATTCTTTTCTACTCTGCGCTCCATCAATTTAGATGACACCCAAAATCGGAAGTCCTGCAGTGTGAGTGCAACCCCTCTAGGTTGTGATATACTGTGCTCTAAGGTCACAGGGACTGAAGAGGAGGATTACAAGTCAGCTGCCCCCACATCAATGGTGCACGGAAGGCTAGGGTTTGACGGTCAATACCATGAGAAGGACTTAGACACCACGGTCTTATTTAAGGATTGGGTGGCAAATTACCCGGGAGTGGGAGGAGGGTCTTTTATTGACGACCGTGTATGGTTCCCAGTTTACGGAGGGCTCAAACCCAATTCACCCAGTGACACTGCACAAGAAGGGAAATATGTAATATACAAGCGCTATAACAACACATGCCCCGATGAAAAAGATTACCAAATTCGGATGGCTAAGTCTTCATATAAACCCGGGCGATTTGGTGGAAAGCGCGTACAGCAAGCCATCCTATCCATCAAAGTGTCAACATCCCTAGGTAAGGACCCGGTGCTGACTATTCCACCTAATACAATCACACTCATGGGAGCCGAAGGCAGAATCCTTACAGTAGGGACACCTCACTTCTTGTACCAGCGAGGGTCTTCATATTTCTCCCCTGCCTTATTGTATCCCATGACAGTAAATAACAAAACGGCTACACTCCATAGTCCCTACACATTTAATGCTTTCACTCGGCCAGGTAGTGTCCCTTGCCAGGCATCAGCAAGATGCCCCAACTCATGCATCACTGGGGTCTATACCGATCCATATCCCTTAATCTTCTATAGGAATCATACTTTGCGAGGGGTCTTCGGGACGATGCTTGATGATGAACAAGCGAGGCTCAACCCCGTATCTGCAGTATTTGACAACATATCTCGCAGTCGTGTCACCCGGGTGAGTTCAAGCAGCACCAAGGCAGCATACACGACATCGACATGTTTTAAAGTTGTCAAGACCAATAAAGCTTATTGTCTTAGTATCGCAGAAATATCCAATACCCTATTCGGGGAATTTAGGATCGTTCCCTTACTAGTTGAGATCCTCAAGGATGGTAGGGTTTAA
>DQ485231
ATGGACCGCGCGGTTAACAGAGTCGTGCTGGAGAATGAGGAAAGAGAAGCAAAGAACACATGGCGCCTGGTTTTCCGGATCGCAGTCTTACTTTTAATGGTAATGACTCTAGCTATCTCCGCAGCTGCCCTGGCATACAGCACGGGGGCCAGTACGCCGCACGACCTCGCAGGCATATCGACTGTGATCTCCAAGACAGAAGATAAGGTCACGTCTTTACTCAGTTCAAGTCAAGATGTGATAGATAGGATATACAAGCAGGTGGCTCTTGAATCCCCGCTGGCGCTACTGAACACTGAATCTATAATTATGAATGCAATAACCTCTCTTTCTTATCAAATTAACGGGGCTGAGAACAATAGTGGGTGTGGTGCGCCTGTTCATGACCCAGATTATATCGGGGGGATAGGCAAAGAACTCATAGTGGACGACATCAGTGATGTCACATCATTTTATCCTTCTGCATATCAAGAACACTTGAGTTTCATCCCGGCGCCTACTACAGGATCCGGTTGCATTCGGATACCCTCATTTGACATGAGCACCACCCATTATTGTTATACTCACAATGTGATACTATCCGGTTGCAGAGATCACTCACACTCACATCAATACTTAGCACTTGGTGTGCTTCGGACATCTGCAACAGGGAGGGTATTCTTTTCTACTCTGCGCTCCATCAATTTAGATGACACCCAAAATCGGAAGTCCTGCAGTGTGAGTGCAACCCCTTTAGGTTGTGATATACTGTGCTCTAAGGTCACAGGGACTGAAGAGGAGGATTACAAGTCAGCTGCCCCCACATCAATGGTGCACGGAAGGCTAGGGTTTGACGGTCAATACCATGAGAAGGACTTAGACACCACGGTCTTATTTAAGGATTGGGTGGCAAATTACCCGGGAGTGGGAGGAGGGTCTTTTATTGACGACCGTGTATGGTTCCCAGTTTACGGAGGGCTCAAACCCAATTCACCCAGTGACACTGCACAAGAAGGGAAATATGTAATATACAAGCGCCATAACAACACATGCCCCGATGAAAAAGATTACCAAATTCGGATGGCTAAGTCTTCATATAAACCCGGGCGATTTGGTGGAAAGCGCGTACAGCAAGCCATCCTATCCATCAAAGTGTCAACATCCCTGGGTAAGGACCCGGTGCTGACTATTCCACCTAATACAATCACACTCATGGGAGCCGAAGGCAGAATTCTCACAGTAGGGACATCTCACTTCTTGTACCAACGAGGGTCTTCATATTTCTCCCCTGCCTTATTGTATCCCATGACAGTAAATAACAAAACGGCTACACTCCATAGTCCTTACACGTCTAATGCTTTCACTCGGCCAGGTAGTGTCCCTTGCCAGGCATCAGCAAGATGCCCCAACTCATGCATCACTGGGGTCTATACCGATCCATATCCCTTAATCTTCCATAGGAATCATACTCTGCGAGGGGTCTTCGGGACGATGCTTGATGATGAACAAGCGAGGCTCAACCCCGTATCTGCAGTATTTGACAACATATCTCGCAGTCGTGTCACCCGGGTGAGTTCAAGCAGCACCAAGGCAGCATACACGACATCGACATGTTTTAAAGTTGTCAAGACCAATAAAGCTTATTGTCTTAGTATCGCAGAAATATCCAATACCCTATTCGGGGAATTTAGGATCGTTCCCTTACTAGTTGAGATCCTCAAGGATGGTAGGGTTTAA
